# Supplementary material for: Gfap Mutation and Astrocyte Dysfunction Lead to a Neurodegenerative Profile with Impaired Synaptic Plasticity and Cognitive Deficits in a Rat Model of Alexander Disease
Source: eNeuro. 2025 Mar 19;12(3):ENEURO.0504-24.2025. doi: 10.1523/ENEURO.0504-24.2025 (PMC11936449; doi:10.1523/ENEURO.0504-24.2025)
Supplement: Figure 1-1 — DEG for male rats at P56. Download Figure 1-1, XLS file. [file eneuro-12-ENEURO.0504-24.2025-s002.xls]

## Sheet: annotate
	logFC	logCPM	LR	PValue	FDR	ENSEMBL_link			converted_alias	name	description	namespace
ENSRNOG00000014524	4.53842	6.96383	699.747	3.39418e-154	5.11367e-150	ENSRNOG00000014524			ENSRNOG00000014524	S1pr3	sphingosine-1-phosphate receptor 3 [Source:RGD Symbol;Acc:1583843]	ARRAYEXPRESS,ENSG
ENSRNOG00000005615	4.87934	6.54919	644.61	3.32115e-142	2.50182e-138	ENSRNOG00000005615			ENSRNOG00000005615	Gadd45a	growth arrest and DNA-damage-inducible, alpha [Source:RGD Symbol;Acc:2654]	ARRAYEXPRESS,ENSG
ENSRNOG00000014117	5.9651	7.28128	634.106	6.3939e-140	3.21102e-136	ENSRNOG00000014117			ENSRNOG00000014117	Hmox1	heme oxygenase 1 [Source:RGD Symbol;Acc:2806]	ARRAYEXPRESS,ENSG
ENSRNOG00000055078	7.34672	6.83298	617.385	2.76998e-136	1.04331e-132	ENSRNOG00000055078			ENSRNOG00000055078	Cyp4b1	cytochrome P450, family 4, subfamily b, polypeptide 1 [Source:RGD Symbol;Acc:2480]	ARRAYEXPRESS,ENSG
ENSRNOG00000008816	4.40752	6.95801	614.296	1.30128e-135	3.92102e-132	ENSRNOG00000008816			ENSRNOG00000008816	Gpnmb	glycoprotein nmb [Source:RGD Symbol;Acc:71008]	ARRAYEXPRESS,ENSG
ENSRNOG00000003537	6.73141	6.20371	606.95	5.15309e-134	1.29394e-130	ENSRNOG00000003537			ENSRNOG00000003537	Spta1	spectrin, alpha, erythrocytic 1 [Source:RGD Symbol;Acc:1305194]	ARRAYEXPRESS,ENSG
ENSRNOG00000065195	5.49622	5.40022	594.849	2.20878e-131	4.75392e-128	ENSRNOG00000065195			ENSRNOG00000065195	ENSRNOG00000065195	None	ARRAYEXPRESS,ENSG,UNIPROT_GN
ENSRNOG00000012772	4.48433	7.20355	569.506	7.19242e-126	1.35451e-122	ENSRNOG00000012772			ENSRNOG00000012772	Nqo1	NAD(P)H quinone dehydrogenase 1 [Source:RGD Symbol;Acc:2503]	ARRAYEXPRESS,ENSG
ENSRNOG00000012843	6.30708	5.31307	545.002	1.5388e-120	2.57595e-117	ENSRNOG00000012843			ENSRNOG00000012843	Aspg	asparaginase [Source:RGD Symbol;Acc:708388]	ARRAYEXPRESS,ENSG
ENSRNOG00000046254	3.70473	5.96586	491.648	6.23954e-109	9.40049e-106	ENSRNOG00000046254			ENSRNOG00000046254	Adgre1	adhesion G protein-coupled receptor E1 [Source:RGD Symbol;Acc:1359214]	ARRAYEXPRESS,ENSG
ENSRNOG00000031743	3.67084	5.16607	489.287	2.03715e-108	2.79015e-105	ENSRNOG00000031743			ENSRNOG00000031743	Gbp2	guanylate binding protein 2 [Source:RGD Symbol;Acc:621810]	ARRAYEXPRESS,ENSG
ENSRNOG00000043451	7.31144	6.6723	485.606	1.28777e-107	1.6168e-104	ENSRNOG00000043451			ENSRNOG00000043451	Spp1	secreted phosphoprotein 1 [Source:RGD Symbol;Acc:3752]	ARRAYEXPRESS,ENSG
ENSRNOG00000025691	4.21756	8.75924	477.886	6.16345e-106	7.14296e-103	ENSRNOG00000025691			ENSRNOG00000025691	Pla2g7	phospholipase A2 group VII [Source:RGD Symbol;Acc:1310734]	ARRAYEXPRESS,ENSG
ENSRNOG00000007319	7.64058	3.17277	436.292	6.94088e-97	7.46938e-94	ENSRNOG00000007319			ENSRNOG00000007319	Trib3	tribbles pseudokinase 3 [Source:RGD Symbol;Acc:708432]	ARRAYEXPRESS,ENSG
ENSRNOG00000029342	6.41447	5.82309	433.315	3.08596e-96	3.09954e-93	ENSRNOG00000029342			ENSRNOG00000029342	Scn7a	sodium voltage-gated channel alpha subunit 7 [Source:RGD Symbol;Acc:61922]	ARRAYEXPRESS,ENSG
ENSRNOG00000016164	6.34301	6.85199	430.228	1.44969e-95	1.36506e-92	ENSRNOG00000016164			ENSRNOG00000016164	Fcrl2	Fc receptor-like 2 [Source:RGD Symbol;Acc:1306885]	ARRAYEXPRESS,ENSG
ENSRNOG00000050697	3.17005	5.80066	397.994	1.50517e-88	1.33393e-85	ENSRNOG00000050697			ENSRNOG00000050697	Ctsz	cathepsin Z [Source:RGD Symbol;Acc:708479]	ARRAYEXPRESS,ENSG
ENSRNOG00000012886	5.62047	3.8779	391.657	3.60712e-87	3.01916e-84	ENSRNOG00000012886			ENSRNOG00000012886	Maff	MAF bZIP transcription factor F [Source:RGD Symbol;Acc:1309531]	ARRAYEXPRESS,ENSG
ENSRNOG00000013526	4.18067	6.21791	389.471	1.07928e-86	8.55812e-84	ENSRNOG00000013526			ENSRNOG00000013526	Rassf4	Ras association domain family member 4 [Source:RGD Symbol;Acc:1307785]	ARRAYEXPRESS,ENSG
ENSRNOG00000007159	7.20867	4.71785	384.378	1.38612e-85	1.04416e-82	ENSRNOG00000007159			ENSRNOG00000007159	Ccl2	C-C motif chemokine ligand 2 [Source:RGD Symbol;Acc:3645]	ARRAYEXPRESS,ENSG
ENSRNOG00000021285	3.01612	6.05795	378.144	3.15581e-84	2.26407e-81	ENSRNOG00000021285			ENSRNOG00000021285	Celsr1	cadherin, EGF LAG seven-pass G-type receptor 1 [Source:RGD Symbol;Acc:1560078]	ARRAYEXPRESS,ENSG
ENSRNOG00000033697	4.3363	4.57893	370.624	1.36905e-82	9.37549e-80	ENSRNOG00000033697			ENSRNOG00000033697	Casp4	caspase 4 [Source:RGD Symbol;Acc:621757]	ARRAYEXPRESS,ENSG
ENSRNOG00000046452	4.39763	4.77655	367.635	6.12431e-82	4.01169e-79	ENSRNOG00000046452			ENSRNOG00000046452	Fcgr2b	Fc gamma receptor 2B [Source:RGD Symbol;Acc:631331]	ARRAYEXPRESS,ENSG
ENSRNOG00000020729	4.5487	4.65271	366.531	1.06542e-81	6.68819e-79	ENSRNOG00000020729			ENSRNOG00000020729	Stc2	stanniocalcin 2 [Source:RGD Symbol;Acc:621777]	ARRAYEXPRESS,ENSG
ENSRNOG00000013973	5.9211	4.83917	360.572	2.11418e-80	1.27409e-77	ENSRNOG00000013973			ENSRNOG00000013973	Lcn2	lipocalin 2 [Source:RGD Symbol;Acc:69408]	ARRAYEXPRESS,ENSG
ENSRNOG00000050395	4.8638	4.42698	342.104	2.22143e-76	1.28723e-73	ENSRNOG00000050395			ENSRNOG00000050395	Ms4a6bl	membrane-spanning 4-domains, subfamily A, member 6B-like [Source:RGD Symbol;Acc:1359381]	ARRAYEXPRESS,ENSG
ENSRNOG00000054964	6.57291	2.70044	337.247	2.538e-75	1.41621e-72	ENSRNOG00000054964			ENSRNOG00000054964	Aoah	acyloxyacyl hydrolase [Source:RGD Symbol;Acc:1560514]	ARRAYEXPRESS,ENSG
ENSRNOG00000054860	5.58278	3.70168	334.599	9.57386e-75	5.15142e-72	ENSRNOG00000054860			ENSRNOG00000054860	Clec12a	C-type lectin domain family 12, member A [Source:RGD Symbol;Acc:1592991]	ARRAYEXPRESS,ENSG
ENSRNOG00000000187	4.94153	4.23663	332.173	3.23159e-74	1.67886e-71	ENSRNOG00000000187			ENSRNOG00000000187	Csf2rb	colony stimulating factor 2 receptor subunit beta [Source:RGD Symbol;Acc:620189]	ARRAYEXPRESS,ENSG
ENSRNOG00000010645	5.9494	5.49484	331.133	5.44603e-74	2.735e-71	ENSRNOG00000010645			ENSRNOG00000010645	Lgals3	galectin 3 [Source:RGD Symbol;Acc:69356]	ARRAYEXPRESS,ENSG
ENSRNOG00000033192	3.87361	4.40929	326.279	6.21287e-73	3.01945e-70	ENSRNOG00000033192			ENSRNOG00000033192	Osmr	oncostatin M receptor [Source:RGD Symbol;Acc:1302983]	ARRAYEXPRESS,ENSG
ENSRNOG00000014838	4.60431	4.17651	324.421	1.57743e-72	7.42674e-70	ENSRNOG00000014838			ENSRNOG00000014838	Glipr2	GLI pathogenesis-related 2 [Source:RGD Symbol;Acc:1583669]	ARRAYEXPRESS,ENSG
ENSRNOG00000002403	5.31152	5.88306	319.878	1.54014e-71	7.03145e-69	ENSRNOG00000002403			ENSRNOG00000002403	Niban1	niban apoptosis regulator 1 [Source:RGD Symbol;Acc:71088]	ARRAYEXPRESS,ENSG
ENSRNOG00000030118	3.14701	7.6238	307.26	8.63026e-69	3.82422e-66	ENSRNOG00000030118			ENSRNOG00000030118	Msn	moesin [Source:RGD Symbol;Acc:621260]	ARRAYEXPRESS,ENSG
ENSRNOG00000006778	4.1732	4.39884	307.092	9.39094e-69	4.0424e-66	ENSRNOG00000006778			ENSRNOG00000006778	Mmp19	matrix metallopeptidase 19 [Source:RGD Symbol;Acc:1311376]	ARRAYEXPRESS,ENSG
ENSRNOG00000017980	4.51259	4.16838	306.572	1.21883e-68	5.10081e-66	ENSRNOG00000017980			ENSRNOG00000017980	Itgal	integrin subunit alpha L [Source:RGD Symbol;Acc:631424]	ARRAYEXPRESS,ENSG
ENSRNOG00000022565	4.51436	3.21491	306.104	1.54191e-68	6.2785e-66	ENSRNOG00000022565			ENSRNOG00000022565	Lrrc25	leucine rich repeat containing 25 [Source:RGD Symbol;Acc:1564818]	ARRAYEXPRESS,ENSG
ENSRNOG00000024382	4.09308	3.97151	305.982	1.63848e-68	6.49616e-66	ENSRNOG00000024382			ENSRNOG00000024382	Fcgr3a	Fc gamma receptor 3A [Source:RGD Symbol;Acc:1303067]	ARRAYEXPRESS,ENSG
ENSRNOG00000023546	6.29824	6.0555	302.927	7.58912e-68	2.93174e-65	ENSRNOG00000023546			ENSRNOG00000023546	Hspb1	heat shock protein family B (small) member 1 [Source:RGD Symbol;Acc:61306]	ARRAYEXPRESS,ENSG
ENSRNOG00000058645	3.41279	6.97574	301.294	1.72149e-67	6.48399e-65	ENSRNOG00000058645			ENSRNOG00000058645	Tnc	tenascin C [Source:RGD Symbol;Acc:621057]	ARRAYEXPRESS,ENSG
ENSRNOG00000010018	4.21724	4.0722	300.03	3.24531e-67	1.19253e-64	ENSRNOG00000010018			ENSRNOG00000010018	Clec4a3	C-type lectin domain family 4, member A3 [Source:RGD Symbol;Acc:1359528]	ARRAYEXPRESS,ENSG
ENSRNOG00000011821	4.09209	4.42245	295.581	3.02365e-66	1.08463e-63	ENSRNOG00000011821			ENSRNOG00000011821	S100a4	S100 calcium-binding protein A4 [Source:RGD Symbol;Acc:3245]	ARRAYEXPRESS,ENSG
ENSRNOG00000007743	3.72043	4.66912	291.487	2.35822e-65	8.26253e-63	ENSRNOG00000007743			ENSRNOG00000007743	Mgst1	microsomal glutathione S-transferase 1 [Source:RGD Symbol;Acc:70927]	ARRAYEXPRESS,ENSG
ENSRNOG00000054218	5.3068	2.60474	290.141	4.6319e-65	1.58601e-62	ENSRNOG00000054218			ENSRNOG00000054218	Il18rap	interleukin 18 receptor accessory protein [Source:RGD Symbol;Acc:727867]	ARRAYEXPRESS,ENSG
ENSRNOG00000007679	2.55795	5.59145	288.872	8.75542e-65	2.93131e-62	ENSRNOG00000007679			ENSRNOG00000007679	Cyth4	cytohesin 4 [Source:RGD Symbol;Acc:1564842]	ARRAYEXPRESS,ENSG
ENSRNOG00000049115	2.69649	5.64763	284.668	7.21844e-64	2.3642e-61	ENSRNOG00000049115			ENSRNOG00000049115	Ccr5	C-C motif chemokine receptor 5 [Source:RGD Symbol;Acc:620596]	ARRAYEXPRESS,ENSG
ENSRNOG00000012546	2.39102	5.70222	282.711	1.92705e-63	6.17722e-61	ENSRNOG00000012546			ENSRNOG00000012546	Frmpd1	FERM and PDZ domain containing 1 [Source:RGD Symbol;Acc:1305229]	ARRAYEXPRESS,ENSG
ENSRNOG00000006094	4.16299	6.38923	282.047	2.68909e-63	8.44038e-61	ENSRNOG00000006094			ENSRNOG00000006094	Cd44	CD44 molecule (Indian blood group) [Source:RGD Symbol;Acc:2307]	ARRAYEXPRESS,ENSG
ENSRNOG00000020684	2.43993	6.18675	274.795	1.02299e-61	3.14539e-59	ENSRNOG00000020684			ENSRNOG00000020684	Vat1	vesicle amine transport 1 [Source:RGD Symbol;Acc:1308943]	ARRAYEXPRESS,ENSG
ENSRNOG00000015030	2.47899	7.11991	273.959	1.55621e-61	4.68917e-59	ENSRNOG00000015030			ENSRNOG00000015030	Tjp2	tight junction protein 2 [Source:RGD Symbol;Acc:619807]	ARRAYEXPRESS,ENSG
ENSRNOG00000008586	4.43586	4.24341	272.502	3.23289e-61	9.55033e-59	ENSRNOG00000008586			ENSRNOG00000008586	Aldh1l2	aldehyde dehydrogenase 1 family, member L2 [Source:RGD Symbol;Acc:1309458]	ARRAYEXPRESS,ENSG
ENSRNOG00000026605	5.03012	3.10599	268.947	1.92509e-60	5.57756e-58	ENSRNOG00000026605			ENSRNOG00000026605	Ifi27l2b	interferon, alpha-inducible protein 27 like 2B [Source:RGD Symbol;Acc:1559721]	ARRAYEXPRESS,ENSG
ENSRNOG00000042139	4.42552	3.7487	268.799	2.07285e-60	5.89237e-58	ENSRNOG00000042139			ENSRNOG00000042139	Clec4a1	C-type lectin domain family 4, member A1 [Source:RGD Symbol;Acc:1359109]	ARRAYEXPRESS,ENSG
ENSRNOG00000018659	2.29062	6.34828	268.482	2.43097e-60	6.7824e-58	ENSRNOG00000018659			ENSRNOG00000018659	Csf1	colony stimulating factor 1 [Source:RGD Symbol;Acc:621063]	ARRAYEXPRESS,ENSG
ENSRNOG00000015496	2.6965	7.36071	266.735	5.84146e-60	1.60014e-57	ENSRNOG00000015496			ENSRNOG00000015496	Tpm4	tropomyosin 4 [Source:RGD Symbol;Acc:3899]	ARRAYEXPRESS,ENSG
ENSRNOG00000011559	2.6868	9.03351	263.554	2.88299e-59	7.75628e-57	ENSRNOG00000011559			ENSRNOG00000011559	Cnn3	calponin 3 [Source:RGD Symbol;Acc:71044]	ARRAYEXPRESS,ENSG
ENSRNOG00000014961	3.05263	7.05444	263	3.80748e-59	1.00638e-56	ENSRNOG00000014961			ENSRNOG00000014961	Pdpn	podoplanin [Source:RGD Symbol;Acc:61819]	ARRAYEXPRESS,ENSG
ENSRNOG00000002218	3.7868	3.91396	261.368	8.63694e-59	2.24352e-56	ENSRNOG00000002218			ENSRNOG00000002218	Stbd1	starch binding domain 1 [Source:RGD Symbol;Acc:1311800]	ARRAYEXPRESS,ENSG
ENSRNOG00000007060	2.88611	5.54304	257.967	4.76053e-58	1.21563e-55	ENSRNOG00000007060			ENSRNOG00000007060	Plin2	perilipin 2 [Source:RGD Symbol;Acc:728889]	ARRAYEXPRESS,ENSG
ENSRNOG00000021412	3.39358	5.33705	255.164	1.94353e-57	4.88022e-55	ENSRNOG00000021412			ENSRNOG00000021412	Slfn13	schlafen family member 13 [Source:RGD Symbol;Acc:1359139]	ARRAYEXPRESS,ENSG
ENSRNOG00000008911	2.7191	4.99065	254.755	2.38743e-57	5.89657e-55	ENSRNOG00000008911			ENSRNOG00000008911	Draxin	dorsal inhibitory axon guidance protein [Source:RGD Symbol;Acc:1585098]	ARRAYEXPRESS,ENSG
ENSRNOG00000013886	3.8903	4.33962	254.132	3.26349e-57	7.93029e-55	ENSRNOG00000013886			ENSRNOG00000013886	Fyb1	FYN binding protein 1 [Source:RGD Symbol;Acc:1563421]	ARRAYEXPRESS,ENSG
ENSRNOG00000012749	3.43686	7.01963	253.764	3.92448e-57	9.3851e-55	ENSRNOG00000012749			ENSRNOG00000012749	C1qb	complement C1q B chain [Source:RGD Symbol;Acc:2229]	ARRAYEXPRESS,ENSG
ENSRNOG00000007281	3.48477	6.57117	252.828	6.28074e-57	1.47853e-54	ENSRNOG00000007281			ENSRNOG00000007281	Flnc	filamin C [Source:RGD Symbol;Acc:1308807]	ARRAYEXPRESS,ENSG
ENSRNOG00000018087	5.06716	9.39159	250.396	2.12849e-56	4.8981e-54	ENSRNOG00000018087			ENSRNOG00000018087	Vim	vimentin [Source:RGD Symbol;Acc:621646]	ARRAYEXPRESS,ENSG
ENSRNOG00000023708	2.48141	6.12729	250.38	2.14572e-56	4.8981e-54	ENSRNOG00000023708			ENSRNOG00000023708	Tmem176a	transmembrane protein 176A [Source:RGD Symbol;Acc:1310725]	ARRAYEXPRESS,ENSG
ENSRNOG00000013674	2.3397	6.68099	248.675	5.04968e-56	1.1355e-53	ENSRNOG00000013674			ENSRNOG00000013674	Megf10	multiple EGF-like domains 10 [Source:RGD Symbol;Acc:735084]	ARRAYEXPRESS,ENSG
ENSRNOG00000022256	5.62314	3.11994	244.387	4.34606e-55	9.62907e-53	ENSRNOG00000022256			ENSRNOG00000022256	Cxcl10	C-X-C motif chemokine ligand 10 [Source:RGD Symbol;Acc:620209]	ARRAYEXPRESS,ENSG
ENSRNOG00000000195	2.71653	5.69858	243.854	5.68117e-55	1.24047e-52	ENSRNOG00000000195			ENSRNOG00000000195	LOC108348048	von Willebrand factor A domain-containing protein 5A [Source:RGD Symbol;Acc:11476240]	ARRAYEXPRESS,ENSG
ENSRNOG00000018681	4.00436	7.49431	241.631	1.73388e-54	3.73181e-52	ENSRNOG00000018681			ENSRNOG00000018681	Nes	nestin [Source:RGD Symbol;Acc:3162]	ARRAYEXPRESS,ENSG
ENSRNOG00000046683	5.98018	4.11036	240.753	2.69491e-54	5.71852e-52	ENSRNOG00000046683			ENSRNOG00000046683	Lilrb3	leukocyte immunoglobulin like receptor B3 [Source:RGD Symbol;Acc:1566307]	ARRAYEXPRESS,ENSG
ENSRNOG00000063373	5.01103	4.26248	239.721	4.52312e-54	9.46462e-52	ENSRNOG00000063373			ENSRNOG00000063373	Socs3	suppressor of cytokine signaling 3 [Source:RGD Symbol;Acc:621087]	ARRAYEXPRESS,ENSG
ENSRNOG00000025764	3.95267	4.36239	237.809	1.18161e-53	2.43865e-51	ENSRNOG00000025764			ENSRNOG00000025764	Mt1	metallothionein 1 [Source:RGD Symbol;Acc:3117]	ARRAYEXPRESS,ENSG
ENSRNOG00000008409	3.11898	4.43255	235.152	4.48663e-53	9.13454e-51	ENSRNOG00000008409			ENSRNOG00000008409	Myo1f	myosin IF [Source:RGD Symbol;Acc:1309750]	ARRAYEXPRESS,ENSG
ENSRNOG00000051235	2.6481	6.27431	231.526	2.77028e-52	5.56494e-50	ENSRNOG00000051235			ENSRNOG00000051235	Cfb	complement factor B [Source:RGD Symbol;Acc:2204]	ARRAYEXPRESS,ENSG
ENSRNOG00000050430	3.29916	3.62292	230.723	4.14637e-52	8.21964e-50	ENSRNOG00000050430			ENSRNOG00000050430	Vav1	vav guanine nucleotide exchange factor 1 [Source:RGD Symbol;Acc:3951]	ARRAYEXPRESS,ENSG
ENSRNOG00000011971	3.05688	5.44095	230.583	4.44809e-52	8.70324e-50	ENSRNOG00000011971			ENSRNOG00000011971	C1s	complement C1s [Source:RGD Symbol;Acc:619983]	ARRAYEXPRESS,ENSG
ENSRNOG00000004249	2.97338	4.68089	230.243	5.27604e-52	1.01909e-49	ENSRNOG00000004249			ENSRNOG00000004249	Tlr7	toll-like receptor 7 [Source:RGD Symbol;Acc:1563357]	ARRAYEXPRESS,ENSG
ENSRNOG00000000814	3.15636	9.11548	230.1	5.6698e-52	1.08128e-49	ENSRNOG00000000814			ENSRNOG00000000814	Fabp7	fatty acid binding protein 7 [Source:RGD Symbol;Acc:69312]	ARRAYEXPRESS,ENSG
ENSRNOG00000036829	2.37349	5.55206	228.993	9.8834e-52	1.86129e-49	ENSRNOG00000036829			ENSRNOG00000036829	Nckap1l	NCK associated protein 1 like [Source:RGD Symbol;Acc:1312032]	ARRAYEXPRESS,ENSG
ENSRNOG00000011316	3.70153	3.22074	227.612	1.97778e-51	3.67867e-49	ENSRNOG00000011316			ENSRNOG00000011316	Fam167a	family with sequence similarity 167, member A [Source:RGD Symbol;Acc:1561302]	ARRAYEXPRESS,ENSG
ENSRNOG00000020552	6.005	2.14424	227.092	2.56761e-51	4.71751e-49	ENSRNOG00000020552			ENSRNOG00000020552	Fosl1	FOS like 1, AP-1 transcription factor subunit [Source:RGD Symbol;Acc:2627]	ARRAYEXPRESS,ENSG
ENSRNOG00000002217	6.15532	3.58143	224.327	1.02947e-50	1.86867e-48	ENSRNOG00000002217			ENSRNOG00000002217	Plac8	placenta associated 8 [Source:RGD Symbol;Acc:1308102]	ARRAYEXPRESS,ENSG
ENSRNOG00000019742	2.2525	7.11416	222.62	2.42646e-50	4.35204e-48	ENSRNOG00000019742			ENSRNOG00000019742	Stat3	signal transducer and activator of transcription 3 [Source:RGD Symbol;Acc:3772]	ARRAYEXPRESS,ENSG
ENSRNOG00000014294	2.70192	4.68141	222.298	2.85187e-50	5.05486e-48	ENSRNOG00000014294			ENSRNOG00000014294	Ptpn6	protein tyrosine phosphatase, non-receptor type 6 [Source:RGD Symbol;Acc:620660]	ARRAYEXPRESS,ENSG
ENSRNOG00000012807	3.41661	7.79532	221.521	4.21383e-50	7.38204e-48	ENSRNOG00000012807			ENSRNOG00000012807	C1qa	complement C1q A chain [Source:RGD Symbol;Acc:1306716]	ARRAYEXPRESS,ENSG
ENSRNOG00000007539	4.00197	3.69271	220.694	6.38417e-50	1.10556e-47	ENSRNOG00000007539			ENSRNOG00000007539	Rsad2	radical S-adenosyl methionine domain containing 2 [Source:RGD Symbol;Acc:620495]	ARRAYEXPRESS,ENSG
ENSRNOG00000016753	2.14125	7.2987	220.457	7.18868e-50	1.23073e-47	ENSRNOG00000016753			ENSRNOG00000016753	Slc14a1	solute carrier family 14 member 1 (Kidd blood group) [Source:RGD Symbol;Acc:3688]	ARRAYEXPRESS,ENSG
ENSRNOG00000019147	3.33067	5.48256	220.275	7.87819e-50	1.33363e-47	ENSRNOG00000019147			ENSRNOG00000019147	Stom	stomatin [Source:RGD Symbol;Acc:1305109]	ARRAYEXPRESS,ENSG
ENSRNOG00000000137	3.521	3.49748	218.335	2.08684e-49	3.49337e-47	ENSRNOG00000000137			ENSRNOG00000000137	Ly86	lymphocyte antigen 86 [Source:RGD Symbol;Acc:1309936]	ARRAYEXPRESS,ENSG
ENSRNOG00000002520	2.09167	6.08886	218.026	2.43773e-49	4.03592e-47	ENSRNOG00000002520			ENSRNOG00000002520	Litaf	lipopolysaccharide-induced TNF factor [Source:RGD Symbol;Acc:69294]	ARRAYEXPRESS,ENSG
ENSRNOG00000007002	4.51896	3.40926	217.804	2.72496e-49	4.46242e-47	ENSRNOG00000007002			ENSRNOG00000007002	Lif	LIF, interleukin 6 family cytokine [Source:RGD Symbol;Acc:620865]	ARRAYEXPRESS,ENSG
ENSRNOG00000000655	3.42535	4.89136	217.598	3.02238e-49	4.89626e-47	ENSRNOG00000000655			ENSRNOG00000000655	Ptprc	protein tyrosine phosphatase, receptor type, C [Source:RGD Symbol;Acc:3451]	ARRAYEXPRESS,ENSG
ENSRNOG00000015906	3.23976	3.34342	216.401	5.5149e-49	8.8391e-47	ENSRNOG00000015906			ENSRNOG00000015906	Tgif1	TGFB-induced factor homeobox 1 [Source:RGD Symbol;Acc:1310517]	ARRAYEXPRESS,ENSG
ENSRNOG00000033527	4.90509	3.13524	215.999	6.74897e-49	1.07032e-46	ENSRNOG00000033527			ENSRNOG00000033527	Pappa	pappalysin [Source:RGD Symbol;Acc:1307742]	ARRAYEXPRESS,ENSG
ENSRNOG00000012988	-2.22	5.7489	213.981	1.85936e-48	2.91804e-46	ENSRNOG00000012988			ENSRNOG00000012988	Lix1	limb and CNS expressed 1 [Source:RGD Symbol;Acc:1309454]	ARRAYEXPRESS,ENSG
ENSRNOG00000018371	3.79635	4.86228	213.696	2.14513e-48	3.33181e-46	ENSRNOG00000018371			ENSRNOG00000018371	Tubb6	tubulin, beta 6 class V [Source:RGD Symbol;Acc:1305887]	ARRAYEXPRESS,ENSG
ENSRNOG00000014660	2.40739	6.94418	213.218	2.72733e-48	4.19286e-46	ENSRNOG00000014660			ENSRNOG00000014660	Usp53	ubiquitin specific peptidase 53 [Source:RGD Symbol;Acc:1306615]	ARRAYEXPRESS,ENSG
ENSRNOG00000017869	3.26488	4.5881	213.158	2.81098e-48	4.2778e-46	ENSRNOG00000017869			ENSRNOG00000017869	Irf8	interferon regulatory factor 8 [Source:RGD Symbol;Acc:1312024]	ARRAYEXPRESS,ENSG
ENSRNOG00000012404	-3.24255	3.66205	211.712	5.81382e-48	8.75909e-46	ENSRNOG00000012404			ENSRNOG00000012404	Thrsp	thyroid hormone responsive [Source:RGD Symbol;Acc:3859]	ARRAYEXPRESS,ENSG
ENSRNOG00000008180	2.07749	5.3819	210.511	1.06267e-47	1.58516e-45	ENSRNOG00000008180			ENSRNOG00000008180	Lyn	LYN proto-oncogene, Src family tyrosine kinase [Source:RGD Symbol;Acc:621017]	ARRAYEXPRESS,ENSG
ENSRNOG00000008465	2.21794	6.89942	210.12	1.29351e-47	1.91059e-45	ENSRNOG00000008465			ENSRNOG00000008465	Tmem176b	transmembrane protein 176B [Source:RGD Symbol;Acc:708403]	ARRAYEXPRESS,ENSG
ENSRNOG00000032240	3.06063	3.85368	208.057	3.64648e-47	5.33378e-45	ENSRNOG00000032240			ENSRNOG00000032240	Gbp5	guanylate binding protein 5 [Source:RGD Symbol;Acc:1311040]	ARRAYEXPRESS,ENSG
ENSRNOG00000020918	2.70095	5.3401	206.68	7.28228e-47	1.05495e-44	ENSRNOG00000020918			ENSRNOG00000020918	Ccnd1	cyclin D1 [Source:RGD Symbol;Acc:68384]	ARRAYEXPRESS,ENSG
ENSRNOG00000063244	2.37654	7.66491	206.225	9.15174e-47	1.31314e-44	ENSRNOG00000063244			ENSRNOG00000063244	Mpeg1	macrophage expressed 1 [Source:RGD Symbol;Acc:69275]	ARRAYEXPRESS,ENSG
ENSRNOG00000003745	5.29135	4.45389	205.528	1.29887e-46	1.84611e-44	ENSRNOG00000003745			ENSRNOG00000003745	Atf3	activating transcription factor 3 [Source:RGD Symbol;Acc:2165]	ARRAYEXPRESS,ENSG
ENSRNOG00000021199	3.32226	3.77576	205.358	1.41464e-46	1.99186e-44	ENSRNOG00000021199			ENSRNOG00000021199	Fcgr1a	Fc gamma receptor 1A [Source:RGD Symbol;Acc:1309912]	ARRAYEXPRESS,ENSG
ENSRNOG00000015948	3.80311	3.43431	204.636	2.03302e-46	2.83606e-44	ENSRNOG00000015948			ENSRNOG00000015948	Slc1a5	solute carrier family 1 member 5 [Source:RGD Symbol;Acc:708512]	ARRAYEXPRESS,ENSG
ENSRNOG00000031515	3.79859	3.74327	204.552	2.12068e-46	2.9312e-44	ENSRNOG00000031515			ENSRNOG00000031515	Klra2	killer cell lectin-like receptor, subfamily A, member 2 [Source:RGD Symbol;Acc:1359667]	ARRAYEXPRESS,ENSG
ENSRNOG00000021090	-2.0564	5.54694	202.384	6.30448e-46	8.63485e-44	ENSRNOG00000021090			ENSRNOG00000021090	Pygm	glycogen phosphorylase, muscle associated [Source:RGD Symbol;Acc:3461]	ARRAYEXPRESS,ENSG
ENSRNOG00000000239	6.83121	2.28563	202.335	6.45995e-46	8.76807e-44	ENSRNOG00000000239			ENSRNOG00000000239	Ccl7	C-C motif chemokine ligand 7 [Source:RGD Symbol;Acc:1359152]	ARRAYEXPRESS,ENSG
ENSRNOG00000014314	5.22389	1.8733	201.189	1.14907e-45	1.54571e-43	ENSRNOG00000014314			ENSRNOG00000014314	Slc39a4	solute carrier family 39 member 4 [Source:RGD Symbol;Acc:1306701]	ARRAYEXPRESS,ENSG
ENSRNOG00000010165	3.65067	3.49563	201.151	1.17113e-45	1.5519e-43	ENSRNOG00000010165			ENSRNOG00000010165	Tnfaip2	TNF alpha induced protein 2 [Source:RGD Symbol;Acc:1594556]	ARRAYEXPRESS,ENSG
ENSRNOG00000005731	4.34648	2.94679	201.146	1.17427e-45	1.5519e-43	ENSRNOG00000005731			ENSRNOG00000005731	Birc3	baculoviral IAP repeat-containing 3 [Source:RGD Symbol;Acc:621282]	ARRAYEXPRESS,ENSG
ENSRNOG00000062678	5.70846	2.97799	200.541	1.59122e-45	2.0836e-43	ENSRNOG00000062678			ENSRNOG00000062678	H19	H19 imprinted maternally expressed transcript [Source:RGD Symbol;Acc:2775]	ARRAYEXPRESS,ENSG
ENSRNOG00000010938	-2.7726	4.04376	200.525	1.60426e-45	2.0836e-43	ENSRNOG00000010938			ENSRNOG00000010938	Slc7a10	solute carrier family 7 member 10 [Source:RGD Symbol;Acc:621672]	ARRAYEXPRESS,ENSG
ENSRNOG00000012957	2.42271	6.6358	200.237	1.85408e-45	2.38748e-43	ENSRNOG00000012957			ENSRNOG00000012957	Sh3glb1	SH3 domain -containing GRB2-like endophilin B1 [Source:RGD Symbol;Acc:1304859]	ARRAYEXPRESS,ENSG
ENSRNOG00000028566	2.84119	6.04714	198.94	3.55733e-45	4.54193e-43	ENSRNOG00000028566			ENSRNOG00000028566	Pld4	phospholipase D family, member 4 [Source:RGD Symbol;Acc:1598308]	ARRAYEXPRESS,ENSG
ENSRNOG00000019179	2.87777	5.00392	198.549	4.33033e-45	5.48241e-43	ENSRNOG00000019179			ENSRNOG00000019179	Ggta1	glycoprotein alpha-galactosyltransferase 1 [Source:RGD Symbol;Acc:629476]	ARRAYEXPRESS,ENSG
ENSRNOG00000000815	2.20233	5.87024	196.332	1.31929e-44	1.65637e-42	ENSRNOG00000000815			ENSRNOG00000000815	Smpdl3a	sphingomyelin phosphodiesterase, acid-like 3A [Source:RGD Symbol;Acc:1359277]	ARRAYEXPRESS,ENSG
ENSRNOG00000009211	2.81837	3.87547	194.652	3.06825e-44	3.82035e-42	ENSRNOG00000009211			ENSRNOG00000009211	C3ar1	complement C3a receptor 1 [Source:RGD Symbol;Acc:620537]	ARRAYEXPRESS,ENSG
ENSRNOG00000015894	2.44562	4.81969	194.314	3.63738e-44	4.49186e-42	ENSRNOG00000015894			ENSRNOG00000015894	Dock8	dedicator of cytokinesis 8 [Source:RGD Symbol;Acc:1561588]	ARRAYEXPRESS,ENSG
ENSRNOG00000063847	3.62054	2.96187	193.083	6.75033e-44	8.26833e-42	ENSRNOG00000063847			ENSRNOG00000063847	ENSRNOG00000063847	None	ARRAYEXPRESS,ENSG,UNIPROT_GN
ENSRNOG00000006302	2.0379	7.38726	191.871	1.24173e-43	1.5087e-41	ENSRNOG00000006302			ENSRNOG00000006302	Gclc	glutamate-cysteine ligase, catalytic subunit [Source:RGD Symbol;Acc:619868]	ARRAYEXPRESS,ENSG
ENSRNOG00000018911	2.06558	7.0166	190.648	2.29565e-43	2.7669e-41	ENSRNOG00000018911			ENSRNOG00000018911	Pfkfb3	6-phosphofructo-2-kinase/fructose-2,6-biphosphatase 3 [Source:RGD Symbol;Acc:619776]	ARRAYEXPRESS,ENSG
ENSRNOG00000018414	2.29943	8.31815	190.096	3.02928e-43	3.62215e-41	ENSRNOG00000018414			ENSRNOG00000018414	Csf1r	colony stimulating factor 1 receptor [Source:RGD Symbol;Acc:2425]	ARRAYEXPRESS,ENSG
ENSRNOG00000015829	4.8083	1.79695	187.569	1.07865e-42	1.2796e-40	ENSRNOG00000015829			ENSRNOG00000015829	Trpm1	transient receptor potential cation channel, subfamily M, member 1 [Source:RGD Symbol;Acc:1597140]	ARRAYEXPRESS,ENSG
ENSRNOG00000023376	2.08442	7.7364	186.894	1.51502e-42	1.78323e-40	ENSRNOG00000023376			ENSRNOG00000023376	Riok3	RIO kinase 3 [Source:RGD Symbol;Acc:1310833]	ARRAYEXPRESS,ENSG
ENSRNOG00000000818	2.14912	4.94813	186.435	1.90809e-42	2.22847e-40	ENSRNOG00000000818			ENSRNOG00000000818	Ppp1r18	protein phosphatase 1, regulatory subunit 18 [Source:RGD Symbol;Acc:1309543]	ARRAYEXPRESS,ENSG
ENSRNOG00000006116	2.41646	4.32989	186.254	2.08904e-42	2.42104e-40	ENSRNOG00000006116			ENSRNOG00000006116	Hk2	hexokinase 2 [Source:RGD Symbol;Acc:2797]	ARRAYEXPRESS,ENSG
ENSRNOG00000014948	4.74526	3.06518	184.918	4.09048e-42	4.70436e-40	ENSRNOG00000014948			ENSRNOG00000014948	Osgin1	oxidative stress induced growth inhibitor 1 [Source:RGD Symbol;Acc:620679]	ARRAYEXPRESS,ENSG
ENSRNOG00000013484	2.11027	8.00575	184.674	4.62381e-42	5.27745e-40	ENSRNOG00000013484			ENSRNOG00000013484	Gsta1	glutathione S-transferase alpha 1 [Source:RGD Symbol;Acc:2753]	ARRAYEXPRESS,ENSG
ENSRNOG00000043044	2.63168	4.62507	183.793	7.20079e-42	8.15692e-40	ENSRNOG00000043044			ENSRNOG00000043044	Cnn2	calponin 2 [Source:RGD Symbol;Acc:1589807]	ARRAYEXPRESS,ENSG
ENSRNOG00000027784	4.19279	4.69285	183.662	7.68856e-42	8.64446e-40	ENSRNOG00000027784			ENSRNOG00000027784	Tsku	tsukushi, small leucine rich proteoglycan [Source:RGD Symbol;Acc:1359311]	ARRAYEXPRESS,ENSG
ENSRNOG00000056562	-2.17139	4.77873	183.349	8.9983e-42	1.00421e-39	ENSRNOG00000056562			ENSRNOG00000056562	Olfml1	olfactomedin-like 1 [Source:RGD Symbol;Acc:1311854]	ARRAYEXPRESS,ENSG
ENSRNOG00000047137	2.82722	7.24888	183.211	9.64816e-42	1.06882e-39	ENSRNOG00000047137			ENSRNOG00000047137	Erbin	erbb2 interacting protein [Source:RGD Symbol;Acc:1562952]	ARRAYEXPRESS,ENSG
ENSRNOG00000066573	4.83329	8.73622	183.037	1.05287e-41	1.15784e-39	ENSRNOG00000066573			ENSRNOG00000066573	C4a	complement C4A [Source:RGD Symbol;Acc:620005]	ARRAYEXPRESS,ENSG
ENSRNOG00000043098	3.62485	6.58691	182.858	1.1522e-41	1.2579e-39	ENSRNOG00000043098			ENSRNOG00000043098	Mt2A	metallothionein 2A [Source:RGD Symbol;Acc:1592345]	ARRAYEXPRESS,ENSG
ENSRNOG00000002948	3.20817	3.15072	181.054	2.85295e-41	3.09227e-39	ENSRNOG00000002948			ENSRNOG00000002948	Abcc3	ATP binding cassette subfamily C member 3 [Source:RGD Symbol;Acc:71101]	ARRAYEXPRESS,ENSG
ENSRNOG00000015411	4.11846	2.33168	180.697	3.41303e-41	3.67291e-39	ENSRNOG00000015411			ENSRNOG00000015411	Apobec1	apolipoprotein B mRNA editing enzyme catalytic subunit 1 [Source:RGD Symbol;Acc:2133]	ARRAYEXPRESS,ENSG
ENSRNOG00000021031	1.95628	7.29935	179.636	5.81961e-41	6.21832e-39	ENSRNOG00000021031			ENSRNOG00000021031	Grn	granulin precursor [Source:RGD Symbol;Acc:61983]	ARRAYEXPRESS,ENSG
ENSRNOG00000017469	4.67617	5.42257	178.906	8.4006e-41	8.91292e-39	ENSRNOG00000017469			ENSRNOG00000017469	Anxa1	annexin A1 [Source:RGD Symbol;Acc:2118]	ARRAYEXPRESS,ENSG
ENSRNOG00000002802	5.4905	1.84344	178.683	9.39512e-41	9.89838e-39	ENSRNOG00000002802			ENSRNOG00000002802	Cxcl1	C-X-C motif chemokine ligand 1 [Source:RGD Symbol;Acc:619869]	ARRAYEXPRESS,ENSG
ENSRNOG00000019890	4.22431	2.96265	177.459	1.73849e-40	1.81889e-38	ENSRNOG00000019890			ENSRNOG00000019890	Folr2	folate receptor beta [Source:RGD Symbol;Acc:1308515]	ARRAYEXPRESS,ENSG
ENSRNOG00000071001	2.66004	6.01715	177.041	2.14507e-40	2.2288e-38	ENSRNOG00000071001			ENSRNOG00000071001	Trim56	tripartite motif containing 56 [Source:RGD Symbol;Acc:40958426]	ARRAYEXPRESS,ENSG
ENSRNOG00000010208	4.26997	3.8214	176.817	2.40169e-40	2.47834e-38	ENSRNOG00000010208			ENSRNOG00000010208	Timp1	TIMP metallopeptidase inhibitor 1 [Source:RGD Symbol;Acc:621675]	ARRAYEXPRESS,ENSG
ENSRNOG00000042731	-2.48978	4.80439	175.401	4.89399e-40	5.01584e-38	ENSRNOG00000042731			ENSRNOG00000042731	Slc25a18	solute carrier family 25 member 18 [Source:RGD Symbol;Acc:1590470]	ARRAYEXPRESS,ENSG
ENSRNOG00000014064	1.83009	6.6554	174.374	8.20015e-40	8.34753e-38	ENSRNOG00000014064			ENSRNOG00000014064	Ctsh	cathepsin H [Source:RGD Symbol;Acc:2447]	ARRAYEXPRESS,ENSG
ENSRNOG00000017703	3.03922	4.49273	173.468	1.29363e-39	1.30805e-37	ENSRNOG00000017703			ENSRNOG00000017703	Unc93b1	unc-93 homolog B1, TLR signaling regulator [Source:RGD Symbol;Acc:1311984]	ARRAYEXPRESS,ENSG
ENSRNOG00000023226	2.23345	5.42288	171.508	3.466e-39	3.48125e-37	ENSRNOG00000023226			ENSRNOG00000023226	S100a10	S100 calcium binding protein A10 [Source:RGD Symbol;Acc:628655]	ARRAYEXPRESS,ENSG
ENSRNOG00000043416	5.34337	1.78567	171.449	3.57072e-39	3.56268e-37	ENSRNOG00000043416			ENSRNOG00000043416	Bcl3	BCL3, transcription coactivator [Source:RGD Symbol;Acc:1589465]	ARRAYEXPRESS,ENSG
ENSRNOG00000015746	-3.49191	3.67194	170.7	5.20377e-39	5.15789e-37	ENSRNOG00000015746			ENSRNOG00000015746	Kcng4	potassium voltage-gated channel modifier subfamily G member 4 [Source:RGD Symbol;Acc:1308553]	ARRAYEXPRESS,ENSG
ENSRNOG00000019387	2.47915	4.63209	170.512	5.71866e-39	5.6312e-37	ENSRNOG00000019387			ENSRNOG00000019387	Ifi30	IFI30, lysosomal thiol reductase [Source:RGD Symbol;Acc:1310758]	ARRAYEXPRESS,ENSG
ENSRNOG00000025811	2.59627	4.35632	170.239	6.55951e-39	6.41724e-37	ENSRNOG00000025811			ENSRNOG00000025811	Cfp	complement factor properdin [Source:RGD Symbol;Acc:1594557]	ARRAYEXPRESS,ENSG
ENSRNOG00000049028	2.69793	3.52245	170.145	6.87725e-39	6.68468e-37	ENSRNOG00000049028			ENSRNOG00000049028	C5ar2	complement C5a receptor 2 [Source:RGD Symbol;Acc:1303027]	ARRAYEXPRESS,ENSG
ENSRNOG00000019728	3.03104	5.69724	169.758	8.35671e-39	8.07066e-37	ENSRNOG00000019728			ENSRNOG00000019728	Itgam	integrin subunit alpha M [Source:RGD Symbol;Acc:2926]	ARRAYEXPRESS,ENSG
ENSRNOG00000007600	-2.06933	5.13784	167.352	2.80305e-38	2.68986e-36	ENSRNOG00000007600			ENSRNOG00000007600	Igsf1	immunoglobulin superfamily, member 1 [Source:RGD Symbol;Acc:631402]	ARRAYEXPRESS,ENSG
ENSRNOG00000026644	5.70919	1.42867	166.771	3.75334e-38	3.57898e-36	ENSRNOG00000026644			ENSRNOG00000026644	Glipr1	GLI pathogenesis-related 1 [Source:RGD Symbol;Acc:1305978]	ARRAYEXPRESS,ENSG
ENSRNOG00000054217	7.32467	1.50351	166.691	3.90777e-38	3.70279e-36	ENSRNOG00000054217			ENSRNOG00000054217	Runx3	RUNX family transcription factor 3 [Source:RGD Symbol;Acc:620082]	ARRAYEXPRESS,ENSG
ENSRNOG00000020679	3.11795	4.00238	165.983	5.57881e-38	5.25314e-36	ENSRNOG00000020679			ENSRNOG00000020679	Icam1	intercellular adhesion molecule 1 [Source:RGD Symbol;Acc:2857]	ARRAYEXPRESS,ENSG
ENSRNOG00000032745	8.39491	0.505192	165.663	6.55362e-38	6.13272e-36	ENSRNOG00000032745			ENSRNOG00000032745	Slc17a3	solute carrier family 17 member 3 [Source:RGD Symbol;Acc:628815]	ARRAYEXPRESS,ENSG
ENSRNOG00000054890	2.78847	8.25341	165.046	8.93659e-38	8.31103e-36	ENSRNOG00000054890			ENSRNOG00000054890	Flna	filamin A [Source:RGD Symbol;Acc:1560614]	ARRAYEXPRESS,ENSG
ENSRNOG00000007457	3.62119	6.2469	164.413	1.22918e-37	1.13613e-35	ENSRNOG00000007457			ENSRNOG00000007457	Serping1	serpin family G member 1 [Source:RGD Symbol;Acc:735225]	ARRAYEXPRESS,ENSG
ENSRNOG00000029662	3.07123	3.24278	164.152	1.40116e-37	1.28719e-35	ENSRNOG00000029662			ENSRNOG00000029662	Wdfy4	WDFY family member 4 [Source:RGD Symbol;Acc:1564142]	ARRAYEXPRESS,ENSG
ENSRNOG00000014288	3.6185	8.68496	163.906	1.58605e-37	1.44821e-35	ENSRNOG00000014288			ENSRNOG00000014288	Fn1	fibronectin 1 [Source:RGD Symbol;Acc:2624]	ARRAYEXPRESS,ENSG
ENSRNOG00000029191	2.60743	3.6756	163.027	2.4679e-37	2.23984e-35	ENSRNOG00000029191			ENSRNOG00000029191	Gbp7	guanylate binding protein 7 [Source:RGD Symbol;Acc:1583235]	ARRAYEXPRESS,ENSG
ENSRNOG00000045992	5.08275	3.32959	162.755	2.83002e-37	2.55312e-35	ENSRNOG00000045992			ENSRNOG00000045992	Tlr8	toll-like receptor 8 [Source:RGD Symbol;Acc:1590327]	ARRAYEXPRESS,ENSG
ENSRNOG00000003280	-2.27313	5.78824	162.337	3.49247e-37	3.132e-35	ENSRNOG00000003280			ENSRNOG00000003280	Grin2c	glutamate ionotropic receptor NMDA type subunit 2C [Source:RGD Symbol;Acc:2739]	ARRAYEXPRESS,ENSG
ENSRNOG00000007089	1.81083	7.73149	161.952	4.23871e-37	3.77872e-35	ENSRNOG00000007089			ENSRNOG00000007089	Lgmn	legumain [Source:RGD Symbol;Acc:619832]	ARRAYEXPRESS,ENSG
ENSRNOG00000062383	-1.98707	5.24788	161.729	4.74075e-37	4.19164e-35	ENSRNOG00000062383			ENSRNOG00000062383	Dio2	iodothyronine deiodinase 2 [Source:RGD Symbol;Acc:68418]	ARRAYEXPRESS,ENSG
ENSRNOG00000015078	3.03912	4.38046	161.722	4.75754e-37	4.19164e-35	ENSRNOG00000015078			ENSRNOG00000015078	Ifitm3	interferon induced transmembrane protein 3 [Source:RGD Symbol;Acc:1595844]	ARRAYEXPRESS,ENSG
ENSRNOG00000018487	1.76887	7.8835	161.19	6.21804e-37	5.44657e-35	ENSRNOG00000018487			ENSRNOG00000018487	Slc3a2	solute carrier family 3 member 2 [Source:RGD Symbol;Acc:3073]	ARRAYEXPRESS,ENSG
ENSRNOG00000010210	3.19613	7.23984	161.083	6.56109e-37	5.71384e-35	ENSRNOG00000010210			ENSRNOG00000010210	Slc7a11	solute carrier family 7 member 11 [Source:RGD Symbol;Acc:1309275]	ARRAYEXPRESS,ENSG
ENSRNOG00000009620	4.25282	4.73634	160.53	8.66453e-37	7.50229e-35	ENSRNOG00000009620			ENSRNOG00000009620	Cybrd1	cytochrome b reductase 1 [Source:RGD Symbol;Acc:1305740]	ARRAYEXPRESS,ENSG
ENSRNOG00000049491	2.15186	4.80305	160.489	8.84942e-37	7.61859e-35	ENSRNOG00000049491			ENSRNOG00000049491	RT1-DMb	RT1 class II, locus DMb [Source:RGD Symbol;Acc:735096]	ARRAYEXPRESS,ENSG
ENSRNOG00000011054	1.92167	5.96415	160.431	9.11081e-37	7.79906e-35	ENSRNOG00000011054			ENSRNOG00000011054	Laptm5	lysosomal protein transmembrane 5 [Source:RGD Symbol;Acc:621838]	ARRAYEXPRESS,ENSG
ENSRNOG00000022392	3.60105	6.59634	160.403	9.23879e-37	7.86393e-35	ENSRNOG00000022392			ENSRNOG00000022392	Hspb8	heat shock protein family B (small) member 8 [Source:RGD Symbol;Acc:71003]	ARRAYEXPRESS,ENSG
ENSRNOG00000000827	3.20387	3.3917	159.797	1.25333e-36	1.06083e-34	ENSRNOG00000000827			ENSRNOG00000000827	Ier3	immediate early response 3 [Source:RGD Symbol;Acc:1303321]	ARRAYEXPRESS,ENSG
ENSRNOG00000006932	2.56357	4.44416	158.811	2.05803e-36	1.7322e-34	ENSRNOG00000006932			ENSRNOG00000006932	Dock2	dedicator of cytokinesis 2 [Source:RGD Symbol;Acc:1564189]	ARRAYEXPRESS,ENSG
ENSRNOG00000010522	3.20895	3.01517	158.657	2.22422e-36	1.86167e-34	ENSRNOG00000010522			ENSRNOG00000010522	Tlr4	toll-like receptor 4 [Source:RGD Symbol;Acc:3870]	ARRAYEXPRESS,ENSG
ENSRNOG00000013917	2.92537	3.57666	158.327	2.6256e-36	2.18549e-34	ENSRNOG00000013917			ENSRNOG00000013917	Igsf10	immunoglobulin superfamily, member 10 [Source:RGD Symbol;Acc:735030]	ARRAYEXPRESS,ENSG
ENSRNOG00000014797	2.92441	6.63413	158.315	2.64082e-36	2.18608e-34	ENSRNOG00000014797			ENSRNOG00000014797	Tmbim1	transmembrane BAX inhibitor motif containing 1 [Source:RGD Symbol;Acc:1359409]	ARRAYEXPRESS,ENSG
ENSRNOG00000070397	3.51881	3.62249	157.829	3.37233e-36	2.77636e-34	ENSRNOG00000070397			ENSRNOG00000070397	C4b	complement C4B (Chido blood group) [Source:RGD Symbol;Acc:1591983]	ARRAYEXPRESS,ENSG
ENSRNOG00000020991	3.40932	3.11198	154.101	2.20112e-35	1.80229e-33	ENSRNOG00000020991			ENSRNOG00000020991	Ms4a6a	membrane spanning 4-domains A6A [Source:RGD Symbol;Acc:1305800]	ARRAYEXPRESS,ENSG
ENSRNOG00000019556	1.85346	7.24304	154.056	2.25134e-35	1.83344e-33	ENSRNOG00000019556			ENSRNOG00000019556	Cd9	CD9 molecule [Source:RGD Symbol;Acc:2318]	ARRAYEXPRESS,ENSG
ENSRNOG00000016575	2.65128	3.76891	153.991	2.32609e-35	1.88413e-33	ENSRNOG00000016575			ENSRNOG00000016575	Tnfrsf1b	TNF receptor superfamily member 1B [Source:RGD Symbol;Acc:621238]	ARRAYEXPRESS,ENSG
ENSRNOG00000006940	3.76381	2.22189	153.362	3.19231e-35	2.57194e-33	ENSRNOG00000006940			ENSRNOG00000006940	Ncf4	neutrophil cytosolic factor 4 [Source:RGD Symbol;Acc:1593157]	ARRAYEXPRESS,ENSG
ENSRNOG00000016760	4.9633	1.96851	153.287	3.31551e-35	2.65699e-33	ENSRNOG00000016760			ENSRNOG00000016760	Kctd19	potassium channel tetramerization domain containing 19 [Source:RGD Symbol;Acc:1561326]	ARRAYEXPRESS,ENSG
ENSRNOG00000038722	3.5701	2.69434	151.69	7.40557e-35	5.90329e-33	ENSRNOG00000038722			ENSRNOG00000038722	Tlr1	toll-like receptor 1 [Source:RGD Symbol;Acc:1309975]	ARRAYEXPRESS,ENSG
ENSRNOG00000007124	2.26225	6.37989	151.653	7.54657e-35	5.98403e-33	ENSRNOG00000007124			ENSRNOG00000007124	Krcc1	lysine-rich coiled-coil 1 [Source:RGD Symbol;Acc:1306495]	ARRAYEXPRESS,ENSG
ENSRNOG00000031927	2.84077	5.68366	150.965	1.06674e-34	8.41439e-33	ENSRNOG00000031927			ENSRNOG00000031927	Klk6	kallikrein related-peptidase 6 [Source:RGD Symbol;Acc:3419]	ARRAYEXPRESS,ENSG
ENSRNOG00000002919	2.8529	11.6359	150.799	1.15976e-34	9.10048e-33	ENSRNOG00000002919			ENSRNOG00000002919	Gfap	glial fibrillary acidic protein [Source:RGD Symbol;Acc:2679]	ARRAYEXPRESS,ENSG
ENSRNOG00000061595	6.44599	1.47975	149.764	1.95222e-34	1.52394e-32	ENSRNOG00000061595			ENSRNOG00000061595	Tfec	transcription factor EC [Source:RGD Symbol;Acc:3846]	ARRAYEXPRESS,ENSG
ENSRNOG00000029658	2.13694	5.63031	148.789	3.18932e-34	2.47682e-32	ENSRNOG00000029658			ENSRNOG00000029658	Rnf213	ring finger protein 213 [Source:RGD Symbol;Acc:1308168]	ARRAYEXPRESS,ENSG
ENSRNOG00000000853	2.41226	4.79591	148.116	4.4742e-34	3.45684e-32	ENSRNOG00000000853			ENSRNOG00000000853	Aif1	allograft inflammatory factor 1 [Source:RGD Symbol;Acc:61924]	ARRAYEXPRESS,ENSG
ENSRNOG00000001414	5.62779	3.88175	146.693	9.15682e-34	7.0386e-32	ENSRNOG00000001414			ENSRNOG00000001414	Serpine1	serpin family E member 1 [Source:RGD Symbol;Acc:3249]	ARRAYEXPRESS,ENSG
ENSRNOG00000001714	-3.15957	2.75136	146.628	9.46418e-34	7.23793e-32	ENSRNOG00000001714			ENSRNOG00000001714	Atp13a4	ATPase 13A4 [Source:RGD Symbol;Acc:1306927]	ARRAYEXPRESS,ENSG
ENSRNOG00000047098	-3.32618	6.29088	146.413	1.05444e-33	8.02331e-32	ENSRNOG00000047098			ENSRNOG00000047098	Hbb	hemoglobin subunit beta [Source:RGD Symbol;Acc:2783]	ARRAYEXPRESS,ENSG
ENSRNOG00000008134	5.28292	2.08632	146.313	1.10905e-33	8.39643e-32	ENSRNOG00000008134			ENSRNOG00000008134	Mefv	MEFV innate immunity regulator, pyrin [Source:RGD Symbol;Acc:61889]	ARRAYEXPRESS,ENSG
ENSRNOG00000018237	2.58699	7.14797	146.289	1.1224e-33	8.45505e-32	ENSRNOG00000018237			ENSRNOG00000018237	Gstp1	glutathione S-transferase pi 1 [Source:RGD Symbol;Acc:2758]	ARRAYEXPRESS,ENSG
ENSRNOG00000063678	1.70125	6.5448	146.256	1.141e-33	8.55237e-32	ENSRNOG00000063678			ENSRNOG00000063678	Mcl1	MCL1 apoptosis regulator, BCL2 family member [Source:RGD Symbol;Acc:620525]	ARRAYEXPRESS,ENSG
ENSRNOG00000056786	2.23925	4.4632	146.072	1.25195e-33	9.33758e-32	ENSRNOG00000056786			ENSRNOG00000056786	Piezo1	piezo-type mechanosensitive ion channel component 1 [Source:RGD Symbol;Acc:1308822]	ARRAYEXPRESS,ENSG
ENSRNOG00000011153	2.06687	5.279	145.378	1.77579e-33	1.31793e-31	ENSRNOG00000011153			ENSRNOG00000011153	Il17ra	interleukin 17 receptor A [Source:RGD Symbol;Acc:1306559]	ARRAYEXPRESS,ENSG
ENSRNOG00000023109	1.88203	5.60358	145.276	1.86874e-33	1.38012e-31	ENSRNOG00000023109			ENSRNOG00000023109	Icoslg	inducible T-cell co-stimulator ligand [Source:RGD Symbol;Acc:1562791]	ARRAYEXPRESS,ENSG
ENSRNOG00000016687	2.40446	5.35915	144.373	2.94512e-33	2.16445e-31	ENSRNOG00000016687			ENSRNOG00000016687	Ssc5d	scavenger receptor cysteine rich family member with 5 domains [Source:RGD Symbol;Acc:1565772]	ARRAYEXPRESS,ENSG
ENSRNOG00000068418	3.57109	3.41493	144.276	3.09264e-33	2.26183e-31	ENSRNOG00000068418			ENSRNOG00000068418	Gbp6	guanylate binding protein family member 6 [Source:RGD Symbol;Acc:1561523]	ARRAYEXPRESS,ENSG
ENSRNOG00000024277	2.95756	3.44294	143.841	3.84908e-33	2.80146e-31	ENSRNOG00000024277			ENSRNOG00000024277	Card11	caspase recruitment domain family, member 11 [Source:RGD Symbol;Acc:2323211]	ARRAYEXPRESS,ENSG
ENSRNOG00000003924	2.36783	4.71757	143.384	4.8444e-33	3.50893e-31	ENSRNOG00000003924			ENSRNOG00000003924	Pi4k2b	phosphatidylinositol 4-kinase type 2 beta [Source:RGD Symbol;Acc:1359515]	ARRAYEXPRESS,ENSG
ENSRNOG00000027739	2.63653	3.46685	143.342	4.94884e-33	3.56742e-31	ENSRNOG00000027739			ENSRNOG00000027739	Cndp1	carnosine dipeptidase 1 [Source:RGD Symbol;Acc:1359493]	ARRAYEXPRESS,ENSG
ENSRNOG00000012881	4.01163	5.44976	142.982	5.93028e-33	4.25455e-31	ENSRNOG00000012881			ENSRNOG00000012881	Fgl2	fibrinogen-like 2 [Source:RGD Symbol;Acc:620170]	ARRAYEXPRESS,ENSG
ENSRNOG00000010971	1.60543	6.18119	142.805	6.4841e-33	4.62983e-31	ENSRNOG00000010971			ENSRNOG00000010971	Snx18	sorting nexin 18 [Source:RGD Symbol;Acc:1310367]	ARRAYEXPRESS,ENSG
ENSRNOG00000016346	2.08396	4.69731	142.697	6.84534e-33	4.86471e-31	ENSRNOG00000016346			ENSRNOG00000016346	Prkcd	protein kinase C, delta [Source:RGD Symbol;Acc:67383]	ARRAYEXPRESS,ENSG
ENSRNOG00000011947	2.62705	3.96618	141.414	1.30622e-32	9.23922e-31	ENSRNOG00000011947			ENSRNOG00000011947	Tifab	TIFA inhibitor [Source:RGD Symbol;Acc:1311681]	ARRAYEXPRESS,ENSG
ENSRNOG00000029886	-3.7747	6.71979	140.853	1.73251e-32	1.21972e-30	ENSRNOG00000029886			ENSRNOG00000029886	Hba-a1	hemoglobin alpha, adult chain 1 [Source:RGD Symbol;Acc:2782]	ARRAYEXPRESS,ENSG
ENSRNOG00000010064	1.95685	5.07441	140.245	2.35339e-32	1.64913e-30	ENSRNOG00000010064			ENSRNOG00000010064	Abcc4	ATP binding cassette subfamily C member 4 [Source:RGD Symbol;Acc:620266]	ARRAYEXPRESS,ENSG
ENSRNOG00000061928	1.7901	5.59356	139.535	3.36389e-32	2.34631e-30	ENSRNOG00000061928			ENSRNOG00000061928	Myo1e	myosin IE [Source:RGD Symbol;Acc:3144]	ARRAYEXPRESS,ENSG
ENSRNOG00000020942	3.8203	3.3666	139.06	4.27379e-32	2.96723e-30	ENSRNOG00000020942			ENSRNOG00000020942	Plekha4	pleckstrin homology domain containing A4 [Source:RGD Symbol;Acc:735133]	ARRAYEXPRESS,ENSG
ENSRNOG00000025094	4.0283	3.23022	138.727	5.05274e-32	3.49196e-30	ENSRNOG00000025094			ENSRNOG00000025094	Gpr183	G protein-coupled receptor 183 [Source:RGD Symbol;Acc:1598095]	ARRAYEXPRESS,ENSG
ENSRNOG00000051706	1.69788	5.3208	138.329	6.17529e-32	4.24826e-30	ENSRNOG00000051706			ENSRNOG00000051706	Tep1	telomerase associated protein 1 [Source:RGD Symbol;Acc:3869]	ARRAYEXPRESS,ENSG
ENSRNOG00000018991	2.7439	8.57721	138.281	6.32717e-32	4.33296e-30	ENSRNOG00000018991			ENSRNOG00000018991	Gsn	gelsolin [Source:RGD Symbol;Acc:1303089]	ARRAYEXPRESS,ENSG
ENSRNOG00000020657	1.81018	5.20784	138.168	6.69673e-32	4.56529e-30	ENSRNOG00000020657			ENSRNOG00000020657	Shc1	SHC adaptor protein 1 [Source:RGD Symbol;Acc:620446]	ARRAYEXPRESS,ENSG
ENSRNOG00000003289	1.45876	6.67015	137.477	9.48498e-32	6.43697e-30	ENSRNOG00000003289			ENSRNOG00000003289	Lap3	leucine aminopeptidase 3 [Source:RGD Symbol;Acc:1307985]	ARRAYEXPRESS,ENSG
ENSRNOG00000021100	2.57067	3.71849	137.447	9.62783e-32	6.50462e-30	ENSRNOG00000021100			ENSRNOG00000021100	Tnfaip8l2	TNF alpha induced protein 8 like 2 [Source:RGD Symbol;Acc:1310519]	ARRAYEXPRESS,ENSG
ENSRNOG00000007069	-2.35489	3.99203	137.171	1.10636e-31	7.44127e-30	ENSRNOG00000007069			ENSRNOG00000007069	Adhfe1	alcohol dehydrogenase, iron containing, 1 [Source:RGD Symbol;Acc:1308863]	ARRAYEXPRESS,ENSG
ENSRNOG00000025625	-2.05026	5.1348	137.115	1.13805e-31	7.62037e-30	ENSRNOG00000025625			ENSRNOG00000025625	Rnase4	ribonuclease A family member 4 [Source:RGD Symbol;Acc:61823]	ARRAYEXPRESS,ENSG
ENSRNOG00000028896	2.24727	6.47909	137.084	1.15613e-31	7.70716e-30	ENSRNOG00000028896			ENSRNOG00000028896	A2m	alpha-2-macroglobulin [Source:RGD Symbol;Acc:2004]	ARRAYEXPRESS,ENSG
ENSRNOG00000010489	2.35253	3.99973	136.789	1.34077e-31	8.89867e-30	ENSRNOG00000010489			ENSRNOG00000010489	Samd4a	sterile alpha motif domain containing 4A [Source:RGD Symbol;Acc:1310361]	ARRAYEXPRESS,ENSG
ENSRNOG00000019311	2.69651	3.43733	136.751	1.36699e-31	9.03293e-30	ENSRNOG00000019311			ENSRNOG00000019311	Nfkb2	nuclear factor kappa B subunit 2 [Source:RGD Symbol;Acc:1307189]	ARRAYEXPRESS,ENSG
ENSRNOG00000010617	2.06583	6.18745	136.052	1.94326e-31	1.27848e-29	ENSRNOG00000010617			ENSRNOG00000010617	Scube1	signal peptide, CUB domain and EGF like domain containing 1 [Source:RGD Symbol;Acc:1309015]	ARRAYEXPRESS,ENSG
ENSRNOG00000002470	3.61038	3.5704	135.694	2.3279e-31	1.52488e-29	ENSRNOG00000002470			ENSRNOG00000002470	Ifi47	interferon gamma inducible protein 47 [Source:RGD Symbol;Acc:708470]	ARRAYEXPRESS,ENSG
ENSRNOG00000069633	2.35506	3.69698	135.333	2.79144e-31	1.8206e-29	ENSRNOG00000069633			ENSRNOG00000069633	Itpripl2	ITPRIP like 2 [Source:RGD Symbol;Acc:1564255]	ARRAYEXPRESS,ENSG
ENSRNOG00000031312	1.98467	4.7358	135.324	2.80395e-31	1.82087e-29	ENSRNOG00000031312			ENSRNOG00000031312	Tnfrsf1a	TNF receptor superfamily member 1A [Source:RGD Symbol;Acc:621237]	ARRAYEXPRESS,ENSG
ENSRNOG00000005669	2.48846	3.78335	135.3	2.83919e-31	1.83584e-29	ENSRNOG00000005669			ENSRNOG00000005669	Car8	carbonic anhydrase 8 [Source:RGD Symbol;Acc:1304709]	ARRAYEXPRESS,ENSG
ENSRNOG00000022619	2.57793	11.6719	135.14	3.0768e-31	1.98098e-29	ENSRNOG00000022619			ENSRNOG00000022619	Fth1	ferritin heavy chain 1 [Source:RGD Symbol;Acc:2635]	ARRAYEXPRESS,ENSG
ENSRNOG00000028404	-1.91511	5.32075	134.706	3.82848e-31	2.45446e-29	ENSRNOG00000028404			ENSRNOG00000028404	Ppp1r1b	protein phosphatase 1, regulatory (inhibitor) subunit 1B [Source:RGD Symbol;Acc:621859]	ARRAYEXPRESS,ENSG
ENSRNOG00000016041	5.11632	1.51516	133.983	5.50996e-31	3.50573e-29	ENSRNOG00000016041			ENSRNOG00000016041	Zc3h12d	zinc finger CCCH type containing 12D [Source:RGD Symbol;Acc:1597152]	ARRAYEXPRESS,ENSG
ENSRNOG00000037563	3.36784	3.12375	133.981	5.51479e-31	3.50573e-29	ENSRNOG00000037563			ENSRNOG00000037563	Cd68	Cd68 molecule [Source:RGD Symbol;Acc:1305970]	ARRAYEXPRESS,ENSG
ENSRNOG00000002358	1.70813	5.72137	133.883	5.79473e-31	3.66821e-29	ENSRNOG00000002358			ENSRNOG00000002358	Scpep1	serine carboxypeptidase 1 [Source:RGD Symbol;Acc:620067]	ARRAYEXPRESS,ENSG
ENSRNOG00000037113	2.36802	4.28269	133.569	6.78863e-31	4.27939e-29	ENSRNOG00000037113			ENSRNOG00000037113	Slfn2	schlafen family member 2 [Source:RGD Symbol;Acc:1308645]	ARRAYEXPRESS,ENSG
ENSRNOG00000001548	1.70175	5.73548	133.381	7.46378e-31	4.68539e-29	ENSRNOG00000001548			ENSRNOG00000001548	Nfe2l2	NFE2 like bZIP transcription factor 2 [Source:RGD Symbol;Acc:620360]	ARRAYEXPRESS,ENSG
ENSRNOG00000007519	1.80154	6.13667	132.407	1.21856e-30	7.61776e-29	ENSRNOG00000007519			ENSRNOG00000007519	Tmem43	transmembrane protein 43 [Source:RGD Symbol;Acc:1549711]	ARRAYEXPRESS,ENSG
ENSRNOG00000009487	3.08632	2.70493	132.322	1.27185e-30	7.91808e-29	ENSRNOG00000009487			ENSRNOG00000009487	Gpr160	G protein-coupled receptor 160 [Source:RGD Symbol;Acc:1560200]	ARRAYEXPRESS,ENSG
ENSRNOG00000001959	2.86295	4.46867	131.649	1.78593e-30	1.10728e-28	ENSRNOG00000001959			ENSRNOG00000001959	Mx1	MX dynamin like GTPase 1 [Source:RGD Symbol;Acc:3127]	ARRAYEXPRESS,ENSG
ENSRNOG00000021161	2.48581	3.63065	131.5	1.92469e-30	1.18842e-28	ENSRNOG00000021161			ENSRNOG00000021161	Fermt3	FERM domain containing kindlin 3 [Source:RGD Symbol;Acc:1310168]	ARRAYEXPRESS,ENSG
ENSRNOG00000050539	3.63864	4.97063	131.469	1.95479e-30	1.20208e-28	ENSRNOG00000050539			ENSRNOG00000050539	Fbln5	fibulin 5 [Source:RGD Symbol;Acc:2594]	ARRAYEXPRESS,ENSG
ENSRNOG00000000281	-2.298	4.85688	130.539	3.12292e-30	1.9126e-28	ENSRNOG00000000281			ENSRNOG00000000281	Prodh	proline dehydrogenase [Source:RGD Symbol;Acc:1590932]	ARRAYEXPRESS,ENSG
ENSRNOG00000008301	2.16913	5.6854	130.256	3.60263e-30	2.19746e-28	ENSRNOG00000008301			ENSRNOG00000008301	Tagln2	transgelin 2 [Source:RGD Symbol;Acc:1310840]	ARRAYEXPRESS,ENSG
ENSRNOG00000010951	1.63618	5.28295	130.209	3.68815e-30	2.24055e-28	ENSRNOG00000010951			ENSRNOG00000010951	Cmtm6	CKLF-like MARVEL transmembrane domain containing 6 [Source:RGD Symbol;Acc:1307765]	ARRAYEXPRESS,ENSG
ENSRNOG00000003170	2.83538	3.28934	129.919	4.26897e-30	2.58298e-28	ENSRNOG00000003170			ENSRNOG00000003170	Nlrp3	NLR family, pyrin domain containing 3 [Source:RGD Symbol;Acc:1308314]	ARRAYEXPRESS,ENSG
ENSRNOG00000000034	2.59518	3.64415	129.308	5.8083e-30	3.50032e-28	ENSRNOG00000000034			ENSRNOG00000000034	Nuak2	NUAK family kinase 2 [Source:RGD Symbol;Acc:1359167]	ARRAYEXPRESS,ENSG
ENSRNOG00000020716	1.51038	6.56261	128.727	7.78203e-30	4.67108e-28	ENSRNOG00000020716			ENSRNOG00000020716	Axl	Axl receptor tyrosine kinase [Source:RGD Symbol;Acc:620028]	ARRAYEXPRESS,ENSG
ENSRNOG00000030715	2.01767	6.91452	128.583	8.36717e-30	5.00237e-28	ENSRNOG00000030715			ENSRNOG00000030715	Cfh	complement factor H [Source:RGD Symbol;Acc:620428]	ARRAYEXPRESS,ENSG
ENSRNOG00000004275	-2.98968	2.93972	128.088	1.07395e-29	6.39532e-28	ENSRNOG00000004275			ENSRNOG00000004275	Egfl6	EGF-like-domain, multiple 6 [Source:RGD Symbol;Acc:1563321]	ARRAYEXPRESS,ENSG
ENSRNOG00000013309	2.40634	4.1358	127.8	1.24148e-29	7.36385e-28	ENSRNOG00000013309			ENSRNOG00000013309	Pik3ap1	phosphoinositide-3-kinase adaptor protein 1 [Source:RGD Symbol;Acc:1307744]	ARRAYEXPRESS,ENSG
ENSRNOG00000015582	1.56724	5.38859	127.697	1.30751e-29	7.7251e-28	ENSRNOG00000015582			ENSRNOG00000015582	Me2	malic enzyme 2 [Source:RGD Symbol;Acc:1310321]	ARRAYEXPRESS,ENSG
ENSRNOG00000005903	4.18031	2.62198	127.482	1.45752e-29	8.57772e-28	ENSRNOG00000005903			ENSRNOG00000005903	St14	ST14 transmembrane serine protease matriptase [Source:RGD Symbol;Acc:69288]	ARRAYEXPRESS,ENSG
ENSRNOG00000017020	1.75039	5.08978	127.216	1.66652e-29	9.76959e-28	ENSRNOG00000017020			ENSRNOG00000017020	Inpp5d	inositol polyphosphate-5-phosphatase D [Source:RGD Symbol;Acc:2914]	ARRAYEXPRESS,ENSG
ENSRNOG00000047367	3.66723	2.47638	126.773	2.08258e-29	1.21613e-27	ENSRNOG00000047367			ENSRNOG00000047367	Card14	caspase recruitment domain family, member 14 [Source:RGD Symbol;Acc:1591135]	ARRAYEXPRESS,ENSG
ENSRNOG00000013641	3.0637	3.16442	126.122	2.89197e-29	1.68226e-27	ENSRNOG00000013641			ENSRNOG00000013641	Myo7a	myosin VIIA [Source:RGD Symbol;Acc:628830]	ARRAYEXPRESS,ENSG
ENSRNOG00000013948	1.98731	5.10358	125.62	3.72454e-29	2.15823e-27	ENSRNOG00000013948			ENSRNOG00000013948	Zc3hav1	zinc finger CCCH-type containing, antiviral 1 [Source:RGD Symbol;Acc:628694]	ARRAYEXPRESS,ENSG
ENSRNOG00000024345	2.66332	3.94228	125.582	3.79603e-29	2.19123e-27	ENSRNOG00000024345			ENSRNOG00000024345	Pard3b	par-3 family cell polarity regulator beta [Source:RGD Symbol;Acc:1584992]	ARRAYEXPRESS,ENSG
ENSRNOG00000017702	-2.15039	3.86785	124.961	5.18935e-29	2.98407e-27	ENSRNOG00000017702			ENSRNOG00000017702	Gpld1	glycosylphosphatidylinositol specific phospholipase D1 [Source:RGD Symbol;Acc:631371]	ARRAYEXPRESS,ENSG
ENSRNOG00000012074	1.613	6.38406	124.371	6.98702e-29	4.00253e-27	ENSRNOG00000012074			ENSRNOG00000012074	Ifngr1	interferon gamma receptor 1 [Source:RGD Symbol;Acc:620570]	ARRAYEXPRESS,ENSG
ENSRNOG00000011683	2.9875	3.0821	124.262	7.38281e-29	4.21324e-27	ENSRNOG00000011683			ENSRNOG00000011683	Fes	FES proto-oncogene, tyrosine kinase [Source:RGD Symbol;Acc:1564385]	ARRAYEXPRESS,ENSG
ENSRNOG00000001480	2.68294	4.08794	123.915	8.79337e-29	4.99928e-27	ENSRNOG00000001480			ENSRNOG00000001480	Ncf1	neutrophil cytosolic factor 1 [Source:RGD Symbol;Acc:61307]	ARRAYEXPRESS,ENSG
ENSRNOG00000010278	5.66331	1.44748	123.515	1.07592e-28	6.09389e-27	ENSRNOG00000010278			ENSRNOG00000010278	Il6	interleukin 6 [Source:RGD Symbol;Acc:2901]	ARRAYEXPRESS,ENSG
ENSRNOG00000024000	3.98782	2.69179	123.266	1.21925e-28	6.87988e-27	ENSRNOG00000024000			ENSRNOG00000024000	Cd22	CD22 molecule [Source:RGD Symbol;Acc:1311610]	ARRAYEXPRESS,ENSG
ENSRNOG00000004330	2.14691	4.74998	123.06	1.353e-28	7.6061e-27	ENSRNOG00000004330			ENSRNOG00000004330	Chrdl1	chordin-like 1 [Source:RGD Symbol;Acc:735215]	ARRAYEXPRESS,ENSG
ENSRNOG00000009331	2.78616	3.15163	122.712	1.61258e-28	9.03163e-27	ENSRNOG00000009331			ENSRNOG00000009331	Hck	HCK proto-oncogene, Src family tyrosine kinase [Source:RGD Symbol;Acc:2785]	ARRAYEXPRESS,ENSG
ENSRNOG00000013190	2.03067	5.37611	122.582	1.72178e-28	9.60752e-27	ENSRNOG00000013190			ENSRNOG00000013190	Rnaset2	ribonuclease T2 [Source:RGD Symbol;Acc:1309918]	ARRAYEXPRESS,ENSG
ENSRNOG00000071105	-2.29078	4.40395	122.477	1.81467e-28	1.00885e-26	ENSRNOG00000071105			ENSRNOG00000071105	Gpc5	glypican 5 [Source:RGD Symbol;Acc:1308835]	ARRAYEXPRESS,ENSG
ENSRNOG00000012280	3.44088	3.94162	121.771	2.59139e-28	1.43025e-26	ENSRNOG00000012280			ENSRNOG00000012280	Ptx3	pentraxin 3 [Source:RGD Symbol;Acc:1593476]	ARRAYEXPRESS,ENSG
ENSRNOG00000008116	-1.57878	7.73859	121.77	2.59166e-28	1.43025e-26	ENSRNOG00000008116			ENSRNOG00000008116	Plpp3	phospholipid phosphatase 3 [Source:RGD Symbol;Acc:620454]	ARRAYEXPRESS,ENSG
ENSRNOG00000020300	2.98379	3.03218	121.494	2.97959e-28	1.63834e-26	ENSRNOG00000020300			ENSRNOG00000020300	Lsp1	lymphocyte-specific protein 1 [Source:RGD Symbol;Acc:1306133]	ARRAYEXPRESS,ENSG
ENSRNOG00000017874	2.4204	4.94862	121.462	3.02808e-28	1.65895e-26	ENSRNOG00000017874			ENSRNOG00000017874	Cd53	Cd53 molecule [Source:RGD Symbol;Acc:2310]	ARRAYEXPRESS,ENSG
ENSRNOG00000061403	2.71221	3.26745	121.265	3.34419e-28	1.82549e-26	ENSRNOG00000061403			ENSRNOG00000061403	Tlr13	toll-like receptor 13 [Source:RGD Symbol;Acc:1562655]	ARRAYEXPRESS,ENSG
ENSRNOG00000015773	3.53415	2.25926	121.234	3.39655e-28	1.84738e-26	ENSRNOG00000015773			ENSRNOG00000015773	Il21r	interleukin 21 receptor [Source:RGD Symbol;Acc:1304950]	ARRAYEXPRESS,ENSG
ENSRNOG00000018740	2.73684	4.56755	121.22	3.41938e-28	1.8531e-26	ENSRNOG00000018740			ENSRNOG00000018740	Ugt1a8	UDP glucuronosyltransferase family 1 member A8 [Source:RGD Symbol;Acc:708474]	ARRAYEXPRESS,ENSG
ENSRNOG00000014479	1.70604	6.21599	121.137	3.56693e-28	1.92614e-26	ENSRNOG00000014479			ENSRNOG00000014479	Cttnbp2nl	CTTNBP2 N-terminal like [Source:RGD Symbol;Acc:1310822]	ARRAYEXPRESS,ENSG
ENSRNOG00000038881	2.46042	3.58569	121.02	3.78259e-28	2.0353e-26	ENSRNOG00000038881			ENSRNOG00000038881	Hcls1	hematopoietic cell specific Lyn substrate 1 [Source:RGD Symbol;Acc:1304754]	ARRAYEXPRESS,ENSG
ENSRNOG00000016885	2.18281	6.19711	120.569	4.74972e-28	2.54659e-26	ENSRNOG00000016885			ENSRNOG00000016885	Klf6	KLF transcription factor 6 [Source:RGD Symbol;Acc:62389]	ARRAYEXPRESS,ENSG
ENSRNOG00000006738	2.39083	4.21771	120.266	5.53337e-28	2.95623e-26	ENSRNOG00000006738			ENSRNOG00000006738	Fbxo32	F-box protein 32 [Source:RGD Symbol;Acc:620373]	ARRAYEXPRESS,ENSG
ENSRNOG00000005620	2.35885	4.06796	120.073	6.09615e-28	3.24539e-26	ENSRNOG00000005620			ENSRNOG00000005620	Lcp2	lymphocyte cytosolic protein 2 [Source:RGD Symbol;Acc:619743]	ARRAYEXPRESS,ENSG
ENSRNOG00000005810	3.4433	2.08136	120.021	6.25901e-28	3.32036e-26	ENSRNOG00000005810			ENSRNOG00000005810	Nlrc4	NLR family, CARD domain containing 4 [Source:RGD Symbol;Acc:1309831]	ARRAYEXPRESS,ENSG
ENSRNOG00000010747	2.29893	4.5992	119.598	7.74905e-28	4.09639e-26	ENSRNOG00000010747			ENSRNOG00000010747	Dap	death-associated protein [Source:RGD Symbol;Acc:620641]	ARRAYEXPRESS,ENSG
ENSRNOG00000025551	2.62935	3.81811	119.177	9.58123e-28	5.04723e-26	ENSRNOG00000025551			ENSRNOG00000025551	Rgs22	regulator of G-protein signaling 22 [Source:RGD Symbol;Acc:1565493]	ARRAYEXPRESS,ENSG
ENSRNOG00000003544	4.48193	1.58486	118.548	1.31564e-27	6.90642e-26	ENSRNOG00000003544			ENSRNOG00000003544	Tbx4	T-box transcription factor 4 [Source:RGD Symbol;Acc:1309057]	ARRAYEXPRESS,ENSG
ENSRNOG00000013836	1.4854	5.38319	118.525	1.33081e-27	6.96181e-26	ENSRNOG00000013836			ENSRNOG00000013836	Arhgap17	Rho GTPase activating protein 17 [Source:RGD Symbol;Acc:628767]	ARRAYEXPRESS,ENSG
ENSRNOG00000058388	2.24323	4.08237	118.49	1.3544e-27	7.0607e-26	ENSRNOG00000058388			ENSRNOG00000058388	Zfp36	zinc finger protein 36 [Source:RGD Symbol;Acc:620722]	ARRAYEXPRESS,ENSG
ENSRNOG00000002393	1.65357	8.07693	118.204	1.56431e-27	8.12685e-26	ENSRNOG00000002393			ENSRNOG00000002393	Eprs1	glutamyl-prolyl-tRNA synthetase 1 [Source:RGD Symbol;Acc:1310952]	ARRAYEXPRESS,ENSG
ENSRNOG00000009822	2.46449	4.16798	117.988	1.74427e-27	9.03062e-26	ENSRNOG00000009822			ENSRNOG00000009822	Tlr2	toll-like receptor 2 [Source:RGD Symbol;Acc:735138]	ARRAYEXPRESS,ENSG
ENSRNOG00000016306	1.71155	4.8404	117.834	1.88512e-27	9.72646e-26	ENSRNOG00000016306			ENSRNOG00000016306	Adgrv1	adhesion G protein-coupled receptor V1 [Source:RGD Symbol;Acc:1562101]	ARRAYEXPRESS,ENSG
ENSRNOG00000046834	5.77341	7.8414	117.646	2.07288e-27	1.06587e-25	ENSRNOG00000046834			ENSRNOG00000046834	C3	complement C3 [Source:RGD Symbol;Acc:2232]	ARRAYEXPRESS,ENSG
ENSRNOG00000012804	3.55921	6.53982	117.097	2.73407e-27	1.40107e-25	ENSRNOG00000012804			ENSRNOG00000012804	C1qc	complement C1q C chain [Source:RGD Symbol;Acc:1306828]	ARRAYEXPRESS,ENSG
ENSRNOG00000018445	-2.99776	6.07358	115.776	5.32158e-27	2.7178e-25	ENSRNOG00000018445			ENSRNOG00000018445	Agt	angiotensinogen [Source:RGD Symbol;Acc:2069]	ARRAYEXPRESS,ENSG
ENSRNOG00000013987	1.864	5.17983	115.531	6.02058e-27	3.06439e-25	ENSRNOG00000013987			ENSRNOG00000013987	Sbno2	strawberry notch homolog 2 [Source:RGD Symbol;Acc:1307194]	ARRAYEXPRESS,ENSG
ENSRNOG00000004500	2.09697	3.86943	115.498	6.1227e-27	3.10588e-25	ENSRNOG00000004500			ENSRNOG00000004500	Myc	MYC proto-oncogene, bHLH transcription factor [Source:RGD Symbol;Acc:3130]	ARRAYEXPRESS,ENSG
ENSRNOG00000055365	1.48697	6.06641	115.433	6.32555e-27	3.19801e-25	ENSRNOG00000055365			ENSRNOG00000055365	Edem1	ER degradation enhancing alpha-mannosidase like protein 1 [Source:RGD Symbol;Acc:1563633]	ARRAYEXPRESS,ENSG
ENSRNOG00000049187	7.20398	0.0646995	115.286	6.81355e-27	3.43321e-25	ENSRNOG00000049187			ENSRNOG00000049187	RGD1563738	similar to Discs, large homolog 5 (Placenta and prostate DLG) [Source:RGD Symbol;Acc:1563738]	ARRAYEXPRESS,ENSG
ENSRNOG00000001527	4.57715	0.702703	114.923	8.18254e-27	4.10927e-25	ENSRNOG00000001527			ENSRNOG00000001527	Cd80	Cd80 molecule [Source:RGD Symbol;Acc:2314]	ARRAYEXPRESS,ENSG
ENSRNOG00000019018	1.86413	6.97969	114.365	1.08413e-26	5.42642e-25	ENSRNOG00000019018			ENSRNOG00000019018	Plat	plasminogen activator, tissue type [Source:RGD Symbol;Acc:3342]	ARRAYEXPRESS,ENSG
ENSRNOG00000026607	5.03543	0.905707	114.04	1.27681e-26	6.36965e-25	ENSRNOG00000026607			ENSRNOG00000026607	Tnfsf18	TNF superfamily member 18 [Source:RGD Symbol;Acc:1305066]	ARRAYEXPRESS,ENSG
ENSRNOG00000000991	2.63472	4.90512	113.908	1.36528e-26	6.78857e-25	ENSRNOG00000000991			ENSRNOG00000000991	Arpc1b	actin related protein 2/3 complex, subunit 1B [Source:RGD Symbol;Acc:2155]	ARRAYEXPRESS,ENSG
ENSRNOG00000026989	5.18787	1.71623	113.654	1.55148e-26	7.689e-25	ENSRNOG00000026989			ENSRNOG00000026989	Gapt	Grb2-binding adaptor protein, transmembrane [Source:RGD Symbol;Acc:1586621]	ARRAYEXPRESS,ENSG
ENSRNOG00000022116	-3.34194	4.72165	113.363	1.797e-26	8.87657e-25	ENSRNOG00000022116			ENSRNOG00000022116	Gjb6	gap junction protein, beta 6 [Source:RGD Symbol;Acc:621830]	ARRAYEXPRESS,ENSG
ENSRNOG00000003622	4.67924	4.12081	113.263	1.88948e-26	9.30289e-25	ENSRNOG00000003622			ENSRNOG00000003622	Cybb	cytochrome b-245 beta chain [Source:RGD Symbol;Acc:620574]	ARRAYEXPRESS,ENSG
ENSRNOG00000007062	2.14513	3.81819	113.007	2.15018e-26	1.0552e-24	ENSRNOG00000007062			ENSRNOG00000007062	Rin3	Ras and Rab interactor 3 [Source:RGD Symbol;Acc:1305849]	ARRAYEXPRESS,ENSG
ENSRNOG00000004649	4.92671	1.35636	112.887	2.28395e-26	1.11721e-24	ENSRNOG00000004649			ENSRNOG00000004649	Il1b	interleukin 1 beta [Source:RGD Symbol;Acc:2891]	ARRAYEXPRESS,ENSG
ENSRNOG00000068415	5.32126	1.42984	112.694	2.51723e-26	1.22733e-24	ENSRNOG00000068415			ENSRNOG00000068415	Lrrc15	leucine rich repeat containing 15 [Source:RGD Symbol;Acc:70551]	ARRAYEXPRESS,ENSG
ENSRNOG00000003310	1.95235	4.76234	112.53	2.73471e-26	1.32907e-24	ENSRNOG00000003310			ENSRNOG00000003310	Tmem63a	transmembrane protein 63a [Source:RGD Symbol;Acc:1306829]	ARRAYEXPRESS,ENSG
ENSRNOG00000049949	-1.68063	8.11033	112.356	2.98559e-26	1.44633e-24	ENSRNOG00000049949			ENSRNOG00000049949	Hapln4	hyaluronan and proteoglycan link protein 4 [Source:RGD Symbol;Acc:1308408]	ARRAYEXPRESS,ENSG
ENSRNOG00000001908	2.48774	3.02566	112.037	3.50753e-26	1.69373e-24	ENSRNOG00000001908			ENSRNOG00000001908	Klhl6	kelch-like family member 6 [Source:RGD Symbol;Acc:1307521]	ARRAYEXPRESS,ENSG
ENSRNOG00000007350	2.87586	3.13777	111.169	5.43282e-26	2.61504e-24	ENSRNOG00000007350			ENSRNOG00000007350	Rac2	Rac family small GTPase 2 [Source:RGD Symbol;Acc:1307568]	ARRAYEXPRESS,ENSG
ENSRNOG00000057569	2.58774	7.29327	110.655	7.04093e-26	3.3783e-24	ENSRNOG00000057569			ENSRNOG00000057569	Ahnak	AHNAK nucleoprotein [Source:RGD Symbol;Acc:619779]	ARRAYEXPRESS,ENSG
ENSRNOG00000010941	1.77939	4.26408	110.429	7.89363e-26	3.77541e-24	ENSRNOG00000010941			ENSRNOG00000010941	Tifa	TRAF-interacting protein with forkhead-associated domain [Source:RGD Symbol;Acc:1359151]	ARRAYEXPRESS,ENSG
ENSRNOG00000064385	2.13568	8.70021	110.292	8.45704e-26	4.03057e-24	ENSRNOG00000064385			ENSRNOG00000064385	Ftl1	ferritin light chain 1 [Source:RGD Symbol;Acc:61813]	ARRAYEXPRESS,ENSG
ENSRNOG00000007918	3.26651	2.52703	110.286	8.48061e-26	4.03057e-24	ENSRNOG00000007918			ENSRNOG00000007918	Tbxas1	thromboxane A synthase 1 [Source:RGD Symbol;Acc:3826]	ARRAYEXPRESS,ENSG
ENSRNOG00000016308	2.28821	3.64103	110.111	9.26757e-26	4.39073e-24	ENSRNOG00000016308			ENSRNOG00000016308	Il10ra	interleukin 10 receptor subunit alpha [Source:RGD Symbol;Acc:620138]	ARRAYEXPRESS,ENSG
ENSRNOG00000011973	6.1121	0.125901	110.006	9.76812e-26	4.61337e-24	ENSRNOG00000011973			ENSRNOG00000011973	Il7	interleukin 7 [Source:RGD Symbol;Acc:2904]	ARRAYEXPRESS,ENSG
ENSRNOG00000010691	2.45565	2.97525	109.853	1.05541e-25	4.969e-24	ENSRNOG00000010691			ENSRNOG00000010691	Cmtm3	CKLF-like MARVEL transmembrane domain containing 3 [Source:RGD Symbol;Acc:1308763]	ARRAYEXPRESS,ENSG
ENSRNOG00000013170	2.17876	4.35393	109.782	1.09398e-25	5.13455e-24	ENSRNOG00000013170			ENSRNOG00000013170	Il13ra1-ps1	interleukin 13 receptor subunit alpha 1, pseudogene 1 [Source:RGD Symbol;Acc:2322532]	ARRAYEXPRESS,ENSG
ENSRNOG00000012628	6.06143	-0.202043	109.736	1.11935e-25	5.2373e-24	ENSRNOG00000012628			ENSRNOG00000012628	Gpr18	G protein-coupled receptor 18 [Source:RGD Symbol;Acc:1304889]	ARRAYEXPRESS,ENSG
ENSRNOG00000017191	1.77162	5.13755	109.434	1.30345e-25	6.07981e-24	ENSRNOG00000017191			ENSRNOG00000017191	Trim5	tripartite motif-containing 5 [Source:RGD Symbol;Acc:1304579]	ARRAYEXPRESS,ENSG
ENSRNOG00000049075	1.73067	6.50636	109.091	1.54993e-25	7.20715e-24	ENSRNOG00000049075			ENSRNOG00000049075	Fabp5	fatty acid binding protein 5 [Source:RGD Symbol;Acc:70997]	ARRAYEXPRESS,ENSG
ENSRNOG00000004100	1.96806	4.13053	108.932	1.67963e-25	7.78627e-24	ENSRNOG00000004100			ENSRNOG00000004100	Trib1	tribbles pseudokinase 1 [Source:RGD Symbol;Acc:621596]	ARRAYEXPRESS,ENSG
ENSRNOG00000050794	2.07617	5.32199	108.846	1.75371e-25	8.10472e-24	ENSRNOG00000050794			ENSRNOG00000050794	Pdlim4	PDZ and LIM domain 4 [Source:RGD Symbol;Acc:3575]	ARRAYEXPRESS,ENSG
ENSRNOG00000057794	2.79284	2.59775	108.373	2.22676e-25	1.02594e-23	ENSRNOG00000057794			ENSRNOG00000057794	Adamts5	ADAM metallopeptidase with thrombospondin type 1 motif, 5 [Source:RGD Symbol;Acc:735196]	ARRAYEXPRESS,ENSG
ENSRNOG00000038835	3.27899	1.83916	108.328	2.27802e-25	1.04636e-23	ENSRNOG00000038835			ENSRNOG00000038835	Cd86	CD86 molecule [Source:RGD Symbol;Acc:628714]	ARRAYEXPRESS,ENSG
ENSRNOG00000001960	-3.46814	2.91722	108.02	2.66113e-25	1.21862e-23	ENSRNOG00000001960			ENSRNOG00000001960	Sult1d1	sulfotransferase family 1D, member 1 [Source:RGD Symbol;Acc:620491]	ARRAYEXPRESS,ENSG
ENSRNOG00000019555	1.70717	5.76644	107.952	2.7536e-25	1.25714e-23	ENSRNOG00000019555			ENSRNOG00000019555	Arap1	ArfGAP with RhoGAP domain, ankyrin repeat and PH domain 1 [Source:RGD Symbol;Acc:1310385]	ARRAYEXPRESS,ENSG
ENSRNOG00000001804	1.4603	6.20814	107.46	3.53027e-25	1.60686e-23	ENSRNOG00000001804			ENSRNOG00000001804	Itpr2	inositol 1,4,5-trisphosphate receptor, type 2 [Source:RGD Symbol;Acc:69649]	ARRAYEXPRESS,ENSG
ENSRNOG00000005352	3.58376	2.2841	106.741	5.07236e-25	2.30181e-23	ENSRNOG00000005352			ENSRNOG00000005352	Elf4	E74 like ETS transcription factor 4 [Source:RGD Symbol;Acc:1560743]	ARRAYEXPRESS,ENSG
ENSRNOG00000016512	3.43266	3.77224	106.55	5.58583e-25	2.52721e-23	ENSRNOG00000016512			ENSRNOG00000016512	Sema3b	semaphorin 3B [Source:RGD Symbol;Acc:1310079]	ARRAYEXPRESS,ENSG
ENSRNOG00000046327	1.53017	6.55756	106.404	6.01276e-25	2.71222e-23	ENSRNOG00000046327			ENSRNOG00000046327	Rbpj	recombination signal binding protein for immunoglobulin kappa J region [Source:RGD Symbol;Acc:1593096]	ARRAYEXPRESS,ENSG
ENSRNOG00000016182	1.51042	5.38782	106.03	7.26288e-25	3.26635e-23	ENSRNOG00000016182			ENSRNOG00000016182	Tgfa	transforming growth factor alpha [Source:RGD Symbol;Acc:3849]	ARRAYEXPRESS,ENSG
ENSRNOG00000002040	1.63414	5.1151	105.983	7.43604e-25	3.33427e-23	ENSRNOG00000002040			ENSRNOG00000002040	Bmp2k	BMP-2 inducible kinase [Source:RGD Symbol;Acc:1564828]	ARRAYEXPRESS,ENSG
ENSRNOG00000033923	5.92324	-0.329331	105.845	7.97241e-25	3.56416e-23	ENSRNOG00000033923			ENSRNOG00000033923	Aox2	aldehyde oxidase 2 [Source:RGD Symbol;Acc:1359668]	ARRAYEXPRESS,ENSG
ENSRNOG00000019270	2.57702	3.28653	105.531	9.34084e-25	4.16358e-23	ENSRNOG00000019270			ENSRNOG00000019270	P2ry6	pyrimidinergic receptor P2Y6 [Source:RGD Symbol;Acc:620269]	ARRAYEXPRESS,ENSG
ENSRNOG00000011411	2.4052	5.50799	105.501	9.48658e-25	4.21607e-23	ENSRNOG00000011411			ENSRNOG00000011411	Adgrg6	adhesion G protein-coupled receptor G6 [Source:RGD Symbol;Acc:1308551]	ARRAYEXPRESS,ENSG
ENSRNOG00000004444	2.27474	4.26837	105.294	1.05316e-24	4.66675e-23	ENSRNOG00000004444			ENSRNOG00000004444	Ikzf1	IKAROS family zinc finger 1 [Source:RGD Symbol;Acc:1562979]	ARRAYEXPRESS,ENSG
ENSRNOG00000049422	2.06807	4.42288	104.967	1.242e-24	5.48738e-23	ENSRNOG00000049422			ENSRNOG00000049422	LOC108348047	low affinity immunoglobulin gamma Fc region receptor III [Source:RGD Symbol;Acc:11390928]	ARRAYEXPRESS,ENSG
ENSRNOG00000062645	2.346	3.0478	104.931	1.26454e-24	5.57063e-23	ENSRNOG00000062645			ENSRNOG00000062645	LOC102551518	uncharacterized LOC102551518 [Source:RGD Symbol;Acc:7638136]	ARRAYEXPRESS,ENSG
ENSRNOG00000020845	2.50714	3.62062	104.84	1.32385e-24	5.8149e-23	ENSRNOG00000020845			ENSRNOG00000020845	Tyrobp	transmembrane immune signaling adaptor Tyrobp [Source:RGD Symbol;Acc:1303081]	ARRAYEXPRESS,ENSG
ENSRNOG00000019142	3.41088	2.30635	104.574	1.51406e-24	6.63106e-23	ENSRNOG00000019142			ENSRNOG00000019142	Fas	Fas cell surface death receptor [Source:RGD Symbol;Acc:619831]	ARRAYEXPRESS,ENSG
ENSRNOG00000018566	1.57262	7.39236	104.543	1.53781e-24	6.71144e-23	ENSRNOG00000018566			ENSRNOG00000018566	Ctsl	cathepsin L [Source:RGD Symbol;Acc:2448]	ARRAYEXPRESS,ENSG
ENSRNOG00000000463	-3.52466	6.24771	104.539	1.54132e-24	6.71144e-23	ENSRNOG00000000463			ENSRNOG00000000463	Col11a2	collagen type XI alpha 2 chain [Source:RGD Symbol;Acc:2373]	ARRAYEXPRESS,ENSG
ENSRNOG00000010105	3.65876	3.00083	104.497	1.57417e-24	6.83473e-23	ENSRNOG00000010105			ENSRNOG00000010105	S100a11	S100 calcium binding protein A11 [Source:RGD Symbol;Acc:1303295]	ARRAYEXPRESS,ENSG
ENSRNOG00000055089	1.49764	7.7568	104.162	1.86479e-24	8.07324e-23	ENSRNOG00000055089			ENSRNOG00000055089	Slc44a1	solute carrier family 44 member 1 [Source:RGD Symbol;Acc:621426]	ARRAYEXPRESS,ENSG
ENSRNOG00000009385	2.35436	4.42997	104.147	1.8789e-24	8.11103e-23	ENSRNOG00000009385			ENSRNOG00000009385	Pik3cg	phosphatidylinositol-4,5-bisphosphate 3-kinase, catalytic subunit gamma [Source:RGD Symbol;Acc:1306468]	ARRAYEXPRESS,ENSG
ENSRNOG00000070230	1.48324	5.89362	103.516	2.58352e-24	1.11209e-22	ENSRNOG00000070230			ENSRNOG00000070230	Nhlrc3	NHL repeat containing 3 [Source:RGD Symbol;Acc:1565414]	ARRAYEXPRESS,ENSG
ENSRNOG00000054251	6.04165	2.68175	103.33	2.83768e-24	1.21802e-22	ENSRNOG00000054251			ENSRNOG00000054251	Clec7a	C-type lectin domain containing 7A [Source:RGD Symbol;Acc:1565140]	ARRAYEXPRESS,ENSG
ENSRNOG00000058646	1.80273	5.92823	103.238	2.97244e-24	1.27224e-22	ENSRNOG00000058646			ENSRNOG00000058646	Zfp36l1	zinc finger protein 36, C3H type-like 1 [Source:RGD Symbol;Acc:62009]	ARRAYEXPRESS,ENSG
ENSRNOG00000011781	1.65035	5.47041	103.144	3.11714e-24	1.33039e-22	ENSRNOG00000011781			ENSRNOG00000011781	Oplah	5-oxoprolinase (ATP-hydrolysing) [Source:RGD Symbol;Acc:620956]	ARRAYEXPRESS,ENSG
ENSRNOG00000026647	2.38717	4.26134	103.059	3.25351e-24	1.38467e-22	ENSRNOG00000026647			ENSRNOG00000026647	Cxcl16	C-X-C motif chemokine ligand 16 [Source:RGD Symbol;Acc:1562928]	ARRAYEXPRESS,ENSG
ENSRNOG00000016617	2.3305	5.75287	103.005	3.34292e-24	1.41872e-22	ENSRNOG00000016617			ENSRNOG00000016617	Wwtr1	WW domain containing transcription regulator 1 [Source:RGD Symbol;Acc:1559609]	ARRAYEXPRESS,ENSG
ENSRNOG00000006995	1.65466	6.17275	102.63	4.03899e-24	1.70931e-22	ENSRNOG00000006995			ENSRNOG00000006995	Ano6	anoctamin 6 [Source:RGD Symbol;Acc:1304765]	ARRAYEXPRESS,ENSG
ENSRNOG00000065590	3.9417	1.29516	102.574	4.15536e-24	1.75363e-22	ENSRNOG00000065590			ENSRNOG00000065590	Gpr65	G-protein coupled receptor 65 [Source:RGD Symbol;Acc:1311832]	ARRAYEXPRESS,ENSG
ENSRNOG00000037331	2.34486	4.22843	102.532	4.24425e-24	1.78614e-22	ENSRNOG00000037331			ENSRNOG00000037331	Cd33	CD33 molecule [Source:RGD Symbol;Acc:1596020]	ARRAYEXPRESS,ENSG
ENSRNOG00000066958	3.13005	2.37818	102.503	4.30724e-24	1.8076e-22	ENSRNOG00000066958			ENSRNOG00000066958	ENSRNOG00000066958	None	ARRAYEXPRESS,ENSG,UNIPROT_GN
ENSRNOG00000033444	4.05032	1.7156	102.409	4.51642e-24	1.89012e-22	ENSRNOG00000033444			ENSRNOG00000033444	F10	coagulation factor X [Source:RGD Symbol;Acc:61850]	ARRAYEXPRESS,ENSG
ENSRNOG00000037871	-1.86369	5.69174	102.325	4.71234e-24	1.96665e-22	ENSRNOG00000037871			ENSRNOG00000037871	Sfxn5	sideroflexin 5 [Source:RGD Symbol;Acc:628706]	ARRAYEXPRESS,ENSG
ENSRNOG00000008639	1.53281	8.43204	101.613	6.75023e-24	2.80936e-22	ENSRNOG00000008639			ENSRNOG00000008639	Pabpc1	poly(A) binding protein, cytoplasmic 1 [Source:RGD Symbol;Acc:619838]	ARRAYEXPRESS,ENSG
ENSRNOG00000021438	2.52745	5.25911	101.3	7.90583e-24	3.28124e-22	ENSRNOG00000021438			ENSRNOG00000021438	Tuba1c	tubulin, alpha 1C [Source:RGD Symbol;Acc:1307226]	ARRAYEXPRESS,ENSG
ENSRNOG00000037134	2.15238	4.06621	100.83	1.00226e-23	4.14837e-22	ENSRNOG00000037134			ENSRNOG00000037134	Shc4	SHC adaptor protein 4 [Source:RGD Symbol;Acc:1583644]	ARRAYEXPRESS,ENSG
ENSRNOG00000003237	-1.45552	5.73532	100.552	1.15326e-23	4.76026e-22	ENSRNOG00000003237			ENSRNOG00000003237	Tp53bp2	tumor protein p53 binding protein, 2 [Source:RGD Symbol;Acc:1305461]	ARRAYEXPRESS,ENSG
ENSRNOG00000010966	1.53826	7.5641	100.499	1.18458e-23	4.87619e-22	ENSRNOG00000010966			ENSRNOG00000010966	Itgb1	integrin subunit beta 1 [Source:RGD Symbol;Acc:2927]	ARRAYEXPRESS,ENSG
ENSRNOG00000010549	4.0825	2.88518	100.062	1.4767e-23	6.06212e-22	ENSRNOG00000010549			ENSRNOG00000010549	Tspo	translocator protein [Source:RGD Symbol;Acc:2228]	ARRAYEXPRESS,ENSG
ENSRNOG00000019357	2.0569	3.88943	99.9405	1.57045e-23	6.42944e-22	ENSRNOG00000019357			ENSRNOG00000019357	Tax1bp3	Tax1 binding protein 3 [Source:RGD Symbol;Acc:1308924]	ARRAYEXPRESS,ENSG
ENSRNOG00000066766	5.65325	1.06674	99.9013	1.60186e-23	6.54026e-22	ENSRNOG00000066766			ENSRNOG00000066766	ENSRNOG00000066766	None	ARRAYEXPRESS,ENSG,UNIPROT_GN
ENSRNOG00000008005	1.72197	4.7525	99.8478	1.64568e-23	6.70104e-22	ENSRNOG00000008005			ENSRNOG00000008005	Akna	AT-hook transcription factor [Source:RGD Symbol;Acc:1308202]	ARRAYEXPRESS,ENSG
ENSRNOG00000011032	1.32253	5.40195	99.5335	1.92869e-23	7.83226e-22	ENSRNOG00000011032			ENSRNOG00000011032	Lhfpl2	LHFPL tetraspan subfamily member 2 [Source:RGD Symbol;Acc:1309869]	ARRAYEXPRESS,ENSG
ENSRNOG00000020182	2.0189	5.17182	99.4096	2.05327e-23	8.31574e-22	ENSRNOG00000020182			ENSRNOG00000020182	Mvp	major vault protein [Source:RGD Symbol;Acc:70932]	ARRAYEXPRESS,ENSG
ENSRNOG00000007584	1.43808	5.07967	99.3464	2.11983e-23	8.5623e-22	ENSRNOG00000007584			ENSRNOG00000007584	Ehd4	EH-domain containing 4 [Source:RGD Symbol;Acc:628883]	ARRAYEXPRESS,ENSG
ENSRNOG00000014276	2.18164	4.78818	98.6183	3.06178e-23	1.23339e-21	ENSRNOG00000014276			ENSRNOG00000014276	Plce1	phospholipase C, epsilon 1 [Source:RGD Symbol;Acc:69424]	ARRAYEXPRESS,ENSG
ENSRNOG00000033787	3.62091	1.74357	98.0654	4.04785e-23	1.62626e-21	ENSRNOG00000033787			ENSRNOG00000033787	Adamtsl5	ADAMTS-like 5 [Source:RGD Symbol;Acc:1305607]	ARRAYEXPRESS,ENSG
ENSRNOG00000017819	3.15239	2.20801	97.9735	4.24013e-23	1.69899e-21	ENSRNOG00000017819			ENSRNOG00000017819	Cd14	CD14 molecule [Source:RGD Symbol;Acc:620588]	ARRAYEXPRESS,ENSG
ENSRNOG00000059245	3.42396	1.20103	97.902	4.39608e-23	1.7568e-21	ENSRNOG00000059245			ENSRNOG00000059245	Rad51b	RAD51 paralog B [Source:RGD Symbol;Acc:1560681]	ARRAYEXPRESS,ENSG
ENSRNOG00000010085	-2.38097	3.94783	97.7369	4.77823e-23	1.90446e-21	ENSRNOG00000010085			ENSRNOG00000010085	Cldn10	claudin 10 [Source:RGD Symbol;Acc:1308027]	ARRAYEXPRESS,ENSG
ENSRNOG00000018509	1.7534	6.8116	97.6374	5.02458e-23	1.99737e-21	ENSRNOG00000018509			ENSRNOG00000018509	Cx3cr1	C-X3-C motif chemokine receptor 1 [Source:RGD Symbol;Acc:620137]	ARRAYEXPRESS,ENSG
ENSRNOG00000018126	1.85943	6.09214	97.178	6.33655e-23	2.5078e-21	ENSRNOG00000018126			ENSRNOG00000018126	Abca1	ATP binding cassette subfamily A member 1 [Source:RGD Symbol;Acc:631344]	ARRAYEXPRESS,ENSG
ENSRNOG00000017976	1.50625	6.00454	97.1764	6.3419e-23	2.5078e-21	ENSRNOG00000017976			ENSRNOG00000017976	Slco2b1	solute carrier organic anion transporter family, member 2b1 [Source:RGD Symbol;Acc:621391]	ARRAYEXPRESS,ENSG
ENSRNOG00000002657	1.97185	4.21653	96.9784	7.0087e-23	2.76422e-21	ENSRNOG00000002657			ENSRNOG00000002657	Pla2g4a	phospholipase A2 group IVA [Source:RGD Symbol;Acc:67366]	ARRAYEXPRESS,ENSG
ENSRNOG00000029242	1.49347	4.87757	96.6844	8.1308e-23	3.1984e-21	ENSRNOG00000029242			ENSRNOG00000029242	Plekho2	pleckstrin homology domain containing O2 [Source:RGD Symbol;Acc:1305718]	ARRAYEXPRESS,ENSG
ENSRNOG00000018646	1.88461	4.36472	96.5583	8.66537e-23	3.3998e-21	ENSRNOG00000018646			ENSRNOG00000018646	Hbegf	heparin-binding EGF-like growth factor [Source:RGD Symbol;Acc:2526]	ARRAYEXPRESS,ENSG
ENSRNOG00000012471	4.62273	0.335435	96.4422	9.18877e-23	3.59579e-21	ENSRNOG00000012471			ENSRNOG00000012471	Thbs4	thrombospondin 4 [Source:RGD Symbol;Acc:62046]	ARRAYEXPRESS,ENSG
ENSRNOG00000010381	1.41101	5.27051	96.0715	1.10806e-22	4.32489e-21	ENSRNOG00000010381			ENSRNOG00000010381	Mknk1	MAPK interacting serine/threonine kinase 1 [Source:RGD Symbol;Acc:1559603]	ARRAYEXPRESS,ENSG
ENSRNOG00000010107	2.1368	5.44832	95.7724	1.28878e-22	5.01727e-21	ENSRNOG00000010107			ENSRNOG00000010107	Palldl1	palladin-like 1 [Source:RGD Symbol;Acc:1359390]	ARRAYEXPRESS,ENSG
ENSRNOG00000006828	2.4108	3.76544	95.5918	1.41191e-22	5.48245e-21	ENSRNOG00000006828			ENSRNOG00000006828	Baz1a	bromodomain adjacent to zinc finger domain, 1A [Source:RGD Symbol;Acc:1306199]	ARRAYEXPRESS,ENSG
ENSRNOG00000014333	1.56045	6.733	95.4813	1.49293e-22	5.78212e-21	ENSRNOG00000014333			ENSRNOG00000014333	Vcam1	vascular cell adhesion molecule 1 [Source:RGD Symbol;Acc:3952]	ARRAYEXPRESS,ENSG
ENSRNOG00000010034	1.34861	6.66213	95.3391	1.60414e-22	6.1969e-21	ENSRNOG00000010034			ENSRNOG00000010034	Asah1	N-acylsphingosine amidohydrolase 1 [Source:RGD Symbol;Acc:621568]	ARRAYEXPRESS,ENSG
ENSRNOG00000013967	2.07656	3.78636	95.2383	1.68795e-22	6.50401e-21	ENSRNOG00000013967			ENSRNOG00000013967	Blnk	B-cell linker [Source:RGD Symbol;Acc:1561933]	ARRAYEXPRESS,ENSG
ENSRNOG00000023258	1.44372	5.18407	95.1437	1.77054e-22	6.80484e-21	ENSRNOG00000023258			ENSRNOG00000023258	Nfkb1	nuclear factor kappa B subunit 1 [Source:RGD Symbol;Acc:70498]	ARRAYEXPRESS,ENSG
ENSRNOG00000015024	6.13873	0.851532	95.0408	1.86502e-22	7.14973e-21	ENSRNOG00000015024			ENSRNOG00000015024	Mcoln3	mucolipin TRP cation channel 3 [Source:RGD Symbol;Acc:1308420]	ARRAYEXPRESS,ENSG
ENSRNOG00000065208	4.27108	1.62077	94.81	2.09564e-22	8.01342e-21	ENSRNOG00000065208			ENSRNOG00000065208	LOC102556096	pyrin domain-containing protein 3-like [Source:RGD Symbol;Acc:7636450]	ARRAYEXPRESS,ENSG
ENSRNOG00000054695	2.16551	4.57963	94.6505	2.27147e-22	8.66377e-21	ENSRNOG00000054695			ENSRNOG00000054695	Calcrl	calcitonin receptor like receptor [Source:RGD Symbol;Acc:2255]	ARRAYEXPRESS,ENSG
ENSRNOG00000011271	2.67992	4.07309	94.4983	2.45302e-22	9.33263e-21	ENSRNOG00000011271			ENSRNOG00000011271	Mcc	MCC regulator of WNT signaling pathway [Source:RGD Symbol;Acc:1561988]	ARRAYEXPRESS,ENSG
ENSRNOG00000031058	2.67845	2.54862	94.3171	2.68816e-22	1.02015e-20	ENSRNOG00000031058			ENSRNOG00000031058	Was	WASP actin nucleation promoting factor [Source:RGD Symbol;Acc:1563567]	ARRAYEXPRESS,ENSG
ENSRNOG00000020652	1.88328	3.50169	94.112	2.98162e-22	1.12867e-20	ENSRNOG00000020652			ENSRNOG00000020652	Tgfb1	transforming growth factor, beta 1 [Source:RGD Symbol;Acc:69051]	ARRAYEXPRESS,ENSG
ENSRNOG00000002610	1.66872	6.1105	94.0557	3.06761e-22	1.15815e-20	ENSRNOG00000002610			ENSRNOG00000002610	Carhsp1	calcium regulated heat stable protein 1 [Source:RGD Symbol;Acc:708415]	ARRAYEXPRESS,ENSG
ENSRNOG00000059463	1.40864	6.22532	94.0511	3.07488e-22	1.15815e-20	ENSRNOG00000059463			ENSRNOG00000059463	Slc39a1	solute carrier family 39 member 1 [Source:RGD Symbol;Acc:1305241]	ARRAYEXPRESS,ENSG
ENSRNOG00000023334	2.39789	4.68408	94.043	3.08737e-22	1.15996e-20	ENSRNOG00000023334			ENSRNOG00000023334	Parp14	poly (ADP-ribose) polymerase family, member 14 [Source:RGD Symbol;Acc:1310490]	ARRAYEXPRESS,ENSG
ENSRNOG00000011718	3.36621	1.43967	93.8198	3.45594e-22	1.29431e-20	ENSRNOG00000011718			ENSRNOG00000011718	C1rl	complement C1r subcomponent like [Source:RGD Symbol;Acc:1302936]	ARRAYEXPRESS,ENSG
ENSRNOG00000016166	2.49809	3.08717	93.8163	3.46214e-22	1.29431e-20	ENSRNOG00000016166			ENSRNOG00000016166	Pdlim1	PDZ and LIM domain 1 [Source:RGD Symbol;Acc:68324]	ARRAYEXPRESS,ENSG
ENSRNOG00000020938	5.20293	4.24097	93.6048	3.85259e-22	1.43671e-20	ENSRNOG00000020938			ENSRNOG00000020938	Ppp1r15a	protein phosphatase 1, regulatory subunit 15A [Source:RGD Symbol;Acc:621526]	ARRAYEXPRESS,ENSG
ENSRNOG00000020465	2.87472	2.25985	93.5286	4.00373e-22	1.48939e-20	ENSRNOG00000020465			ENSRNOG00000020465	Ripk3	receptor-interacting serine-threonine kinase 3 [Source:RGD Symbol;Acc:628899]	ARRAYEXPRESS,ENSG
ENSRNOG00000023013	2.1635	3.6406	93.3855	4.30384e-22	1.59708e-20	ENSRNOG00000023013			ENSRNOG00000023013	Marchf3	membrane associated ring-CH-type finger 3 [Source:RGD Symbol;Acc:1359308]	ARRAYEXPRESS,ENSG
ENSRNOG00000018109	1.469	7.42684	92.6181	6.34252e-22	2.34782e-20	ENSRNOG00000018109			ENSRNOG00000018109	Clic4	chloride intracellular channel 4 [Source:RGD Symbol;Acc:61857]	ARRAYEXPRESS,ENSG
ENSRNOG00000019177	-1.27297	6.12036	92.5882	6.43893e-22	2.37767e-20	ENSRNOG00000019177			ENSRNOG00000019177	Psd2	pleckstrin and Sec7 domain containing 2 [Source:RGD Symbol;Acc:1311075]	ARRAYEXPRESS,ENSG
ENSRNOG00000018005	6.04131	-0.592618	92.4394	6.94182e-22	2.5571e-20	ENSRNOG00000018005			ENSRNOG00000018005	Duoxa1	dual oxidase maturation factor 1 [Source:RGD Symbol;Acc:1306601]	ARRAYEXPRESS,ENSG
ENSRNOG00000000528	2.83266	3.44305	92.1415	8.06971e-22	2.96532e-20	ENSRNOG00000000528			ENSRNOG00000000528	Fgd2	FYVE, RhoGEF and PH domain containing 2 [Source:RGD Symbol;Acc:1309840]	ARRAYEXPRESS,ENSG
ENSRNOG00000028137	2.314	3.15055	92.1093	8.20203e-22	3.00661e-20	ENSRNOG00000028137			ENSRNOG00000028137	Mki67	marker of proliferation Ki-67 [Source:RGD Symbol;Acc:1305476]	ARRAYEXPRESS,ENSG
ENSRNOG00000004143	1.38099	6.99009	92.0344	8.51826e-22	3.11495e-20	ENSRNOG00000004143			ENSRNOG00000004143	Adipor1	adiponectin receptor 1 [Source:RGD Symbol;Acc:1303151]	ARRAYEXPRESS,ENSG
ENSRNOG00000004019	1.85404	4.13292	91.7909	9.63346e-22	3.51423e-20	ENSRNOG00000004019			ENSRNOG00000004019	Phlda1	pleckstrin homology-like domain, family A, member 1 [Source:RGD Symbol;Acc:3836]	ARRAYEXPRESS,ENSG
ENSRNOG00000004072	1.38793	5.43454	91.4437	1.14816e-21	4.17829e-20	ENSRNOG00000004072			ENSRNOG00000004072	Myo1c	myosin 1C [Source:RGD Symbol;Acc:620443]	ARRAYEXPRESS,ENSG
ENSRNOG00000016630	1.57688	6.93637	91.2623	1.25834e-21	4.56823e-20	ENSRNOG00000016630			ENSRNOG00000016630	Tln1	talin 1 [Source:RGD Symbol;Acc:1306247]	ARRAYEXPRESS,ENSG
ENSRNOG00000009997	1.48776	5.43787	91.2364	1.27494e-21	4.61737e-20	ENSRNOG00000009997			ENSRNOG00000009997	Erap1	endoplasmic reticulum aminopeptidase 1 [Source:RGD Symbol;Acc:708542]	ARRAYEXPRESS,ENSG
ENSRNOG00000006483	1.68013	4.9926	91.1889	1.30591e-21	4.71817e-20	ENSRNOG00000006483			ENSRNOG00000006483	Heatr5a	HEAT repeat containing 5A [Source:RGD Symbol;Acc:1561116]	ARRAYEXPRESS,ENSG
ENSRNOG00000059474	1.29584	5.57647	91.1187	1.3531e-21	4.87698e-20	ENSRNOG00000059474			ENSRNOG00000059474	Mob1a	MOB kinase activator 1A [Source:RGD Symbol;Acc:1307014]	ARRAYEXPRESS,ENSG
ENSRNOG00000003338	1.6246	6.29685	91.0578	1.39538e-21	5.01738e-20	ENSRNOG00000003338			ENSRNOG00000003338	Pmp22	peripheral myelin protein 22 [Source:RGD Symbol;Acc:3359]	ARRAYEXPRESS,ENSG
ENSRNOG00000029830	6.07992	-0.53183	90.6488	1.71576e-21	6.15468e-20	ENSRNOG00000029830			ENSRNOG00000029830	Adm2	adrenomedullin 2 [Source:RGD Symbol;Acc:1302971]	ARRAYEXPRESS,ENSG
ENSRNOG00000024899	7.30233	4.5813	90.4122	1.93373e-21	6.9201e-20	ENSRNOG00000024899			ENSRNOG00000024899	Cxcl13	C-X-C motif chemokine ligand 13 [Source:RGD Symbol;Acc:1564256]	ARRAYEXPRESS,ENSG
ENSRNOG00000002045	1.97377	6.72053	89.9949	2.38779e-21	8.52475e-20	ENSRNOG00000002045			ENSRNOG00000002045	Anxa3	annexin A3 [Source:RGD Symbol;Acc:2119]	ARRAYEXPRESS,ENSG
ENSRNOG00000024159	1.94649	5.90681	89.931	2.46612e-21	8.78358e-20	ENSRNOG00000024159			ENSRNOG00000024159	Fcer1g	Fc epsilon receptor Ig [Source:RGD Symbol;Acc:2599]	ARRAYEXPRESS,ENSG
ENSRNOG00000002451	7.08502	-0.0257995	89.7788	2.66336e-21	9.46371e-20	ENSRNOG00000002451			ENSRNOG00000002451	Fndc3c1	fibronectin type III domain containing 3C1 [Source:RGD Symbol;Acc:1563846]	ARRAYEXPRESS,ENSG
ENSRNOG00000059947	3.09845	2.19461	89.5649	2.96745e-21	1.05194e-19	ENSRNOG00000059947			ENSRNOG00000059947	Sdc1	syndecan 1 [Source:RGD Symbol;Acc:3648]	ARRAYEXPRESS,ENSG
ENSRNOG00000052634	2.86636	3.9276	89.4586	3.13131e-21	1.10742e-19	ENSRNOG00000052634			ENSRNOG00000052634	Lsmem2	leucine-rich single-pass membrane protein 2 [Source:RGD Symbol;Acc:1589957]	ARRAYEXPRESS,ENSG
ENSRNOG00000026087	-4.50649	-0.183336	89.1628	3.63628e-21	1.283e-19	ENSRNOG00000026087			ENSRNOG00000026087	Igfn1	immunoglobulin-like and fibronectin type III domain containing 1 [Source:RGD Symbol;Acc:1565384]	ARRAYEXPRESS,ENSG
ENSRNOG00000009740	-1.31391	6.34369	89.1567	3.64746e-21	1.28394e-19	ENSRNOG00000009740			ENSRNOG00000009740	Slco1c1	solute carrier organic anion transporter family, member 1c1 [Source:RGD Symbol;Acc:628660]	ARRAYEXPRESS,ENSG
ENSRNOG00000010296	2.51422	2.15699	89.0535	3.84288e-21	1.34957e-19	ENSRNOG00000010296			ENSRNOG00000010296	Slc7a7	solute carrier family 7 member 7 [Source:RGD Symbol;Acc:619902]	ARRAYEXPRESS,ENSG
ENSRNOG00000016090	1.34021	5.64039	88.9461	4.05716e-21	1.42152e-19	ENSRNOG00000016090			ENSRNOG00000016090	Mtmr10	myotubularin related protein 10 [Source:RGD Symbol;Acc:1305958]	ARRAYEXPRESS,ENSG
ENSRNOG00000033434	3.66988	1.48438	88.9133	4.12491e-21	1.4419e-19	ENSRNOG00000033434			ENSRNOG00000033434	Casp12	caspase 12 [Source:RGD Symbol;Acc:621758]	ARRAYEXPRESS,ENSG
ENSRNOG00000037957	-2.14718	4.6098	88.8921	4.16955e-21	1.45413e-19	ENSRNOG00000037957			ENSRNOG00000037957	Aifm3	apoptosis inducing factor, mitochondria associated 3 [Source:RGD Symbol;Acc:1306028]	ARRAYEXPRESS,ENSG
ENSRNOG00000012965	2.95409	2.23748	88.6914	4.61475e-21	1.60568e-19	ENSRNOG00000012965			ENSRNOG00000012965	Themis2	thymocyte selection associated family member 2 [Source:RGD Symbol;Acc:1561016]	ARRAYEXPRESS,ENSG
ENSRNOG00000030625	2.55878	10.6565	88.655	4.70041e-21	1.63171e-19	ENSRNOG00000030625			ENSRNOG00000030625	Tf	transferrin [Source:RGD Symbol;Acc:3845]	ARRAYEXPRESS,ENSG
ENSRNOG00000030954	1.51934	7.50524	88.3714	5.42504e-21	1.87894e-19	ENSRNOG00000030954			ENSRNOG00000030954	Fat1	FAT atypical cadherin 1 [Source:RGD Symbol;Acc:621254]	ARRAYEXPRESS,ENSG
ENSRNOG00000000323	3.26368	1.23971	88.337	5.52019e-21	1.90751e-19	ENSRNOG00000000323			ENSRNOG00000000323	Prdm1	PR/SET domain 1 [Source:RGD Symbol;Acc:1311765]	ARRAYEXPRESS,ENSG
ENSRNOG00000056153	5.09882	0.87255	87.8697	6.99129e-21	2.41032e-19	ENSRNOG00000056153			ENSRNOG00000056153	Tent5b	terminal nucleotidyltransferase 5B [Source:RGD Symbol;Acc:1308967]	ARRAYEXPRESS,ENSG
ENSRNOG00000007650	1.91215	6.78563	87.8332	7.1212e-21	2.4495e-19	ENSRNOG00000007650			ENSRNOG00000007650	Cd63	Cd63 molecule [Source:RGD Symbol;Acc:62080]	ARRAYEXPRESS,ENSG
ENSRNOG00000015992	6.60319	0.244155	87.7975	7.25101e-21	2.48528e-19	ENSRNOG00000015992			ENSRNOG00000015992	Ccl20	C-C motif chemokine ligand 20 [Source:RGD Symbol;Acc:3646]	ARRAYEXPRESS,ENSG
ENSRNOG00000042848	1.30353	6.88301	87.7955	7.25821e-21	2.48528e-19	ENSRNOG00000042848			ENSRNOG00000042848	Jam2	junctional adhesion molecule 2 [Source:RGD Symbol;Acc:1561692]	ARRAYEXPRESS,ENSG
ENSRNOG00000005935	2.12584	3.34989	87.7227	7.5304e-21	2.57263e-19	ENSRNOG00000005935			ENSRNOG00000005935	A3galt2	alpha 1,3-galactosyltransferase 2 [Source:RGD Symbol;Acc:727913]	ARRAYEXPRESS,ENSG
ENSRNOG00000006227	1.79123	3.60108	87.5198	8.34412e-21	2.84417e-19	ENSRNOG00000006227			ENSRNOG00000006227	Ifih1	interferon induced with helicase C domain 1 [Source:RGD Symbol;Acc:1560496]	ARRAYEXPRESS,ENSG
ENSRNOG00000005796	1.24036	7.48231	87.2667	9.48301e-21	3.22508e-19	ENSRNOG00000005796			ENSRNOG00000005796	Ctnna1	catenin alpha 1 [Source:RGD Symbol;Acc:1359485]	ARRAYEXPRESS,ENSG
ENSRNOG00000005861	-1.74916	4.89797	87.2581	9.52454e-21	3.23191e-19	ENSRNOG00000005861			ENSRNOG00000005861	Hsd11b1	hydroxysteroid 11-beta dehydrogenase 1 [Source:RGD Symbol;Acc:2834]	ARRAYEXPRESS,ENSG
ENSRNOG00000022884	2.82542	2.92864	87.2396	9.61407e-21	3.25496e-19	ENSRNOG00000022884			ENSRNOG00000022884	Cd84	CD84 molecule [Source:RGD Symbol;Acc:1564553]	ARRAYEXPRESS,ENSG
ENSRNOG00000007290	-1.52378	10.2619	86.788	1.20801e-20	4.08069e-19	ENSRNOG00000007290			ENSRNOG00000007290	Atp1a2	ATPase Na+/K+ transporting subunit alpha 2 [Source:RGD Symbol;Acc:2168]	ARRAYEXPRESS,ENSG
ENSRNOG00000056457	1.77488	7.56857	86.4912	1.40358e-20	4.73074e-19	ENSRNOG00000056457			ENSRNOG00000056457	Gpd1	glycerol-3-phosphate dehydrogenase 1 [Source:RGD Symbol;Acc:621381]	ARRAYEXPRESS,ENSG
ENSRNOG00000008990	1.56941	4.76934	86.3899	1.47741e-20	4.96845e-19	ENSRNOG00000008990			ENSRNOG00000008990	Amotl1	angiomotin-like 1 [Source:RGD Symbol;Acc:1305268]	ARRAYEXPRESS,ENSG
ENSRNOG00000019136	1.55278	5.23932	86.3499	1.50757e-20	5.05857e-19	ENSRNOG00000019136			ENSRNOG00000019136	Scamp2	secretory carrier membrane protein 2 [Source:RGD Symbol;Acc:68348]	ARRAYEXPRESS,ENSG
ENSRNOG00000008517	1.75796	5.17659	86.1705	1.65075e-20	5.52672e-19	ENSRNOG00000008517			ENSRNOG00000008517	Cdc42ep1	CDC42 effector protein 1 [Source:RGD Symbol;Acc:1311131]	ARRAYEXPRESS,ENSG
ENSRNOG00000008115	2.008	3.46119	86.1441	1.67288e-20	5.58837e-19	ENSRNOG00000008115			ENSRNOG00000008115	Arhgap11a	Rho GTPase activating protein 11A [Source:RGD Symbol;Acc:1309107]	ARRAYEXPRESS,ENSG
ENSRNOG00000002005	8.46971	-0.961732	86.1396	1.67673e-20	5.58884e-19	ENSRNOG00000002005			ENSRNOG00000002005	Tmprss11f	transmembrane serine protease 11F [Source:RGD Symbol;Acc:1560675]	ARRAYEXPRESS,ENSG
ENSRNOG00000001187	4.30674	2.19521	86.0857	1.72304e-20	5.73054e-19	ENSRNOG00000001187			ENSRNOG00000001187	Oasl	2'-5'-oligoadenylate synthetase-like [Source:RGD Symbol;Acc:1308586]	ARRAYEXPRESS,ENSG
ENSRNOG00000010897	1.2409	6.28953	85.9107	1.88251e-20	6.24713e-19	ENSRNOG00000010897			ENSRNOG00000010897	Nek6	NIMA-related kinase 6 [Source:RGD Symbol;Acc:727779]	ARRAYEXPRESS,ENSG
ENSRNOG00000031896	1.65481	5.72282	85.8673	1.9242e-20	6.37144e-19	ENSRNOG00000031896			ENSRNOG00000031896	Stt3a	STT3 oligosaccharyltransferase complex catalytic subunit A [Source:RGD Symbol;Acc:1565793]	ARRAYEXPRESS,ENSG
ENSRNOG00000007544	5.29353	-0.0707159	85.7055	2.08827e-20	6.89953e-19	ENSRNOG00000007544			ENSRNOG00000007544	Il23r	interleukin 23 receptor [Source:RGD Symbol;Acc:1586368]	ARRAYEXPRESS,ENSG
ENSRNOG00000020385	1.42134	5.54457	85.6292	2.17047e-20	7.15542e-19	ENSRNOG00000020385			ENSRNOG00000020385	Fads3	fatty acid desaturase 3 [Source:RGD Symbol;Acc:628876]	ARRAYEXPRESS,ENSG
ENSRNOG00000018915	3.30739	2.39483	85.3525	2.4965e-20	8.2123e-19	ENSRNOG00000018915			ENSRNOG00000018915	Tagap	T-cell activation RhoGTPase activating protein [Source:RGD Symbol;Acc:1308618]	ARRAYEXPRESS,ENSG
ENSRNOG00000026941	-1.52785	6.47119	85.2778	2.59252e-20	8.50956e-19	ENSRNOG00000026941			ENSRNOG00000026941	Tril	TLR4 interactor with leucine-rich repeats [Source:RGD Symbol;Acc:1310827]	ARRAYEXPRESS,ENSG
ENSRNOG00000050231	1.54387	6.66195	85.1331	2.78936e-20	9.13576e-19	ENSRNOG00000050231			ENSRNOG00000050231	Gng12	G protein subunit gamma 12 [Source:RGD Symbol;Acc:621516]	ARRAYEXPRESS,ENSG
ENSRNOG00000024650	2.51663	2.40676	84.8957	3.14529e-20	1.02792e-18	ENSRNOG00000024650			ENSRNOG00000024650	Ckap2	cytoskeleton associated protein 2 [Source:RGD Symbol;Acc:1311631]	ARRAYEXPRESS,ENSG
ENSRNOG00000016688	2.07796	4.15579	84.7952	3.30928e-20	1.07917e-18	ENSRNOG00000016688			ENSRNOG00000016688	Ston1	stonin 1 [Source:RGD Symbol;Acc:727878]	ARRAYEXPRESS,ENSG
ENSRNOG00000057713	1.44646	5.13493	84.7292	3.42159e-20	1.11339e-18	ENSRNOG00000057713			ENSRNOG00000057713	Cav2	caveolin 2 [Source:RGD Symbol;Acc:620348]	ARRAYEXPRESS,ENSG
ENSRNOG00000004342	2.24952	4.85471	84.5262	3.79162e-20	1.23113e-18	ENSRNOG00000004342			ENSRNOG00000004342	Ahr	aryl hydrocarbon receptor [Source:RGD Symbol;Acc:2074]	ARRAYEXPRESS,ENSG
ENSRNOG00000052038	2.09147	2.89214	84.3661	4.11143e-20	1.3321e-18	ENSRNOG00000052038			ENSRNOG00000052038	Haus8	HAUS augmin-like complex, subunit 8 [Source:RGD Symbol;Acc:1311565]	ARRAYEXPRESS,ENSG
ENSRNOG00000019661	5.3313	1.30279	83.8856	5.24249e-20	1.69492e-18	ENSRNOG00000019661			ENSRNOG00000019661	Gdf15	growth differentiation factor 15 [Source:RGD Symbol;Acc:2674]	ARRAYEXPRESS,ENSG
ENSRNOG00000049033	2.08285	3.03434	83.6591	5.87895e-20	1.89662e-18	ENSRNOG00000049033			ENSRNOG00000049033	Racgap1	Rac GTPase-activating protein 1 [Source:RGD Symbol;Acc:1305912]	ARRAYEXPRESS,ENSG
ENSRNOG00000012062	1.71532	6.85878	83.5229	6.29831e-20	2.02757e-18	ENSRNOG00000012062			ENSRNOG00000012062	Npc2	NPC intracellular cholesterol transporter 2 [Source:RGD Symbol;Acc:628756]	ARRAYEXPRESS,ENSG
ENSRNOG00000018406	1.20847	5.60641	83.4465	6.54648e-20	2.10297e-18	ENSRNOG00000018406			ENSRNOG00000018406	Wipf1	WAS/WASL interacting protein family, member 1 [Source:RGD Symbol;Acc:620887]	ARRAYEXPRESS,ENSG
ENSRNOG00000030238	-1.30322	6.25348	83.4302	6.60055e-20	2.11583e-18	ENSRNOG00000030238			ENSRNOG00000030238	Fndc5	fibronectin type III domain containing 5 [Source:RGD Symbol;Acc:708525]	ARRAYEXPRESS,ENSG
ENSRNOG00000009787	2.33773	2.65142	83.2674	7.16724e-20	2.2926e-18	ENSRNOG00000009787			ENSRNOG00000009787	Efcc1	EF-hand and coiled-coil domain containing 1 [Source:RGD Symbol;Acc:1596494]	ARRAYEXPRESS,ENSG
ENSRNOG00000017063	2.71354	2.32891	83.126	7.69862e-20	2.45736e-18	ENSRNOG00000017063			ENSRNOG00000017063	Fcna	ficolin A [Source:RGD Symbol;Acc:621221]	ARRAYEXPRESS,ENSG
ENSRNOG00000023005	5.0063	-0.0444294	82.9673	8.34209e-20	2.65712e-18	ENSRNOG00000023005			ENSRNOG00000023005	LOC681325	predicted gene 6377 [Source:MGI Symbol;Acc:MGI:3647255]	ARRAYEXPRESS,ENSG
ENSRNOG00000056714	2.47588	3.218	82.9001	8.63047e-20	2.74318e-18	ENSRNOG00000056714			ENSRNOG00000056714	Sla	src-like adaptor [Source:RGD Symbol;Acc:631373]	ARRAYEXPRESS,ENSG
ENSRNOG00000012228	1.91422	4.26953	82.8844	8.69932e-20	2.75924e-18	ENSRNOG00000012228			ENSRNOG00000012228	Skap2	src kinase associated phosphoprotein 2 [Source:RGD Symbol;Acc:620159]	ARRAYEXPRESS,ENSG
ENSRNOG00000030888	1.24744	5.38649	82.8773	8.73076e-20	2.76339e-18	ENSRNOG00000030888			ENSRNOG00000030888	Rela	RELA proto-oncogene, NF-kB subunit [Source:RGD Symbol;Acc:727889]	ARRAYEXPRESS,ENSG
ENSRNOG00000053787	3.44688	4.70681	82.8465	8.86773e-20	2.80086e-18	ENSRNOG00000053787			ENSRNOG00000053787	Mdfic	MyoD family inhibitor domain containing [Source:RGD Symbol;Acc:1309532]	ARRAYEXPRESS,ENSG
ENSRNOG00000018251	3.58967	5.26383	82.7326	9.39411e-20	2.96091e-18	ENSRNOG00000018251			ENSRNOG00000018251	Mrc1	mannose receptor, C type 1 [Source:RGD Symbol;Acc:1309353]	ARRAYEXPRESS,ENSG
ENSRNOG00000028774	2.40901	3.63523	82.4862	1.06412e-19	3.34699e-18	ENSRNOG00000028774			ENSRNOG00000028774	Vgll3	vestigial-like family member 3 [Source:RGD Symbol;Acc:1560030]	ARRAYEXPRESS,ENSG
ENSRNOG00000014751	2.02236	3.97844	82.477	1.06908e-19	3.35557e-18	ENSRNOG00000014751			ENSRNOG00000014751	Ret	ret proto-oncogene [Source:RGD Symbol;Acc:3556]	ARRAYEXPRESS,ENSG
ENSRNOG00000010045	4.19073	0.468973	82.3257	1.15411e-19	3.61493e-18	ENSRNOG00000010045			ENSRNOG00000010045	Clec4a	C-type lectin domain family 4, member A [Source:RGD Symbol;Acc:1359662]	ARRAYEXPRESS,ENSG
ENSRNOG00000004737	1.49095	5.20276	82.1059	1.28985e-19	4.03171e-18	ENSRNOG00000004737			ENSRNOG00000004737	Cd48	Cd48 molecule [Source:RGD Symbol;Acc:620620]	ARRAYEXPRESS,ENSG
ENSRNOG00000009471	2.07494	3.01491	82.0303	1.34015e-19	4.18028e-18	ENSRNOG00000009471			ENSRNOG00000009471	Epsti1	epithelial stromal interaction 1 [Source:RGD Symbol;Acc:1563207]	ARRAYEXPRESS,ENSG
ENSRNOG00000016846	1.46207	4.91354	82.0168	1.34932e-19	4.20019e-18	ENSRNOG00000016846			ENSRNOG00000016846	Pik3cd	phosphatidylinositol-4,5-bisphosphate 3-kinase, catalytic subunit delta [Source:RGD Symbol;Acc:1310990]	ARRAYEXPRESS,ENSG
ENSRNOG00000062686	1.84661	3.5527	81.8451	1.4718e-19	4.57198e-18	ENSRNOG00000062686			ENSRNOG00000062686	Gcnt1	glucosaminyl (N-acetyl) transferase 1 [Source:RGD Symbol;Acc:621370]	ARRAYEXPRESS,ENSG
ENSRNOG00000023463	1.9082	4.47776	81.6995	1.58434e-19	4.91146e-18	ENSRNOG00000023463			ENSRNOG00000023463	Parp9	poly (ADP-ribose) polymerase family, member 9 [Source:RGD Symbol;Acc:1307534]	ARRAYEXPRESS,ENSG
ENSRNOG00000002969	1.43354	5.592	81.6401	1.63272e-19	5.05103e-18	ENSRNOG00000002969			ENSRNOG00000002969	Itpkb	inositol-trisphosphate 3-kinase B [Source:RGD Symbol;Acc:2932]	ARRAYEXPRESS,ENSG
ENSRNOG00000014835	2.47638	2.25016	81.6108	1.65706e-19	5.11584e-18	ENSRNOG00000014835			ENSRNOG00000014835	Il1rl1	interleukin 1 receptor-like 1 [Source:RGD Symbol;Acc:2894]	ARRAYEXPRESS,ENSG
ENSRNOG00000004133	2.09141	3.42845	81.3526	1.88833e-19	5.81791e-18	ENSRNOG00000004133			ENSRNOG00000004133	Slc7a3	solute carrier family 7 member 3 [Source:RGD Symbol;Acc:68342]	ARRAYEXPRESS,ENSG
ENSRNOG00000019996	1.25028	6.90892	81.2953	1.94392e-19	5.97696e-18	ENSRNOG00000019996			ENSRNOG00000019996	Slc16a1	solute carrier family 16 member 1 [Source:RGD Symbol;Acc:3690]	ARRAYEXPRESS,ENSG
ENSRNOG00000049714	2.23367	3.74539	81.1471	2.09528e-19	6.42922e-18	ENSRNOG00000049714			ENSRNOG00000049714	Asap3	ArfGAP with SH3 domain, ankyrin repeat and PH domain 3 [Source:RGD Symbol;Acc:1593929]	ARRAYEXPRESS,ENSG
ENSRNOG00000005933	1.79492	6.21828	81.0706	2.17792e-19	6.66922e-18	ENSRNOG00000005933			ENSRNOG00000005933	Yap1	Yes1 associated transcriptional regulator [Source:RGD Symbol;Acc:1306035]	ARRAYEXPRESS,ENSG
ENSRNOG00000029179	2.65068	2.18406	81.0226	2.23146e-19	6.81931e-18	ENSRNOG00000029179			ENSRNOG00000029179	Cyp2d3	cytochrome P450, family 2, subfamily d, polypeptide 3 [Source:RGD Symbol;Acc:2472]	ARRAYEXPRESS,ENSG
ENSRNOG00000015461	-1.41359	7.16429	81.0133	2.24201e-19	6.83768e-18	ENSRNOG00000015461			ENSRNOG00000015461	Serpine2	serpin family E member 2 [Source:RGD Symbol;Acc:3748]	ARRAYEXPRESS,ENSG
ENSRNOG00000020060	1.48693	6.08574	80.7744	2.53019e-19	7.70098e-18	ENSRNOG00000020060			ENSRNOG00000020060	Atf5	activating transcription factor 5 [Source:RGD Symbol;Acc:628902]	ARRAYEXPRESS,ENSG
ENSRNOG00000014464	3.02934	1.36079	80.3163	3.19034e-19	9.69064e-18	ENSRNOG00000014464			ENSRNOG00000014464	Tnfsf13b	TNF superfamily member 13b [Source:RGD Symbol;Acc:1561519]	ARRAYEXPRESS,ENSG
ENSRNOG00000052407	2.25714	2.57766	80.2719	3.2628e-19	9.89082e-18	ENSRNOG00000052407			ENSRNOG00000052407	Btk	Bruton tyrosine kinase [Source:RGD Symbol;Acc:1359683]	ARRAYEXPRESS,ENSG
ENSRNOG00000021261	1.35122	5.57926	80.2189	3.35143e-19	1.01391e-17	ENSRNOG00000021261			ENSRNOG00000021261	Rassf2	Ras association domain family member 2 [Source:RGD Symbol;Acc:1305551]	ARRAYEXPRESS,ENSG
ENSRNOG00000070434	2.4409	2.03078	80.1329	3.50054e-19	1.0569e-17	ENSRNOG00000070434			ENSRNOG00000070434	C2h1orf162	similar to human chromosome 1 open reading frame 162 [Source:RGD Symbol;Acc:2323412]	ARRAYEXPRESS,ENSG
ENSRNOG00000013634	1.80263	3.62295	79.8161	4.10941e-19	1.23825e-17	ENSRNOG00000013634			ENSRNOG00000013634	Myd88	MYD88, innate immune signal transduction adaptor [Source:RGD Symbol;Acc:735043]	ARRAYEXPRESS,ENSG
ENSRNOG00000015488	2.22129	3.56398	79.7609	4.22564e-19	1.27073e-17	ENSRNOG00000015488			ENSRNOG00000015488	Tead1	TEA domain transcription factor 1 [Source:RGD Symbol;Acc:1549742]	ARRAYEXPRESS,ENSG
ENSRNOG00000060021	3.3933	1.11763	79.7091	4.33802e-19	1.30193e-17	ENSRNOG00000060021			ENSRNOG00000060021	Txlnb	taxilin beta [Source:RGD Symbol;Acc:1307979]	ARRAYEXPRESS,ENSG
ENSRNOG00000009094	1.63042	7.72834	79.5942	4.59772e-19	1.37712e-17	ENSRNOG00000009094			ENSRNOG00000009094	Nudt4	nudix hydrolase 4 [Source:RGD Symbol;Acc:621355]	ARRAYEXPRESS,ENSG
ENSRNOG00000042576	1.69358	5.78973	79.5221	4.76864e-19	1.42548e-17	ENSRNOG00000042576			ENSRNOG00000042576	Tcp11l1	t-complex 11 like 1 [Source:RGD Symbol;Acc:1562313]	ARRAYEXPRESS,ENSG
ENSRNOG00000012960	1.9215	3.85444	79.3972	5.07976e-19	1.51548e-17	ENSRNOG00000012960			ENSRNOG00000012960	Uap1l1	UDP-N-acetylglucosamine pyrophosphorylase 1 like 1 [Source:RGD Symbol;Acc:1310630]	ARRAYEXPRESS,ENSG
ENSRNOG00000053047	2.22859	3.24168	79.3914	5.09476e-19	1.51695e-17	ENSRNOG00000053047			ENSRNOG00000053047	Top2a	DNA topoisomerase II alpha [Source:RGD Symbol;Acc:62048]	ARRAYEXPRESS,ENSG
ENSRNOG00000039891	4.32401	-0.511641	79.3796	5.12538e-19	1.52306e-17	ENSRNOG00000039891			ENSRNOG00000039891	Adgrg5	adhesion G protein-coupled receptor G5 [Source:RGD Symbol;Acc:1305559]	ARRAYEXPRESS,ENSG
ENSRNOG00000002664	1.79694	3.42075	79.1913	5.63791e-19	1.67206e-17	ENSRNOG00000002664			ENSRNOG00000002664	Emp2	epithelial membrane protein 2 [Source:RGD Symbol;Acc:1359629]	ARRAYEXPRESS,ENSG
ENSRNOG00000015538	-1.51162	4.56633	79.1295	5.81679e-19	1.72172e-17	ENSRNOG00000015538			ENSRNOG00000015538	Abcd2	ATP binding cassette subfamily D member 2 [Source:RGD Symbol;Acc:69244]	ARRAYEXPRESS,ENSG
ENSRNOG00000013552	-1.31899	4.89142	78.7171	7.1671e-19	2.11724e-17	ENSRNOG00000013552			ENSRNOG00000013552	Scd	stearoyl-CoA desaturase [Source:RGD Symbol;Acc:621176]	ARRAYEXPRESS,ENSG
ENSRNOG00000010047	2.12986	3.9154	78.6555	7.39419e-19	2.18006e-17	ENSRNOG00000010047			ENSRNOG00000010047	Ddit4l	DNA-damage-inducible transcript 4-like [Source:RGD Symbol;Acc:2322961]	ARRAYEXPRESS,ENSG
ENSRNOG00000021201	1.67353	6.30564	78.5429	7.82793e-19	2.30343e-17	ENSRNOG00000021201			ENSRNOG00000021201	Txnip	thioredoxin interacting protein [Source:RGD Symbol;Acc:620886]	ARRAYEXPRESS,ENSG
ENSRNOG00000051536	1.41207	5.13182	78.3858	8.4758e-19	2.48921e-17	ENSRNOG00000051536			ENSRNOG00000051536	Rfx4	regulatory factor X4 [Source:RGD Symbol;Acc:1562092]	ARRAYEXPRESS,ENSG
ENSRNOG00000020298	1.86436	4.82055	78.2281	9.18049e-19	2.69092e-17	ENSRNOG00000020298			ENSRNOG00000020298	Bag3	BAG cochaperone 3 [Source:RGD Symbol;Acc:1307794]	ARRAYEXPRESS,ENSG
ENSRNOG00000010833	2.023	3.70099	78.0592	9.99981e-19	2.92538e-17	ENSRNOG00000010833			ENSRNOG00000010833	Mthfd2	methylenetetrahydrofolate dehydrogenase (NADP+ dependent) 2, methenyltetrahydrofolate cyclohydrolase [Source:RGD Symbol;Acc:1311313]	ARRAYEXPRESS,ENSG
ENSRNOG00000026702	3.59038	1.45418	78.0153	1.02246e-18	2.98535e-17	ENSRNOG00000026702			ENSRNOG00000026702	Jaml	junction adhesion molecule like [Source:RGD Symbol;Acc:1562572]	ARRAYEXPRESS,ENSG
ENSRNOG00000064381	2.33807	3.34644	78.0055	1.02754e-18	2.99438e-17	ENSRNOG00000064381			ENSRNOG00000064381	Abcg3l2	ATP-binding cassette, subfamily G (WHITE), member 3-like 2 [Source:RGD Symbol;Acc:1359703]	ARRAYEXPRESS,ENSG
ENSRNOG00000014265	1.43323	4.72485	77.9025	1.08253e-18	3.14852e-17	ENSRNOG00000014265			ENSRNOG00000014265	Tnfrsf19	TNF receptor superfamily member 19 [Source:RGD Symbol;Acc:1564996]	ARRAYEXPRESS,ENSG
ENSRNOG00000013820	3.7216	0.684928	77.8454	1.11432e-18	3.23475e-17	ENSRNOG00000013820			ENSRNOG00000013820	Tnfrsf14	TNF receptor superfamily member 14 [Source:RGD Symbol;Acc:1310115]	ARRAYEXPRESS,ENSG
ENSRNOG00000000824	1.8832	4.38217	77.6841	1.20914e-18	3.50324e-17	ENSRNOG00000000824			ENSRNOG00000000824	Dse	dermatan sulfate epimerase [Source:RGD Symbol;Acc:1305079]	ARRAYEXPRESS,ENSG
ENSRNOG00000000569	1.37403	5.40171	77.579	1.27519e-18	3.68753e-17	ENSRNOG00000000569			ENSRNOG00000000569	Vsir	V-set immunoregulatory receptor [Source:RGD Symbol;Acc:1590938]	ARRAYEXPRESS,ENSG
ENSRNOG00000006926	4.70812	-0.286355	77.5678	1.28241e-18	3.70129e-17	ENSRNOG00000006926			ENSRNOG00000006926	Atp6v0d2	ATPase H+ transporting V0 subunit D2 [Source:RGD Symbol;Acc:1306900]	ARRAYEXPRESS,ENSG
ENSRNOG00000005126	2.86993	3.34847	77.5237	1.31141e-18	3.77775e-17	ENSRNOG00000005126			ENSRNOG00000005126	Slc66a3	solute carrier family 66 member 3 [Source:RGD Symbol;Acc:1306818]	ARRAYEXPRESS,ENSG
ENSRNOG00000016316	1.75917	3.33442	77.4922	1.33251e-18	3.83121e-17	ENSRNOG00000016316			ENSRNOG00000016316	Mcm2	minichromosome maintenance complex component 2 [Source:RGD Symbol;Acc:1305577]	ARRAYEXPRESS,ENSG
ENSRNOG00000046663	1.68973	5.14506	77.4691	1.34818e-18	3.8689e-17	ENSRNOG00000046663			ENSRNOG00000046663	Fcgr2a-ps1	Fc gamma receptor 2A, pseudogene 1 [Source:RGD Symbol;Acc:9127992]	ARRAYEXPRESS,ENSG
ENSRNOG00000002057	3.19875	2.24853	77.4481	1.36254e-18	3.90267e-17	ENSRNOG00000002057			ENSRNOG00000002057	Slc10a6	solute carrier family 10 member 6 [Source:RGD Symbol;Acc:727800]	ARRAYEXPRESS,ENSG
ENSRNOG00000012972	2.07093	3.1224	77.2857	1.47933e-18	4.22914e-17	ENSRNOG00000012972			ENSRNOG00000012972	Alox5	arachidonate 5-lipoxygenase [Source:RGD Symbol;Acc:2096]	ARRAYEXPRESS,ENSG
ENSRNOG00000011913	3.78255	7.21074	77.1957	1.54829e-18	4.41791e-17	ENSRNOG00000011913			ENSRNOG00000011913	Cp	ceruloplasmin [Source:RGD Symbol;Acc:2387]	ARRAYEXPRESS,ENSG
ENSRNOG00000039048	3.45797	0.422859	77.1736	1.56576e-18	4.45488e-17	ENSRNOG00000039048			ENSRNOG00000039048	Cd200r1	CD200 receptor 1 [Source:RGD Symbol;Acc:61837]	ARRAYEXPRESS,ENSG
ENSRNOG00000011068	-2.32023	3.25333	77.1718	1.56716e-18	4.45488e-17	ENSRNOG00000011068			ENSRNOG00000011068	Papss2	3'-phosphoadenosine 5'-phosphosulfate synthase 2 [Source:RGD Symbol;Acc:1307012]	ARRAYEXPRESS,ENSG
ENSRNOG00000000164	1.29863	7.70274	76.8837	1.81332e-18	5.14491e-17	ENSRNOG00000000164			ENSRNOG00000000164	Lamp2	lysosomal-associated membrane protein 2 [Source:RGD Symbol;Acc:2990]	ARRAYEXPRESS,ENSG
ENSRNOG00000003748	3.40811	1.23159	76.8654	1.83013e-18	5.18284e-17	ENSRNOG00000003748			ENSRNOG00000003748	Tasl	TLR adaptor interacting with endolysosomal SLC15A4 [Source:RGD Symbol;Acc:1565785]	ARRAYEXPRESS,ENSG
ENSRNOG00000008045	4.78128	1.01188	76.8255	1.86755e-18	5.27026e-17	ENSRNOG00000008045			ENSRNOG00000008045	Slamf9	SLAM family member 9 [Source:RGD Symbol;Acc:1305945]	ARRAYEXPRESS,ENSG
ENSRNOG00000021644	2.05603	2.95074	76.825	1.86799e-18	5.27026e-17	ENSRNOG00000021644			ENSRNOG00000021644	Slc15a3	solute carrier family 15 member 3 [Source:RGD Symbol;Acc:628663]	ARRAYEXPRESS,ENSG
ENSRNOG00000017628	2.31246	6.87188	76.6688	2.02169e-18	5.69322e-17	ENSRNOG00000017628			ENSRNOG00000017628	Tagln	transgelin [Source:RGD Symbol;Acc:3723]	ARRAYEXPRESS,ENSG
ENSRNOG00000015239	1.47073	4.77617	76.6592	2.03153e-18	5.71028e-17	ENSRNOG00000015239			ENSRNOG00000015239	Ginm1	glycosylated integral membrane protein 1 [Source:RGD Symbol;Acc:1309759]	ARRAYEXPRESS,ENSG
ENSRNOG00000021144	1.1714	6.65256	76.6399	2.05151e-18	5.7557e-17	ENSRNOG00000021144			ENSRNOG00000021144	Cebpg	CCAAT/enhancer binding protein gamma [Source:RGD Symbol;Acc:2330]	ARRAYEXPRESS,ENSG
ENSRNOG00000003759	1.37791	5.08102	76.3289	2.40147e-18	6.72502e-17	ENSRNOG00000003759			ENSRNOG00000003759	Galc	galactosylceramidase [Source:RGD Symbol;Acc:1359384]	ARRAYEXPRESS,ENSG
ENSRNOG00000004226	2.14246	3.13884	76.194	2.57124e-18	7.18707e-17	ENSRNOG00000004226			ENSRNOG00000004226	Irak3	interleukin-1 receptor-associated kinase 3 [Source:RGD Symbol;Acc:1308846]	ARRAYEXPRESS,ENSG
ENSRNOG00000020349	1.63175	4.78313	76.1012	2.69489e-18	7.51874e-17	ENSRNOG00000020349			ENSRNOG00000020349	Rab3il1	RAB3A interacting protein-like 1 [Source:RGD Symbol;Acc:619764]	ARRAYEXPRESS,ENSG
ENSRNOG00000016643	1.77829	3.85638	75.9449	2.91689e-18	8.12308e-17	ENSRNOG00000016643			ENSRNOG00000016643	Lpcat2	lysophosphatidylcholine acyltransferase 2 [Source:RGD Symbol;Acc:2325051]	ARRAYEXPRESS,ENSG
ENSRNOG00000005727	1.97133	3.36753	75.388	3.86724e-18	1.07498e-16	ENSRNOG00000005727			ENSRNOG00000005727	Galnt3	polypeptide N-acetylgalactosaminyltransferase 3 [Source:RGD Symbol;Acc:1306443]	ARRAYEXPRESS,ENSG
ENSRNOG00000008364	1.12098	6.47785	75.2055	4.24174e-18	1.17691e-16	ENSRNOG00000008364			ENSRNOG00000008364	Cat	catalase [Source:RGD Symbol;Acc:2279]	ARRAYEXPRESS,ENSG
ENSRNOG00000021525	2.05699	3.20059	75.1298	4.40763e-18	1.22069e-16	ENSRNOG00000021525			ENSRNOG00000021525	Nbeal1	neurobeachin-like 1 [Source:RGD Symbol;Acc:1594799]	ARRAYEXPRESS,ENSG
ENSRNOG00000021157	1.52267	8.54413	75.0366	4.6207e-18	1.27735e-16	ENSRNOG00000021157			ENSRNOG00000021157	Ctss	cathepsin S [Source:RGD Symbol;Acc:621513]	ARRAYEXPRESS,ENSG
ENSRNOG00000025679	1.19818	5.95296	74.939	4.85474e-18	1.33959e-16	ENSRNOG00000025679			ENSRNOG00000025679	Stk40	serine/threonine kinase 40 [Source:RGD Symbol;Acc:727884]	ARRAYEXPRESS,ENSG
ENSRNOG00000016334	1.45017	5.10358	74.9255	4.88822e-18	1.34636e-16	ENSRNOG00000016334			ENSRNOG00000016334	Ptbp3	polypyrimidine tract binding protein 3 [Source:RGD Symbol;Acc:621671]	ARRAYEXPRESS,ENSG
ENSRNOG00000015318	-1.67463	3.90743	74.7454	5.35507e-18	1.47225e-16	ENSRNOG00000015318			ENSRNOG00000015318	Heyl	hes-related family bHLH transcription factor with YRPW motif-like [Source:RGD Symbol;Acc:1305022]	ARRAYEXPRESS,ENSG
ENSRNOG00000002968	3.27985	0.978063	74.6603	5.59081e-18	1.53427e-16	ENSRNOG00000002968			ENSRNOG00000002968	Tnfsf4	TNF superfamily member 4 [Source:RGD Symbol;Acc:619816]	ARRAYEXPRESS,ENSG
ENSRNOG00000022094	2.55732	2.10428	74.544	5.93003e-18	1.6244e-16	ENSRNOG00000022094			ENSRNOG00000022094	Lacc1	laccase domain containing 1 [Source:RGD Symbol;Acc:1310185]	ARRAYEXPRESS,ENSG
ENSRNOG00000024762	3.84162	-0.291613	74.5102	6.03271e-18	1.64952e-16	ENSRNOG00000024762			ENSRNOG00000024762	Frmd7	FERM domain containing 7 [Source:RGD Symbol;Acc:1562057]	ARRAYEXPRESS,ENSG
ENSRNOG00000009088	1.12615	6.88393	74.4915	6.09012e-18	1.66221e-16	ENSRNOG00000009088			ENSRNOG00000009088	Txnrd1	thioredoxin reductase 1 [Source:RGD Symbol;Acc:61959]	ARRAYEXPRESS,ENSG
ENSRNOG00000037620	1.62644	3.65139	74.3092	6.67912e-18	1.81967e-16	ENSRNOG00000037620			ENSRNOG00000037620	Mob3c	MOB kinase activator 3C [Source:RGD Symbol;Acc:1307821]	ARRAYEXPRESS,ENSG
ENSRNOG00000004666	1.95035	3.00926	74.2456	6.89775e-18	1.87584e-16	ENSRNOG00000004666			ENSRNOG00000004666	Prr5l	proline rich 5 like [Source:RGD Symbol;Acc:1309969]	ARRAYEXPRESS,ENSG
ENSRNOG00000029768	4.88865	-0.791759	74.1785	7.13631e-18	1.93722e-16	ENSRNOG00000029768			ENSRNOG00000029768	Ccl12	C-C motif chemokine ligand 12 [Source:RGD Symbol;Acc:1309255]	ARRAYEXPRESS,ENSG
ENSRNOG00000027859	3.72157	1.94982	74.1163	7.3646e-18	1.99559e-16	ENSRNOG00000027859			ENSRNOG00000027859	Tmem26	transmembrane protein 26 [Source:RGD Symbol;Acc:1309273]	ARRAYEXPRESS,ENSG
ENSRNOG00000023830	1.49678	4.30859	74.0147	7.75374e-18	2.09727e-16	ENSRNOG00000023830			ENSRNOG00000023830	Dnase2	deoxyribonuclease 2, lysosomal [Source:RGD Symbol;Acc:621457]	ARRAYEXPRESS,ENSG
ENSRNOG00000001582	1.58907	3.62181	74.0004	7.81025e-18	2.10877e-16	ENSRNOG00000001582			ENSRNOG00000001582	Bach1	BTB domain and CNC homolog 1 [Source:RGD Symbol;Acc:1306693]	ARRAYEXPRESS,ENSG
ENSRNOG00000026415	3.71165	4.21736	73.9433	8.0392e-18	2.1667e-16	ENSRNOG00000026415			ENSRNOG00000026415	Col14a1	collagen type XIV alpha 1 chain [Source:RGD Symbol;Acc:1305806]	ARRAYEXPRESS,ENSG
ENSRNOG00000001607	2.41587	5.12505	73.6344	9.40097e-18	2.5292e-16	ENSRNOG00000001607			ENSRNOG00000001607	Adamts1	ADAM metallopeptidase with thrombospondin type 1 motif, 1 [Source:RGD Symbol;Acc:621241]	ARRAYEXPRESS,ENSG
ENSRNOG00000025823	2.3422	2.36641	73.3072	1.10964e-17	2.98001e-16	ENSRNOG00000025823			ENSRNOG00000025823	Rbm46	RNA binding motif protein 46 [Source:RGD Symbol;Acc:1560205]	ARRAYEXPRESS,ENSG
ENSRNOG00000015588	1.54137	4.20945	73.2769	1.12677e-17	3.02062e-16	ENSRNOG00000015588			ENSRNOG00000015588	Nol3	nucleolar protein 3 [Source:RGD Symbol;Acc:708558]	ARRAYEXPRESS,ENSG
ENSRNOG00000018505	3.57095	1.35558	73.1191	1.22058e-17	3.26629e-16	ENSRNOG00000018505			ENSRNOG00000018505	Cidea	cell death-inducing DFFA-like effector a [Source:RGD Symbol;Acc:1305106]	ARRAYEXPRESS,ENSG
ENSRNOG00000010196	1.21518	5.26818	73.1113	1.22542e-17	3.27344e-16	ENSRNOG00000010196			ENSRNOG00000010196	Glb1	galactosidase, beta 1 [Source:RGD Symbol;Acc:1597145]	ARRAYEXPRESS,ENSG
ENSRNOG00000048191	8.26767	2.38042	73.0757	1.24773e-17	3.32714e-16	ENSRNOG00000048191			ENSRNOG00000048191	Serpina3a	serine (or cysteine) peptidase inhibitor, clade A, member 3A [Source:RGD Symbol;Acc:6502633]	ARRAYEXPRESS,ENSG
ENSRNOG00000038999	2.85018	2.48108	72.9415	1.33553e-17	3.55495e-16	ENSRNOG00000038999			ENSRNOG00000038999	RT1-A1	RT1 class Ia, locus A1 [Source:RGD Symbol;Acc:1595924]	ARRAYEXPRESS,ENSG
ENSRNOG00000032002	-1.48036	4.27881	72.8976	1.36553e-17	3.6284e-16	ENSRNOG00000032002			ENSRNOG00000032002	Hapln1	hyaluronan and proteoglycan link protein 1 [Source:RGD Symbol;Acc:2412]	ARRAYEXPRESS,ENSG
ENSRNOG00000003546	2.56233	2.4336	72.8733	1.38247e-17	3.66695e-16	ENSRNOG00000003546			ENSRNOG00000003546	Tnfrsf12a	TNF receptor superfamily member 12A [Source:RGD Symbol;Acc:631329]	ARRAYEXPRESS,ENSG
ENSRNOG00000000167	-3.81521	1.20237	72.847	1.40098e-17	3.70952e-16	ENSRNOG00000000167			ENSRNOG00000000167	Alas2	5'-aminolevulinate synthase 2 [Source:RGD Symbol;Acc:2084]	ARRAYEXPRESS,ENSG
ENSRNOG00000002775	1.61113	4.10929	72.8005	1.43441e-17	3.79137e-16	ENSRNOG00000002775			ENSRNOG00000002775	Npl	N-acetylneuraminate pyruvate lyase [Source:RGD Symbol;Acc:1549702]	ARRAYEXPRESS,ENSG
ENSRNOG00000014867	2.16626	3.94316	72.7482	1.47295e-17	3.88641e-16	ENSRNOG00000014867			ENSRNOG00000014867	Synpo2	synaptopodin 2 [Source:RGD Symbol;Acc:1564779]	ARRAYEXPRESS,ENSG
ENSRNOG00000005289	1.57707	5.01528	72.6218	1.57037e-17	4.13624e-16	ENSRNOG00000005289			ENSRNOG00000005289	Prkd3	protein kinase D3 [Source:RGD Symbol;Acc:1310236]	ARRAYEXPRESS,ENSG
ENSRNOG00000018082	2.37833	2.73185	72.5891	1.59659e-17	4.19795e-16	ENSRNOG00000018082			ENSRNOG00000018082	Slc26a2	solute carrier family 26 member 2 [Source:RGD Symbol;Acc:620622]	ARRAYEXPRESS,ENSG
ENSRNOG00000014453	1.30204	6.55709	72.4435	1.71885e-17	4.51154e-16	ENSRNOG00000014453			ENSRNOG00000014453	Anxa5	annexin A5 [Source:RGD Symbol;Acc:2120]	ARRAYEXPRESS,ENSG
ENSRNOG00000057058	2.5811	2.25457	72.3764	1.77829e-17	4.65942e-16	ENSRNOG00000057058			ENSRNOG00000057058	Cd300a	Cd300a molecule [Source:RGD Symbol;Acc:1583719]	ARRAYEXPRESS,ENSG
ENSRNOG00000012460	2.5501	2.88579	72.3507	1.80156e-17	4.71221e-16	ENSRNOG00000012460			ENSRNOG00000012460	Cntf	ciliary neurotrophic factor [Source:RGD Symbol;Acc:2370]	ARRAYEXPRESS,ENSG
ENSRNOG00000070875	-1.4072	4.49293	72.2225	1.92247e-17	5.01973e-16	ENSRNOG00000070875			ENSRNOG00000070875	Nat8f4	N-acetyltransferase 8 (GCN5-related) family member 4 [Source:RGD Symbol;Acc:7636572]	ARRAYEXPRESS,ENSG
ENSRNOG00000057556	1.32684	5.50861	71.976	2.17825e-17	5.67778e-16	ENSRNOG00000057556			ENSRNOG00000057556	Pdzrn3	PDZ domain containing RING finger 3 [Source:RGD Symbol;Acc:1305250]	ARRAYEXPRESS,ENSG
ENSRNOG00000022321	-1.65628	4.97738	71.8361	2.33836e-17	6.08459e-16	ENSRNOG00000022321			ENSRNOG00000022321	Hapln3	hyaluronan and proteoglycan link protein 3 [Source:RGD Symbol;Acc:1308098]	ARRAYEXPRESS,ENSG
ENSRNOG00000015002	2.66585	1.49995	71.8115	2.36766e-17	6.15019e-16	ENSRNOG00000015002			ENSRNOG00000015002	Abhd15	abhydrolase domain containing 15 [Source:RGD Symbol;Acc:1304598]	ARRAYEXPRESS,ENSG
ENSRNOG00000029682	1.45373	5.97049	71.8058	2.37458e-17	6.15756e-16	ENSRNOG00000029682			ENSRNOG00000029682	Clic1	chloride intracellular channel 1 [Source:RGD Symbol;Acc:1303043]	ARRAYEXPRESS,ENSG
ENSRNOG00000012160	1.52213	4.08883	71.7376	2.458e-17	6.36293e-16	ENSRNOG00000012160			ENSRNOG00000012160	Syk	spleen associated tyrosine kinase [Source:RGD Symbol;Acc:3796]	ARRAYEXPRESS,ENSG
ENSRNOG00000005214	2.17243	3.76467	71.6469	2.57367e-17	6.65092e-16	ENSRNOG00000005214			ENSRNOG00000005214	Plek	pleckstrin [Source:RGD Symbol;Acc:1308269]	ARRAYEXPRESS,ENSG
ENSRNOG00000003088	1.2788	4.87529	71.5916	2.6468e-17	6.82819e-16	ENSRNOG00000003088			ENSRNOG00000003088	Arhgap31	Rho GTPase activating protein 31 [Source:RGD Symbol;Acc:1306093]	ARRAYEXPRESS,ENSG
ENSRNOG00000016117	2.15793	4.69218	71.5362	2.72222e-17	7.01076e-16	ENSRNOG00000016117			ENSRNOG00000016117	Myof	myoferlin [Source:RGD Symbol;Acc:1564216]	ARRAYEXPRESS,ENSG
ENSRNOG00000006314	4.2604	0.758411	71.4135	2.89686e-17	7.44781e-16	ENSRNOG00000006314			ENSRNOG00000006314	Zbp1	Z-DNA binding protein 1 [Source:RGD Symbol;Acc:619956]	ARRAYEXPRESS,ENSG
ENSRNOG00000012543	2.2683	2.4803	71.2092	3.21286e-17	8.24616e-16	ENSRNOG00000012543			ENSRNOG00000012543	Mcm3	minichromosome maintenance complex component 3 [Source:RGD Symbol;Acc:1305168]	ARRAYEXPRESS,ENSG
ENSRNOG00000009068	1.7101	3.67607	71.1825	3.25658e-17	8.34416e-16	ENSRNOG00000009068			ENSRNOG00000009068	Phlda3	pleckstrin homology-like domain, family A, member 3 [Source:RGD Symbol;Acc:1310502]	ARRAYEXPRESS,ENSG
ENSRNOG00000036827	-1.27596	5.71794	71.1574	3.29837e-17	8.43688e-16	ENSRNOG00000036827			ENSRNOG00000036827	Ppp1r1a	protein phosphatase 1, regulatory (inhibitor) subunit 1A [Source:RGD Symbol;Acc:62018]	ARRAYEXPRESS,ENSG
ENSRNOG00000027066	1.90991	3.12824	71.1303	3.3439e-17	8.53884e-16	ENSRNOG00000027066			ENSRNOG00000027066	Stk32a	serine/threonine kinase 32A [Source:RGD Symbol;Acc:1308338]	ARRAYEXPRESS,ENSG
ENSRNOG00000023428	2.77803	2.21011	71.0539	3.47595e-17	8.86103e-16	ENSRNOG00000023428			ENSRNOG00000023428	Pik3r5	phosphoinositide-3-kinase, regulatory subunit 5 [Source:RGD Symbol;Acc:1563261]	ARRAYEXPRESS,ENSG
ENSRNOG00000059461	2.3472	2.79092	70.8087	3.93588e-17	1.00166e-15	ENSRNOG00000059461			ENSRNOG00000059461	B4galt1	beta-1,4-galactosyltransferase 1 [Source:RGD Symbol;Acc:620900]	ARRAYEXPRESS,ENSG
ENSRNOG00000004217	1.52646	4.332	70.6058	4.3624e-17	1.10833e-15	ENSRNOG00000004217			ENSRNOG00000004217	Stk10	serine/threonine kinase 10 [Source:RGD Symbol;Acc:3779]	ARRAYEXPRESS,ENSG
ENSRNOG00000026965	2.15403	2.74075	70.4811	4.64698e-17	1.17864e-15	ENSRNOG00000026965			ENSRNOG00000026965	Tmem140	transmembrane protein 140 [Source:RGD Symbol;Acc:1549759]	ARRAYEXPRESS,ENSG
ENSRNOG00000015845	1.85606	6.45045	70.4601	4.6968e-17	1.18928e-15	ENSRNOG00000015845			ENSRNOG00000015845	Niban2	niban apoptosis regulator 2 [Source:RGD Symbol;Acc:1307018]	ARRAYEXPRESS,ENSG
ENSRNOG00000067441	1.30252	6.33579	70.4007	4.84018e-17	1.22353e-15	ENSRNOG00000067441			ENSRNOG00000067441	H1f2	H1.2 linker histone, cluster member [Source:RGD Symbol;Acc:1587893]	ARRAYEXPRESS,ENSG
ENSRNOG00000004409	2.094	2.86548	70.3604	4.94024e-17	1.24673e-15	ENSRNOG00000004409			ENSRNOG00000004409	Sash3	SAM and SH3 domain containing 3 [Source:RGD Symbol;Acc:1560293]	ARRAYEXPRESS,ENSG
ENSRNOG00000065273	1.36408	5.47172	70.3535	4.95746e-17	1.24898e-15	ENSRNOG00000065273			ENSRNOG00000065273	LOC103691165	uncharacterized LOC103691165 [Source:RGD Symbol;Acc:9322177]	ARRAYEXPRESS,ENSG
ENSRNOG00000031163	2.41228	2.84565	70.2991	5.09606e-17	1.28176e-15	ENSRNOG00000031163			ENSRNOG00000031163	Nfkbiz	NFKB inhibitor zeta [Source:RGD Symbol;Acc:1310834]	ARRAYEXPRESS,ENSG
ENSRNOG00000018367	1.195	7.34993	70.2805	5.14436e-17	1.29175e-15	ENSRNOG00000018367			ENSRNOG00000018367	Taldo1	transaldolase 1 [Source:RGD Symbol;Acc:620674]	ARRAYEXPRESS,ENSG
ENSRNOG00000010756	1.12965	5.35625	70.1552	5.48181e-17	1.37419e-15	ENSRNOG00000010756			ENSRNOG00000010756	Tp53	tumor protein p53 [Source:RGD Symbol;Acc:3889]	ARRAYEXPRESS,ENSG
ENSRNOG00000021213	1.16954	5.98493	70.0266	5.8509e-17	1.46428e-15	ENSRNOG00000021213			ENSRNOG00000021213	Lix1l	limb and CNS expressed 1 like [Source:RGD Symbol;Acc:1593161]	ARRAYEXPRESS,ENSG
ENSRNOG00000010362	2.69135	5.56911	69.9606	6.05006e-17	1.51161e-15	ENSRNOG00000010362			ENSRNOG00000010362	Anxa2	annexin A2 [Source:RGD Symbol;Acc:621170]	ARRAYEXPRESS,ENSG
ENSRNOG00000028814	1.76798	3.28405	69.8403	6.43047e-17	1.604e-15	ENSRNOG00000028814			ENSRNOG00000028814	Oasl2	2'-5' oligoadenylate synthetase-like 2 [Source:RGD Symbol;Acc:1307351]	ARRAYEXPRESS,ENSG
ENSRNOG00000013747	1.44718	4.0931	69.785	6.61352e-17	1.64693e-15	ENSRNOG00000013747			ENSRNOG00000013747	Sh3bp2	SH3-domain binding protein 2 [Source:RGD Symbol;Acc:1310588]	ARRAYEXPRESS,ENSG
ENSRNOG00000042785	1.24519	5.04998	69.6422	7.10996e-17	1.76763e-15	ENSRNOG00000042785			ENSRNOG00000042785	Sesn2	sestrin 2 [Source:RGD Symbol;Acc:1566319]	ARRAYEXPRESS,ENSG
ENSRNOG00000045668	1.2029	5.136	69.5706	7.37259e-17	1.82991e-15	ENSRNOG00000045668			ENSRNOG00000045668	Ifnar2	interferon alpha and beta receptor subunit 2 [Source:RGD Symbol;Acc:1583177]	ARRAYEXPRESS,ENSG
ENSRNOG00000022800	2.38734	3.08416	69.5565	7.42573e-17	1.84007e-15	ENSRNOG00000022800			ENSRNOG00000022800	Sp140	SP140 nuclear body protein [Source:RGD Symbol;Acc:1306355]	ARRAYEXPRESS,ENSG
ENSRNOG00000022640	4.01089	1.55037	69.3133	8.40003e-17	2.07808e-15	ENSRNOG00000022640			ENSRNOG00000022640	Siglec8	sialic acid binding Ig-like lectin 8 [Source:RGD Symbol;Acc:1563073]	ARRAYEXPRESS,ENSG
ENSRNOG00000011871	1.32304	5.55343	69.2853	8.52036e-17	2.10439e-15	ENSRNOG00000011871			ENSRNOG00000011871	Kat2b	lysine acetyltransferase 2B [Source:RGD Symbol;Acc:1305902]	ARRAYEXPRESS,ENSG
ENSRNOG00000021856	2.68809	2.70775	69.2142	8.83299e-17	2.17803e-15	ENSRNOG00000021856			ENSRNOG00000021856	Lat2	linker for activation of T cells family, member 2 [Source:RGD Symbol;Acc:631397]	ARRAYEXPRESS,ENSG
ENSRNOG00000008759	2.52305	3.48496	69.1703	9.03184e-17	2.22343e-15	ENSRNOG00000008759			ENSRNOG00000008759	Csf3r	colony stimulating factor 3 receptor [Source:RGD Symbol;Acc:1309114]	ARRAYEXPRESS,ENSG
ENSRNOG00000010524	1.816	5.32903	69.1256	9.23863e-17	2.27062e-15	ENSRNOG00000010524			ENSRNOG00000010524	Cryab	crystallin, alpha B [Source:RGD Symbol;Acc:2414]	ARRAYEXPRESS,ENSG
ENSRNOG00000015577	1.90246	3.02117	69.1086	9.31898e-17	2.28664e-15	ENSRNOG00000015577			ENSRNOG00000015577	Lpar6	lysophosphatidic acid receptor 6 [Source:RGD Symbol;Acc:1595950]	ARRAYEXPRESS,ENSG
ENSRNOG00000000913	1.62651	3.47773	68.8614	1.05632e-16	2.58773e-15	ENSRNOG00000000913			ENSRNOG00000000913	Gusb	glucuronidase, beta [Source:RGD Symbol;Acc:2772]	ARRAYEXPRESS,ENSG
ENSRNOG00000027008	1.53365	3.71247	68.7654	1.109e-16	2.71236e-15	ENSRNOG00000027008			ENSRNOG00000027008	Igtp	interferon gamma induced GTPase [Source:RGD Symbol;Acc:1306896]	ARRAYEXPRESS,ENSG
ENSRNOG00000008144	1.56385	4.0252	68.7407	1.12297e-16	2.7421e-15	ENSRNOG00000008144			ENSRNOG00000008144	Irf1	interferon regulatory factor 1 [Source:RGD Symbol;Acc:2920]	ARRAYEXPRESS,ENSG
ENSRNOG00000025695	1.18808	7.52176	68.702	1.14522e-16	2.79189e-15	ENSRNOG00000025695			ENSRNOG00000025695	Tns3	tensin 3 [Source:RGD Symbol;Acc:1564174]	ARRAYEXPRESS,ENSG
ENSRNOG00000013611	4.90669	-0.972561	68.5751	1.22139e-16	2.97278e-15	ENSRNOG00000013611			ENSRNOG00000013611	Krt32	keratin 32 [Source:RGD Symbol;Acc:1359701]	ARRAYEXPRESS,ENSG
ENSRNOG00000021787	2.16509	3.03218	68.5691	1.2251e-16	2.97699e-15	ENSRNOG00000021787			ENSRNOG00000021787	Zfp217	zinc finger protein 217 [Source:RGD Symbol;Acc:1308451]	ARRAYEXPRESS,ENSG
ENSRNOG00000001113	-1.18907	7.40914	68.3345	1.37989e-16	3.34773e-15	ENSRNOG00000001113			ENSRNOG00000001113	Mmd2	monocyte to macrophage differentiation-associated 2 [Source:RGD Symbol;Acc:1306506]	ARRAYEXPRESS,ENSG
ENSRNOG00000005067	1.13381	5.74106	68.3299	1.38307e-16	3.35006e-15	ENSRNOG00000005067			ENSRNOG00000005067	Zfp36l2	zinc finger protein 36, C3H type-like 2 [Source:RGD Symbol;Acc:1308913]	ARRAYEXPRESS,ENSG
ENSRNOG00000037409	5.73777	-0.863431	68.2696	1.426e-16	3.44849e-15	ENSRNOG00000037409			ENSRNOG00000037409	Scimp	SLP adaptor and CSK interacting membrane protein [Source:RGD Symbol;Acc:1593299]	ARRAYEXPRESS,ENSG
ENSRNOG00000018325	1.10353	5.90005	68.2439	1.44476e-16	3.48826e-15	ENSRNOG00000018325			ENSRNOG00000018325	Cnppd1	cyclin Pas1/PHO80 domain containing 1 [Source:RGD Symbol;Acc:735175]	ARRAYEXPRESS,ENSG
ENSRNOG00000000614	2.5118	4.64857	68.2049	1.47361e-16	3.55222e-15	ENSRNOG00000000614			ENSRNOG00000000614	Bicc1	BicC family RNA binding protein 1 [Source:RGD Symbol;Acc:1307459]	ARRAYEXPRESS,ENSG
ENSRNOG00000010695	1.62052	3.79458	68.0477	1.59588e-16	3.84081e-15	ENSRNOG00000010695			ENSRNOG00000010695	Pdgfc	platelet derived growth factor C [Source:RGD Symbol;Acc:68410]	ARRAYEXPRESS,ENSG
ENSRNOG00000002425	2.19164	2.04641	68.0006	1.6345e-16	3.92748e-15	ENSRNOG00000002425			ENSRNOG00000002425	Pctp	phosphatidylcholine transfer protein [Source:RGD Symbol;Acc:3276]	ARRAYEXPRESS,ENSG
ENSRNOG00000007378	3.22321	0.763693	67.9358	1.68903e-16	4.05206e-15	ENSRNOG00000007378			ENSRNOG00000007378	Acox2	acyl-CoA oxidase 2 [Source:RGD Symbol;Acc:628684]	ARRAYEXPRESS,ENSG
ENSRNOG00000009440	-4.86965	-0.795569	67.781	1.82706e-16	4.37623e-15	ENSRNOG00000009440			ENSRNOG00000009440	Gucy1b2	guanylate cyclase 1 soluble subunit beta 2 [Source:RGD Symbol;Acc:2770]	ARRAYEXPRESS,ENSG
ENSRNOG00000013872	1.93369	2.59846	67.6924	1.911e-16	4.57002e-15	ENSRNOG00000013872			ENSRNOG00000013872	P2ry14	purinergic receptor P2Y14 [Source:RGD Symbol;Acc:70912]	ARRAYEXPRESS,ENSG
ENSRNOG00000028016	2.41485	2.13998	67.6638	1.93892e-16	4.62944e-15	ENSRNOG00000028016			ENSRNOG00000028016	Ncf2	neutrophil cytosolic factor 2 [Source:RGD Symbol;Acc:1309424]	ARRAYEXPRESS,ENSG
ENSRNOG00000031930	1.87865	4.58262	67.5879	2.01496e-16	4.80339e-15	ENSRNOG00000031930			ENSRNOG00000031930	Cela1	chymotrypsin like elastase 1 [Source:RGD Symbol;Acc:2547]	ARRAYEXPRESS,ENSG
ENSRNOG00000028768	2.56151	1.5953	67.5274	2.0778e-16	4.94535e-15	ENSRNOG00000028768			ENSRNOG00000028768	Gbp4	guanylate binding protein 4 [Source:RGD Symbol;Acc:1310579]	ARRAYEXPRESS,ENSG
ENSRNOG00000029370	-1.23801	6.63076	67.2153	2.43416e-16	5.7844e-15	ENSRNOG00000029370			ENSRNOG00000029370	Abhd3	abhydrolase domain containing 3, phospholipase [Source:RGD Symbol;Acc:1310655]	ARRAYEXPRESS,ENSG
ENSRNOG00000023400	1.96924	3.80056	67.1951	2.45921e-16	5.83472e-15	ENSRNOG00000023400			ENSRNOG00000023400	Dtx3l	deltex E3 ubiquitin ligase 3L [Source:RGD Symbol;Acc:1565144]	ARRAYEXPRESS,ENSG
ENSRNOG00000027767	2.04519	3.46158	67.1914	2.46388e-16	5.83662e-15	ENSRNOG00000027767			ENSRNOG00000027767	Slc38a5	solute carrier family 38, member 5 [Source:RGD Symbol;Acc:620702]	ARRAYEXPRESS,ENSG
ENSRNOG00000010602	1.50214	6.11209	67.1477	2.5191e-16	5.95804e-15	ENSRNOG00000010602			ENSRNOG00000010602	Birc2	baculoviral IAP repeat-containing 2 [Source:RGD Symbol;Acc:620690]	ARRAYEXPRESS,ENSG
ENSRNOG00000012730	1.52211	3.784	67.1143	2.56213e-16	6.05032e-15	ENSRNOG00000012730			ENSRNOG00000012730	Lrrk1	leucine-rich repeat kinase 1 [Source:RGD Symbol;Acc:1308000]	ARRAYEXPRESS,ENSG
ENSRNOG00000050547	1.45552	4.78611	66.9685	2.75879e-16	6.50453e-15	ENSRNOG00000050547			ENSRNOG00000050547	Syngr2	synaptogyrin 2 [Source:RGD Symbol;Acc:621334]	ARRAYEXPRESS,ENSG
ENSRNOG00000033348	3.57444	0.890208	66.9067	2.84668e-16	6.70125e-15	ENSRNOG00000033348			ENSRNOG00000033348	Duox1	dual oxidase 1 [Source:RGD Symbol;Acc:628760]	ARRAYEXPRESS,ENSG
ENSRNOG00000030914	4.09966	0.125124	66.8953	2.86321e-16	6.72967e-15	ENSRNOG00000030914			ENSRNOG00000030914	Lexm	lymphocyte expansion molecule [Source:RGD Symbol;Acc:1559493]	ARRAYEXPRESS,ENSG
ENSRNOG00000001216	1.59266	5.20399	66.8639	2.90918e-16	6.82706e-15	ENSRNOG00000001216			ENSRNOG00000001216	Trpm2	transient receptor potential cation channel, subfamily M, member 2 [Source:RGD Symbol;Acc:1311889]	ARRAYEXPRESS,ENSG
ENSRNOG00000016378	2.40849	2.10084	66.8059	2.99605e-16	7.01998e-15	ENSRNOG00000016378			ENSRNOG00000016378	Map3k8	mitogen-activated protein kinase kinase kinase 8 [Source:RGD Symbol;Acc:620969]	ARRAYEXPRESS,ENSG
ENSRNOG00000048161	3.07512	1.54844	66.7943	3.01371e-16	7.05039e-15	ENSRNOG00000048161			ENSRNOG00000048161	Tlr9	toll-like receptor 9 [Source:RGD Symbol;Acc:631352]	ARRAYEXPRESS,ENSG
ENSRNOG00000062573	1.43254	6.38608	66.6913	3.17533e-16	7.41699e-15	ENSRNOG00000062573			ENSRNOG00000062573	Cd151	CD151 molecule (Raph blood group) [Source:RGD Symbol;Acc:621290]	ARRAYEXPRESS,ENSG
ENSRNOG00000018159	1.3941	4.63262	66.4854	3.52489e-16	8.22074e-15	ENSRNOG00000018159			ENSRNOG00000018159	Anxa4	annexin A4 [Source:RGD Symbol;Acc:621171]	ARRAYEXPRESS,ENSG
ENSRNOG00000016367	1.53693	4.29187	66.449	3.5907e-16	8.36129e-15	ENSRNOG00000016367			ENSRNOG00000016367	Vasp	vasodilator-stimulated phosphoprotein [Source:RGD Symbol;Acc:1311542]	ARRAYEXPRESS,ENSG
ENSRNOG00000056728	1.09919	6.77445	66.4261	3.6326e-16	8.44579e-15	ENSRNOG00000056728			ENSRNOG00000056728	G6pd	glucose-6-phosphate dehydrogenase [Source:RGD Symbol;Acc:2645]	ARRAYEXPRESS,ENSG
ENSRNOG00000018824	1.19264	6.97279	66.4083	3.66562e-16	8.50944e-15	ENSRNOG00000018824			ENSRNOG00000018824	Slc7a5	solute carrier family 7 member 5 [Source:RGD Symbol;Acc:620639]	ARRAYEXPRESS,ENSG
ENSRNOG00000047606	2.55438	1.71044	66.2734	3.92528e-16	9.09819e-15	ENSRNOG00000047606			ENSRNOG00000047606	Bcl2a1	BCL2-related protein A1 [Source:RGD Symbol;Acc:620621]	ARRAYEXPRESS,ENSG
ENSRNOG00000011762	1.37089	4.31394	66.2365	3.99943e-16	9.25582e-15	ENSRNOG00000011762			ENSRNOG00000011762	Elf1	E74 like ETS transcription factor 1 [Source:RGD Symbol;Acc:620697]	ARRAYEXPRESS,ENSG
ENSRNOG00000014387	1.66134	3.60444	66.151	4.17665e-16	9.65115e-15	ENSRNOG00000014387			ENSRNOG00000014387	Chac1	ChaC glutathione-specific gamma-glutamylcyclotransferase 1 [Source:RGD Symbol;Acc:1307153]	ARRAYEXPRESS,ENSG
ENSRNOG00000003674	1.43555	4.11367	66.1344	4.21193e-16	9.70779e-15	ENSRNOG00000003674			ENSRNOG00000003674	Pir	pirin [Source:RGD Symbol;Acc:1359212]	ARRAYEXPRESS,ENSG
ENSRNOG00000008412	3.51891	1.48265	66.1334	4.21405e-16	9.70779e-15	ENSRNOG00000008412			ENSRNOG00000008412	Gprc5a	G protein-coupled receptor, class C, group 5, member A [Source:RGD Symbol;Acc:1310804]	ARRAYEXPRESS,ENSG
ENSRNOG00000051408	1.47445	5.64093	66.0852	4.31848e-16	9.93316e-15	ENSRNOG00000051408			ENSRNOG00000051408	Magt1	magnesium transporter 1 [Source:RGD Symbol;Acc:620094]	ARRAYEXPRESS,ENSG
ENSRNOG00000012109	1.45574	4.4938	66.0071	4.49301e-16	1.03189e-14	ENSRNOG00000012109			ENSRNOG00000012109	Otulinl	OTU deubiquitinase with linear linkage specificity like [Source:RGD Symbol;Acc:1563205]	ARRAYEXPRESS,ENSG
ENSRNOG00000002540	2.58354	1.16522	65.5241	5.74078e-16	1.31645e-14	ENSRNOG00000002540			ENSRNOG00000002540	Rhoh	ras homolog family member H [Source:RGD Symbol;Acc:1307623]	ARRAYEXPRESS,ENSG
ENSRNOG00000014783	1.66937	3.87398	65.4028	6.10512e-16	1.39787e-14	ENSRNOG00000014783			ENSRNOG00000014783	Pgghg	protein-glucosylgalactosylhydroxylysine glucosidase [Source:RGD Symbol;Acc:1306015]	ARRAYEXPRESS,ENSG
ENSRNOG00000003005	2.41497	2.42558	65.2398	6.63151e-16	1.51609e-14	ENSRNOG00000003005			ENSRNOG00000003005	Rasgef1c	RasGEF domain family, member 1C [Source:RGD Symbol;Acc:1311549]	ARRAYEXPRESS,ENSG
ENSRNOG00000017952	1.23719	8.02954	65.2086	6.73741e-16	1.53797e-14	ENSRNOG00000017952			ENSRNOG00000017952	Septin2	septin 2 [Source:RGD Symbol;Acc:620056]	ARRAYEXPRESS,ENSG
ENSRNOG00000062959	1.35548	8.68225	64.9509	7.67897e-16	1.75025e-14	ENSRNOG00000062959			ENSRNOG00000062959	Ccnd2	cyclin D2 [Source:RGD Symbol;Acc:621083]	ARRAYEXPRESS,ENSG
ENSRNOG00000039494	-2.14838	2.70968	64.9227	7.78961e-16	1.77278e-14	ENSRNOG00000039494			ENSRNOG00000039494	Aass	aminoadipate-semialdehyde synthase [Source:RGD Symbol;Acc:1310811]	ARRAYEXPRESS,ENSG
ENSRNOG00000018715	3.06564	3.70887	64.8546	8.06325e-16	1.83229e-14	ENSRNOG00000018715			ENSRNOG00000018715	Clec10a	C-type lectin domain containing 10A [Source:RGD Symbol;Acc:621158]	ARRAYEXPRESS,ENSG
ENSRNOG00000006583	2.80749	1.79198	64.8259	8.18166e-16	1.8564e-14	ENSRNOG00000006583			ENSRNOG00000006583	Hpgds	hematopoietic prostaglandin D synthase [Source:RGD Symbol;Acc:69251]	ARRAYEXPRESS,ENSG
ENSRNOG00000062317	6.32876	-1.40622	64.7662	8.43319e-16	1.91059e-14	ENSRNOG00000062317			ENSRNOG00000062317	ENSRNOG00000062317	None	ARRAYEXPRESS,ENSG,UNIPROT_GN
ENSRNOG00000022769	1.83044	4.23455	64.7539	8.48612e-16	1.9197e-14	ENSRNOG00000022769			ENSRNOG00000022769	Sp100	SP100 nuclear antigen [Source:RGD Symbol;Acc:1359550]	ARRAYEXPRESS,ENSG
ENSRNOG00000008736	2.46945	1.78	64.6532	8.93111e-16	2.01733e-14	ENSRNOG00000008736			ENSRNOG00000008736	Slamf8	SLAM family member 8 [Source:RGD Symbol;Acc:1306263]	ARRAYEXPRESS,ENSG
ENSRNOG00000021745	-1.02125	6.64432	64.3683	1.03207e-15	2.32771e-14	ENSRNOG00000021745			ENSRNOG00000021745	Bhlhe22	basic helix-loop-helix family, member e22 [Source:RGD Symbol;Acc:1305451]	ARRAYEXPRESS,ENSG
ENSRNOG00000000456	2.28896	2.8864	64.3562	1.03843e-15	2.33857e-14	ENSRNOG00000000456			ENSRNOG00000000456	Psmb8	proteasome 20S subunit beta 8 [Source:RGD Symbol;Acc:3426]	ARRAYEXPRESS,ENSG
ENSRNOG00000039496	2.35413	2.57236	64.2832	1.07759e-15	2.42314e-14	ENSRNOG00000039496			ENSRNOG00000039496	Plp2	proteolipid protein 2 [Source:RGD Symbol;Acc:1587363]	ARRAYEXPRESS,ENSG
ENSRNOG00000007529	1.41799	4.13704	64.2799	1.07941e-15	2.4236e-14	ENSRNOG00000007529			ENSRNOG00000007529	Bmf	Bcl2 modifying factor [Source:RGD Symbol;Acc:628658]	ARRAYEXPRESS,ENSG
ENSRNOG00000068444	-1.14595	7.76081	64.2289	1.1077e-15	2.48343e-14	ENSRNOG00000068444			ENSRNOG00000068444	Kcnj10	potassium inwardly-rectifying channel, subfamily J, member 10 [Source:RGD Symbol;Acc:61822]	ARRAYEXPRESS,ENSG
ENSRNOG00000071065	2.5684	1.61875	64.2242	1.11038e-15	2.48574e-14	ENSRNOG00000071065			ENSRNOG00000071065	LOC691418	predicted gene 14137 [Source:MGI Symbol;Acc:MGI:3651144]	ARRAYEXPRESS,ENSG
ENSRNOG00000010899	3.63243	0.17873	64.2107	1.11802e-15	2.49912e-14	ENSRNOG00000010899			ENSRNOG00000010899	Bfsp2	beaded filament structural protein 2 [Source:RGD Symbol;Acc:1591927]	ARRAYEXPRESS,ENSG
ENSRNOG00000016581	2.82191	3.20593	64.1708	1.1409e-15	2.54648e-14	ENSRNOG00000016581			ENSRNOG00000016581	Serpinb1a	serpin family B member 1A [Source:RGD Symbol;Acc:1306203]	ARRAYEXPRESS,ENSG
ENSRNOG00000013733	1.25304	4.99941	64.1392	1.1593e-15	2.58373e-14	ENSRNOG00000013733			ENSRNOG00000013733	Ppp4r1	protein phosphatase 4, regulatory subunit 1 [Source:RGD Symbol;Acc:619798]	ARRAYEXPRESS,ENSG
ENSRNOG00000017259	1.9349	2.82354	64.1062	1.17888e-15	2.62349e-14	ENSRNOG00000017259			ENSRNOG00000017259	Tacc3	transforming, acidic coiled-coil containing protein 3 [Source:RGD Symbol;Acc:1302948]	ARRAYEXPRESS,ENSG
ENSRNOG00000001204	1.05519	6.31595	64.0646	1.20405e-15	2.67555e-14	ENSRNOG00000001204			ENSRNOG00000001204	Ankrd13a	ankyrin repeat domain 13a [Source:RGD Symbol;Acc:1308577]	ARRAYEXPRESS,ENSG
ENSRNOG00000009772	-1.12625	6.08738	63.5984	1.52554e-15	3.38495e-14	ENSRNOG00000009772			ENSRNOG00000009772	Kirrel3	kirre like nephrin family adhesion molecule 3 [Source:RGD Symbol;Acc:1311382]	ARRAYEXPRESS,ENSG
ENSRNOG00000000529	2.61637	1.82201	63.3208	1.75643e-15	3.89153e-14	ENSRNOG00000000529			ENSRNOG00000000529	Pim1	Pim-1 proto-oncogene, serine/threonine kinase [Source:RGD Symbol;Acc:3330]	ARRAYEXPRESS,ENSG
ENSRNOG00000036942	2.83922	1.12108	63.0811	1.9837e-15	4.38861e-14	ENSRNOG00000036942			ENSRNOG00000036942	Tnfrsf9	TNF receptor superfamily member 9 [Source:RGD Symbol;Acc:1598208]	ARRAYEXPRESS,ENSG
ENSRNOG00000030449	1.68252	5.25537	63.0587	2.00638e-15	4.43228e-14	ENSRNOG00000030449			ENSRNOG00000030449	Gsta4	glutathione S-transferase alpha 4 [Source:RGD Symbol;Acc:1309970]	ARRAYEXPRESS,ENSG
ENSRNOG00000018426	-3.4268	1.51003	62.8386	2.2436e-15	4.94906e-14	ENSRNOG00000018426			ENSRNOG00000018426	Apoc1	apolipoprotein C1 [Source:RGD Symbol;Acc:2134]	ARRAYEXPRESS,ENSG
ENSRNOG00000048723	1.87696	4.82629	62.8118	2.27427e-15	5.00937e-14	ENSRNOG00000048723			ENSRNOG00000048723	Pros1	protein S [Source:RGD Symbol;Acc:620971]	ARRAYEXPRESS,ENSG
ENSRNOG00000067317	1.99552	2.69458	62.7113	2.39342e-15	5.26413e-14	ENSRNOG00000067317			ENSRNOG00000067317	Cmtm7	CKLF-like MARVEL transmembrane domain containing 7 [Source:RGD Symbol;Acc:1591926]	ARRAYEXPRESS,ENSG
ENSRNOG00000014999	1.32814	5.20133	62.5933	2.54111e-15	5.58081e-14	ENSRNOG00000014999			ENSRNOG00000014999	Tnpo1	transportin 1 [Source:RGD Symbol;Acc:1308372]	ARRAYEXPRESS,ENSG
ENSRNOG00000047321	-4.10546	0.771886	62.5652	2.57774e-15	5.65302e-14	ENSRNOG00000047321			ENSRNOG00000047321	Hba-a3	hemoglobin alpha, adult chain 3 [Source:RGD Symbol;Acc:1359209]	ARRAYEXPRESS,ENSG
ENSRNOG00000008159	1.5361	4.34489	62.5416	2.60879e-15	5.7128e-14	ENSRNOG00000008159			ENSRNOG00000008159	Msantd3	Myb/SANT DNA binding domain containing 3 [Source:RGD Symbol;Acc:1308165]	ARRAYEXPRESS,ENSG
ENSRNOG00000009761	1.07625	5.24037	62.5136	2.64608e-15	5.78605e-14	ENSRNOG00000009761			ENSRNOG00000009761	Tmod1	tropomodulin 1 [Source:RGD Symbol;Acc:3874]	ARRAYEXPRESS,ENSG
ENSRNOG00000010319	1.74101	6.19429	62.3631	2.85624e-15	6.23655e-14	ENSRNOG00000010319			ENSRNOG00000010319	Lcp1	lymphocyte cytosolic protein 1 [Source:RGD Symbol;Acc:1308288]	ARRAYEXPRESS,ENSG
ENSRNOG00000028198	1.16751	5.08975	62.2643	3.00327e-15	6.54809e-14	ENSRNOG00000028198			ENSRNOG00000028198	Sh2b3	SH2B adaptor protein 3 [Source:RGD Symbol;Acc:68411]	ARRAYEXPRESS,ENSG
ENSRNOG00000013240	3.76863	-0.113684	61.9536	3.51643e-15	7.65586e-14	ENSRNOG00000013240			ENSRNOG00000013240	Ptger4	prostaglandin E receptor 4 [Source:RGD Symbol;Acc:628641]	ARRAYEXPRESS,ENSG
ENSRNOG00000014776	2.0395	2.70316	61.9322	3.55492e-15	7.72848e-14	ENSRNOG00000014776			ENSRNOG00000014776	Adcy7	adenylate cyclase 7 [Source:RGD Symbol;Acc:619966]	ARRAYEXPRESS,ENSG
ENSRNOG00000001224	2.24924	4.53652	61.8797	3.65098e-15	7.9259e-14	ENSRNOG00000001224			ENSRNOG00000001224	Itgb2	integrin subunit beta 2 [Source:RGD Symbol;Acc:1305581]	ARRAYEXPRESS,ENSG
ENSRNOG00000010643	1.54492	5.49757	61.7135	3.97238e-15	8.6112e-14	ENSRNOG00000010643			ENSRNOG00000010643	Kank2	KN motif and ankyrin repeat domains 2 [Source:RGD Symbol;Acc:2320289]	ARRAYEXPRESS,ENSG
ENSRNOG00000013668	2.31937	2.86706	61.633	4.13823e-15	8.95784e-14	ENSRNOG00000013668			ENSRNOG00000013668	Capg	capping actin protein, gelsolin like [Source:RGD Symbol;Acc:1311724]	ARRAYEXPRESS,ENSG
ENSRNOG00000006079	2.21888	2.38279	61.6164	4.1733e-15	9.0208e-14	ENSRNOG00000006079			ENSRNOG00000006079	Psd4	pleckstrin and Sec7 domain containing 4 [Source:RGD Symbol;Acc:1310289]	ARRAYEXPRESS,ENSG
ENSRNOG00000017766	-1.12262	7.05051	61.4904	4.44912e-15	9.60321e-14	ENSRNOG00000017766			ENSRNOG00000017766	Car12	carbonic anhydrase 12 [Source:RGD Symbol;Acc:1306612]	ARRAYEXPRESS,ENSG
ENSRNOG00000011882	1.3238	5.89035	61.4335	4.5796e-15	9.87072e-14	ENSRNOG00000011882			ENSRNOG00000011882	Gab2	GRB2-associated binding protein 2 [Source:RGD Symbol;Acc:621367]	ARRAYEXPRESS,ENSG
ENSRNOG00000036604	1.80624	3.99451	61.404	4.64862e-15	1.00052e-13	ENSRNOG00000036604			ENSRNOG00000036604	Ifit2	interferon-induced protein with tetratricopeptide repeats 2 [Source:RGD Symbol;Acc:1307804]	ARRAYEXPRESS,ENSG
ENSRNOG00000018836	-1.23109	6.55622	61.3549	4.76609e-15	1.02433e-13	ENSRNOG00000018836			ENSRNOG00000018836	C19h1orf198	similar to human chromosome 1 open reading frame 198 [Source:RGD Symbol;Acc:1559896]	ARRAYEXPRESS,ENSG
ENSRNOG00000016207	1.19382	7.09509	61.2674	4.9827e-15	1.06936e-13	ENSRNOG00000016207			ENSRNOG00000016207	Galnt1	polypeptide N-acetylgalactosaminyltransferase 1 [Source:RGD Symbol;Acc:620358]	ARRAYEXPRESS,ENSG
ENSRNOG00000011922	1.21537	6.15967	61.2595	5.00263e-15	1.07211e-13	ENSRNOG00000011922			ENSRNOG00000011922	Stt3b	STT3 oligosaccharyltransferase complex catalytic subunit B [Source:RGD Symbol;Acc:1311563]	ARRAYEXPRESS,ENSG
ENSRNOG00000006384	1.47316	4.28067	60.6961	6.66034e-15	1.42535e-13	ENSRNOG00000006384			ENSRNOG00000006384	Rig1	RNA sensor RIG-1 [Source:RGD Symbol;Acc:1309460]	ARRAYEXPRESS,ENSG
ENSRNOG00000033747	1.79468	3.43573	60.4598	7.50965e-15	1.60483e-13	ENSRNOG00000033747			ENSRNOG00000033747	Sp110	SP110 nuclear body protein [Source:RGD Symbol;Acc:1310173]	ARRAYEXPRESS,ENSG
ENSRNOG00000002101	1.10379	6.3737	60.43	7.62415e-15	1.62699e-13	ENSRNOG00000002101			ENSRNOG00000002101	Paics	phosphoribosylaminoimidazole carboxylase and phosphoribosylaminoimidazolesuccinocarboxamide synthase [Source:RGD Symbol;Acc:620066]	ARRAYEXPRESS,ENSG
ENSRNOG00000010263	1.35654	7.71243	60.3884	7.78692e-15	1.65937e-13	ENSRNOG00000010263			ENSRNOG00000010263	Cldn11	claudin 11 [Source:RGD Symbol;Acc:71081]	ARRAYEXPRESS,ENSG
ENSRNOG00000001518	1.24634	6.98873	60.2369	8.4101e-15	1.78964e-13	ENSRNOG00000001518			ENSRNOG00000001518	Itga6	integrin subunit alpha 6 [Source:RGD Symbol;Acc:621633]	ARRAYEXPRESS,ENSG
ENSRNOG00000011647	2.86549	2.97925	60.2123	8.51582e-15	1.80958e-13	ENSRNOG00000011647			ENSRNOG00000011647	S100a6	S100 calcium binding protein A6 [Source:RGD Symbol;Acc:620264]	ARRAYEXPRESS,ENSG
ENSRNOG00000002273	1.44358	3.90826	60.2047	8.54862e-15	1.81399e-13	ENSRNOG00000002273			ENSRNOG00000002273	Naaa	N-acylethanolamine acid amidase [Source:RGD Symbol;Acc:1307267]	ARRAYEXPRESS,ENSG
ENSRNOG00000014218	-1.08953	5.40178	60.1997	8.57045e-15	1.81607e-13	ENSRNOG00000014218			ENSRNOG00000014218	Tmem25	transmembrane protein 25 [Source:RGD Symbol;Acc:1596132]	ARRAYEXPRESS,ENSG
ENSRNOG00000020699	2.28071	3.16256	60.17	8.70065e-15	1.84107e-13	ENSRNOG00000020699			ENSRNOG00000020699	Cd37	CD37 molecule [Source:RGD Symbol;Acc:62035]	ARRAYEXPRESS,ENSG
ENSRNOG00000000704	2.06256	2.90129	60.1672	8.71326e-15	1.84115e-13	ENSRNOG00000000704			ENSRNOG00000000704	Cmklr1	chemerin chemokine-like receptor 1 [Source:RGD Symbol;Acc:69359]	ARRAYEXPRESS,ENSG
ENSRNOG00000032626	4.21264	-0.437157	60.105	8.99293e-15	1.89758e-13	ENSRNOG00000032626			ENSRNOG00000032626	Mmp3	matrix metallopeptidase 3 [Source:RGD Symbol;Acc:621317]	ARRAYEXPRESS,ENSG
ENSRNOG00000007133	1.12082	7.13777	60.012	9.4283e-15	1.98667e-13	ENSRNOG00000007133			ENSRNOG00000007133	Plxnb2	plexin B2 [Source:RGD Symbol;Acc:1305495]	ARRAYEXPRESS,ENSG
ENSRNOG00000011317	1.15655	6.04298	59.9895	9.53648e-15	2.00666e-13	ENSRNOG00000011317			ENSRNOG00000011317	Pkn2	protein kinase N2 [Source:RGD Symbol;Acc:620146]	ARRAYEXPRESS,ENSG
ENSRNOG00000005958	1.09705	7.20771	59.8572	1.01996e-14	2.14319e-13	ENSRNOG00000005958			ENSRNOG00000005958	Rrbp1	ribosome binding protein 1 [Source:RGD Symbol;Acc:1306536]	ARRAYEXPRESS,ENSG
ENSRNOG00000028801	2.24326	2.10733	59.851	1.02317e-14	2.14429e-13	ENSRNOG00000028801			ENSRNOG00000028801	Gsap	gamma-secretase activating protein [Source:RGD Symbol;Acc:1563271]	ARRAYEXPRESS,ENSG
ENSRNOG00000012779	3.9764	1.62491	59.8507	1.02333e-14	2.14429e-13	ENSRNOG00000012779			ENSRNOG00000012779	Msr1	macrophage scavenger receptor 1 [Source:RGD Symbol;Acc:1564316]	ARRAYEXPRESS,ENSG
ENSRNOG00000052064	1.88035	3.21204	59.7899	1.05545e-14	2.20854e-13	ENSRNOG00000052064			ENSRNOG00000052064	Parvg	parvin, gamma [Source:RGD Symbol;Acc:1597417]	ARRAYEXPRESS,ENSG
ENSRNOG00000023628	2.71673	1.94152	59.7275	1.08943e-14	2.27648e-13	ENSRNOG00000023628			ENSRNOG00000023628	Tmem106a	transmembrane protein 106A [Source:RGD Symbol;Acc:1309043]	ARRAYEXPRESS,ENSG
ENSRNOG00000057996	-1.36818	6.78884	59.7236	1.09159e-14	2.27783e-13	ENSRNOG00000057996			ENSRNOG00000057996	Phactr3	phosphatase and actin regulator 3 [Source:RGD Symbol;Acc:1303029]	ARRAYEXPRESS,ENSG
ENSRNOG00000033100	2.44131	2.64877	59.5137	1.21443e-14	2.52968e-13	ENSRNOG00000033100			ENSRNOG00000033100	Fth1-ps5	ferritin heavy chain 1, pseudogene 5 [Source:RGD Symbol;Acc:1596174]	ARRAYEXPRESS,ENSG
ENSRNOG00000027808	4.76094	1.10064	59.5118	1.21564e-14	2.52968e-13	ENSRNOG00000027808			ENSRNOG00000027808	Lilra5	leukocyte immunoglobulin like receptor A5 [Source:RGD Symbol;Acc:1582781]	ARRAYEXPRESS,ENSG
ENSRNOG00000002680	1.12771	6.70394	59.4389	1.26151e-14	2.6215e-13	ENSRNOG00000002680			ENSRNOG00000002680	Lamc1	laminin subunit gamma 1 [Source:RGD Symbol;Acc:621052]	ARRAYEXPRESS,ENSG
ENSRNOG00000005287	1.77802	2.97728	59.3873	1.29505e-14	2.68749e-13	ENSRNOG00000005287			ENSRNOG00000005287	Syne3	spectrin repeat containing, nuclear envelope family member 3 [Source:RGD Symbol;Acc:1304563]	ARRAYEXPRESS,ENSG
ENSRNOG00000004011	1.79085	3.11997	59.3202	1.33992e-14	2.77679e-13	ENSRNOG00000004011			ENSRNOG00000004011	Nedd1	NEDD1 gamma-tubulin ring complex targeting factor [Source:RGD Symbol;Acc:1307750]	ARRAYEXPRESS,ENSG
ENSRNOG00000014490	2.18513	2.2158	59.2579	1.38306e-14	2.86224e-13	ENSRNOG00000014490			ENSRNOG00000014490	Bdh2	3-hydroxybutyrate dehydrogenase 2 [Source:RGD Symbol;Acc:1309898]	ARRAYEXPRESS,ENSG
ENSRNOG00000010584	1.75769	4.93773	59.0347	1.54919e-14	3.20166e-13	ENSRNOG00000010584			ENSRNOG00000010584	Tmem123	transmembrane protein 123 [Source:RGD Symbol;Acc:1305625]	ARRAYEXPRESS,ENSG
ENSRNOG00000042137	2.14221	2.80704	58.9556	1.61268e-14	3.32831e-13	ENSRNOG00000042137			ENSRNOG00000042137	Sting1	stimulator of interferon response cGAMP interactor 1 [Source:RGD Symbol;Acc:1562552]	ARRAYEXPRESS,ENSG
ENSRNOG00000049614	1.05594	6.3746	58.9463	1.62038e-14	3.33963e-13	ENSRNOG00000049614			ENSRNOG00000049614	Itih5	inter-alpha-trypsin inhibitor heavy chain 5 [Source:RGD Symbol;Acc:1591485]	ARRAYEXPRESS,ENSG
ENSRNOG00000023538	-1.05391	6.81993	58.909	1.65139e-14	3.39889e-13	ENSRNOG00000023538			ENSRNOG00000023538	Aldh5a1	aldehyde dehydrogenase 5 family, member A1 [Source:RGD Symbol;Acc:621422]	ARRAYEXPRESS,ENSG
ENSRNOG00000005424	1.01216	6.71149	58.8978	1.6608e-14	3.4136e-13	ENSRNOG00000005424			ENSRNOG00000005424	Odc1	ornithine decarboxylase 1 [Source:RGD Symbol;Acc:3227]	ARRAYEXPRESS,ENSG
ENSRNOG00000011668	1.61325	3.98928	58.8636	1.68986e-14	3.46858e-13	ENSRNOG00000011668			ENSRNOG00000011668	Nfil3	nuclear factor, interleukin 3 regulated [Source:RGD Symbol;Acc:620972]	ARRAYEXPRESS,ENSG
ENSRNOG00000049918	3.85553	2.4519	58.8554	1.69699e-14	3.47849e-13	ENSRNOG00000049918			ENSRNOG00000049918	Lrg1	leucine-rich alpha-2-glycoprotein 1 [Source:RGD Symbol;Acc:1359464]	ARRAYEXPRESS,ENSG
ENSRNOG00000007541	2.17933	1.92545	58.7969	1.74818e-14	3.57854e-13	ENSRNOG00000007541			ENSRNOG00000007541	Fhl3	four and a half LIM domains 3 [Source:RGD Symbol;Acc:1307180]	ARRAYEXPRESS,ENSG
ENSRNOG00000032463	1.10816	6.1534	58.7321	1.80674e-14	3.6934e-13	ENSRNOG00000032463			ENSRNOG00000032463	Rap1a	RAP1A, member of RAS oncogene family [Source:RGD Symbol;Acc:1359694]	ARRAYEXPRESS,ENSG
ENSRNOG00000009912	2.16083	2.26938	58.6178	1.9148e-14	3.90899e-13	ENSRNOG00000009912			ENSRNOG00000009912	Fgr	FGR proto-oncogene, Src family tyrosine kinase [Source:RGD Symbol;Acc:621319]	ARRAYEXPRESS,ENSG
ENSRNOG00000010575	2.18213	2.91839	58.5776	1.95432e-14	3.98427e-13	ENSRNOG00000010575			ENSRNOG00000010575	Dapp1	dual adaptor of phosphotyrosine and 3-phosphoinositides 1 [Source:RGD Symbol;Acc:1310189]	ARRAYEXPRESS,ENSG
ENSRNOG00000033915	-1.62733	3.44499	58.5654	1.96644e-14	4.00357e-13	ENSRNOG00000033915			ENSRNOG00000033915	Gpt	glutamic--pyruvic transaminase [Source:RGD Symbol;Acc:621720]	ARRAYEXPRESS,ENSG
ENSRNOG00000000994	2.13669	2.68767	58.5469	1.98502e-14	4.03594e-13	ENSRNOG00000000994			ENSRNOG00000000994	Stxbp2	syntaxin binding protein 2 [Source:RGD Symbol;Acc:619967]	ARRAYEXPRESS,ENSG
ENSRNOG00000005788	1.19634	5.31384	58.445	2.09052e-14	4.24471e-13	ENSRNOG00000005788			ENSRNOG00000005788	Cdk5rap2	CDK5 regulatory subunit associated protein 2 [Source:RGD Symbol;Acc:708451]	ARRAYEXPRESS,ENSG
ENSRNOG00000012630	1.58755	4.93726	58.4365	2.0996e-14	4.25741e-13	ENSRNOG00000012630			ENSRNOG00000012630	Rhoc	ras homolog family member C [Source:RGD Symbol;Acc:1304965]	ARRAYEXPRESS,ENSG
ENSRNOG00000017220	1.30854	4.51876	58.3466	2.19778e-14	4.45051e-13	ENSRNOG00000017220			ENSRNOG00000017220	Tcirg1	T-cell immune regulator 1, ATPase H+ transporting V0 subunit A3 [Source:RGD Symbol;Acc:735136]	ARRAYEXPRESS,ENSG
ENSRNOG00000057125	1.19386	7.05099	58.3263	2.22053e-14	4.49053e-13	ENSRNOG00000057125			ENSRNOG00000057125	Ddr1	discoidin domain receptor tyrosine kinase 1 [Source:RGD Symbol;Acc:2252]	ARRAYEXPRESS,ENSG
ENSRNOG00000007993	2.04757	2.42453	58.3156	2.23264e-14	4.50897e-13	ENSRNOG00000007993			ENSRNOG00000007993	Sh3tc1	SH3 domain and tetratricopeptide repeats 1 [Source:RGD Symbol;Acc:1305610]	ARRAYEXPRESS,ENSG
ENSRNOG00000009325	1.23452	5.87939	58.2969	2.25398e-14	4.54597e-13	ENSRNOG00000009325			ENSRNOG00000009325	Fuca1	alpha-L-fucosidase 1 [Source:RGD Symbol;Acc:2636]	ARRAYEXPRESS,ENSG
ENSRNOG00000016247	2.70892	1.55142	58.1553	2.4222e-14	4.87872e-13	ENSRNOG00000016247			ENSRNOG00000016247	Daw1	dynein assembly factor with WD repeats 1 [Source:RGD Symbol;Acc:1561436]	ARRAYEXPRESS,ENSG
ENSRNOG00000016225	1.44957	3.72859	58.0408	2.56741e-14	5.16429e-13	ENSRNOG00000016225			ENSRNOG00000016225	Fgd3	FYVE, RhoGEF and PH domain containing 3 [Source:RGD Symbol;Acc:1311725]	ARRAYEXPRESS,ENSG
ENSRNOG00000050792	1.93523	2.60839	57.9629	2.67103e-14	5.36557e-13	ENSRNOG00000050792			ENSRNOG00000050792	Tnfaip6	TNF alpha induced protein 6 [Source:RGD Symbol;Acc:621359]	ARRAYEXPRESS,ENSG
ENSRNOG00000023410	2.84101	1.98618	57.7902	2.91613e-14	5.85012e-13	ENSRNOG00000023410			ENSRNOG00000023410	Apol9a	apolipoprotein L 9a [Source:RGD Symbol;Acc:1562332]	ARRAYEXPRESS,ENSG
ENSRNOG00000057701	2.1937	2.06904	57.7429	2.98723e-14	5.98479e-13	ENSRNOG00000057701			ENSRNOG00000057701	Myom1	myomesin 1 [Source:RGD Symbol;Acc:631436]	ARRAYEXPRESS,ENSG
ENSRNOG00000019977	1.02579	6.90848	57.4298	3.50268e-14	7.00815e-13	ENSRNOG00000019977			ENSRNOG00000019977	Ptprf	protein tyrosine phosphatase, receptor type, F [Source:RGD Symbol;Acc:3453]	ARRAYEXPRESS,ENSG
ENSRNOG00000033776	1.99579	3.48334	57.3654	3.61918e-14	7.23164e-13	ENSRNOG00000033776			ENSRNOG00000033776	LOC100359668	ferritin light chain 2 [Source:RGD Symbol;Acc:2325062]	ARRAYEXPRESS,ENSG
ENSRNOG00000013220	2.1089	3.57525	57.3355	3.67465e-14	7.33274e-13	ENSRNOG00000013220			ENSRNOG00000013220	Arhgap45	Rho GTPase activating protein 45 [Source:RGD Symbol;Acc:1308662]	ARRAYEXPRESS,ENSG
ENSRNOG00000042353	2.61748	1.31061	57.1541	4.02968e-14	8.03057e-13	ENSRNOG00000042353			ENSRNOG00000042353	Mlkl	mixed lineage kinase domain like pseudokinase [Source:RGD Symbol;Acc:1592221]	ARRAYEXPRESS,ENSG
ENSRNOG00000012721	1.4525	3.96534	57.1126	4.1157e-14	8.19116e-13	ENSRNOG00000012721			ENSRNOG00000012721	Ednra	endothelin receptor type A [Source:RGD Symbol;Acc:2535]	ARRAYEXPRESS,ENSG
ENSRNOG00000026821	1.70249	4.11401	56.9802	4.40214e-14	8.74969e-13	ENSRNOG00000026821			ENSRNOG00000026821	Arhgap42	Rho GTPase activating protein 42 [Source:RGD Symbol;Acc:1564081]	ARRAYEXPRESS,ENSG
ENSRNOG00000014336	2.03332	2.03234	56.9245	4.52877e-14	8.98952e-13	ENSRNOG00000014336			ENSRNOG00000014336	Mcm5	minichromosome maintenance complex component 5 [Source:RGD Symbol;Acc:1306616]	ARRAYEXPRESS,ENSG
ENSRNOG00000062279	1.43199	4.02048	56.8757	4.64236e-14	9.20287e-13	ENSRNOG00000062279			ENSRNOG00000062279	AABR07019209.2	CLN5, intracellular trafficking protein [Source:RGD Symbol;Acc:1306965]	ARRAYEXPRESS,ENSG
ENSRNOG00000008209	1.16943	5.12079	56.855	4.69152e-14	9.28811e-13	ENSRNOG00000008209			ENSRNOG00000008209	St3gal1	ST3 beta-galactoside alpha-2,3-sialyltransferase 1 [Source:RGD Symbol;Acc:1309373]	ARRAYEXPRESS,ENSG
ENSRNOG00000018716	1.83981	2.44944	56.8491	4.70565e-14	9.30384e-13	ENSRNOG00000018716			ENSRNOG00000018716	Dennd2c	DENN domain containing 2C [Source:RGD Symbol;Acc:1308197]	ARRAYEXPRESS,ENSG
ENSRNOG00000033386	4.9751	-0.990215	56.6948	5.08977e-14	1.00501e-12	ENSRNOG00000033386			ENSRNOG00000033386	Itih1	inter-alpha trypsin inhibitor, heavy chain 1 [Source:RGD Symbol;Acc:1306099]	ARRAYEXPRESS,ENSG
ENSRNOG00000002046	7.19402	-2.06884	56.6882	5.10696e-14	1.00709e-12	ENSRNOG00000002046			ENSRNOG00000002046	Cd200r1l	CD200 receptor 1-like [Source:RGD Symbol;Acc:1563387]	ARRAYEXPRESS,ENSG
ENSRNOG00000028156	1.15387	4.92568	56.6721	5.14884e-14	1.01402e-12	ENSRNOG00000028156			ENSRNOG00000028156	Pld1	phospholipase D1 [Source:RGD Symbol;Acc:3349]	ARRAYEXPRESS,ENSG
ENSRNOG00000016827	-1.07568	5.86715	56.668	5.15974e-14	1.01484e-12	ENSRNOG00000016827			ENSRNOG00000016827	Slc38a3	solute carrier family 38, member 3 [Source:RGD Symbol;Acc:628620]	ARRAYEXPRESS,ENSG
ENSRNOG00000008933	4.00435	1.83247	56.5881	5.37354e-14	1.05551e-12	ENSRNOG00000008933			ENSRNOG00000008933	Plbd1	phospholipase B domain containing 1 [Source:RGD Symbol;Acc:1308734]	ARRAYEXPRESS,ENSG
ENSRNOG00000016496	2.61761	4.95712	56.5753	5.40861e-14	1.06102e-12	ENSRNOG00000016496			ENSRNOG00000016496	Ctsc	cathepsin C [Source:RGD Symbol;Acc:2445]	ARRAYEXPRESS,ENSG
ENSRNOG00000017689	-1.51882	6.89573	56.4672	5.71432e-14	1.11953e-12	ENSRNOG00000017689			ENSRNOG00000017689	Itih3	inter-alpha trypsin inhibitor, heavy chain 3 [Source:RGD Symbol;Acc:620633]	ARRAYEXPRESS,ENSG
ENSRNOG00000013167	1.47286	3.52215	56.3992	5.91554e-14	1.15745e-12	ENSRNOG00000013167			ENSRNOG00000013167	Hmgb2	high mobility group box 2 [Source:RGD Symbol;Acc:69291]	ARRAYEXPRESS,ENSG
ENSRNOG00000055716	2.64184	2.0255	56.346	6.07758e-14	1.18761e-12	ENSRNOG00000055716			ENSRNOG00000055716	Oscar	osteoclast associated Ig-like receptor [Source:RGD Symbol;Acc:1559897]	ARRAYEXPRESS,ENSG
ENSRNOG00000026177	-1.39149	4.17193	56.3085	6.19465e-14	1.20892e-12	ENSRNOG00000026177			ENSRNOG00000026177	Mgam	maltase-glucoamylase [Source:RGD Symbol;Acc:9369725]	ARRAYEXPRESS,ENSG
ENSRNOG00000057827	2.81573	0.819543	56.2888	6.25699e-14	1.21951e-12	ENSRNOG00000057827			ENSRNOG00000057827	Cirop	ciliated left-right organizer metallopeptidase [Source:RGD Symbol;Acc:1560492]	ARRAYEXPRESS,ENSG
ENSRNOG00000019500	3.74457	-0.258194	56.2316	6.44182e-14	1.25391e-12	ENSRNOG00000019500			ENSRNOG00000019500	Cyp1a1	cytochrome P450, family 1, subfamily a, polypeptide 1 [Source:RGD Symbol;Acc:2458]	ARRAYEXPRESS,ENSG
ENSRNOG00000005697	-1.30828	4.81747	56.1881	6.58574e-14	1.28027e-12	ENSRNOG00000005697			ENSRNOG00000005697	Slc6a11	solute carrier family 6 member 11 [Source:RGD Symbol;Acc:628737]	ARRAYEXPRESS,ENSG
ENSRNOG00000012172	2.31803	2.57467	56.1482	6.72077e-14	1.30483e-12	ENSRNOG00000012172			ENSRNOG00000012172	Spi1	Spi-1 proto-oncogene [Source:RGD Symbol;Acc:1359607]	ARRAYEXPRESS,ENSG
ENSRNOG00000014971	-1.02652	5.45528	56.084	6.94411e-14	1.34646e-12	ENSRNOG00000014971			ENSRNOG00000014971	Mas1	MAS1 proto-oncogene, G protein-coupled receptor [Source:RGD Symbol;Acc:3049]	ARRAYEXPRESS,ENSG
ENSRNOG00000012297	1.0632	6.77705	56.0814	6.95324e-14	1.3465e-12	ENSRNOG00000012297			ENSRNOG00000012297	Marchf8	membrane associated ring-CH-type finger 8 [Source:RGD Symbol;Acc:1309339]	ARRAYEXPRESS,ENSG
ENSRNOG00000021203	1.39748	4.64486	56.0732	6.98226e-14	1.35038e-12	ENSRNOG00000021203			ENSRNOG00000021203	Atl3	atlastin GTPase 3 [Source:RGD Symbol;Acc:1309871]	ARRAYEXPRESS,ENSG
ENSRNOG00000021355	-1.78783	3.13561	56.0007	7.24465e-14	1.39933e-12	ENSRNOG00000021355			ENSRNOG00000021355	Car6	carbonic anhydrase 6 [Source:RGD Symbol;Acc:70516]	ARRAYEXPRESS,ENSG
ENSRNOG00000036689	0.992858	7.5898	55.9945	7.26739e-14	1.40193e-12	ENSRNOG00000036689			ENSRNOG00000036689	P4hb	prolyl 4-hydroxylase subunit beta [Source:RGD Symbol;Acc:3244]	ARRAYEXPRESS,ENSG
ENSRNOG00000002278	1.49411	3.53358	55.9437	7.4577e-14	1.4368e-12	ENSRNOG00000002278			ENSRNOG00000002278	Tec	tec protein tyrosine kinase [Source:RGD Symbol;Acc:620973]	ARRAYEXPRESS,ENSG
ENSRNOG00000020953	4.45134	0.395137	55.9265	7.52323e-14	1.44757e-12	ENSRNOG00000020953			ENSRNOG00000020953	Ms4a7	membrane spanning 4-domains A7 [Source:RGD Symbol;Acc:1305549]	ARRAYEXPRESS,ENSG
ENSRNOG00000067040	2.16396	2.41517	55.9054	7.60422e-14	1.46129e-12	ENSRNOG00000067040			ENSRNOG00000067040	LOC102555033	zinc finger protein 709-like [Source:RGD Symbol;Acc:7551590]	ARRAYEXPRESS,ENSG
ENSRNOG00000059538	1.66363	5.52388	55.7838	8.08973e-14	1.55186e-12	ENSRNOG00000059538			ENSRNOG00000059538	Clec2g	C-type lectin domain family 2, member G [Source:RGD Symbol;Acc:1563148]	ARRAYEXPRESS,ENSG
ENSRNOG00000008173	1.23068	6.47318	55.7822	8.09613e-14	1.55186e-12	ENSRNOG00000008173			ENSRNOG00000008173	Sesn3	sestrin 3 [Source:RGD Symbol;Acc:1309470]	ARRAYEXPRESS,ENSG
ENSRNOG00000062892	-2.88991	0.788978	55.7055	8.41823e-14	1.61155e-12	ENSRNOG00000062892			ENSRNOG00000062892	ENSRNOG00000062892	None	ARRAYEXPRESS,ENSG,UNIPROT_GN
ENSRNOG00000030689	3.86852	0.232433	55.6253	8.76895e-14	1.6749e-12	ENSRNOG00000030689			ENSRNOG00000030689	Ms4a6c	membrane-spanning 4-domains, subfamily A, member 6C [Source:RGD Symbol;Acc:1589849]	ARRAYEXPRESS,ENSG
ENSRNOG00000004772	3.40174	0.369682	55.6247	8.77137e-14	1.6749e-12	ENSRNOG00000004772			ENSRNOG00000004772	Cytip	cytohesin 1 interacting protein [Source:RGD Symbol;Acc:1307990]	ARRAYEXPRESS,ENSG
ENSRNOG00000001953	2.13749	2.61293	55.6133	8.82244e-14	1.68252e-12	ENSRNOG00000001953			ENSRNOG00000001953	Bace2	beta-secretase 2 [Source:RGD Symbol;Acc:1303241]	ARRAYEXPRESS,ENSG
ENSRNOG00000033693	2.69384	1.70589	55.5841	8.95459e-14	1.70556e-12	ENSRNOG00000033693			ENSRNOG00000033693	Naip6	NLR family, apoptosis inhibitory protein 6 [Source:RGD Symbol;Acc:621281]	ARRAYEXPRESS,ENSG
ENSRNOG00000005865	1.01955	6.15751	55.518	9.26063e-14	1.76162e-12	ENSRNOG00000005865			ENSRNOG00000005865	Itprid2	ITPR interacting domain containing 2 [Source:RGD Symbol;Acc:1310767]	ARRAYEXPRESS,ENSG
ENSRNOG00000018669	1.59989	3.41873	55.4908	9.38968e-14	1.78392e-12	ENSRNOG00000018669			ENSRNOG00000018669	Insl3	insulin-like 3 [Source:RGD Symbol;Acc:620117]	ARRAYEXPRESS,ENSG
ENSRNOG00000002960	-1.27118	4.20768	55.4771	9.45542e-14	1.79415e-12	ENSRNOG00000002960			ENSRNOG00000002960	Ndp	norrin cystine knot growth factor NDP [Source:RGD Symbol;Acc:1563968]	ARRAYEXPRESS,ENSG
ENSRNOG00000019573	1.62761	3.6822	55.4459	9.60672e-14	1.82056e-12	ENSRNOG00000019573			ENSRNOG00000019573	Lcat	lecithin cholesterol acyltransferase [Source:RGD Symbol;Acc:2993]	ARRAYEXPRESS,ENSG
ENSRNOG00000015554	-1.3473	4.04283	55.3317	1.01814e-13	1.92705e-12	ENSRNOG00000015554			ENSRNOG00000015554	Ankdd1a	ankyrin repeat and death domain containing 1A [Source:RGD Symbol;Acc:1586052]	ARRAYEXPRESS,ENSG
ENSRNOG00000018937	-1.15564	7.18117	55.294	1.03784e-13	1.96187e-12	ENSRNOG00000018937			ENSRNOG00000018937	Gstm7	glutathione S-transferase, mu 7 [Source:RGD Symbol;Acc:621287]	ARRAYEXPRESS,ENSG
ENSRNOG00000026387	5.73289	-1.31319	55.2857	1.04222e-13	1.96768e-12	ENSRNOG00000026387			ENSRNOG00000026387	Ms4a12	membrane spanning 4-domains A12 [Source:RGD Symbol;Acc:1307162]	ARRAYEXPRESS,ENSG
ENSRNOG00000066437	-1.03247	5.46271	55.1191	1.13443e-13	2.13909e-12	ENSRNOG00000066437			ENSRNOG00000066437	Ntm	neurotrimin [Source:RGD Symbol;Acc:620958]	ARRAYEXPRESS,ENSG
ENSRNOG00000069673	1.04964	5.19965	55.0978	1.14679e-13	2.15968e-12	ENSRNOG00000069673			ENSRNOG00000069673	Pnpla2	patatin-like phospholipase domain containing 2 [Source:RGD Symbol;Acc:1309044]	ARRAYEXPRESS,ENSG
ENSRNOG00000038047	4.6539	-0.801989	55.0723	1.16176e-13	2.18515e-12	ENSRNOG00000038047			ENSRNOG00000038047	Mt1-ps3	metallothionein 1, pseudogene 3 [Source:RGD Symbol;Acc:1642516]	ARRAYEXPRESS,ENSG
ENSRNOG00000019319	0.990383	6.03885	55.0305	1.18676e-13	2.22939e-12	ENSRNOG00000019319			ENSRNOG00000019319	Fchsd2	FCH and double SH3 domains 2 [Source:RGD Symbol;Acc:1304812]	ARRAYEXPRESS,ENSG
ENSRNOG00000059140	2.66025	0.532088	55.025	1.19006e-13	2.23282e-12	ENSRNOG00000059140			ENSRNOG00000059140	Myo1g	myosin IG [Source:RGD Symbol;Acc:1306016]	ARRAYEXPRESS,ENSG
ENSRNOG00000000632	2.47469	1.09647	55.0171	1.19483e-13	2.23897e-12	ENSRNOG00000000632			ENSRNOG00000000632	Cdk1	cyclin-dependent kinase 1 [Source:RGD Symbol;Acc:2319]	ARRAYEXPRESS,ENSG
ENSRNOG00000007657	-1.27504	5.34006	54.9754	1.22049e-13	2.28422e-12	ENSRNOG00000007657			ENSRNOG00000007657	Col27a1	collagen type XXVII alpha 1 chain [Source:RGD Symbol;Acc:735115]	ARRAYEXPRESS,ENSG
ENSRNOG00000015857	1.23102	7.80639	54.9667	1.2259e-13	2.29149e-12	ENSRNOG00000015857			ENSRNOG00000015857	Ctsa	cathepsin A [Source:RGD Symbol;Acc:1309070]	ARRAYEXPRESS,ENSG
ENSRNOG00000011796	1.85109	5.11539	54.9257	1.25171e-13	2.33684e-12	ENSRNOG00000011796			ENSRNOG00000011796	C1r	complement C1r [Source:RGD Symbol;Acc:1309091]	ARRAYEXPRESS,ENSG
ENSRNOG00000046858	-1.24638	5.6633	54.9064	1.2641e-13	2.35705e-12	ENSRNOG00000046858			ENSRNOG00000046858	Arxes2	adipocyte-related X-chromosome expressed sequence 2 [Source:RGD Symbol;Acc:2322092]	ARRAYEXPRESS,ENSG
ENSRNOG00000003895	3.31124	1.04082	54.8817	1.28009e-13	2.38391e-12	ENSRNOG00000003895			ENSRNOG00000003895	Rgs1	regulator of G-protein signaling 1 [Source:RGD Symbol;Acc:3561]	ARRAYEXPRESS,ENSG
ENSRNOG00000003562	-0.930506	6.49332	54.8551	1.29748e-13	2.41332e-12	ENSRNOG00000003562			ENSRNOG00000003562	Susd4	sushi domain containing 4 [Source:RGD Symbol;Acc:1564043]	ARRAYEXPRESS,ENSG
ENSRNOG00000008411	1.17234	5.10051	54.7185	1.39092e-13	2.57957e-12	ENSRNOG00000008411			ENSRNOG00000008411	Sec23b	Sec23 homolog B, COPII coat complex component [Source:RGD Symbol;Acc:1310699]	ARRAYEXPRESS,ENSG
ENSRNOG00000000599	1.32974	4.98736	54.7182	1.39114e-13	2.57957e-12	ENSRNOG00000000599			ENSRNOG00000000599	Lama4	laminin subunit alpha 4 [Source:RGD Symbol;Acc:1560062]	ARRAYEXPRESS,ENSG
ENSRNOG00000005530	-1.15041	5.36274	54.717	1.392e-13	2.57957e-12	ENSRNOG00000005530			ENSRNOG00000005530	Rps6kl1	ribosomal protein S6 kinase-like 1 [Source:RGD Symbol;Acc:1309493]	ARRAYEXPRESS,ENSG
ENSRNOG00000022707	2.96044	0.256878	54.6736	1.42302e-13	2.63382e-12	ENSRNOG00000022707			ENSRNOG00000022707	Pmp2	peripheral myelin protein 2 [Source:RGD Symbol;Acc:1585218]	ARRAYEXPRESS,ENSG
ENSRNOG00000000920	-2.21383	1.5457	54.6473	1.44225e-13	2.66613e-12	ENSRNOG00000000920			ENSRNOG00000000920	Phkg1	phosphorylase kinase catalytic subunit gamma 1 [Source:RGD Symbol;Acc:3325]	ARRAYEXPRESS,ENSG
ENSRNOG00000007025	1.971	2.43305	54.5971	1.47955e-13	2.73172e-12	ENSRNOG00000007025			ENSRNOG00000007025	Evc2	EvC ciliary complex subunit 2 [Source:RGD Symbol;Acc:1310417]	ARRAYEXPRESS,ENSG
ENSRNOG00000015113	3.42172	1.23259	54.4986	1.55562e-13	2.86865e-12	ENSRNOG00000015113			ENSRNOG00000015113	Mocos	molybdenum cofactor sulfurase [Source:RGD Symbol;Acc:1308496]	ARRAYEXPRESS,ENSG
ENSRNOG00000006946	2.07276	2.18845	54.4546	1.59081e-13	2.92996e-12	ENSRNOG00000006946			ENSRNOG00000006946	Arhgap9	Rho GTPase activating protein 9 [Source:RGD Symbol;Acc:1305342]	ARRAYEXPRESS,ENSG
ENSRNOG00000001795	1.3859	5.61755	54.436	1.60595e-13	2.95424e-12	ENSRNOG00000001795			ENSRNOG00000001795	Itgb5	integrin subunit beta 5 [Source:RGD Symbol;Acc:628869]	ARRAYEXPRESS,ENSG
ENSRNOG00000010658	1.41083	3.88087	54.4102	1.62714e-13	2.98957e-12	ENSRNOG00000010658			ENSRNOG00000010658	Cth	cystathionine gamma-lyase [Source:RGD Symbol;Acc:2443]	ARRAYEXPRESS,ENSG
ENSRNOG00000027837	-2.92404	1.15781	54.3145	1.70836e-13	3.13497e-12	ENSRNOG00000027837			ENSRNOG00000027837	RGD1561445	similar to novel protein [Source:RGD Symbol;Acc:1561445]	ARRAYEXPRESS,ENSG
ENSRNOG00000012840	1.25026	9.8792	54.2852	1.73401e-13	3.17817e-12	ENSRNOG00000012840			ENSRNOG00000012840	Sparc	secreted protein acidic and cysteine rich [Source:RGD Symbol;Acc:3742]	ARRAYEXPRESS,ENSG
ENSRNOG00000054017	1.61803	3.69312	54.26	1.75645e-13	3.2154e-12	ENSRNOG00000054017			ENSRNOG00000054017	Hist2h4	histone cluster 2, H4 [Source:RGD Symbol;Acc:1307448]	ARRAYEXPRESS,ENSG
ENSRNOG00000027030	3.00389	1.91254	54.2112	1.80055e-13	3.29212e-12	ENSRNOG00000027030			ENSRNOG00000027030	Adm	adrenomedullin [Source:RGD Symbol;Acc:2047]	ARRAYEXPRESS,ENSG
ENSRNOG00000033235	2.40707	2.1274	54.1777	1.83154e-13	3.34472e-12	ENSRNOG00000033235			ENSRNOG00000033235	Relb	RELB proto-oncogene, NF-kB subunit [Source:RGD Symbol;Acc:2321078]	ARRAYEXPRESS,ENSG
ENSRNOG00000001431	2.07554	2.49515	54.0496	1.95487e-13	3.56563e-12	ENSRNOG00000001431			ENSRNOG00000001431	Rasa4	RAS p21 protein activator 4 [Source:RGD Symbol;Acc:1565457]	ARRAYEXPRESS,ENSG
ENSRNOG00000020881	1.78698	4.79769	54.0146	1.99001e-13	3.62534e-12	ENSRNOG00000020881			ENSRNOG00000020881	Frmd8	FERM domain containing 8 [Source:RGD Symbol;Acc:1310323]	ARRAYEXPRESS,ENSG
ENSRNOG00000010440	-1.01014	5.58545	53.9329	2.0745e-13	3.7747e-12	ENSRNOG00000010440			ENSRNOG00000010440	Gnal	G protein subunit alpha L [Source:RGD Symbol;Acc:2715]	ARRAYEXPRESS,ENSG
ENSRNOG00000029549	2.39848	2.62173	53.8946	2.11536e-13	3.8444e-12	ENSRNOG00000029549			ENSRNOG00000029549	Eci3	enoyl-Coenzyme A delta isomerase 3 [Source:RGD Symbol;Acc:1310224]	ARRAYEXPRESS,ENSG
ENSRNOG00000067693	1.42364	4.85962	53.8142	2.20378e-13	4.00026e-12	ENSRNOG00000067693			ENSRNOG00000067693	Bcl2	BCL2, apoptosis regulator [Source:RGD Symbol;Acc:2199]	ARRAYEXPRESS,ENSG
ENSRNOG00000016456	1.17615	5.8368	53.7737	2.24966e-13	4.07862e-12	ENSRNOG00000016456			ENSRNOG00000016456	Il33	interleukin 33 [Source:RGD Symbol;Acc:1311155]	ARRAYEXPRESS,ENSG
ENSRNOG00000004459	-2.79782	1.61159	53.7267	2.30413e-13	4.17235e-12	ENSRNOG00000004459			ENSRNOG00000004459	Sdr9c7	short chain dehydrogenase/reductase family 9C, member 7 [Source:RGD Symbol;Acc:628716]	ARRAYEXPRESS,ENSG
ENSRNOG00000003217	1.85139	5.8949	53.7125	2.32082e-13	4.19754e-12	ENSRNOG00000003217			ENSRNOG00000003217	Lgals3bp	galectin 3 binding protein [Source:RGD Symbol;Acc:620837]	ARRAYEXPRESS,ENSG
ENSRNOG00000023910	1.12518	6.16448	53.7029	2.33223e-13	4.21312e-12	ENSRNOG00000023910			ENSRNOG00000023910	Man2b1	mannosidase, alpha, class 2B, member 1 [Source:RGD Symbol;Acc:3039]	ARRAYEXPRESS,ENSG
ENSRNOG00000016648	5.35697	-0.912012	53.5838	2.47788e-13	4.47087e-12	ENSRNOG00000016648			ENSRNOG00000016648	Gulo	gulonolactone (L-) oxidase [Source:RGD Symbol;Acc:620701]	ARRAYEXPRESS,ENSG
ENSRNOG00000018003	2.74619	1.25725	53.519	2.561e-13	4.61531e-12	ENSRNOG00000018003			ENSRNOG00000018003	F2rl1	F2R like trypsin receptor 1 [Source:RGD Symbol;Acc:620866]	ARRAYEXPRESS,ENSG
ENSRNOG00000043085	-1.06591	5.90311	53.4969	2.59007e-13	4.66212e-12	ENSRNOG00000043085			ENSRNOG00000043085	Clstn2	calsyntenin 2 [Source:RGD Symbol;Acc:621151]	ARRAYEXPRESS,ENSG
ENSRNOG00000004063	1.93621	3.85888	53.3613	2.77511e-13	4.98923e-12	ENSRNOG00000004063			ENSRNOG00000004063	Sh3pxd2b	SH3 and PX domains 2B [Source:RGD Symbol;Acc:1309926]	ARRAYEXPRESS,ENSG
ENSRNOG00000004998	-1.11361	6.07495	53.3004	2.86243e-13	5.14009e-12	ENSRNOG00000004998			ENSRNOG00000004998	Jakmip1	janus kinase and microtubule interacting protein 1 [Source:RGD Symbol;Acc:1562401]	ARRAYEXPRESS,ENSG
ENSRNOG00000054286	1.81335	2.36486	53.0863	3.19217e-13	5.72538e-12	ENSRNOG00000054286			ENSRNOG00000054286	Rrm2	ribonucleotide reductase regulatory subunit M2 [Source:RGD Symbol;Acc:1598310]	ARRAYEXPRESS,ENSG
ENSRNOG00000029949	8.2246	4.8228	53.0561	3.24159e-13	5.80711e-12	ENSRNOG00000029949			ENSRNOG00000029949	Serpina3a	serine (or cysteine) peptidase inhibitor, clade A, member 3A [Source:RGD Symbol;Acc:6502633]	ARRAYEXPRESS,ENSG
ENSRNOG00000025415	-2.98496	0.230656	53.0284	3.28753e-13	5.88242e-12	ENSRNOG00000025415			ENSRNOG00000025415	Ntmt2	N-terminal Xaa-Pro-Lys N-methyltransferase 2 [Source:RGD Symbol;Acc:1564106]	ARRAYEXPRESS,ENSG
ENSRNOG00000066703	1.32334	4.27468	52.9201	3.47404e-13	6.20876e-12	ENSRNOG00000066703			ENSRNOG00000066703	LOC103692025	uncharacterized LOC103692025 [Source:RGD Symbol;Acc:9159670]	ARRAYEXPRESS,ENSG
ENSRNOG00000063541	3.57721	3.90709	52.861	3.58014e-13	6.3908e-12	ENSRNOG00000063541			ENSRNOG00000063541	Slfn4	schlafen family member 4 [Source:RGD Symbol;Acc:620455]	ARRAYEXPRESS,ENSG
ENSRNOG00000071010	2.68631	0.792253	52.858	3.58558e-13	6.39294e-12	ENSRNOG00000071010			ENSRNOG00000071010	Bmp2	bone morphogenetic protein 2 [Source:RGD Symbol;Acc:2211]	ARRAYEXPRESS,ENSG
ENSRNOG00000007603	2.79661	0.312782	52.7752	3.73999e-13	6.66036e-12	ENSRNOG00000007603			ENSRNOG00000007603	Gabrr1	gamma-aminobutyric acid type A receptor subunit rho 1 [Source:RGD Symbol;Acc:61900]	ARRAYEXPRESS,ENSG
ENSRNOG00000032396	3.33592	1.89877	52.7531	3.78218e-13	6.72756e-12	ENSRNOG00000032396			ENSRNOG00000032396	RGD1559575	similar to novel protein [Source:RGD Symbol;Acc:1559575]	ARRAYEXPRESS,ENSG
ENSRNOG00000002480	1.50592	3.51233	52.725	3.83679e-13	6.81663e-12	ENSRNOG00000002480			ENSRNOG00000002480	Gpr137b	G protein-coupled receptor 137B [Source:RGD Symbol;Acc:1307342]	ARRAYEXPRESS,ENSG
ENSRNOG00000002950	2.47647	1.29268	52.6566	3.97267e-13	7.04973e-12	ENSRNOG00000002950			ENSRNOG00000002950	Lyl1	LYL1, basic helix-loop-helix family member [Source:RGD Symbol;Acc:1359244]	ARRAYEXPRESS,ENSG
ENSRNOG00000017485	3.69625	-0.418952	52.5718	4.14811e-13	7.35241e-12	ENSRNOG00000017485			ENSRNOG00000017485	Cd72	Cd72 molecule [Source:RGD Symbol;Acc:1309757]	ARRAYEXPRESS,ENSG
ENSRNOG00000004084	-1.06318	6.4351	52.5128	4.27456e-13	7.56671e-12	ENSRNOG00000004084			ENSRNOG00000004084	Lratd1	LRAT domain containing 1 [Source:RGD Symbol;Acc:1305779]	ARRAYEXPRESS,ENSG
ENSRNOG00000025160	1.62129	4.10154	52.5107	4.27906e-13	7.56671e-12	ENSRNOG00000025160			ENSRNOG00000025160	Tlcd4	TLC domain containing 4 [Source:RGD Symbol;Acc:1563041]	ARRAYEXPRESS,ENSG
ENSRNOG00000020726	1.56723	4.48419	52.4995	4.30368e-13	7.60132e-12	ENSRNOG00000020726			ENSRNOG00000020726	Sipa1	signal-induced proliferation-associated 1 [Source:RGD Symbol;Acc:1303184]	ARRAYEXPRESS,ENSG
ENSRNOG00000017803	1.51723	4.07434	52.4867	4.33166e-13	7.64178e-12	ENSRNOG00000017803			ENSRNOG00000017803	Apbb1ip	amyloid beta precursor protein binding family B member 1 interacting protein [Source:RGD Symbol;Acc:1304795]	ARRAYEXPRESS,ENSG
ENSRNOG00000037765	1.22694	5.88506	52.4669	4.37571e-13	7.71046e-12	ENSRNOG00000037765			ENSRNOG00000037765	Lims1	LIM zinc finger domain containing 1 [Source:RGD Symbol;Acc:1560732]	ARRAYEXPRESS,ENSG
ENSRNOG00000018735	2.59435	4.59906	52.3473	4.65045e-13	8.185e-12	ENSRNOG00000018735			ENSRNOG00000018735	Cd74	CD74 molecule [Source:RGD Symbol;Acc:2313]	ARRAYEXPRESS,ENSG
ENSRNOG00000049507	1.52506	4.06209	52.2735	4.82838e-13	8.48825e-12	ENSRNOG00000049507			ENSRNOG00000049507	Septin10	septin 10 [Source:RGD Symbol;Acc:1359307]	ARRAYEXPRESS,ENSG
ENSRNOG00000012865	1.89686	3.4614	52.1464	5.15123e-13	9.04528e-12	ENSRNOG00000012865			ENSRNOG00000012865	Parp3	poly (ADP-ribose) polymerase family, member 3 [Source:RGD Symbol;Acc:1305189]	ARRAYEXPRESS,ENSG
ENSRNOG00000034038	6.45024	0.0924829	52.1121	5.24221e-13	9.18838e-12	ENSRNOG00000034038			ENSRNOG00000034038	LOC100911413	deleted in malignant brain tumors 1 protein-like [Source:RGD Symbol;Acc:6493252]	ARRAYEXPRESS,ENSG
ENSRNOG00000016587	1.75303	4.41772	52.111	5.24492e-13	9.18838e-12	ENSRNOG00000016587			ENSRNOG00000016587	Ninj1	ninjurin 1 [Source:RGD Symbol;Acc:3179]	ARRAYEXPRESS,ENSG
ENSRNOG00000014956	2.01383	2.88646	52.1058	5.25892e-13	9.20219e-12	ENSRNOG00000014956			ENSRNOG00000014956	Slc11a1	solute carrier family 11 member 1 [Source:RGD Symbol;Acc:1601463]	ARRAYEXPRESS,ENSG
ENSRNOG00000013554	2.34047	1.61167	52.0252	5.47938e-13	9.57683e-12	ENSRNOG00000013554			ENSRNOG00000013554	Treml2	triggering receptor expressed on myeloid cells-like 2 [Source:RGD Symbol;Acc:1587039]	ARRAYEXPRESS,ENSG
ENSRNOG00000024825	-1.34424	4.85144	51.9559	5.67606e-13	9.90909e-12	ENSRNOG00000024825			ENSRNOG00000024825	Fam163a	family with sequence similarity 163, member A [Source:RGD Symbol;Acc:1565760]	ARRAYEXPRESS,ENSG
ENSRNOG00000014603	2.69044	0.38846	51.9138	5.79923e-13	1.01124e-11	ENSRNOG00000014603			ENSRNOG00000014603	Sgcg	sarcoglycan, gamma [Source:RGD Symbol;Acc:1359577]	ARRAYEXPRESS,ENSG
ENSRNOG00000013907	1.175	5.88187	51.8952	5.85428e-13	1.01966e-11	ENSRNOG00000013907			ENSRNOG00000013907	Sall1	spalt-like transcription factor 1 [Source:RGD Symbol;Acc:1309916]	ARRAYEXPRESS,ENSG
ENSRNOG00000001270	1.89311	2.68715	51.8865	5.88025e-13	1.023e-11	ENSRNOG00000001270			ENSRNOG00000001270	Hvcn1	hydrogen voltage-gated channel 1 [Source:RGD Symbol;Acc:1310788]	ARRAYEXPRESS,ENSG
ENSRNOG00000005809	1.57711	4.5173	51.8174	6.09102e-13	1.05845e-11	ENSRNOG00000005809			ENSRNOG00000005809	Arhgdib	Rho GDP dissociation inhibitor beta [Source:RGD Symbol;Acc:1305383]	ARRAYEXPRESS,ENSG
ENSRNOG00000020393	1.03923	5.43071	51.7868	6.18674e-13	1.07384e-11	ENSRNOG00000020393			ENSRNOG00000020393	Rhog	ras homolog family member G [Source:RGD Symbol;Acc:621310]	ARRAYEXPRESS,ENSG
ENSRNOG00000023093	2.52641	0.752971	51.7635	6.26063e-13	1.08542e-11	ENSRNOG00000023093			ENSRNOG00000023093	Mis18bp1	MIS18 binding protein 1 [Source:RGD Symbol;Acc:1594757]	ARRAYEXPRESS,ENSG
ENSRNOG00000009453	1.65258	2.76167	51.7284	6.37355e-13	1.10372e-11	ENSRNOG00000009453			ENSRNOG00000009453	Mob3b	MOB kinase activator 3B [Source:RGD Symbol;Acc:1560696]	ARRAYEXPRESS,ENSG
ENSRNOG00000014171	-1.63489	3.50061	51.6282	6.70718e-13	1.16016e-11	ENSRNOG00000014171			ENSRNOG00000014171	Tnfsf13	TNF superfamily member 13 [Source:RGD Symbol;Acc:1305871]	ARRAYEXPRESS,ENSG
ENSRNOG00000058337	1.84188	2.27981	51.5544	6.96409e-13	1.20322e-11	ENSRNOG00000058337			ENSRNOG00000058337	Plcb2	phospholipase C, beta 2 [Source:RGD Symbol;Acc:621004]	ARRAYEXPRESS,ENSG
ENSRNOG00000017510	-1.58744	6.03376	51.5488	6.98382e-13	1.20525e-11	ENSRNOG00000017510			ENSRNOG00000017510	Mfge8	milk fat globule EGF and factor V/VIII domain containing [Source:RGD Symbol;Acc:3083]	ARRAYEXPRESS,ENSG
ENSRNOG00000010629	1.42893	3.70948	51.5113	7.11864e-13	1.22711e-11	ENSRNOG00000010629			ENSRNOG00000010629	Nod1	nucleotide-binding oligomerization domain containing 1 [Source:RGD Symbol;Acc:1562269]	ARRAYEXPRESS,ENSG
ENSRNOG00000002881	1.33672	5.54494	51.4983	7.16601e-13	1.23386e-11	ENSRNOG00000002881			ENSRNOG00000002881	Ddr2	discoidin domain receptor tyrosine kinase 2 [Source:RGD Symbol;Acc:619855]	ARRAYEXPRESS,ENSG
ENSRNOG00000009565	1.96919	3.91812	51.402	7.52599e-13	1.29437e-11	ENSRNOG00000009565			ENSRNOG00000009565	Pdk4	pyruvate dehydrogenase kinase 4 [Source:RGD Symbol;Acc:69061]	ARRAYEXPRESS,ENSG
ENSRNOG00000027480	3.20609	0.0672273	51.3035	7.91358e-13	1.35948e-11	ENSRNOG00000027480			ENSRNOG00000027480	Tmem116	transmembrane protein 116 [Source:RGD Symbol;Acc:1596066]	ARRAYEXPRESS,ENSG
ENSRNOG00000051986	1.91944	2.89433	51.2235	8.24271e-13	1.4144e-11	ENSRNOG00000051986			ENSRNOG00000051986	Plcg2	phospholipase C, gamma 2 [Source:RGD Symbol;Acc:3348]	ARRAYEXPRESS,ENSG
ENSRNOG00000017787	1.12704	4.58906	51.2017	8.33474e-13	1.42857e-11	ENSRNOG00000017787			ENSRNOG00000017787	Ripk1	receptor interacting serine/threonine kinase 1 [Source:RGD Symbol;Acc:1310158]	ARRAYEXPRESS,ENSG
ENSRNOG00000015727	3.9215	2.46505	50.9647	9.40409e-13	1.61002e-11	ENSRNOG00000015727			ENSRNOG00000015727	Loxl4	lysyl oxidase-like 4 [Source:RGD Symbol;Acc:1308588]	ARRAYEXPRESS,ENSG
ENSRNOG00000017123	1.09205	8.95116	50.9072	9.68378e-13	1.65602e-11	ENSRNOG00000017123			ENSRNOG00000017123	B2m	beta-2 microglobulin [Source:RGD Symbol;Acc:2189]	ARRAYEXPRESS,ENSG
ENSRNOG00000036959	5.21937	-1.72539	50.7755	1.03558e-12	1.76895e-11	ENSRNOG00000036959			ENSRNOG00000036959	Sult6b2	sulfotransferase family 6B, member 2 [Source:RGD Symbol;Acc:1561551]	ARRAYEXPRESS,ENSG
ENSRNOG00000022426	2.75488	0.272444	50.7449	1.05188e-12	1.79474e-11	ENSRNOG00000022426			ENSRNOG00000022426	LOC102546864	uncharacterized LOC102546864 [Source:RGD Symbol;Acc:7673409]	ARRAYEXPRESS,ENSG
ENSRNOG00000003866	1.72021	2.91563	50.5731	1.14809e-12	1.95669e-11	ENSRNOG00000003866			ENSRNOG00000003866	Cxcr4	C-X-C motif chemokine receptor 4 [Source:RGD Symbol;Acc:620465]	ARRAYEXPRESS,ENSG
ENSRNOG00000004672	-0.999564	6.53982	50.5537	1.15946e-12	1.97383e-11	ENSRNOG00000004672			ENSRNOG00000004672	Sec14l2	SEC14-like lipid binding 2 [Source:RGD Symbol;Acc:621779]	ARRAYEXPRESS,ENSG
ENSRNOG00000002134	5.4871	-1.47463	50.492	1.19654e-12	2.03466e-11	ENSRNOG00000002134			ENSRNOG00000002134	Gbp6	guanylate binding protein family member 6 [Source:RGD Symbol;Acc:1561523]	ARRAYEXPRESS,ENSG
ENSRNOG00000003305	3.97678	-0.765607	50.4847	1.201e-12	2.03995e-11	ENSRNOG00000003305			ENSRNOG00000003305	Cxcr3	C-X-C motif chemokine receptor 3 [Source:RGD Symbol;Acc:621528]	ARRAYEXPRESS,ENSG
ENSRNOG00000065000	1.21171	4.40981	50.3761	1.26929e-12	2.1535e-11	ENSRNOG00000065000			ENSRNOG00000065000	Lrrc8c	leucine rich repeat containing 8 VRAC subunit C [Source:RGD Symbol;Acc:1306585]	ARRAYEXPRESS,ENSG
ENSRNOG00000015691	-0.984642	7.00456	50.359	1.28044e-12	2.16998e-11	ENSRNOG00000015691			ENSRNOG00000015691	Inka2	inka box actin regulator 2 [Source:RGD Symbol;Acc:1306526]	ARRAYEXPRESS,ENSG
ENSRNOG00000037710	-2.61954	1.02502	50.3223	1.30458e-12	2.2084e-11	ENSRNOG00000037710			ENSRNOG00000037710	Calr4	calreticulin 4 [Source:RGD Symbol;Acc:1591090]	ARRAYEXPRESS,ENSG
ENSRNOG00000036703	5.00864	1.64485	50.2974	1.32122e-12	2.23407e-11	ENSRNOG00000036703			ENSRNOG00000036703	Itgax	integrin subunit alpha X [Source:RGD Symbol;Acc:1561123]	ARRAYEXPRESS,ENSG
ENSRNOG00000009980	1.00954	5.68665	50.2864	1.32864e-12	2.2441e-11	ENSRNOG00000009980			ENSRNOG00000009980	Plpp1	phospholipid phosphatase 1 [Source:RGD Symbol;Acc:621832]	ARRAYEXPRESS,ENSG
ENSRNOG00000002074	1.65294	3.09681	50.1311	1.43809e-12	2.42381e-11	ENSRNOG00000002074			ENSRNOG00000002074	Rest	RE1-silencing transcription factor [Source:RGD Symbol;Acc:621069]	ARRAYEXPRESS,ENSG
ENSRNOG00000018434	2.34069	4.37679	50.1309	1.43826e-12	2.42381e-11	ENSRNOG00000018434			ENSRNOG00000018434	Stab1	stabilin 1 [Source:RGD Symbol;Acc:2324745]	ARRAYEXPRESS,ENSG
ENSRNOG00000050996	-1.16945	6.62256	50.1265	1.44145e-12	2.42647e-11	ENSRNOG00000050996			ENSRNOG00000050996	Kctd4	potassium channel tetramerization domain containing 4 [Source:RGD Symbol;Acc:1594637]	ARRAYEXPRESS,ENSG
ENSRNOG00000009957	1.45692	3.55196	50.0647	1.48757e-12	2.50131e-11	ENSRNOG00000009957			ENSRNOG00000009957	Slc25a13	solute carrier family 25 member 13 [Source:RGD Symbol;Acc:1565889]	ARRAYEXPRESS,ENSG
ENSRNOG00000016890	1.51335	4.63422	49.9673	1.56329e-12	2.6257e-11	ENSRNOG00000016890			ENSRNOG00000016890	Tppp3	tubulin polymerization-promoting protein family member 3 [Source:RGD Symbol;Acc:1305061]	ARRAYEXPRESS,ENSG
ENSRNOG00000056216	1.48132	3.0653	49.9074	1.61176e-12	2.70409e-11	ENSRNOG00000056216			ENSRNOG00000056216	Casp7	caspase 7 [Source:RGD Symbol;Acc:620944]	ARRAYEXPRESS,ENSG
ENSRNOG00000020884	2.36636	2.19465	49.8885	1.62732e-12	2.72716e-11	ENSRNOG00000020884			ENSRNOG00000020884	Cd6	Cd6 molecule [Source:RGD Symbol;Acc:2312]	ARRAYEXPRESS,ENSG
ENSRNOG00000019496	1.64764	2.69684	49.8634	1.64832e-12	2.75928e-11	ENSRNOG00000019496			ENSRNOG00000019496	Stat5a	signal transducer and activator of transcription 5A [Source:RGD Symbol;Acc:3773]	ARRAYEXPRESS,ENSG
ENSRNOG00000007390	1.72649	4.74688	49.8303	1.67638e-12	2.80315e-11	ENSRNOG00000007390			ENSRNOG00000007390	Nfkbia	NFKB inhibitor alpha [Source:RGD Symbol;Acc:3171]	ARRAYEXPRESS,ENSG
ENSRNOG00000007906	2.42547	0.738816	49.7544	1.74244e-12	2.91037e-11	ENSRNOG00000007906			ENSRNOG00000007906	Bub1b	BUB1 mitotic checkpoint serine/threonine kinase B [Source:RGD Symbol;Acc:619791]	ARRAYEXPRESS,ENSG
ENSRNOG00000022320	2.37823	1.00264	49.7259	1.76792e-12	2.94967e-11	ENSRNOG00000022320			ENSRNOG00000022320	Primpol	primase and DNA directed polymerase [Source:RGD Symbol;Acc:1562119]	ARRAYEXPRESS,ENSG
ENSRNOG00000005410	1.94016	2.05009	49.6424	1.84488e-12	3.07466e-11	ENSRNOG00000005410			ENSRNOG00000005410	Cdca7l	cell division cycle associated 7 like [Source:RGD Symbol;Acc:1564080]	ARRAYEXPRESS,ENSG
ENSRNOG00000006735	2.50507	0.62649	49.602	1.88325e-12	3.13515e-11	ENSRNOG00000006735			ENSRNOG00000006735	Cdkn2b	cyclin-dependent kinase inhibitor 2B [Source:RGD Symbol;Acc:2324]	ARRAYEXPRESS,ENSG
ENSRNOG00000012549	1.24452	7.05221	49.5471	1.93663e-12	3.22045e-11	ENSRNOG00000012549			ENSRNOG00000012549	Hs2st1	heparan sulfate 2-O-sulfotransferase 1 [Source:RGD Symbol;Acc:1305366]	ARRAYEXPRESS,ENSG
ENSRNOG00000023208	-0.96508	5.34465	49.5314	1.95221e-12	3.24278e-11	ENSRNOG00000023208			ENSRNOG00000023208	Myorg	myogenesis regulating glycosidase [Source:RGD Symbol;Acc:1309821]	ARRAYEXPRESS,ENSG
ENSRNOG00000032991	3.44269	-0.559804	49.5235	1.96012e-12	3.25234e-11	ENSRNOG00000032991			ENSRNOG00000032991	Rufy4	RUN and FYVE domain containing 4 [Source:RGD Symbol;Acc:1560678]	ARRAYEXPRESS,ENSG
ENSRNOG00000019368	2.60169	0.907463	49.409	2.07795e-12	3.44404e-11	ENSRNOG00000019368			ENSRNOG00000019368	Scnn1a	sodium channel epithelial 1 subunit alpha [Source:RGD Symbol;Acc:3639]	ARRAYEXPRESS,ENSG
ENSRNOG00000021507	-1.18795	5.65707	49.3162	2.17854e-12	3.60679e-11	ENSRNOG00000021507			ENSRNOG00000021507	Luzp2	leucine zipper protein 2 [Source:RGD Symbol;Acc:6496163]	ARRAYEXPRESS,ENSG
ENSRNOG00000016551	1.58982	2.80022	49.3019	2.19451e-12	3.62925e-11	ENSRNOG00000016551			ENSRNOG00000016551	Bcl2l11	Bcl2-like 11 [Source:RGD Symbol;Acc:628774]	ARRAYEXPRESS,ENSG
ENSRNOG00000028083	2.67041	1.05938	49.218	2.2904e-12	3.78368e-11	ENSRNOG00000028083			ENSRNOG00000028083	Tmem35b	transmembrane protein 35B [Source:RGD Symbol;Acc:2319741]	ARRAYEXPRESS,ENSG
ENSRNOG00000011016	1.44543	3.43917	49.2087	2.30129e-12	3.79751e-11	ENSRNOG00000011016			ENSRNOG00000011016	Slc7a2	solute carrier family 7 member 2 [Source:RGD Symbol;Acc:68387]	ARRAYEXPRESS,ENSG
ENSRNOG00000008716	-1.06613	6.85915	49.1661	2.35181e-12	3.87663e-11	ENSRNOG00000008716			ENSRNOG00000008716	Nefh	neurofilament heavy chain [Source:RGD Symbol;Acc:3159]	ARRAYEXPRESS,ENSG
ENSRNOG00000007364	-0.951802	7.42732	49.1618	2.357e-12	3.88094e-11	ENSRNOG00000007364			ENSRNOG00000007364	Rab15	RAB15, member RAS oncogene family [Source:RGD Symbol;Acc:735172]	ARRAYEXPRESS,ENSG
ENSRNOG00000024661	1.43556	4.02701	49.1588	2.36063e-12	3.88266e-11	ENSRNOG00000024661			ENSRNOG00000024661	Jpt2	Jupiter microtubule associated homolog 2 [Source:RGD Symbol;Acc:1305117]	ARRAYEXPRESS,ENSG
ENSRNOG00000006336	1.02905	5.22235	49.1144	2.41457e-12	3.96706e-11	ENSRNOG00000006336			ENSRNOG00000006336	Fyco1	FYVE and coiled-coil domain autophagy adaptor 1 [Source:RGD Symbol;Acc:1309069]	ARRAYEXPRESS,ENSG
ENSRNOG00000008588	3.8061	-1.04901	49.0933	2.44069e-12	4.00561e-11	ENSRNOG00000008588			ENSRNOG00000008588	Batf	basic leucine zipper ATF-like transcription factor [Source:RGD Symbol;Acc:1304923]	ARRAYEXPRESS,ENSG
ENSRNOG00000010252	0.937178	6.06193	49.0028	2.55601e-12	4.1903e-11	ENSRNOG00000010252			ENSRNOG00000010252	Hexa	hexosaminidase subunit alpha [Source:RGD Symbol;Acc:2792]	ARRAYEXPRESS,ENSG
ENSRNOG00000065003	1.92752	3.22482	48.7258	2.94373e-12	4.82067e-11	ENSRNOG00000065003			ENSRNOG00000065003	Abcg3l4	ATP-binding cassette, subfamily G (WHITE), member 3-like 4 [Source:RGD Symbol;Acc:1588538]	ARRAYEXPRESS,ENSG
ENSRNOG00000060694	0.964529	5.1972	48.6287	3.09307e-12	5.05973e-11	ENSRNOG00000060694			ENSRNOG00000060694	Adam17	ADAM metallopeptidase domain 17 [Source:RGD Symbol;Acc:620404]	ARRAYEXPRESS,ENSG
ENSRNOG00000015618	1.27934	3.60928	48.5281	3.25596e-12	5.32042e-11	ENSRNOG00000015618			ENSRNOG00000015618	Wnt5a	Wnt family member 5A [Source:RGD Symbol;Acc:69250]	ARRAYEXPRESS,ENSG
ENSRNOG00000010997	1.1487	5.26836	48.525	3.26098e-12	5.32285e-11	ENSRNOG00000010997			ENSRNOG00000010997	Ednrb	endothelin receptor type B [Source:RGD Symbol;Acc:2536]	ARRAYEXPRESS,ENSG
ENSRNOG00000003147	1.09239	9.12438	48.5169	3.27458e-12	5.33927e-11	ENSRNOG00000003147			ENSRNOG00000003147	Sqstm1	sequestosome 1 [Source:RGD Symbol;Acc:69287]	ARRAYEXPRESS,ENSG
ENSRNOG00000008602	2.28773	2.33977	48.497	3.30801e-12	5.38795e-11	ENSRNOG00000008602			ENSRNOG00000008602	Steap4	STEAP4 metalloreductase [Source:RGD Symbol;Acc:1560331]	ARRAYEXPRESS,ENSG
ENSRNOG00000020583	1.52902	5.17887	48.4794	3.33775e-12	5.43052e-11	ENSRNOG00000020583			ENSRNOG00000020583	Fcgrt	Fc gamma receptor and transporter [Source:RGD Symbol;Acc:61811]	ARRAYEXPRESS,ENSG
ENSRNOG00000014079	0.905641	5.80998	48.4368	3.41098e-12	5.54367e-11	ENSRNOG00000014079			ENSRNOG00000014079	Stat4	signal transducer and activator of transcription 4 [Source:RGD Symbol;Acc:1305747]	ARRAYEXPRESS,ENSG
ENSRNOG00000014872	1.22971	4.45903	48.3737	3.52265e-12	5.71749e-11	ENSRNOG00000014872			ENSRNOG00000014872	Sec24d	SEC24 homolog D, COPII coat complex component [Source:RGD Symbol;Acc:1311720]	ARRAYEXPRESS,ENSG
ENSRNOG00000005690	1.27924	4.22125	48.3721	3.52552e-12	5.71749e-11	ENSRNOG00000005690			ENSRNOG00000005690	Lmcd1	LIM and cysteine-rich domains 1 [Source:RGD Symbol;Acc:1308963]	ARRAYEXPRESS,ENSG
ENSRNOG00000002117	4.89241	-1.615	48.3408	3.58216e-12	5.80309e-11	ENSRNOG00000002117			ENSRNOG00000002117	Barhl2	BarH-like homeobox 2 [Source:RGD Symbol;Acc:620726]	ARRAYEXPRESS,ENSG
ENSRNOG00000057451	2.17712	2.98913	48.2352	3.78033e-12	6.11756e-11	ENSRNOG00000057451			ENSRNOG00000057451	Itga5	integrin subunit alpha 5 [Source:RGD Symbol;Acc:2925]	ARRAYEXPRESS,ENSG
ENSRNOG00000001830	3.41113	1.87954	48.1969	3.85498e-12	6.23167e-11	ENSRNOG00000001830			ENSRNOG00000001830	Bmal2	basic helix-loop-helix ARNT like 2 [Source:RGD Symbol;Acc:620230]	ARRAYEXPRESS,ENSG
ENSRNOG00000027502	1.54707	3.52362	48.1727	3.90279e-12	6.30219e-11	ENSRNOG00000027502			ENSRNOG00000027502	Nmi	N-myc (and STAT) interactor [Source:RGD Symbol;Acc:1311721]	ARRAYEXPRESS,ENSG
ENSRNOG00000000907	1.79492	2.38852	48.1469	3.9545e-12	6.37885e-11	ENSRNOG00000000907			ENSRNOG00000000907	Alox5ap	arachidonate 5-lipoxygenase activating protein [Source:RGD Symbol;Acc:2097]	ARRAYEXPRESS,ENSG
ENSRNOG00000069246	2.33722	2.73905	48.1387	3.97103e-12	6.39867e-11	ENSRNOG00000069246			ENSRNOG00000069246	Abcg3l3	ATP-binding cassette, subfamily G (WHITE), member 3-like 3 [Source:RGD Symbol;Acc:1564709]	ARRAYEXPRESS,ENSG
ENSRNOG00000005882	-1.1225	5.17234	48.1361	3.97639e-12	6.40046e-11	ENSRNOG00000005882			ENSRNOG00000005882	Tle1	TLE family member 1, transcriptional corepressor [Source:RGD Symbol;Acc:1309237]	ARRAYEXPRESS,ENSG
ENSRNOG00000015160	1.83102	3.39804	48.0283	4.20101e-12	6.7548e-11	ENSRNOG00000015160			ENSRNOG00000015160	Gem	GTP binding protein overexpressed in skeletal muscle [Source:RGD Symbol;Acc:1307386]	ARRAYEXPRESS,ENSG
ENSRNOG00000003889	1.03693	5.66907	47.9956	4.27183e-12	6.86135e-11	ENSRNOG00000003889			ENSRNOG00000003889	Tbc1d15	TBC1 domain family, member 15 [Source:RGD Symbol;Acc:1307920]	ARRAYEXPRESS,ENSG
ENSRNOG00000033564	3.07976	0.774764	47.9516	4.36882e-12	7.00965e-11	ENSRNOG00000033564			ENSRNOG00000033564	Cfd	complement factor D [Source:RGD Symbol;Acc:2498]	ARRAYEXPRESS,ENSG
ENSRNOG00000002232	1.24883	4.23146	47.9426	4.3887e-12	7.03406e-11	ENSRNOG00000002232			ENSRNOG00000002232	Aff1	ALF transcription elongation factor 1 [Source:RGD Symbol;Acc:1307940]	ARRAYEXPRESS,ENSG
ENSRNOG00000006298	1.40588	4.71143	47.9318	4.41316e-12	7.06574e-11	ENSRNOG00000006298			ENSRNOG00000006298	Cpne3	copine 3 [Source:RGD Symbol;Acc:1310178]	ARRAYEXPRESS,ENSG
ENSRNOG00000049236	1.01754	7.66022	47.9062	4.47114e-12	7.15097e-11	ENSRNOG00000049236			ENSRNOG00000049236	Myh9	myosin, heavy chain 9 [Source:RGD Symbol;Acc:3140]	ARRAYEXPRESS,ENSG
ENSRNOG00000002004	-1.14973	4.96806	47.7786	4.77184e-12	7.62381e-11	ENSRNOG00000002004			ENSRNOG00000002004	Prdm8	PR/SET domain 8 [Source:RGD Symbol;Acc:1311628]	ARRAYEXPRESS,ENSG
ENSRNOG00000008157	-1.00028	7.99744	47.6089	5.20329e-12	8.30431e-11	ENSRNOG00000008157			ENSRNOG00000008157	Syn2	synapsin II [Source:RGD Symbol;Acc:3798]	ARRAYEXPRESS,ENSG
ENSRNOG00000046159	0.894854	7.46847	47.5106	5.47071e-12	8.72188e-11	ENSRNOG00000046159			ENSRNOG00000046159	Gns	glucosamine (N-acetyl)-6-sulfatase [Source:RGD Symbol;Acc:1305877]	ARRAYEXPRESS,ENSG
ENSRNOG00000056398	1.2133	4.03533	47.4847	5.54351e-12	8.8286e-11	ENSRNOG00000056398			ENSRNOG00000056398	LOC100359876	multifunctional protein ADE2-like [Source:RGD Symbol;Acc:2323267]	ARRAYEXPRESS,ENSG
ENSRNOG00000014285	0.979821	5.81032	47.4403	5.67046e-12	9.02123e-11	ENSRNOG00000014285			ENSRNOG00000014285	Ssh2	slingshot protein phosphatase 2 [Source:RGD Symbol;Acc:1309389]	ARRAYEXPRESS,ENSG
ENSRNOG00000004921	2.19096	1.55651	47.42	5.72951e-12	9.10556e-11	ENSRNOG00000004921			ENSRNOG00000004921	Nusap1	nucleolar and spindle associated protein 1 [Source:RGD Symbol;Acc:1305764]	ARRAYEXPRESS,ENSG
ENSRNOG00000048222	2.24617	2.25053	47.3518	5.93246e-12	9.41817e-11	ENSRNOG00000048222			ENSRNOG00000048222	Nlrc5	NLR family, CARD domain containing 5 [Source:RGD Symbol;Acc:1309166]	ARRAYEXPRESS,ENSG
ENSRNOG00000004195	2.45225	0.288234	47.3226	6.02145e-12	9.54938e-11	ENSRNOG00000004195			ENSRNOG00000004195	Dtl	denticleless E3 ubiquitin protein ligase homolog [Source:RGD Symbol;Acc:1310439]	ARRAYEXPRESS,ENSG
ENSRNOG00000001628	-0.949897	5.9313	47.3007	6.08902e-12	9.64639e-11	ENSRNOG00000001628			ENSRNOG00000001628	Pcp4	Purkinje cell protein 4 [Source:RGD Symbol;Acc:3271]	ARRAYEXPRESS,ENSG
ENSRNOG00000036661	-0.95314	5.53168	47.2393	6.28276e-12	9.94286e-11	ENSRNOG00000036661			ENSRNOG00000036661	Rab40b	Rab40b, member RAS oncogene family [Source:RGD Symbol;Acc:1305663]	ARRAYEXPRESS,ENSG
ENSRNOG00000063679	1.47732	5.71222	47.1953	6.4255e-12	1.01581e-10	ENSRNOG00000063679			ENSRNOG00000063679	Samd9l	sterile alpha motif domain containing 9-like [Source:RGD Symbol;Acc:1562531]	ARRAYEXPRESS,ENSG
ENSRNOG00000010275	2.29176	1.56389	47.1905	6.4412e-12	1.01722e-10	ENSRNOG00000010275			ENSRNOG00000010275	Slc17a9	solute carrier family 17 member 9 [Source:RGD Symbol;Acc:1311940]	ARRAYEXPRESS,ENSG
ENSRNOG00000004863	-1.20713	5.77776	47.118	6.68392e-12	1.05445e-10	ENSRNOG00000004863			ENSRNOG00000004863	Mpped2	metallophosphoesterase domain containing 2 [Source:RGD Symbol;Acc:735060]	ARRAYEXPRESS,ENSG
ENSRNOG00000015354	3.81605	5.81293	47.0911	6.77638e-12	1.06792e-10	ENSRNOG00000015354			ENSRNOG00000015354	Aox1	aldehyde oxidase 1 [Source:RGD Symbol;Acc:620528]	ARRAYEXPRESS,ENSG
ENSRNOG00000002309	2.48577	0.656391	47.0846	6.79868e-12	1.07031e-10	ENSRNOG00000002309			ENSRNOG00000002309	Hlx	H2.0-like homeobox [Source:RGD Symbol;Acc:1311961]	ARRAYEXPRESS,ENSG
ENSRNOG00000014768	1.29591	5.34057	47.056	6.89882e-12	1.08397e-10	ENSRNOG00000014768			ENSRNOG00000014768	Glis3	GLIS family zinc finger 3 [Source:RGD Symbol;Acc:1565505]	ARRAYEXPRESS,ENSG
ENSRNOG00000064497	3.82511	0.203862	47.0557	6.8998e-12	1.08397e-10	ENSRNOG00000064497			ENSRNOG00000064497	Olr1585	olfactory receptor 1585 [Source:RGD Symbol;Acc:1333297]	ARRAYEXPRESS,ENSG
ENSRNOG00000005177	1.89948	1.87225	47.0057	7.07807e-12	1.11081e-10	ENSRNOG00000005177			ENSRNOG00000005177	Cryzl2	crystallin zeta like 2 [Source:RGD Symbol;Acc:1304982]	ARRAYEXPRESS,ENSG
ENSRNOG00000010286	1.06004	6.27253	46.9856	7.15098e-12	1.12109e-10	ENSRNOG00000010286			ENSRNOG00000010286	Cast	calpastatin [Source:RGD Symbol;Acc:2278]	ARRAYEXPRESS,ENSG
ENSRNOG00000000081	1.68961	4.14655	46.9433	7.30704e-12	1.14437e-10	ENSRNOG00000000081			ENSRNOG00000000081	Antxr2	ANTXR cell adhesion molecule 2 [Source:RGD Symbol;Acc:1561294]	ARRAYEXPRESS,ENSG
ENSRNOG00000007147	-1.22358	6.9672	46.9324	7.34785e-12	1.14956e-10	ENSRNOG00000007147			ENSRNOG00000007147	Cyp46a1	cytochrome P450, family 46, subfamily a, polypeptide 1 [Source:RGD Symbol;Acc:1306605]	ARRAYEXPRESS,ENSG
ENSRNOG00000007901	0.951777	6.35053	46.8538	7.64844e-12	1.19535e-10	ENSRNOG00000007901			ENSRNOG00000007901	Tmed10	transmembrane p24 trafficking protein 10 [Source:RGD Symbol;Acc:620970]	ARRAYEXPRESS,ENSG
ENSRNOG00000048462	2.0698	3.30617	46.8209	7.77784e-12	1.21431e-10	ENSRNOG00000048462			ENSRNOG00000048462	Plin3	perilipin 3 [Source:RGD Symbol;Acc:1595854]	ARRAYEXPRESS,ENSG
ENSRNOG00000013231	1.39807	4.44508	46.7549	8.04435e-12	1.25462e-10	ENSRNOG00000013231			ENSRNOG00000013231	Ptafr	platelet-activating factor receptor [Source:RGD Symbol;Acc:61897]	ARRAYEXPRESS,ENSG
ENSRNOG00000016372	1.80556	4.02204	46.7139	8.21442e-12	1.27982e-10	ENSRNOG00000016372			ENSRNOG00000016372	Slc12a7	solute carrier family 12 member 7 [Source:RGD Symbol;Acc:1359672]	ARRAYEXPRESS,ENSG
ENSRNOG00000029912	-1.11559	9.26335	46.6314	8.56764e-12	1.33347e-10	ENSRNOG00000029912			ENSRNOG00000029912	Septin5	septin 5 [Source:RGD Symbol;Acc:621763]	ARRAYEXPRESS,ENSG
ENSRNOG00000004839	-1.05286	6.25234	46.6205	8.61534e-12	1.33951e-10	ENSRNOG00000004839			ENSRNOG00000004839	B4galnt1	beta-1,4-N-acetyl-galactosaminyl transferase 1 [Source:RGD Symbol;Acc:620490]	ARRAYEXPRESS,ENSG
ENSRNOG00000003992	1.84481	2.37634	46.5851	8.77259e-12	1.36255e-10	ENSRNOG00000003992			ENSRNOG00000003992	Pik3r6	phosphoinositide-3-kinase, regulatory subunit 6 [Source:RGD Symbol;Acc:1560850]	ARRAYEXPRESS,ENSG
ENSRNOG00000016179	3.99707	-1.54948	46.5781	8.80398e-12	1.36502e-10	ENSRNOG00000016179			ENSRNOG00000016179	Acoxl	acyl-CoA oxidase-like [Source:RGD Symbol;Acc:1306814]	ARRAYEXPRESS,ENSG
ENSRNOG00000049943	1.86398	2.41133	46.5775	8.80659e-12	1.36502e-10	ENSRNOG00000049943			ENSRNOG00000049943	Sinhcaf	SIN3-HDAC complex associated factor [Source:RGD Symbol;Acc:1595037]	ARRAYEXPRESS,ENSG
ENSRNOG00000028844	-1.10319	4.82284	46.5066	9.13086e-12	1.41383e-10	ENSRNOG00000028844			ENSRNOG00000028844	Slc9a5	solute carrier family 9 member A5 [Source:RGD Symbol;Acc:620473]	ARRAYEXPRESS,ENSG
ENSRNOG00000008712	1.26947	4.18504	46.4421	9.43656e-12	1.45966e-10	ENSRNOG00000008712			ENSRNOG00000008712	Tmem268	transmembrane protein 268 [Source:RGD Symbol;Acc:1304595]	ARRAYEXPRESS,ENSG
ENSRNOG00000015941	1.3548	4.27013	46.4374	9.45922e-12	1.46167e-10	ENSRNOG00000015941			ENSRNOG00000015941	Fkbp10	FKBP prolyl isomerase 10 [Source:RGD Symbol;Acc:1549751]	ARRAYEXPRESS,ENSG
ENSRNOG00000017382	1.20052	4.67144	46.3689	9.7957e-12	1.51211e-10	ENSRNOG00000017382			ENSRNOG00000017382	Snx33	sorting nexin 33 [Source:RGD Symbol;Acc:1307898]	ARRAYEXPRESS,ENSG
ENSRNOG00000045738	-0.897985	5.95827	46.3313	9.98547e-12	1.53983e-10	ENSRNOG00000045738			ENSRNOG00000045738	Ak4	adenylate kinase 4 [Source:RGD Symbol;Acc:2078]	ARRAYEXPRESS,ENSG
ENSRNOG00000054506	-3.7931	-1.31122	46.3196	1.00454e-11	1.54749e-10	ENSRNOG00000054506			ENSRNOG00000054506	Nccrp1	NCCRP1, F-box associated domain containing [Source:RGD Symbol;Acc:1305932]	ARRAYEXPRESS,ENSG
ENSRNOG00000010775	1.27682	4.41774	46.2873	1.02124e-11	1.57161e-10	ENSRNOG00000010775			ENSRNOG00000010775	Arrdc4	arrestin domain containing 4 [Source:RGD Symbol;Acc:1311763]	ARRAYEXPRESS,ENSG
ENSRNOG00000005807	3.73305	-0.0521095	46.2126	1.06092e-11	1.63101e-10	ENSRNOG00000005807			ENSRNOG00000005807	Ptpn7	protein tyrosine phosphatase, non-receptor type 7 [Source:RGD Symbol;Acc:708516]	ARRAYEXPRESS,ENSG
ENSRNOG00000015408	3.79006	-0.627571	46.2033	1.066e-11	1.63714e-10	ENSRNOG00000015408			ENSRNOG00000015408	Vil1	villin 1 [Source:RGD Symbol;Acc:1307048]	ARRAYEXPRESS,ENSG
ENSRNOG00000017319	0.870821	5.85765	46.1988	1.06844e-11	1.63921e-10	ENSRNOG00000017319			ENSRNOG00000017319	Mertk	MER proto-oncogene, tyrosine kinase [Source:RGD Symbol;Acc:69283]	ARRAYEXPRESS,ENSG
ENSRNOG00000019851	3.35196	-0.10105	46.1925	1.07185e-11	1.64278e-10	ENSRNOG00000019851			ENSRNOG00000019851	Cox6a2	cytochrome c oxidase subunit 6A2 [Source:RGD Symbol;Acc:2385]	ARRAYEXPRESS,ENSG
ENSRNOG00000069578	0.978943	6.94633	46.1213	1.11154e-11	1.70187e-10	ENSRNOG00000069578			ENSRNOG00000069578	Hist1h2bq	histone cluster 1 H2B family member Q [Source:RGD Symbol;Acc:1305011]	ARRAYEXPRESS,ENSG
ENSRNOG00000012952	0.984761	5.50687	46.0756	1.13777e-11	1.74027e-10	ENSRNOG00000012952			ENSRNOG00000012952	Lrig1	leucine-rich repeats and immunoglobulin-like domains 1 [Source:RGD Symbol;Acc:1306788]	ARRAYEXPRESS,ENSG
ENSRNOG00000056746	2.84184	-0.0909668	46.054	1.15038e-11	1.75777e-10	ENSRNOG00000056746			ENSRNOG00000056746	Tchh	trichohyalin [Source:RGD Symbol;Acc:1309635]	ARRAYEXPRESS,ENSG
ENSRNOG00000010131	0.906685	5.7211	46.0203	1.17036e-11	1.78649e-10	ENSRNOG00000010131			ENSRNOG00000010131	Rin2	Ras and Rab interactor 2 [Source:RGD Symbol;Acc:1305873]	ARRAYEXPRESS,ENSG
ENSRNOG00000007152	0.898488	6.75539	45.8819	1.256e-11	1.91527e-10	ENSRNOG00000007152			ENSRNOG00000007152	Bhlhe40	basic helix-loop-helix family, member e40 [Source:RGD Symbol;Acc:68439]	ARRAYEXPRESS,ENSG
ENSRNOG00000042686	1.29109	3.7	45.8622	1.26871e-11	1.9327e-10	ENSRNOG00000042686			ENSRNOG00000042686	Trim34	tripartite motif-containing 34 [Source:RGD Symbol;Acc:7240857]	ARRAYEXPRESS,ENSG
ENSRNOG00000015671	3.12949	-0.702269	45.8187	1.29721e-11	1.97412e-10	ENSRNOG00000015671			ENSRNOG00000015671	Tectb	tectorin beta [Source:RGD Symbol;Acc:1305835]	ARRAYEXPRESS,ENSG
ENSRNOG00000010840	2.05154	3.24236	45.7915	1.31534e-11	1.99969e-10	ENSRNOG00000010840			ENSRNOG00000010840	Adamtsl3	ADAMTS-like 3 [Source:RGD Symbol;Acc:1305155]	ARRAYEXPRESS,ENSG
ENSRNOG00000030245	-0.895838	5.61119	45.7689	1.33059e-11	2.02083e-10	ENSRNOG00000030245			ENSRNOG00000030245	Tango2	transport and golgi organization 2 homolog [Source:RGD Symbol;Acc:1310348]	ARRAYEXPRESS,ENSG
ENSRNOG00000003291	1.11218	4.8527	45.7604	1.33638e-11	2.02758e-10	ENSRNOG00000003291			ENSRNOG00000003291	Creg1	cellular repressor of E1A-stimulated genes 1 [Source:RGD Symbol;Acc:1306804]	ARRAYEXPRESS,ENSG
ENSRNOG00000026653	2.15665	2.31331	45.7288	1.35812e-11	2.0585e-10	ENSRNOG00000026653			ENSRNOG00000026653	Hcar2	hydroxycarboxylic acid receptor 2 [Source:RGD Symbol;Acc:727952]	ARRAYEXPRESS,ENSG
ENSRNOG00000014202	2.24991	0.989604	45.6882	1.38653e-11	2.09944e-10	ENSRNOG00000014202			ENSRNOG00000014202	Snx20	sorting nexin 20 [Source:RGD Symbol;Acc:1307787]	ARRAYEXPRESS,ENSG
ENSRNOG00000010037	1.2837	4.4745	45.6321	1.42686e-11	2.15834e-10	ENSRNOG00000010037			ENSRNOG00000010037	Epb41	erythrocyte membrane protein band 4.1 [Source:RGD Symbol;Acc:1564762]	ARRAYEXPRESS,ENSG
ENSRNOG00000001979	1.00674	6.39147	45.617	1.43785e-11	2.17279e-10	ENSRNOG00000001979			ENSRNOG00000001979	Rcan1	regulator of calcineurin 1 [Source:RGD Symbol;Acc:631338]	ARRAYEXPRESS,ENSG
ENSRNOG00000009144	2.90929	0.696978	45.5982	1.45176e-11	2.1916e-10	ENSRNOG00000009144			ENSRNOG00000009144	Lad1	ladinin 1 [Source:RGD Symbol;Acc:1310652]	ARRAYEXPRESS,ENSG
ENSRNOG00000037247	1.31197	3.83268	45.5854	1.46126e-11	2.20374e-10	ENSRNOG00000037247			ENSRNOG00000037247	Rras	RAS related [Source:RGD Symbol;Acc:1311443]	ARRAYEXPRESS,ENSG
ENSRNOG00000009910	0.924378	5.16461	45.5265	1.50591e-11	2.26881e-10	ENSRNOG00000009910			ENSRNOG00000009910	Swap70	switching B-cell complex subunit SWAP70 [Source:RGD Symbol;Acc:1305579]	ARRAYEXPRESS,ENSG
ENSRNOG00000008676	1.72946	3.60459	45.4065	1.60103e-11	2.40971e-10	ENSRNOG00000008676			ENSRNOG00000008676	Emp1	epithelial membrane protein 1 [Source:RGD Symbol;Acc:2552]	ARRAYEXPRESS,ENSG
ENSRNOG00000002208	1.63935	3.72345	45.3955	1.61005e-11	2.42085e-10	ENSRNOG00000002208			ENSRNOG00000002208	Shroom3	shroom family member 3 [Source:RGD Symbol;Acc:1310470]	ARRAYEXPRESS,ENSG
ENSRNOG00000008904	1.57161	3.31544	45.383	1.62034e-11	2.4339e-10	ENSRNOG00000008904			ENSRNOG00000008904	Fli1	Fli-1 proto-oncogene, ETS transcription factor [Source:RGD Symbol;Acc:1309837]	ARRAYEXPRESS,ENSG
ENSRNOG00000037865	4.19412	-0.776783	45.2898	1.69932e-11	2.55e-10	ENSRNOG00000037865			ENSRNOG00000037865	Hormad2	HORMA domain containing 2 [Source:RGD Symbol;Acc:1565447]	ARRAYEXPRESS,ENSG
ENSRNOG00000003959	3.19949	0.387337	45.2865	1.70221e-11	2.55179e-10	ENSRNOG00000003959			ENSRNOG00000003959	Rgs18	regulator of G-protein signaling 18 [Source:RGD Symbol;Acc:1306522]	ARRAYEXPRESS,ENSG
ENSRNOG00000013160	0.874301	6.59517	45.1604	1.8154e-11	2.71876e-10	ENSRNOG00000013160			ENSRNOG00000013160	Sash1	SAM and SH3 domain containing 1 [Source:RGD Symbol;Acc:1566017]	ARRAYEXPRESS,ENSG
ENSRNOG00000015155	-2.62283	0.394965	45.1547	1.82066e-11	2.72394e-10	ENSRNOG00000015155			ENSRNOG00000015155	Tnnc2	troponin C2, fast skeletal type [Source:RGD Symbol;Acc:1311973]	ARRAYEXPRESS,ENSG
ENSRNOG00000013057	1.53262	3.09024	45.145	1.82973e-11	2.73479e-10	ENSRNOG00000013057			ENSRNOG00000013057	Prc1	protein regulator of cytokinesis 1 [Source:RGD Symbol;Acc:1311754]	ARRAYEXPRESS,ENSG
ENSRNOG00000046468	3.26998	1.78082	45.1099	1.86278e-11	2.78143e-10	ENSRNOG00000046468			ENSRNOG00000046468	Ptgfr	prostaglandin F receptor [Source:RGD Symbol;Acc:3436]	ARRAYEXPRESS,ENSG
ENSRNOG00000017093	1.38707	3.63576	45.0257	1.94464e-11	2.90078e-10	ENSRNOG00000017093			ENSRNOG00000017093	Pxdc1	PX domain containing 1 [Source:RGD Symbol;Acc:1311307]	ARRAYEXPRESS,ENSG
ENSRNOG00000008656	-0.977946	8.23373	44.9729	1.99778e-11	2.97711e-10	ENSRNOG00000008656			ENSRNOG00000008656	Snca	synuclein alpha [Source:RGD Symbol;Acc:3729]	ARRAYEXPRESS,ENSG
ENSRNOG00000015125	1.80695	2.5373	44.9674	2.00345e-11	2.9826e-10	ENSRNOG00000015125			ENSRNOG00000015125	Spsb2	splA/ryanodine receptor domain and SOCS box containing 2 [Source:RGD Symbol;Acc:1310854]	ARRAYEXPRESS,ENSG
ENSRNOG00000009884	1.70451	4.22231	44.9407	2.03091e-11	3.02051e-10	ENSRNOG00000009884			ENSRNOG00000009884	Lgals1	galectin 1 [Source:RGD Symbol;Acc:69355]	ARRAYEXPRESS,ENSG
ENSRNOG00000054765	1.32207	3.50111	44.8659	2.11004e-11	3.1351e-10	ENSRNOG00000054765			ENSRNOG00000054765	Renbp	renin binding protein [Source:RGD Symbol;Acc:621688]	ARRAYEXPRESS,ENSG
ENSRNOG00000042182	2.30067	0.688577	44.8114	2.16952e-11	3.2203e-10	ENSRNOG00000042182			ENSRNOG00000042182	Mroh2a	maestro heat-like repeat family member 2A [Source:RGD Symbol;Acc:1565687]	ARRAYEXPRESS,ENSG
ENSRNOG00000033796	1.99106	2.34818	44.7862	2.19769e-11	3.25889e-10	ENSRNOG00000033796			ENSRNOG00000033796	Kcnj5	potassium inwardly-rectifying channel, subfamily J, member 5 [Source:RGD Symbol;Acc:61971]	ARRAYEXPRESS,ENSG
ENSRNOG00000009354	-1.52918	3.03493	44.7608	2.22633e-11	3.29812e-10	ENSRNOG00000009354			ENSRNOG00000009354	Nrarp	Notch-regulated ankyrin repeat protein [Source:RGD Symbol;Acc:1591939]	ARRAYEXPRESS,ENSG
ENSRNOG00000007645	-0.939015	5.94317	44.7358	2.25497e-11	3.33726e-10	ENSRNOG00000007645			ENSRNOG00000007645	Kcnj9	potassium inwardly-rectifying channel, subfamily J, member 9 [Source:RGD Symbol;Acc:621440]	ARRAYEXPRESS,ENSG
ENSRNOG00000010266	1.81663	3.68142	44.7192	2.27417e-11	3.36239e-10	ENSRNOG00000010266			ENSRNOG00000010266	Cd180	CD180 molecule [Source:RGD Symbol;Acc:1308170]	ARRAYEXPRESS,ENSG
ENSRNOG00000024207	1.53826	4.23996	44.7005	2.29598e-11	3.3913e-10	ENSRNOG00000024207			ENSRNOG00000024207	Fgfrl1	fibroblast growth factor receptor-like 1 [Source:RGD Symbol;Acc:735156]	ARRAYEXPRESS,ENSG
ENSRNOG00000019662	1.20117	3.99683	44.6139	2.39982e-11	3.54121e-10	ENSRNOG00000019662			ENSRNOG00000019662	Tm6sf1	transmembrane 6 superfamily member 1 [Source:RGD Symbol;Acc:1307978]	ARRAYEXPRESS,ENSG
ENSRNOG00000050024	3.8402	2.33068	44.5761	2.44664e-11	3.60675e-10	ENSRNOG00000050024			ENSRNOG00000050024	Ms4a4a	membrane spanning 4-domains A4A [Source:RGD Symbol;Acc:1307006]	ARRAYEXPRESS,ENSG
ENSRNOG00000005871	3.15348	0.421183	44.5137	2.52582e-11	3.71985e-10	ENSRNOG00000005871			ENSRNOG00000005871	Il1rn	interleukin 1 receptor antagonist [Source:RGD Symbol;Acc:621159]	ARRAYEXPRESS,ENSG
ENSRNOG00000063676	-0.856014	6.69515	44.4906	2.55584e-11	3.76038e-10	ENSRNOG00000063676			ENSRNOG00000063676	Lhfpl4	LHFPL tetraspan subfamily member 4 [Source:RGD Symbol;Acc:727967]	ARRAYEXPRESS,ENSG
ENSRNOG00000005965	1.44327	3.08829	44.4719	2.58031e-11	3.79268e-10	ENSRNOG00000005965			ENSRNOG00000005965	Irak4	interleukin-1 receptor-associated kinase 4 [Source:RGD Symbol;Acc:1305303]	ARRAYEXPRESS,ENSG
ENSRNOG00000022218	1.43043	3.19377	44.4591	2.59722e-11	3.81382e-10	ENSRNOG00000022218			ENSRNOG00000022218	Ifi44	interferon-induced protein 44 [Source:RGD Symbol;Acc:1310523]	ARRAYEXPRESS,ENSG
ENSRNOG00000010903	-2.63371	0.318494	44.2454	2.89683e-11	4.24963e-10	ENSRNOG00000010903			ENSRNOG00000010903	Crb1	crumbs cell polarity complex component 1 [Source:RGD Symbol;Acc:1309947]	ARRAYEXPRESS,ENSG
ENSRNOG00000055650	2.0059	3.09176	44.2296	2.92035e-11	4.27997e-10	ENSRNOG00000055650			ENSRNOG00000055650	Pou2f2	POU class 2 homeobox 2 [Source:RGD Symbol;Acc:621690]	ARRAYEXPRESS,ENSG
ENSRNOG00000027871	-0.982183	7.74248	44.1677	3.01411e-11	4.41308e-10	ENSRNOG00000027871			ENSRNOG00000027871	Rapgefl1	Rap guanine nucleotide exchange factor like 1 [Source:RGD Symbol;Acc:1563269]	ARRAYEXPRESS,ENSG
ENSRNOG00000015448	-2.61004	2.40496	44.1629	3.02155e-11	4.41968e-10	ENSRNOG00000015448			ENSRNOG00000015448	Dipk1c	divergent protein kinase domain 1C [Source:RGD Symbol;Acc:1559694]	ARRAYEXPRESS,ENSG
ENSRNOG00000026518	3.06355	0.560397	44.1471	3.04607e-11	4.45122e-10	ENSRNOG00000026518			ENSRNOG00000026518	Tmem156	transmembrane protein 156 [Source:RGD Symbol;Acc:1562424]	ARRAYEXPRESS,ENSG
ENSRNOG00000048315	1.07675	5.73641	44.1376	3.06078e-11	4.46838e-10	ENSRNOG00000048315			ENSRNOG00000048315	Eif2ak2	eukaryotic translation initiation factor 2-alpha kinase 2 [Source:RGD Symbol;Acc:3402]	ARRAYEXPRESS,ENSG
ENSRNOG00000018242	-1.03554	8.14132	44.1316	3.07019e-11	4.47683e-10	ENSRNOG00000018242			ENSRNOG00000018242	Camkk1	calcium/calmodulin-dependent protein kinase kinase 1 [Source:RGD Symbol;Acc:62023]	ARRAYEXPRESS,ENSG
ENSRNOG00000070242	2.14651	2.52301	44.1302	3.07251e-11	4.47683e-10	ENSRNOG00000070242			ENSRNOG00000070242	Tent5c	terminal nucleotidyltransferase 5C [Source:RGD Symbol;Acc:1359446]	ARRAYEXPRESS,ENSG
ENSRNOG00000037449	1.51988	2.65962	44.1229	3.08393e-11	4.48914e-10	ENSRNOG00000037449			ENSRNOG00000037449	Pole	DNA polymerase epsilon, catalytic subunit [Source:RGD Symbol;Acc:1594540]	ARRAYEXPRESS,ENSG
ENSRNOG00000001451	-3.75864	-1.44879	44.101	3.11865e-11	4.53528e-10	ENSRNOG00000001451			ENSRNOG00000001451	Fkbp6	FKBP prolyl isomerase family member 6 [Source:RGD Symbol;Acc:1308926]	ARRAYEXPRESS,ENSG
ENSRNOG00000012331	2.09062	1.99661	44.0924	3.13238e-11	4.55087e-10	ENSRNOG00000012331			ENSRNOG00000012331	Casp8	caspase 8 [Source:RGD Symbol;Acc:620945]	ARRAYEXPRESS,ENSG
ENSRNOG00000011070	1.22277	3.96445	44.0344	3.22648e-11	4.68305e-10	ENSRNOG00000011070			ENSRNOG00000011070	Gnb4	G protein subunit beta 4 [Source:RGD Symbol;Acc:1359321]	ARRAYEXPRESS,ENSG
ENSRNOG00000012325	-0.961681	5.60176	43.9952	3.29181e-11	4.77328e-10	ENSRNOG00000012325			ENSRNOG00000012325	Adk	adenosine kinase [Source:RGD Symbol;Acc:2046]	ARRAYEXPRESS,ENSG
ENSRNOG00000003038	1.62635	4.68234	43.9886	3.30294e-11	4.78482e-10	ENSRNOG00000003038			ENSRNOG00000003038	Sft2d2	SFT2 domain containing 2 [Source:RGD Symbol;Acc:1310623]	ARRAYEXPRESS,ENSG
ENSRNOG00000005575	1.93963	2.49789	43.9767	3.32309e-11	4.80939e-10	ENSRNOG00000005575			ENSRNOG00000005575	Abi3	ABI family, member 3 [Source:RGD Symbol;Acc:1311794]	ARRAYEXPRESS,ENSG
ENSRNOG00000019041	0.868374	5.34281	43.9479	3.37226e-11	4.87587e-10	ENSRNOG00000019041			ENSRNOG00000019041	Psme1	proteasome activator subunit 1 [Source:RGD Symbol;Acc:3429]	ARRAYEXPRESS,ENSG
ENSRNOG00000020505	1.81304	2.02009	43.9137	3.43179e-11	4.95718e-10	ENSRNOG00000020505			ENSRNOG00000020505	Map4k1	mitogen activated protein kinase kinase kinase kinase 1 [Source:RGD Symbol;Acc:1305463]	ARRAYEXPRESS,ENSG
ENSRNOG00000016728	-0.904788	5.1083	43.8098	3.6189e-11	5.22245e-10	ENSRNOG00000016728			ENSRNOG00000016728	Tiam2	TIAM Rac1 associated GEF 2 [Source:RGD Symbol;Acc:2324148]	ARRAYEXPRESS,ENSG
ENSRNOG00000031965	1.2386	5.01917	43.7715	3.69046e-11	5.32061e-10	ENSRNOG00000031965			ENSRNOG00000031965	Impdh2	inosine monophosphate dehydrogenase 2 [Source:RGD Symbol;Acc:735092]	ARRAYEXPRESS,ENSG
ENSRNOG00000018567	1.5684	7.97637	43.7323	3.76497e-11	5.42253e-10	ENSRNOG00000018567			ENSRNOG00000018567	Slc20a1	solute carrier family 20 member 1 [Source:RGD Symbol;Acc:621079]	ARRAYEXPRESS,ENSG
ENSRNOG00000019718	2.03841	3.01526	43.7306	3.76835e-11	5.42253e-10	ENSRNOG00000019718			ENSRNOG00000019718	Galnt15	polypeptide N-acetylgalactosaminyltransferase 15 [Source:RGD Symbol;Acc:2322081]	ARRAYEXPRESS,ENSG
ENSRNOG00000006921	1.84137	2.66174	43.7259	3.77734e-11	5.43028e-10	ENSRNOG00000006921			ENSRNOG00000006921	Rbl1	RB transcriptional corepressor like 1 [Source:RGD Symbol;Acc:1595511]	ARRAYEXPRESS,ENSG
ENSRNOG00000012575	3.64406	-0.562198	43.7219	3.78512e-11	5.43629e-10	ENSRNOG00000012575			ENSRNOG00000012575	Fat2	FAT atypical cadherin 2 [Source:RGD Symbol;Acc:620656]	ARRAYEXPRESS,ENSG
ENSRNOG00000046222	3.01032	0.539912	43.7089	3.81036e-11	5.46732e-10	ENSRNOG00000046222			ENSRNOG00000046222	Ceacam4	CEA cell adhesion molecule 4 [Source:RGD Symbol;Acc:708435]	ARRAYEXPRESS,ENSG
ENSRNOG00000019212	0.879772	6.94071	43.6786	3.86976e-11	5.54727e-10	ENSRNOG00000019212			ENSRNOG00000019212	Tpp1	tripeptidyl peptidase 1 [Source:RGD Symbol;Acc:621296]	ARRAYEXPRESS,ENSG
ENSRNOG00000001173	-1.12564	5.35909	43.6751	3.87669e-11	5.54967e-10	ENSRNOG00000001173			ENSRNOG00000001173	Cabp1	calcium binding protein 1 [Source:RGD Symbol;Acc:620385]	ARRAYEXPRESS,ENSG
ENSRNOG00000036659	-1.10989	4.54445	43.6741	3.8788e-11	5.54967e-10	ENSRNOG00000036659			ENSRNOG00000036659	Fn3k	fructosamine 3 kinase [Source:RGD Symbol;Acc:1559983]	ARRAYEXPRESS,ENSG
ENSRNOG00000015873	4.75316	-1.66157	43.6688	3.88933e-11	5.55945e-10	ENSRNOG00000015873			ENSRNOG00000015873	Spns3	sphingolipid transporter 3 [Source:RGD Symbol;Acc:1561884]	ARRAYEXPRESS,ENSG
ENSRNOG00000025498	2.25546	2.59064	43.6551	3.91664e-11	5.59318e-10	ENSRNOG00000025498			ENSRNOG00000025498	Crb2	crumbs cell polarity complex component 2 [Source:RGD Symbol;Acc:1309368]	ARRAYEXPRESS,ENSG
ENSRNOG00000009260	2.38231	0.946606	43.5678	4.09531e-11	5.8428e-10	ENSRNOG00000009260			ENSRNOG00000009260	Cnr2	cannabinoid receptor 2 [Source:RGD Symbol;Acc:619713]	ARRAYEXPRESS,ENSG
ENSRNOG00000036828	-0.920173	6.76157	43.478	4.28744e-11	6.11112e-10	ENSRNOG00000036828			ENSRNOG00000036828	Pde1b	phosphodiesterase 1B [Source:RGD Symbol;Acc:3278]	ARRAYEXPRESS,ENSG
ENSRNOG00000065112	3.29862	-0.876112	43.4643	4.31775e-11	6.14397e-10	ENSRNOG00000065112			ENSRNOG00000065112	ENSRNOG00000065112	None	ARRAYEXPRESS,ENSG,UNIPROT_GN
ENSRNOG00000002911	-3.16654	0.363989	43.4638	4.31864e-11	6.14397e-10	ENSRNOG00000002911			ENSRNOG00000002911	Alb	albumin [Source:RGD Symbol;Acc:2085]	ARRAYEXPRESS,ENSG
ENSRNOG00000010365	-1.19629	9.11396	43.4305	4.3929e-11	6.24373e-10	ENSRNOG00000010365			ENSRNOG00000010365	Syn1	synapsin I [Source:RGD Symbol;Acc:3797]	ARRAYEXPRESS,ENSG
ENSRNOG00000033206	1.00943	5.36123	43.4246	4.40625e-11	6.25679e-10	ENSRNOG00000033206			ENSRNOG00000033206	Entpd5	ectonucleoside triphosphate diphosphohydrolase 5 [Source:RGD Symbol;Acc:735219]	ARRAYEXPRESS,ENSG
ENSRNOG00000018262	1.18674	6.76205	43.4173	4.42251e-11	6.27397e-10	ENSRNOG00000018262			ENSRNOG00000018262	Ampd3	adenosine monophosphate deaminase 3 [Source:RGD Symbol;Acc:2111]	ARRAYEXPRESS,ENSG
ENSRNOG00000007202	1.52165	4.16705	43.3659	4.54027e-11	6.43497e-10	ENSRNOG00000007202			ENSRNOG00000007202	Sema3d	semaphorin 3D [Source:RGD Symbol;Acc:727939]	ARRAYEXPRESS,ENSG
ENSRNOG00000045649	1.16518	5.94258	43.3599	4.55425e-11	6.44872e-10	ENSRNOG00000045649			ENSRNOG00000045649	Arrdc3	arrestin domain containing 3 [Source:RGD Symbol;Acc:1359478]	ARRAYEXPRESS,ENSG
ENSRNOG00000068001	1.11025	4.15886	43.3461	4.58641e-11	6.48815e-10	ENSRNOG00000068001			ENSRNOG00000068001	Abcb4	ATP binding cassette subfamily B member 4 [Source:RGD Symbol;Acc:620248]	ARRAYEXPRESS,ENSG
ENSRNOG00000011140	-1.02886	5.32299	43.3384	4.60454e-11	6.5077e-10	ENSRNOG00000011140			ENSRNOG00000011140	Prxl2a	peroxiredoxin like 2A [Source:RGD Symbol;Acc:1309676]	ARRAYEXPRESS,ENSG
ENSRNOG00000026791	-1.0316	6.41989	43.293	4.71256e-11	6.65411e-10	ENSRNOG00000026791			ENSRNOG00000026791	Pgbd5	piggyBac transposable element derived 5 [Source:RGD Symbol;Acc:1310825]	ARRAYEXPRESS,ENSG
ENSRNOG00000013658	-1.01753	8.40916	43.2783	4.74811e-11	6.69803e-10	ENSRNOG00000013658			ENSRNOG00000013658	Nefl	neurofilament light chain [Source:RGD Symbol;Acc:621458]	ARRAYEXPRESS,ENSG
ENSRNOG00000051952	1.24514	3.55327	43.2205	4.89056e-11	6.89253e-10	ENSRNOG00000051952			ENSRNOG00000051952	Tes	testin LIM domain protein [Source:RGD Symbol;Acc:1566346]	ARRAYEXPRESS,ENSG
ENSRNOG00000027433	3.47528	1.31051	43.1174	5.15526e-11	7.2588e-10	ENSRNOG00000027433			ENSRNOG00000027433	Akr1b10	aldo-keto reductase family 1 member B10 [Source:RGD Symbol;Acc:1308277]	ARRAYEXPRESS,ENSG
ENSRNOG00000011752	1.15435	5.33372	43.0867	5.23682e-11	7.36675e-10	ENSRNOG00000011752			ENSRNOG00000011752	Sh3d19	SH3 domain containing 19 [Source:RGD Symbol;Acc:1304885]	ARRAYEXPRESS,ENSG
ENSRNOG00000000645	0.984002	6.91145	42.9986	5.47796e-11	7.69878e-10	ENSRNOG00000000645			ENSRNOG00000000645	Reep3	receptor accessory protein 3 [Source:RGD Symbol;Acc:1560401]	ARRAYEXPRESS,ENSG
ENSRNOG00000053804	-0.909907	5.80542	42.9235	5.69236e-11	7.99264e-10	ENSRNOG00000053804			ENSRNOG00000053804	Prmt8	protein arginine methyltransferase 8 [Source:RGD Symbol;Acc:1587677]	ARRAYEXPRESS,ENSG
ENSRNOG00000010186	1.10823	6.60202	42.9044	5.74804e-11	8.06331e-10	ENSRNOG00000010186			ENSRNOG00000010186	Cdv3	carnitine deficiency-associated gene expressed in ventricle 3 [Source:RGD Symbol;Acc:1359113]	ARRAYEXPRESS,ENSG
ENSRNOG00000005115	2.661	-0.200628	42.8712	5.8465e-11	8.1938e-10	ENSRNOG00000005115			ENSRNOG00000005115	Asf1b	anti-silencing function 1B histone chaperone [Source:RGD Symbol;Acc:1304918]	ARRAYEXPRESS,ENSG
ENSRNOG00000018536	0.998919	5.27781	42.8596	5.8813e-11	8.23491e-10	ENSRNOG00000018536			ENSRNOG00000018536	Pck2	phosphoenolpyruvate carboxykinase 2 (mitochondrial) [Source:RGD Symbol;Acc:1311112]	ARRAYEXPRESS,ENSG
ENSRNOG00000007596	0.862728	5.83553	42.7862	6.10621e-11	8.54189e-10	ENSRNOG00000007596			ENSRNOG00000007596	Rffl	ring finger and FYVE-like domain containing E3 ubiquitin protein ligase [Source:RGD Symbol;Acc:727916]	ARRAYEXPRESS,ENSG
ENSRNOG00000020309	3.9697	-1.54199	42.6864	6.42585e-11	8.98069e-10	ENSRNOG00000020309			ENSRNOG00000020309	Gfra3	GDNF family receptor alpha 3 [Source:RGD Symbol;Acc:620502]	ARRAYEXPRESS,ENSG
ENSRNOG00000019659	1.18412	5.06016	42.6819	6.44057e-11	8.99292e-10	ENSRNOG00000019659			ENSRNOG00000019659	Aspa	aspartoacylase [Source:RGD Symbol;Acc:621693]	ARRAYEXPRESS,ENSG
ENSRNOG00000007372	1.75998	2.26703	42.5173	7.00595e-11	9.7733e-10	ENSRNOG00000007372			ENSRNOG00000007372	Casp1	caspase 1 [Source:RGD Symbol;Acc:2274]	ARRAYEXPRESS,ENSG
ENSRNOG00000013914	2.59386	0.207625	42.5091	7.03531e-11	9.80517e-10	ENSRNOG00000013914			ENSRNOG00000013914	Gpr132	G protein-coupled receptor 132 [Source:RGD Symbol;Acc:1310817]	ARRAYEXPRESS,ENSG
ENSRNOG00000008196	1.19452	3.70551	42.4825	7.13185e-11	9.93055e-10	ENSRNOG00000008196			ENSRNOG00000008196	Parp12	poly (ADP-ribose) polymerase family, member 12 [Source:RGD Symbol;Acc:1308628]	ARRAYEXPRESS,ENSG
ENSRNOG00000067168	2.71804	0.3249	42.4736	7.16428e-11	9.96649e-10	ENSRNOG00000067168			ENSRNOG00000067168	Prelid2	PRELI domain containing 2 [Source:RGD Symbol;Acc:1584707]	ARRAYEXPRESS,ENSG
ENSRNOG00000011406	3.64034	-1.08498	42.4658	7.19304e-11	9.99726e-10	ENSRNOG00000011406			ENSRNOG00000011406	Ccl4	C-C motif chemokine ligand 4 [Source:RGD Symbol;Acc:620441]	ARRAYEXPRESS,ENSG
ENSRNOG00000015991	0.887379	5.32796	42.4631	7.20277e-11	1.00016e-09	ENSRNOG00000015991			ENSRNOG00000015991	Npr2	natriuretic peptide receptor 2 [Source:RGD Symbol;Acc:620851]	ARRAYEXPRESS,ENSG
ENSRNOG00000016733	1.21646	4.10361	42.4372	7.29898e-11	1.01258e-09	ENSRNOG00000016733			ENSRNOG00000016733	Rab13	RAB13, member RAS oncogene family [Source:RGD Symbol;Acc:620880]	ARRAYEXPRESS,ENSG
ENSRNOG00000067971	-0.926762	7.49579	42.3279	7.71824e-11	1.06976e-09	ENSRNOG00000067971			ENSRNOG00000067971	Sprn	shadow of prion protein [Source:RGD Symbol;Acc:1561845]	ARRAYEXPRESS,ENSG
ENSRNOG00000032381	1.36648	3.32633	42.3129	7.77796e-11	1.07705e-09	ENSRNOG00000032381			ENSRNOG00000032381	Naglu	N-acetyl-alpha-glucosaminidase [Source:RGD Symbol;Acc:1564228]	ARRAYEXPRESS,ENSG
ENSRNOG00000042411	1.35719	4.34253	42.2724	7.94045e-11	1.09854e-09	ENSRNOG00000042411			ENSRNOG00000042411	Rps6ka1	ribosomal protein S6 kinase A1 [Source:RGD Symbol;Acc:620675]	ARRAYEXPRESS,ENSG
ENSRNOG00000047158	-1.7123	2.50712	42.2679	7.95897e-11	1.10009e-09	ENSRNOG00000047158			ENSRNOG00000047158	Selenbp1	selenium binding protein 1 [Source:RGD Symbol;Acc:620571]	ARRAYEXPRESS,ENSG
ENSRNOG00000022537	2.74107	-0.293703	42.2262	8.13047e-11	1.12276e-09	ENSRNOG00000022537			ENSRNOG00000022537	E2f8	E2F transcription factor 8 [Source:RGD Symbol;Acc:1308091]	ARRAYEXPRESS,ENSG
ENSRNOG00000010233	1.46959	6.54866	42.2177	8.1656e-11	1.12658e-09	ENSRNOG00000010233			ENSRNOG00000010233	Cald1	caldesmon 1 [Source:RGD Symbol;Acc:2256]	ARRAYEXPRESS,ENSG
ENSRNOG00000037845	2.18848	1.1056	42.1577	8.42026e-11	1.16066e-09	ENSRNOG00000037845			ENSRNOG00000037845	Cysltr1	cysteinyl leukotriene receptor 1 [Source:RGD Symbol;Acc:619796]	ARRAYEXPRESS,ENSG
ENSRNOG00000014013	0.970422	8.17497	42.1547	8.43327e-11	1.16139e-09	ENSRNOG00000014013			ENSRNOG00000014013	Map4k4	mitogen-activated protein kinase kinase kinase kinase 4 [Source:RGD Symbol;Acc:1305322]	ARRAYEXPRESS,ENSG
ENSRNOG00000018330	2.14494	1.09252	42.1356	8.5159e-11	1.17169e-09	ENSRNOG00000018330			ENSRNOG00000018330	Fam83f	family with sequence similarity 83, member F [Source:RGD Symbol;Acc:1562089]	ARRAYEXPRESS,ENSG
ENSRNOG00000014870	-1.47611	3.05294	42.1283	8.54769e-11	1.175e-09	ENSRNOG00000014870			ENSRNOG00000014870	Slc13a5	solute carrier family 13 member 5 [Source:RGD Symbol;Acc:631374]	ARRAYEXPRESS,ENSG
ENSRNOG00000008331	1.05693	6.58278	42.1115	8.62164e-11	1.18408e-09	ENSRNOG00000008331			ENSRNOG00000008331	Washc4	WASH complex subunit 4 [Source:RGD Symbol;Acc:1309995]	ARRAYEXPRESS,ENSG
ENSRNOG00000024818	1.43489	2.94674	42.0716	8.79938e-11	1.20739e-09	ENSRNOG00000024818			ENSRNOG00000024818	Eva1b	eva-1 homolog B [Source:RGD Symbol;Acc:1308876]	ARRAYEXPRESS,ENSG
ENSRNOG00000056174	-0.864458	6.66959	42.0398	8.94353e-11	1.22605e-09	ENSRNOG00000056174			ENSRNOG00000056174	Pdzd4	PDZ domain containing 4 [Source:RGD Symbol;Acc:1561214]	ARRAYEXPRESS,ENSG
ENSRNOG00000010533	1.08954	5.14486	42.0235	9.01849e-11	1.2352e-09	ENSRNOG00000010533			ENSRNOG00000010533	Arfip1	ADP-ribosylation factor interacting protein 1 [Source:RGD Symbol;Acc:708401]	ARRAYEXPRESS,ENSG
ENSRNOG00000002538	1.15983	5.01892	41.9562	9.33399e-11	1.27726e-09	ENSRNOG00000002538			ENSRNOG00000002538	Epb41l5	erythrocyte membrane protein band 4.1 like 5 [Source:RGD Symbol;Acc:1311366]	ARRAYEXPRESS,ENSG
ENSRNOG00000042189	0.900122	7.06114	41.9509	9.35941e-11	1.27957e-09	ENSRNOG00000042189			ENSRNOG00000042189	Rab31	RAB31, member RAS oncogene family [Source:RGD Symbol;Acc:628598]	ARRAYEXPRESS,ENSG
ENSRNOG00000055567	1.23508	7.09383	41.8993	9.60959e-11	1.31258e-09	ENSRNOG00000055567			ENSRNOG00000055567	Fmnl2	formin-like 2 [Source:RGD Symbol;Acc:1560248]	ARRAYEXPRESS,ENSG
ENSRNOG00000000457	1.88235	2.80802	41.8492	9.85892e-11	1.34542e-09	ENSRNOG00000000457			ENSRNOG00000000457	Tap1	transporter 1, ATP binding cassette subfamily B member [Source:RGD Symbol;Acc:3817]	ARRAYEXPRESS,ENSG
ENSRNOG00000067370	2.0522	1.27658	41.8277	9.96822e-11	1.35911e-09	ENSRNOG00000067370			ENSRNOG00000067370	LOC100911661	uncharacterized LOC100911661 [Source:RGD Symbol;Acc:6491687]	ARRAYEXPRESS,ENSG
ENSRNOG00000020673	1.22823	6.89227	41.7873	1.01765e-10	1.38624e-09	ENSRNOG00000020673			ENSRNOG00000020673	Pbxip1	PBX homeobox interacting protein 1 [Source:RGD Symbol;Acc:1305180]	ARRAYEXPRESS,ENSG
ENSRNOG00000049034	1.38011	3.33696	41.7708	1.02627e-10	1.39673e-09	ENSRNOG00000049034			ENSRNOG00000049034	Ptrh1	peptidyl-tRNA hydrolase 1 homolog [Source:RGD Symbol;Acc:1310165]	ARRAYEXPRESS,ENSG
ENSRNOG00000028872	1.99751	3.98955	41.7458	1.03945e-10	1.41339e-09	ENSRNOG00000028872			ENSRNOG00000028872	Rai14	retinoic acid induced 14 [Source:RGD Symbol;Acc:1305942]	ARRAYEXPRESS,ENSG
ENSRNOG00000022760	2.10079	1.63776	41.7397	1.0427e-10	1.41653e-09	ENSRNOG00000022760			ENSRNOG00000022760	Rubcnl	rubicon like autophagy enhancer [Source:RGD Symbol;Acc:1304929]	ARRAYEXPRESS,ENSG
ENSRNOG00000043167	1.46783	3.40277	41.6632	1.08432e-10	1.47174e-09	ENSRNOG00000043167			ENSRNOG00000043167	Itga9	integrin subunit alpha 9 [Source:RGD Symbol;Acc:1311191]	ARRAYEXPRESS,ENSG
ENSRNOG00000060753	1.22981	4.32714	41.6446	1.09466e-10	1.48445e-09	ENSRNOG00000060753			ENSRNOG00000060753	Esyt1	extended synaptotagmin 1 [Source:RGD Symbol;Acc:3053]	ARRAYEXPRESS,ENSG
ENSRNOG00000013656	0.955063	6.0569	41.634	1.10062e-10	1.49118e-09	ENSRNOG00000013656			ENSRNOG00000013656	Lpar1	lysophosphatidic acid receptor 1 [Source:RGD Symbol;Acc:620563]	ARRAYEXPRESS,ENSG
ENSRNOG00000053410	2.2298	0.819698	41.5909	1.12517e-10	1.52308e-09	ENSRNOG00000053410			ENSRNOG00000053410	Adcy10	adenylate cyclase 10 [Source:RGD Symbol;Acc:708450]	ARRAYEXPRESS,ENSG
ENSRNOG00000019838	2.0122	1.71346	41.5433	1.15291e-10	1.55922e-09	ENSRNOG00000019838			ENSRNOG00000019838	Gmfg	glia maturation factor, gamma [Source:RGD Symbol;Acc:620506]	ARRAYEXPRESS,ENSG
ENSRNOG00000060614	-1.007	5.67319	41.5107	1.17226e-10	1.58396e-09	ENSRNOG00000060614			ENSRNOG00000060614	Pxdn	peroxidasin [Source:RGD Symbol;Acc:1560694]	ARRAYEXPRESS,ENSG
ENSRNOG00000015072	2.95092	0.750832	41.4916	1.18379e-10	1.59811e-09	ENSRNOG00000015072			ENSRNOG00000015072	Ptgr1	prostaglandin reductase 1 [Source:RGD Symbol;Acc:621195]	ARRAYEXPRESS,ENSG
ENSRNOG00000037814	3.46772	0.0251014	41.4879	1.18605e-10	1.59974e-09	ENSRNOG00000037814			ENSRNOG00000037814	Cxcl17	C-X-C motif chemokine ligand 17 [Source:RGD Symbol;Acc:1304717]	ARRAYEXPRESS,ENSG
ENSRNOG00000007023	1.00533	4.77705	41.4825	1.18929e-10	1.60267e-09	ENSRNOG00000007023			ENSRNOG00000007023	Galm	galactose mutarotase [Source:RGD Symbol;Acc:1359459]	ARRAYEXPRESS,ENSG
ENSRNOG00000015382	1.15438	4.08949	41.4758	1.1934e-10	1.60677e-09	ENSRNOG00000015382			ENSRNOG00000015382	Arid5a	AT-rich interaction domain 5A [Source:RGD Symbol;Acc:1311041]	ARRAYEXPRESS,ENSG
ENSRNOG00000006388	2.05721	2.73403	41.4361	1.21786e-10	1.63824e-09	ENSRNOG00000006388			ENSRNOG00000006388	Pygl	glycogen phosphorylase L [Source:RGD Symbol;Acc:620687]	ARRAYEXPRESS,ENSG
ENSRNOG00000010091	0.94855	6.95103	41.4339	1.21923e-10	1.63862e-09	ENSRNOG00000010091			ENSRNOG00000010091	Efcab14	EF-hand calcium binding domain 14 [Source:RGD Symbol;Acc:1310351]	ARRAYEXPRESS,ENSG
ENSRNOG00000018052	1.28868	4.25589	41.4275	1.22327e-10	1.64258e-09	ENSRNOG00000018052			ENSRNOG00000018052	Cnksr3	Cnksr family member 3 [Source:RGD Symbol;Acc:1307544]	ARRAYEXPRESS,ENSG
ENSRNOG00000007907	-0.907341	5.71405	41.3864	1.24922e-10	1.67594e-09	ENSRNOG00000007907			ENSRNOG00000007907	Tmem178a	transmembrane protein 178A [Source:RGD Symbol;Acc:1303057]	ARRAYEXPRESS,ENSG
ENSRNOG00000007763	0.936594	5.44141	41.3692	1.26026e-10	1.68925e-09	ENSRNOG00000007763			ENSRNOG00000007763	Plod1	procollagen-lysine, 2-oxoglutarate 5-dioxygenase 1 [Source:RGD Symbol;Acc:621382]	ARRAYEXPRESS,ENSG
ENSRNOG00000049054	-1.13164	5.76722	41.3078	1.30047e-10	1.74159e-09	ENSRNOG00000049054			ENSRNOG00000049054	Ntsr2	neurotensin receptor 2 [Source:RGD Symbol;Acc:70962]	ARRAYEXPRESS,ENSG
ENSRNOG00000000105	-1.04106	8.4089	41.2947	1.30924e-10	1.75053e-09	ENSRNOG00000000105			ENSRNOG00000000105	Cplx2	complexin 2 [Source:RGD Symbol;Acc:70945]	ARRAYEXPRESS,ENSG
ENSRNOG00000011912	-0.970398	6.40372	41.2943	1.30947e-10	1.75053e-09	ENSRNOG00000011912			ENSRNOG00000011912	Tmem38a	transmembrane protein 38a [Source:RGD Symbol;Acc:1307901]	ARRAYEXPRESS,ENSG
ENSRNOG00000038066	-0.92714	5.10053	41.291	1.31169e-10	1.75194e-09	ENSRNOG00000038066			ENSRNOG00000038066	Nalf2	NALCN channel auxiliary factor 2 [Source:RGD Symbol;Acc:1584125]	ARRAYEXPRESS,ENSG
ENSRNOG00000004912	1.23505	6.79553	41.1829	1.38631e-10	1.84997e-09	ENSRNOG00000004912			ENSRNOG00000004912	Itgav	integrin subunit alpha V [Source:RGD Symbol;Acc:1310613]	ARRAYEXPRESS,ENSG
ENSRNOG00000016852	2.50518	0.121205	41.0963	1.44909e-10	1.93204e-09	ENSRNOG00000016852			ENSRNOG00000016852	Apobec3	apolipoprotein B mRNA editing enzyme catalytic subunit 3 [Source:RGD Symbol;Acc:1307800]	ARRAYEXPRESS,ENSG
ENSRNOG00000013902	1.22837	5.34085	41.0793	1.46177e-10	1.94721e-09	ENSRNOG00000013902			ENSRNOG00000013902	P2ry12	purinergic receptor P2Y12 [Source:RGD Symbol;Acc:621681]	ARRAYEXPRESS,ENSG
ENSRNOG00000019077	0.894679	6.21345	41.0623	1.47451e-10	1.96246e-09	ENSRNOG00000019077			ENSRNOG00000019077	Lipa	lipase A, lysosomal acid type [Source:RGD Symbol;Acc:3008]	ARRAYEXPRESS,ENSG
ENSRNOG00000008106	1.02173	5.11749	41.0575	1.47817e-10	1.96559e-09	ENSRNOG00000008106			ENSRNOG00000008106	Shmt2	serine hydroxymethyltransferase 2 [Source:RGD Symbol;Acc:1308582]	ARRAYEXPRESS,ENSG
ENSRNOG00000023079	0.915695	5.67326	41.0524	1.48202e-10	1.96897e-09	ENSRNOG00000023079			ENSRNOG00000023079	Nras	NRAS proto-oncogene, GTPase [Source:RGD Symbol;Acc:3205]	ARRAYEXPRESS,ENSG
ENSRNOG00000020687	-0.904378	5.3821	41.0295	1.49947e-10	1.9904e-09	ENSRNOG00000020687			ENSRNOG00000020687	Dpf1	double PHD fingers 1 [Source:RGD Symbol;Acc:61868]	ARRAYEXPRESS,ENSG
ENSRNOG00000029260	-1.17355	7.61627	41.0086	1.51558e-10	2.01001e-09	ENSRNOG00000029260			ENSRNOG00000029260	Pitpnm2	phosphatidylinositol transfer protein, membrane-associated 2 [Source:RGD Symbol;Acc:1310867]	ARRAYEXPRESS,ENSG
ENSRNOG00000048321	3.30595	-0.908955	40.9773	1.5401e-10	2.04073e-09	ENSRNOG00000048321			ENSRNOG00000048321	Tnfsf8	TNF superfamily member 8 [Source:RGD Symbol;Acc:1590403]	ARRAYEXPRESS,ENSG
ENSRNOG00000052549	-1.1228	6.86454	40.9614	1.55267e-10	2.05559e-09	ENSRNOG00000052549			ENSRNOG00000052549	Chga	chromogranin A [Source:RGD Symbol;Acc:2338]	ARRAYEXPRESS,ENSG
ENSRNOG00000015297	2.54892	1.13964	40.9588	1.55471e-10	2.05648e-09	ENSRNOG00000015297			ENSRNOG00000015297	C9h6orf132	similar to human chromosome 6 open reading frame 132 [Source:RGD Symbol;Acc:1561662]	ARRAYEXPRESS,ENSG
ENSRNOG00000001704	2.55487	0.308541	40.923	1.58349e-10	2.09271e-09	ENSRNOG00000001704			ENSRNOG00000001704	Runx1	RUNX family transcription factor 1 [Source:RGD Symbol;Acc:2283]	ARRAYEXPRESS,ENSG
ENSRNOG00000017118	2.52195	1.77391	40.8778	1.6205e-10	2.13974e-09	ENSRNOG00000017118			ENSRNOG00000017118	P4ha3	prolyl 4-hydroxylase subunit alpha 3 [Source:RGD Symbol;Acc:735150]	ARRAYEXPRESS,ENSG
ENSRNOG00000013564	2.18263	1.11912	40.8581	1.63696e-10	2.15958e-09	ENSRNOG00000013564			ENSRNOG00000013564	Dok3	docking protein 3 [Source:RGD Symbol;Acc:1311840]	ARRAYEXPRESS,ENSG
ENSRNOG00000019542	2.17346	3.68229	40.8264	1.66371e-10	2.19296e-09	ENSRNOG00000019542			ENSRNOG00000019542	LOC100910979	interferon-inducible GTPase 1-like [Source:RGD Symbol;Acc:6495625]	ARRAYEXPRESS,ENSG
ENSRNOG00000019183	-2.6208	0.920478	40.8204	1.66884e-10	2.19779e-09	ENSRNOG00000019183			ENSRNOG00000019183	Alox15	arachidonate 15-lipoxygenase [Source:RGD Symbol;Acc:70493]	ARRAYEXPRESS,ENSG
ENSRNOG00000004280	1.03231	5.44288	40.8019	1.68466e-10	2.21669e-09	ENSRNOG00000004280			ENSRNOG00000004280	Tcn2	transcobalamin 2 [Source:RGD Symbol;Acc:620681]	ARRAYEXPRESS,ENSG
ENSRNOG00000021104	2.29101	2.55625	40.7424	1.73673e-10	2.28321e-09	ENSRNOG00000021104			ENSRNOG00000021104	Emp3	epithelial membrane protein 3 [Source:RGD Symbol;Acc:621094]	ARRAYEXPRESS,ENSG
ENSRNOG00000048449	2.41895	0.502782	40.7037	1.77151e-10	2.3269e-09	ENSRNOG00000048449			ENSRNOG00000048449	Itgb3	integrin subunit beta 3 [Source:RGD Symbol;Acc:628868]	ARRAYEXPRESS,ENSG
ENSRNOG00000005772	2.64847	1.65451	40.6422	1.82813e-10	2.39918e-09	ENSRNOG00000005772			ENSRNOG00000005772	Hacd4	3-hydroxyacyl-CoA dehydratase 4 [Source:RGD Symbol;Acc:1310339]	ARRAYEXPRESS,ENSG
ENSRNOG00000042524	3.8428	-1.66004	40.614	1.85472e-10	2.43197e-09	ENSRNOG00000042524			ENSRNOG00000042524	Milr1	mast cell immunoglobulin-like receptor 1 [Source:RGD Symbol;Acc:620488]	ARRAYEXPRESS,ENSG
ENSRNOG00000007540	3.17865	-0.375062	40.6061	1.8622e-10	2.43964e-09	ENSRNOG00000007540			ENSRNOG00000007540	Msc	musculin [Source:RGD Symbol;Acc:1305496]	ARRAYEXPRESS,ENSG
ENSRNOG00000023143	2.09087	2.5192	40.5652	1.90164e-10	2.48915e-09	ENSRNOG00000023143			ENSRNOG00000023143	Nlrp1a	NLR family, pyrin domain containing 1A [Source:RGD Symbol;Acc:1310963]	ARRAYEXPRESS,ENSG
ENSRNOG00000025338	0.951004	5.27341	40.5536	1.91298e-10	2.50182e-09	ENSRNOG00000025338			ENSRNOG00000025338	Msi2	musashi RNA-binding protein 2 [Source:RGD Symbol;Acc:1560397]	ARRAYEXPRESS,ENSG
ENSRNOG00000018603	1.0196	4.84764	40.4914	1.97484e-10	2.58047e-09	ENSRNOG00000018603			ENSRNOG00000018603	Carns1	carnosine synthase 1 [Source:RGD Symbol;Acc:1308234]	ARRAYEXPRESS,ENSG
ENSRNOG00000021264	0.845835	5.3589	40.4776	1.98888e-10	2.59657e-09	ENSRNOG00000021264			ENSRNOG00000021264	Pcna	proliferating cell nuclear antigen [Source:RGD Symbol;Acc:3269]	ARRAYEXPRESS,ENSG
ENSRNOG00000006472	1.06898	5.1444	40.4637	2.003e-10	2.61275e-09	ENSRNOG00000006472			ENSRNOG00000006472	Hspa2	heat shock protein family A (Hsp70) member 2 [Source:RGD Symbol;Acc:620664]	ARRAYEXPRESS,ENSG
ENSRNOG00000037432	1.28585	3.12819	40.451	2.01607e-10	2.62752e-09	ENSRNOG00000037432			ENSRNOG00000037432	Exo5	exonuclease 5 [Source:RGD Symbol;Acc:1309802]	ARRAYEXPRESS,ENSG
ENSRNOG00000021269	-1.11585	9.51719	40.3789	2.09184e-10	2.72391e-09	ENSRNOG00000021269			ENSRNOG00000021269	Chgb	chromogranin B [Source:RGD Symbol;Acc:2339]	ARRAYEXPRESS,ENSG
ENSRNOG00000050552	1.08729	4.73117	40.3663	2.10543e-10	2.73924e-09	ENSRNOG00000050552			ENSRNOG00000050552	Snap23	synaptosome associated protein 23 [Source:RGD Symbol;Acc:620221]	ARRAYEXPRESS,ENSG
ENSRNOG00000012213	1.52756	2.40152	40.3386	2.13544e-10	2.77589e-09	ENSRNOG00000012213			ENSRNOG00000012213	Nthl1	nth-like DNA glycosylase 1 [Source:RGD Symbol;Acc:1309289]	ARRAYEXPRESS,ENSG
ENSRNOG00000004726	0.835885	5.53979	40.3139	2.16268e-10	2.80888e-09	ENSRNOG00000004726			ENSRNOG00000004726	Mapkapk2	MAPK activated protein kinase 2 [Source:RGD Symbol;Acc:631362]	ARRAYEXPRESS,ENSG
ENSRNOG00000049282	3.05722	0.256404	40.2966	2.18191e-10	2.8314e-09	ENSRNOG00000049282			ENSRNOG00000049282	Oas2	2'-5' oligoadenylate synthetase 2 [Source:RGD Symbol;Acc:1359697]	ARRAYEXPRESS,ENSG
ENSRNOG00000007048	0.944292	7.35928	40.2127	2.27757e-10	2.95301e-09	ENSRNOG00000007048			ENSRNOG00000007048	Rap1b	RAP1B, member of RAS oncogene family [Source:RGD Symbol;Acc:620577]	ARRAYEXPRESS,ENSG
ENSRNOG00000002014	4.08598	-1.46876	40.1827	2.31287e-10	2.9962e-09	ENSRNOG00000002014			ENSRNOG00000002014	Stap1	signal transducing adaptor family member 1 [Source:RGD Symbol;Acc:1311584]	ARRAYEXPRESS,ENSG
ENSRNOG00000029165	-0.952289	6.16963	40.1601	2.33975e-10	3.02841e-09	ENSRNOG00000029165			ENSRNOG00000029165	Stx1a	syntaxin 1A [Source:RGD Symbol;Acc:69430]	ARRAYEXPRESS,ENSG
ENSRNOG00000019704	1.09009	6.15472	40.0948	2.41935e-10	3.12876e-09	ENSRNOG00000019704			ENSRNOG00000019704	Resp18	regulated endocrine-specific protein 18 [Source:RGD Symbol;Acc:3555]	ARRAYEXPRESS,ENSG
ENSRNOG00000000805	-1.15777	8.16326	40.0536	2.47095e-10	3.19273e-09	ENSRNOG00000000805			ENSRNOG00000000805	Gja1	gap junction protein, alpha 1 [Source:RGD Symbol;Acc:2690]	ARRAYEXPRESS,ENSG
ENSRNOG00000069117	1.00537	4.7812	40.0314	2.49912e-10	3.22638e-09	ENSRNOG00000069117			ENSRNOG00000069117	Mmgt2	membrane magnesium transporter 2 [Source:RGD Symbol;Acc:1311260]	ARRAYEXPRESS,ENSG
ENSRNOG00000046874	1.06826	4.2077	39.9706	2.5781e-10	3.32548e-09	ENSRNOG00000046874			ENSRNOG00000046874	Snx9	sorting nexin 9 [Source:RGD Symbol;Acc:1584466]	ARRAYEXPRESS,ENSG
ENSRNOG00000031421	0.918417	5.65849	39.9409	2.61762e-10	3.37357e-09	ENSRNOG00000031421			ENSRNOG00000031421	Eif1a	eukaryotic translation initiation factor 1A [Source:RGD Symbol;Acc:1306331]	ARRAYEXPRESS,ENSG
ENSRNOG00000003229	-0.997672	9.66453	39.9325	2.62892e-10	3.38525e-09	ENSRNOG00000003229			ENSRNOG00000003229	Tspan7	tetraspanin 7 [Source:RGD Symbol;Acc:1589725]	ARRAYEXPRESS,ENSG
ENSRNOG00000028238	-1.83885	1.83947	39.9266	2.63693e-10	3.39266e-09	ENSRNOG00000028238			ENSRNOG00000028238	Sh3bgr	SH3 domain binding glutamate-rich protein [Source:RGD Symbol;Acc:1563599]	ARRAYEXPRESS,ENSG
ENSRNOG00000010626	2.74697	0.615115	39.7717	2.85458e-10	3.66954e-09	ENSRNOG00000010626			ENSRNOG00000010626	Sphk1	sphingosine kinase 1 [Source:RGD Symbol;Acc:620048]	ARRAYEXPRESS,ENSG
ENSRNOG00000069198	2.60088	0.407157	39.7415	2.89906e-10	3.72355e-09	ENSRNOG00000069198			ENSRNOG00000069198	Lrmda	leucine rich melanocyte differentiation associated [Source:RGD Symbol;Acc:1596707]	ARRAYEXPRESS,ENSG
ENSRNOG00000047349	2.56324	-0.0498073	39.6602	3.02217e-10	3.87837e-09	ENSRNOG00000047349			ENSRNOG00000047349	Ms4a6b	membrane-spanning 4-domains, subfamily A, member 6B [Source:RGD Symbol;Acc:1311761]	ARRAYEXPRESS,ENSG
ENSRNOG00000017879	0.807855	6.17773	39.6507	3.03692e-10	3.89398e-09	ENSRNOG00000017879			ENSRNOG00000017879	Gab1	GRB2-associated binding protein 1 [Source:RGD Symbol;Acc:1311085]	ARRAYEXPRESS,ENSG
ENSRNOG00000019961	-0.806969	6.38408	39.6172	3.0895e-10	3.95803e-09	ENSRNOG00000019961			ENSRNOG00000019961	Tmem151b	transmembrane protein 151B [Source:RGD Symbol;Acc:1562074]	ARRAYEXPRESS,ENSG
ENSRNOG00000057988	-0.89789	8.77705	39.6093	3.10206e-10	3.97075e-09	ENSRNOG00000057988			ENSRNOG00000057988	Pfkm	phosphofructokinase, muscle [Source:RGD Symbol;Acc:68419]	ARRAYEXPRESS,ENSG
ENSRNOG00000014718	-1.11835	7.9083	39.603	3.11201e-10	3.9801e-09	ENSRNOG00000014718			ENSRNOG00000014718	Acsl3	acyl-CoA synthetase long-chain family member 3 [Source:RGD Symbol;Acc:70552]	ARRAYEXPRESS,ENSG
ENSRNOG00000020440	-0.872837	6.25356	39.594	3.1265e-10	3.99524e-09	ENSRNOG00000020440			ENSRNOG00000020440	Fads2	fatty acid desaturase 2 [Source:RGD Symbol;Acc:68339]	ARRAYEXPRESS,ENSG
ENSRNOG00000034075	-1.00969	7.03083	39.5889	3.13463e-10	4.00223e-09	ENSRNOG00000034075			ENSRNOG00000034075	Ube2ql1	ubiquitin-conjugating enzyme E2Q family-like 1 [Source:RGD Symbol;Acc:1598121]	ARRAYEXPRESS,ENSG
ENSRNOG00000028219	1.09095	4.52592	39.5668	3.17031e-10	4.04437e-09	ENSRNOG00000028219			ENSRNOG00000028219	Tmem209	transmembrane protein 209 [Source:RGD Symbol;Acc:1309682]	ARRAYEXPRESS,ENSG
ENSRNOG00000017680	3.064	-0.823264	39.5384	3.21678e-10	4.10017e-09	ENSRNOG00000017680			ENSRNOG00000017680	Dennd2d	DENN domain containing 2D [Source:RGD Symbol;Acc:1305120]	ARRAYEXPRESS,ENSG
ENSRNOG00000045821	1.51115	2.68659	39.5194	3.24821e-10	4.13355e-09	ENSRNOG00000045821			ENSRNOG00000045821	Slc41a3	solute carrier family 41, member 3 [Source:RGD Symbol;Acc:1589573]	ARRAYEXPRESS,ENSG
ENSRNOG00000026745	-0.866947	6.90306	39.5192	3.24846e-10	4.13355e-09	ENSRNOG00000026745			ENSRNOG00000026745	Acsl6	acyl-CoA synthetase long-chain family member 6 [Source:RGD Symbol;Acc:69403]	ARRAYEXPRESS,ENSG
ENSRNOG00000002238	1.33011	5.30377	39.5071	3.26876e-10	4.15588e-09	ENSRNOG00000002238			ENSRNOG00000002238	Sema5b	semaphorin 5B [Source:RGD Symbol;Acc:1308914]	ARRAYEXPRESS,ENSG
ENSRNOG00000014104	-0.791931	6.5137	39.5021	3.277e-10	4.16284e-09	ENSRNOG00000014104			ENSRNOG00000014104	Myo5b	myosin Vb [Source:RGD Symbol;Acc:621347]	ARRAYEXPRESS,ENSG
ENSRNOG00000042326	-0.997814	5.1347	39.4569	3.35373e-10	4.2558e-09	ENSRNOG00000042326			ENSRNOG00000042326	Smpdl3b	sphingomyelin phosphodiesterase, acid-like 3B [Source:RGD Symbol;Acc:1307458]	ARRAYEXPRESS,ENSG
ENSRNOG00000022507	0.934276	6.49109	39.4557	3.35582e-10	4.2558e-09	ENSRNOG00000022507			ENSRNOG00000022507	Twf1	twinfilin actin-binding protein 1 [Source:RGD Symbol;Acc:1311872]	ARRAYEXPRESS,ENSG
ENSRNOG00000002548	3.09896	0.0491363	39.4419	3.37961e-10	4.28235e-09	ENSRNOG00000002548			ENSRNOG00000002548	Tnn	tenascin N [Source:RGD Symbol;Acc:1306002]	ARRAYEXPRESS,ENSG
ENSRNOG00000014452	1.85441	2.41849	39.4032	3.44734e-10	4.3645e-09	ENSRNOG00000014452			ENSRNOG00000014452	Zfhx3	zinc finger homeobox 3 [Source:RGD Symbol;Acc:1560268]	ARRAYEXPRESS,ENSG
ENSRNOG00000022893	-0.977335	7.89483	39.3942	3.46321e-10	4.38091e-09	ENSRNOG00000022893			ENSRNOG00000022893	Rimbp2	RIMS binding protein 2 [Source:RGD Symbol;Acc:708533]	ARRAYEXPRESS,ENSG
ENSRNOG00000005561	-0.810816	7.24995	39.2902	3.6527e-10	4.61674e-09	ENSRNOG00000005561			ENSRNOG00000005561	Brinp1	BMP/retinoic acid inducible neural specific 1 [Source:RGD Symbol;Acc:708519]	ARRAYEXPRESS,ENSG
ENSRNOG00000063332	2.562	0.580395	39.2577	3.71408e-10	4.69039e-09	ENSRNOG00000063332			ENSRNOG00000063332	ENSRNOG00000063332	None	ARRAYEXPRESS,ENSG,UNIPROT_GN
ENSRNOG00000047618	0.940488	5.17602	39.2159	3.79429e-10	4.78767e-09	ENSRNOG00000047618			ENSRNOG00000047618	Katnal1	katanin catalytic subunit A1 like 1 [Source:RGD Symbol;Acc:1359252]	ARRAYEXPRESS,ENSG
ENSRNOG00000010448	1.03892	5.73931	39.1934	3.83836e-10	4.83922e-09	ENSRNOG00000010448			ENSRNOG00000010448	Ptbp1	polypyrimidine tract binding protein 1 [Source:RGD Symbol;Acc:62047]	ARRAYEXPRESS,ENSG
ENSRNOG00000020202	-0.951625	7.15543	39.137	3.95086e-10	4.9769e-09	ENSRNOG00000020202			ENSRNOG00000020202	Asrgl1	asparaginase and isoaspartyl peptidase 1 [Source:RGD Symbol;Acc:708526]	ARRAYEXPRESS,ENSG
ENSRNOG00000017277	3.02616	0.627385	39.1105	4.00476e-10	5.04058e-09	ENSRNOG00000017277			ENSRNOG00000017277	Igsf6	immunoglobulin superfamily, member 6 [Source:RGD Symbol;Acc:620663]	ARRAYEXPRESS,ENSG
ENSRNOG00000010655	2.24282	1.05087	39.0938	4.03915e-10	5.07901e-09	ENSRNOG00000010655			ENSRNOG00000010655	Mttp	microsomal triglyceride transfer protein [Source:RGD Symbol;Acc:1308388]	ARRAYEXPRESS,ENSG
ENSRNOG00000020587	1.1659	4.26065	39.0925	4.04204e-10	5.07901e-09	ENSRNOG00000020587			ENSRNOG00000020587	Efemp2	EGF containing fibulin extracellular matrix protein 2 [Source:RGD Symbol;Acc:1359496]	ARRAYEXPRESS,ENSG
ENSRNOG00000011700	0.828333	5.55509	39.0769	4.0743e-10	5.11529e-09	ENSRNOG00000011700			ENSRNOG00000011700	Ptprm	protein tyrosine phosphatase, receptor type, M [Source:RGD Symbol;Acc:620776]	ARRAYEXPRESS,ENSG
ENSRNOG00000005776	-1.10302	6.60255	39.0747	4.07894e-10	5.11685e-09	ENSRNOG00000005776			ENSRNOG00000005776	Bcl11b	BCL11 transcription factor B [Source:RGD Symbol;Acc:1311128]	ARRAYEXPRESS,ENSG
ENSRNOG00000009956	1.09682	8.02313	39.0697	4.0894e-10	5.1257e-09	ENSRNOG00000009956			ENSRNOG00000009956	Wnk1	WNK lysine deficient protein kinase 1 [Source:RGD Symbol;Acc:621141]	ARRAYEXPRESS,ENSG
ENSRNOG00000004411	1.7288	2.0775	39.0088	4.21899e-10	5.28374e-09	ENSRNOG00000004411			ENSRNOG00000004411	Tspan8	tetraspanin 8 [Source:RGD Symbol;Acc:621783]	ARRAYEXPRESS,ENSG
ENSRNOG00000042758	1.45255	2.71668	38.984	4.27287e-10	5.34676e-09	ENSRNOG00000042758			ENSRNOG00000042758	Tmem243	transmembrane protein 243 [Source:RGD Symbol;Acc:1562351]	ARRAYEXPRESS,ENSG
ENSRNOG00000024632	0.78964	6.23025	38.9283	4.39664e-10	5.49707e-09	ENSRNOG00000024632			ENSRNOG00000024632	Atf6	activating transcription factor 6 [Source:RGD Symbol;Acc:1305471]	ARRAYEXPRESS,ENSG
ENSRNOG00000015441	1.17788	4.70541	38.9013	4.45782e-10	5.56895e-09	ENSRNOG00000015441			ENSRNOG00000015441	Il4r	interleukin 4 receptor [Source:RGD Symbol;Acc:2899]	ARRAYEXPRESS,ENSG
ENSRNOG00000009131	1.7806	1.82649	38.8937	4.47526e-10	5.58161e-09	ENSRNOG00000009131			ENSRNOG00000009131	Zc3h12a	zinc finger CCCH type containing 12A [Source:RGD Symbol;Acc:1306776]	ARRAYEXPRESS,ENSG
ENSRNOG00000056297	1.08865	4.71894	38.8936	4.47537e-10	5.58161e-09	ENSRNOG00000056297			ENSRNOG00000056297	Fmnl3	formin-like 3 [Source:RGD Symbol;Acc:1583854]	ARRAYEXPRESS,ENSG
ENSRNOG00000005037	2.17638	1.10304	38.8477	4.58202e-10	5.7099e-09	ENSRNOG00000005037			ENSRNOG00000005037	Kif18a	kinesin family member 18A [Source:RGD Symbol;Acc:1561740]	ARRAYEXPRESS,ENSG
ENSRNOG00000053239	-0.907518	5.74797	38.7887	4.72246e-10	5.88005e-09	ENSRNOG00000053239			ENSRNOG00000053239	Clmp	CXADR-like membrane protein [Source:RGD Symbol;Acc:708569]	ARRAYEXPRESS,ENSG
ENSRNOG00000017194	1.13211	6.94432	38.7705	4.76686e-10	5.93043e-09	ENSRNOG00000017194			ENSRNOG00000017194	Prdx1	peroxiredoxin 1 [Source:RGD Symbol;Acc:620039]	ARRAYEXPRESS,ENSG
ENSRNOG00000012176	1.49198	2.61459	38.7558	4.80276e-10	5.97017e-09	ENSRNOG00000012176			ENSRNOG00000012176	Rab27b	RAB27B, member RAS oncogene family [Source:RGD Symbol;Acc:620114]	ARRAYEXPRESS,ENSG
ENSRNOG00000013162	-0.83138	7.10993	38.7081	4.92152e-10	6.11275e-09	ENSRNOG00000013162			ENSRNOG00000013162	Zcchc12	zinc finger CCHC-type containing 12 [Source:RGD Symbol;Acc:1359439]	ARRAYEXPRESS,ENSG
ENSRNOG00000003388	2.064	1.71667	38.7026	4.93556e-10	6.12514e-09	ENSRNOG00000003388			ENSRNOG00000003388	Cenpf	centromere protein F [Source:RGD Symbol;Acc:628667]	ARRAYEXPRESS,ENSG
ENSRNOG00000003743	0.824634	6.216	38.6863	4.97692e-10	6.17138e-09	ENSRNOG00000003743			ENSRNOG00000003743	Dars1	aspartyl-tRNA synthetase 1 [Source:RGD Symbol;Acc:621167]	ARRAYEXPRESS,ENSG
ENSRNOG00000019478	1.09077	4.30944	38.6713	5.01539e-10	6.21397e-09	ENSRNOG00000019478			ENSRNOG00000019478	Irf9	interferon regulatory factor 9 [Source:RGD Symbol;Acc:1308766]	ARRAYEXPRESS,ENSG
ENSRNOG00000052469	0.956668	5.82009	38.6545	5.05876e-10	6.26256e-09	ENSRNOG00000052469			ENSRNOG00000052469	Bmpr1a	bone morphogenetic protein receptor type 1A [Source:RGD Symbol;Acc:70989]	ARRAYEXPRESS,ENSG
ENSRNOG00000012580	-1.42024	4.24038	38.6199	5.14902e-10	6.36906e-09	ENSRNOG00000012580			ENSRNOG00000012580	Ccdc141	coiled-coil domain containing 141 [Source:RGD Symbol;Acc:1593250]	ARRAYEXPRESS,ENSG
ENSRNOG00000017392	1.9809	1.5688	38.6096	5.17635e-10	6.39761e-09	ENSRNOG00000017392			ENSRNOG00000017392	Fgf2	fibroblast growth factor 2 [Source:RGD Symbol;Acc:2609]	ARRAYEXPRESS,ENSG
ENSRNOG00000016156	-1.07903	10.28	38.5816	5.25104e-10	6.48046e-09	ENSRNOG00000016156			ENSRNOG00000016156	Nptxr	neuronal pentraxin receptor [Source:RGD Symbol;Acc:628898]	ARRAYEXPRESS,ENSG
ENSRNOG00000013229	1.19781	3.69567	38.5813	5.25199e-10	6.48046e-09	ENSRNOG00000013229			ENSRNOG00000013229	Mthfs	methenyltetrahydrofolate synthetase [Source:RGD Symbol;Acc:1306876]	ARRAYEXPRESS,ENSG
ENSRNOG00000054274	-0.981739	7.11167	38.5307	5.38993e-10	6.64523e-09	ENSRNOG00000054274			ENSRNOG00000054274	Cacnb3	calcium voltage-gated channel auxiliary subunit beta 3 [Source:RGD Symbol;Acc:2248]	ARRAYEXPRESS,ENSG
ENSRNOG00000017600	1.09611	5.47717	38.5007	5.47347e-10	6.74271e-09	ENSRNOG00000017600			ENSRNOG00000017600	Ptpn9	protein tyrosine phosphatase, non-receptor type 9 [Source:RGD Symbol;Acc:628726]	ARRAYEXPRESS,ENSG
ENSRNOG00000022911	1.97682	1.2785	38.4777	5.53829e-10	6.81699e-09	ENSRNOG00000022911			ENSRNOG00000022911	Hjurp	Holliday junction recognition protein [Source:RGD Symbol;Acc:1305846]	ARRAYEXPRESS,ENSG
ENSRNOG00000027833	1.04554	4.24312	38.4191	5.70706e-10	7.01899e-09	ENSRNOG00000027833			ENSRNOG00000027833	Fnip2	folliculin interacting protein 2 [Source:RGD Symbol;Acc:1562174]	ARRAYEXPRESS,ENSG
ENSRNOG00000015157	2.01049	1.13138	38.3252	5.98853e-10	7.35915e-09	ENSRNOG00000015157			ENSRNOG00000015157	Smtnl2	smoothelin-like 2 [Source:RGD Symbol;Acc:1585960]	ARRAYEXPRESS,ENSG
ENSRNOG00000030012	4.47381	-1.43473	38.3088	6.0391e-10	7.41524e-09	ENSRNOG00000030012			ENSRNOG00000030012	Clec4a2	C-type lectin domain family 4, member A2 [Source:RGD Symbol;Acc:1359163]	ARRAYEXPRESS,ENSG
ENSRNOG00000002820	3.88808	-1.12276	38.3014	6.06185e-10	7.43712e-09	ENSRNOG00000002820			ENSRNOG00000002820	LOC24906	RoBo-1 [Source:RGD Symbol;Acc:3683]	ARRAYEXPRESS,ENSG
ENSRNOG00000021017	-1.00514	6.23056	38.2639	6.17961e-10	7.57543e-09	ENSRNOG00000021017			ENSRNOG00000021017	Car11	carbonic anhydrase 11 [Source:RGD Symbol;Acc:735155]	ARRAYEXPRESS,ENSG
ENSRNOG00000000579	0.786352	6.39947	38.2566	6.20273e-10	7.59759e-09	ENSRNOG00000000579			ENSRNOG00000000579	Marcks	myristoylated alanine rich protein kinase C substrate [Source:RGD Symbol;Acc:3028]	ARRAYEXPRESS,ENSG
ENSRNOG00000069635	2.37258	0.919333	38.1111	6.68302e-10	8.17923e-09	ENSRNOG00000069635			ENSRNOG00000069635	Tnfaip8l1	TNF alpha induced protein 8 like 1 [Source:RGD Symbol;Acc:1588574]	ARRAYEXPRESS,ENSG
ENSRNOG00000003367	2.34907	0.974573	38.1091	6.68988e-10	8.18098e-09	ENSRNOG00000003367			ENSRNOG00000003367	Tmem220	transmembrane protein 220 [Source:RGD Symbol;Acc:1309576]	ARRAYEXPRESS,ENSG
ENSRNOG00000017833	-0.9052	4.94873	38.044	6.91687e-10	8.45171e-09	ENSRNOG00000017833			ENSRNOG00000017833	Actn2	actinin alpha 2 [Source:RGD Symbol;Acc:1308097]	ARRAYEXPRESS,ENSG
ENSRNOG00000009513	0.898932	6.2186	38.0378	6.93871e-10	8.47153e-09	ENSRNOG00000009513			ENSRNOG00000009513	Akr1b1	aldo-keto reductase family 1 member B1 [Source:RGD Symbol;Acc:2092]	ARRAYEXPRESS,ENSG
ENSRNOG00000060936	1.36023	3.04185	38.021	6.99861e-10	8.53773e-09	ENSRNOG00000060936			ENSRNOG00000060936	Ikbkg	inhibitor of nuclear factor kappa B kinase regulatory subunit gamma [Source:RGD Symbol;Acc:735223]	ARRAYEXPRESS,ENSG
ENSRNOG00000046280	-1.24865	5.36897	38.0131	7.02697e-10	8.5654e-09	ENSRNOG00000046280			ENSRNOG00000046280	Tceal5	transcription elongation factor A like 5 [Source:RGD Symbol;Acc:1594149]	ARRAYEXPRESS,ENSG
ENSRNOG00000012742	4.35229	-2.04992	38.0076	7.04683e-10	8.58266e-09	ENSRNOG00000012742			ENSRNOG00000012742	Irx2	iroquois homeobox 2 [Source:RGD Symbol;Acc:1309834]	ARRAYEXPRESS,ENSG
ENSRNOG00000019959	-1.01791	7.21776	37.9894	7.11318e-10	8.65648e-09	ENSRNOG00000019959			ENSRNOG00000019959	Kcnc3	potassium voltage-gated channel subfamily C member 3 [Source:RGD Symbol;Acc:621358]	ARRAYEXPRESS,ENSG
ENSRNOG00000030790	0.835726	6.95998	37.9756	7.16367e-10	8.71089e-09	ENSRNOG00000030790			ENSRNOG00000030790	Ctnnd1	catenin delta 1 [Source:RGD Symbol;Acc:1305643]	ARRAYEXPRESS,ENSG
ENSRNOG00000002128	1.09607	5.54666	37.9579	7.22861e-10	8.78276e-09	ENSRNOG00000002128			ENSRNOG00000002128	Ppat	phosphoribosyl pyrophosphate amidotransferase [Source:RGD Symbol;Acc:620237]	ARRAYEXPRESS,ENSG
ENSRNOG00000012016	0.759594	6.48495	37.9434	7.28284e-10	8.84152e-09	ENSRNOG00000012016			ENSRNOG00000012016	Npc1	NPC intracellular cholesterol transporter 1 [Source:RGD Symbol;Acc:628693]	ARRAYEXPRESS,ENSG
ENSRNOG00000016770	-1.02948	9.30932	37.9361	7.31007e-10	8.86743e-09	ENSRNOG00000016770			ENSRNOG00000016770	Calm3	calmodulin 3 [Source:RGD Symbol;Acc:2259]	ARRAYEXPRESS,ENSG
ENSRNOG00000004111	0.851689	5.78441	37.9253	7.35054e-10	8.90935e-09	ENSRNOG00000004111			ENSRNOG00000004111	Soat1	sterol O-acyltransferase 1 [Source:RGD Symbol;Acc:621641]	ARRAYEXPRESS,ENSG
ENSRNOG00000014573	-0.922671	7.68437	37.8911	7.48074e-10	9.05987e-09	ENSRNOG00000014573			ENSRNOG00000014573	Ckmt1	creatine kinase, mitochondrial 1 [Source:RGD Symbol;Acc:61976]	ARRAYEXPRESS,ENSG
ENSRNOG00000052247	1.04171	4.62142	37.8784	7.5294e-10	9.11149e-09	ENSRNOG00000052247			ENSRNOG00000052247	Manba	mannosidase beta [Source:RGD Symbol;Acc:1305785]	ARRAYEXPRESS,ENSG
ENSRNOG00000042607	-0.915385	5.17702	37.8591	7.60435e-10	9.1948e-09	ENSRNOG00000042607			ENSRNOG00000042607	Rhof	ras homolog family member F, filopodia associated [Source:RGD Symbol;Acc:1584038]	ARRAYEXPRESS,ENSG
ENSRNOG00000011071	1.19016	4.04637	37.8476	7.6491e-10	9.24148e-09	ENSRNOG00000011071			ENSRNOG00000011071	Nt5e	5' nucleotidase, ecto [Source:RGD Symbol;Acc:61956]	ARRAYEXPRESS,ENSG
ENSRNOG00000004361	1.60879	3.06581	37.836	7.69494e-10	9.28943e-09	ENSRNOG00000004361			ENSRNOG00000004361	Parp10	poly (ADP-ribose) polymerase family, member 10 [Source:RGD Symbol;Acc:7744876]	ARRAYEXPRESS,ENSG
ENSRNOG00000015308	2.00555	0.92374	37.7588	8.00539e-10	9.65646e-09	ENSRNOG00000015308			ENSRNOG00000015308	Pbk	PDZ binding kinase [Source:RGD Symbol;Acc:1309565]	ARRAYEXPRESS,ENSG
ENSRNOG00000007036	1.02527	6.23019	37.7499	8.04222e-10	9.69312e-09	ENSRNOG00000007036			ENSRNOG00000007036	Tgfbr1	transforming growth factor, beta receptor 1 [Source:RGD Symbol;Acc:3852]	ARRAYEXPRESS,ENSG
ENSRNOG00000019203	2.28785	2.59687	37.6609	8.41741e-10	1.01372e-08	ENSRNOG00000019203			ENSRNOG00000019203	Eya2	EYA transcriptional coactivator and phosphatase 2 [Source:RGD Symbol;Acc:620096]	ARRAYEXPRESS,ENSG
ENSRNOG00000023935	-0.84837	5.90484	37.5801	8.77353e-10	1.05577e-08	ENSRNOG00000023935			ENSRNOG00000023935	Nrsn2	neurensin 2 [Source:RGD Symbol;Acc:1586322]	ARRAYEXPRESS,ENSG
ENSRNOG00000014653	1.68327	2.11384	37.5316	8.99451e-10	1.08149e-08	ENSRNOG00000014653			ENSRNOG00000014653	Arl11	ADP-ribosylation factor like GTPase 11 [Source:RGD Symbol;Acc:1308083]	ARRAYEXPRESS,ENSG
ENSRNOG00000016488	1.11252	6.98658	37.5128	9.08143e-10	1.09108e-08	ENSRNOG00000016488			ENSRNOG00000016488	Pltp	phospholipid transfer protein [Source:RGD Symbol;Acc:1306695]	ARRAYEXPRESS,ENSG
ENSRNOG00000021713	1.9317	1.17482	37.4771	9.24937e-10	1.11037e-08	ENSRNOG00000021713			ENSRNOG00000021713	Kif18b	kinesin family member 18B [Source:RGD Symbol;Acc:1310360]	ARRAYEXPRESS,ENSG
ENSRNOG00000020078	1.48499	3.01065	37.4694	9.28567e-10	1.11384e-08	ENSRNOG00000020078			ENSRNOG00000020078	Vstm4	V-set and transmembrane domain containing 4 [Source:RGD Symbol;Acc:1310423]	ARRAYEXPRESS,ENSG
ENSRNOG00000047781	-1.10519	9.1765	37.3839	9.702e-10	1.16285e-08	ENSRNOG00000047781			ENSRNOG00000047781	Slc25a23	solute carrier family 25 member 23 [Source:RGD Symbol;Acc:1588586]	ARRAYEXPRESS,ENSG
ENSRNOG00000015768	-2.23814	1.36591	37.3756	9.74347e-10	1.16689e-08	ENSRNOG00000015768			ENSRNOG00000015768	Nat8f5	N-acetyltransferase 8 (GCN5-related) family member 5 [Source:RGD Symbol;Acc:621610]	ARRAYEXPRESS,ENSG
ENSRNOG00000013805	1.29981	3.06243	37.3635	9.80418e-10	1.17323e-08	ENSRNOG00000013805			ENSRNOG00000013805	Tnip2	TNFAIP3 interacting protein 2 [Source:RGD Symbol;Acc:1307717]	ARRAYEXPRESS,ENSG
ENSRNOG00000019141	2.65298	2.01064	37.3159	1.0046e-09	1.20121e-08	ENSRNOG00000019141			ENSRNOG00000019141	Ch25h	cholesterol 25-hydroxylase [Source:RGD Symbol;Acc:1310575]	ARRAYEXPRESS,ENSG
ENSRNOG00000021138	0.88792	6.14318	37.3047	1.0104e-09	1.20719e-08	ENSRNOG00000021138			ENSRNOG00000021138	Cers2	ceramide synthase 2 [Source:RGD Symbol;Acc:1310059]	ARRAYEXPRESS,ENSG
ENSRNOG00000016408	1.37035	2.99433	37.2997	1.01302e-09	1.20937e-08	ENSRNOG00000016408			ENSRNOG00000016408	Kirrel1	kirre like nephrin family adhesion molecule 1 [Source:RGD Symbol;Acc:727883]	ARRAYEXPRESS,ENSG
ENSRNOG00000024365	2.02687	1.15346	37.2799	1.02332e-09	1.2207e-08	ENSRNOG00000024365			ENSRNOG00000024365	Ect2	epithelial cell transforming 2 [Source:RGD Symbol;Acc:1308524]	ARRAYEXPRESS,ENSG
ENSRNOG00000030930	2.7672	0.281042	37.2288	1.0505e-09	1.25212e-08	ENSRNOG00000030930			ENSRNOG00000030930	Samsn1	SAM domain, SH3 domain and nuclear localization signals, 1 [Source:RGD Symbol;Acc:620926]	ARRAYEXPRESS,ENSG
ENSRNOG00000042960	-1.21804	4.60094	37.2121	1.05955e-09	1.26191e-08	ENSRNOG00000042960			ENSRNOG00000042960	Rgcc	regulator of cell cycle [Source:RGD Symbol;Acc:619721]	ARRAYEXPRESS,ENSG
ENSRNOG00000068138	-1.23626	4.00936	37.1827	1.07564e-09	1.28007e-08	ENSRNOG00000068138			ENSRNOG00000068138	Aldh3b2	aldehyde dehydrogenase 3 family, member B2 [Source:RGD Symbol;Acc:1584166]	ARRAYEXPRESS,ENSG
ENSRNOG00000045683	-1.28535	3.45603	37.1646	1.08569e-09	1.29101e-08	ENSRNOG00000045683			ENSRNOG00000045683	Mfap4	microfibril associated protein 4 [Source:RGD Symbol;Acc:1307841]	ARRAYEXPRESS,ENSG
ENSRNOG00000007804	1.47221	2.88714	37.1477	1.0951e-09	1.30116e-08	ENSRNOG00000007804			ENSRNOG00000007804	C1galt1	core 1 synthase, glycoprotein-N-acetylgalactosamine 3-beta-galactosyltransferase, 1 [Source:RGD Symbol;Acc:621105]	ARRAYEXPRESS,ENSG
ENSRNOG00000013727	1.92164	1.0027	37.1064	1.11855e-09	1.32798e-08	ENSRNOG00000013727			ENSRNOG00000013727	Ndc80	NDC80 kinetochore complex component [Source:RGD Symbol;Acc:1310154]	ARRAYEXPRESS,ENSG
ENSRNOG00000054371	-0.90882	9.06451	37.0902	1.1279e-09	1.33803e-08	ENSRNOG00000054371			ENSRNOG00000054371	Prkcg	protein kinase C, gamma [Source:RGD Symbol;Acc:3397]	ARRAYEXPRESS,ENSG
ENSRNOG00000031232	0.830719	7.12389	37.0721	1.13842e-09	1.34945e-08	ENSRNOG00000031232			ENSRNOG00000031232	Nrp2	neuropilin 2 [Source:RGD Symbol;Acc:621442]	ARRAYEXPRESS,ENSG
ENSRNOG00000000857	3.83785	-1.90666	36.9845	1.19072e-09	1.41033e-08	ENSRNOG00000000857			ENSRNOG00000000857	Msh5	mutS homolog 5 [Source:RGD Symbol;Acc:1303008]	ARRAYEXPRESS,ENSG
ENSRNOG00000001417	0.889729	5.07447	36.9407	1.2178e-09	1.44127e-08	ENSRNOG00000001417			ENSRNOG00000001417	Plod3	procollagen-lysine, 2-oxoglutarate 5-dioxygenase 3 [Source:RGD Symbol;Acc:631339]	ARRAYEXPRESS,ENSG
ENSRNOG00000033615	-1.10156	9.79527	36.9353	1.22118e-09	1.44414e-08	ENSRNOG00000033615			ENSRNOG00000033615	Mt-nd3	mitochondrially encoded NADH:ubiquinone oxidoreductase core subunit 3 [Source:RGD Symbol;Acc:620557]	ARRAYEXPRESS,ENSG
ENSRNOG00000045743	-2.01421	1.46656	36.8212	1.29473e-09	1.52991e-08	ENSRNOG00000045743			ENSRNOG00000045743	Etnppl	ethanolamine-phosphate phospho-lyase [Source:RGD Symbol;Acc:1590098]	ARRAYEXPRESS,ENSG
ENSRNOG00000069480	2.45474	0.849503	36.8151	1.2988e-09	1.53352e-08	ENSRNOG00000069480			ENSRNOG00000069480	ENSRNOG00000069480	None	ARRAYEXPRESS,ENSG,UNIPROT_GN
ENSRNOG00000017974	-0.801558	7.46219	36.8106	1.30184e-09	1.5359e-08	ENSRNOG00000017974			ENSRNOG00000017974	Gprin1	G protein-regulated inducer of neurite outgrowth 1 [Source:RGD Symbol;Acc:1308762]	ARRAYEXPRESS,ENSG
ENSRNOG00000006962	-0.839543	5.22536	36.8087	1.30307e-09	1.53615e-08	ENSRNOG00000006962			ENSRNOG00000006962	Stk32c	serine/threonine kinase 32C [Source:RGD Symbol;Acc:1305864]	ARRAYEXPRESS,ENSG
ENSRNOG00000022784	1.24841	3.98017	36.7014	1.37679e-09	1.62179e-08	ENSRNOG00000022784			ENSRNOG00000022784	Fzd10	frizzled class receptor 10 [Source:RGD Symbol;Acc:1583825]	ARRAYEXPRESS,ENSG
ENSRNOG00000001452	-1.83909	1.99869	36.6983	1.37903e-09	1.62316e-08	ENSRNOG00000001452			ENSRNOG00000001452	Fzd9	frizzled class receptor 9 [Source:RGD Symbol;Acc:628817]	ARRAYEXPRESS,ENSG
ENSRNOG00000053691	1.7897	4.46428	36.6809	1.39133e-09	1.63637e-08	ENSRNOG00000053691			ENSRNOG00000053691	Lama5	laminin subunit alpha 5 [Source:RGD Symbol;Acc:621023]	ARRAYEXPRESS,ENSG
ENSRNOG00000003198	-0.821548	7.62123	36.6721	1.39766e-09	1.64252e-08	ENSRNOG00000003198			ENSRNOG00000003198	Bmerb1	bMERB domain containing 1 [Source:RGD Symbol;Acc:1305733]	ARRAYEXPRESS,ENSG
ENSRNOG00000021569	-0.889184	6.94079	36.6561	1.40917e-09	1.65476e-08	ENSRNOG00000021569			ENSRNOG00000021569	Tiam1	TIAM Rac1 associated GEF 1 [Source:RGD Symbol;Acc:1307455]	ARRAYEXPRESS,ENSG
ENSRNOG00000001713	1.90119	2.53481	36.6331	1.42591e-09	1.67311e-08	ENSRNOG00000001713			ENSRNOG00000001713	Il13ra1	interleukin 13 receptor subunit alpha 1 [Source:RGD Symbol;Acc:628741]	ARRAYEXPRESS,ENSG
ENSRNOG00000009412	1.17395	3.86787	36.6125	1.44108e-09	1.6896e-08	ENSRNOG00000009412			ENSRNOG00000009412	Lrch1	leucine rich repeats and calponin homology domain containing 1 [Source:RGD Symbol;Acc:1595678]	ARRAYEXPRESS,ENSG
ENSRNOG00000046852	-1.23482	4.07821	36.6038	1.44749e-09	1.69579e-08	ENSRNOG00000046852			ENSRNOG00000046852	B3gat2	beta-1,3-glucuronyltransferase 2 [Source:RGD Symbol;Acc:620903]	ARRAYEXPRESS,ENSG
ENSRNOG00000008036	1.04058	5.00097	36.5836	1.4626e-09	1.71216e-08	ENSRNOG00000008036			ENSRNOG00000008036	Dennd4c	DENN domain containing 4C [Source:RGD Symbol;Acc:1308489]	ARRAYEXPRESS,ENSG
ENSRNOG00000031855	-0.842076	5.81106	36.5707	1.47225e-09	1.72212e-08	ENSRNOG00000031855			ENSRNOG00000031855	Actr3b	actin related protein 3B [Source:RGD Symbol;Acc:1565759]	ARRAYEXPRESS,ENSG
ENSRNOG00000009889	-0.795584	5.64907	36.5571	1.48256e-09	1.73283e-08	ENSRNOG00000009889			ENSRNOG00000009889	Pgm1	phosphoglucomutase 1 [Source:RGD Symbol;Acc:3316]	ARRAYEXPRESS,ENSG
ENSRNOG00000064975	1.03975	5.36026	36.5453	1.49159e-09	1.74204e-08	ENSRNOG00000064975			ENSRNOG00000064975	Fam177a1	family with sequence similarity 177, member A1 [Source:RGD Symbol;Acc:2323636]	ARRAYEXPRESS,ENSG
ENSRNOG00000025805	3.2258	-0.406946	36.5262	1.5063e-09	1.75786e-08	ENSRNOG00000025805			ENSRNOG00000025805	Ms4a14	membrane spanning 4-domains A14 [Source:RGD Symbol;Acc:727900]	ARRAYEXPRESS,ENSG
ENSRNOG00000009862	-1.05792	9.89615	36.5056	1.52232e-09	1.77517e-08	ENSRNOG00000009862			ENSRNOG00000009862	Olfm1	olfactomedin 1 [Source:RGD Symbol;Acc:620320]	ARRAYEXPRESS,ENSG
ENSRNOG00000043300	-1.8779	3.84013	36.4972	1.52885e-09	1.78141e-08	ENSRNOG00000043300			ENSRNOG00000043300	Enho	energy homeostasis associated [Source:RGD Symbol;Acc:6487582]	ARRAYEXPRESS,ENSG
ENSRNOG00000053498	2.59129	0.147725	36.4781	1.54388e-09	1.79754e-08	ENSRNOG00000053498			ENSRNOG00000053498	Dnajc22	DnaJ heat shock protein family (Hsp40) member C22 [Source:RGD Symbol;Acc:1311098]	ARRAYEXPRESS,ENSG
ENSRNOG00000007545	1.51917	3.57847	36.4115	1.59754e-09	1.85858e-08	ENSRNOG00000007545			ENSRNOG00000007545	Angptl4	angiopoietin-like 4 [Source:RGD Symbol;Acc:735058]	ARRAYEXPRESS,ENSG
ENSRNOG00000019330	2.46488	0.855922	36.2918	1.69877e-09	1.97482e-08	ENSRNOG00000019330			ENSRNOG00000019330	Procr	protein C receptor [Source:RGD Symbol;Acc:1305991]	ARRAYEXPRESS,ENSG
ENSRNOG00000023896	0.861929	5.84041	36.2816	1.70765e-09	1.98361e-08	ENSRNOG00000023896			ENSRNOG00000023896	Dusp6	dual specificity phosphatase 6 [Source:RGD Symbol;Acc:70978]	ARRAYEXPRESS,ENSG
ENSRNOG00000037371	1.42896	3.21633	36.2725	1.71569e-09	1.99141e-08	ENSRNOG00000037371			ENSRNOG00000037371	Xaf1	XIAP associated factor 1 [Source:RGD Symbol;Acc:1585988]	ARRAYEXPRESS,ENSG
ENSRNOG00000019202	1.73286	2.36527	36.2549	1.73128e-09	2.00796e-08	ENSRNOG00000019202			ENSRNOG00000019202	Pvr	PVR cell adhesion molecule [Source:RGD Symbol;Acc:3813]	ARRAYEXPRESS,ENSG
ENSRNOG00000005008	2.82939	-0.258342	36.2447	1.74029e-09	2.01686e-08	ENSRNOG00000005008			ENSRNOG00000005008	Angpt4	angiopoietin 4 [Source:RGD Symbol;Acc:1307539]	ARRAYEXPRESS,ENSG
ENSRNOG00000000840	-0.978062	8.31547	36.2316	1.75203e-09	2.02891e-08	ENSRNOG00000000840			ENSRNOG00000000840	Atp6v1g2	ATPase H+ transporting V1 subunit G2 [Source:RGD Symbol;Acc:1303186]	ARRAYEXPRESS,ENSG
ENSRNOG00000020401	1.53678	2.72485	36.1958	1.78453e-09	2.06496e-08	ENSRNOG00000020401			ENSRNOG00000020401	Adcy4	adenylate cyclase 4 [Source:RGD Symbol;Acc:2034]	ARRAYEXPRESS,ENSG
ENSRNOG00000060988	-0.873171	5.96319	36.1686	1.80961e-09	2.09237e-08	ENSRNOG00000060988			ENSRNOG00000060988	Kcnc4	potassium voltage-gated channel subfamily C member 4 [Source:RGD Symbol;Acc:1589169]	ARRAYEXPRESS,ENSG
ENSRNOG00000009054	-0.911851	7.94334	36.1107	1.8642e-09	2.15384e-08	ENSRNOG00000009054			ENSRNOG00000009054	Elmod1	ELMO domain containing 1 [Source:RGD Symbol;Acc:1564186]	ARRAYEXPRESS,ENSG
ENSRNOG00000020431	-0.983346	6.39009	35.9473	2.02726e-09	2.34044e-08	ENSRNOG00000020431			ENSRNOG00000020431	Matk	megakaryocyte-associated tyrosine kinase [Source:RGD Symbol;Acc:69058]	ARRAYEXPRESS,ENSG
ENSRNOG00000015957	2.29097	2.6748	35.8747	2.10427e-09	2.42748e-08	ENSRNOG00000015957			ENSRNOG00000015957	F13a1	coagulation factor XIII A1 chain [Source:RGD Symbol;Acc:621495]	ARRAYEXPRESS,ENSG
ENSRNOG00000009805	0.997747	4.64319	35.864	2.11586e-09	2.43898e-08	ENSRNOG00000009805			ENSRNOG00000009805	Wasf2	WASP family member 2 [Source:RGD Symbol;Acc:1307299]	ARRAYEXPRESS,ENSG
ENSRNOG00000052080	-1.04024	10.0592	35.8184	2.16594e-09	2.49481e-08	ENSRNOG00000052080			ENSRNOG00000052080	Camk2b	calcium/calmodulin-dependent protein kinase II beta [Source:RGD Symbol;Acc:2262]	ARRAYEXPRESS,ENSG
ENSRNOG00000001338	-3.7234	-1.61433	35.7543	2.23842e-09	2.57633e-08	ENSRNOG00000001338			ENSRNOG00000001338	Hpd	4-hydroxyphenylpyruvate dioxygenase [Source:RGD Symbol;Acc:61974]	ARRAYEXPRESS,ENSG
ENSRNOG00000050767	-0.87104	7.20209	35.7441	2.25017e-09	2.58786e-08	ENSRNOG00000050767			ENSRNOG00000050767	Nrn1	neuritin 1 [Source:RGD Symbol;Acc:621586]	ARRAYEXPRESS,ENSG
ENSRNOG00000000521	2.04217	2.74504	35.7381	2.25705e-09	2.5938e-08	ENSRNOG00000000521			ENSRNOG00000000521	Cdkn1a	cyclin-dependent kinase inhibitor 1A [Source:RGD Symbol;Acc:69328]	ARRAYEXPRESS,ENSG
ENSRNOG00000033256	2.60341	0.64607	35.7169	2.28177e-09	2.62021e-08	ENSRNOG00000033256			ENSRNOG00000033256	LOC691141	cDNA sequence AB124611 [Source:MGI Symbol;Acc:MGI:3043001]	ARRAYEXPRESS,ENSG
ENSRNOG00000032447	1.14413	3.49208	35.6944	2.30822e-09	2.64857e-08	ENSRNOG00000032447			ENSRNOG00000032447	Zfp641	zinc finger protein 641 [Source:RGD Symbol;Acc:1310412]	ARRAYEXPRESS,ENSG
ENSRNOG00000020088	-0.940629	5.26453	35.6558	2.35446e-09	2.6992e-08	ENSRNOG00000020088			ENSRNOG00000020088	Klhl26	kelch-like family member 26 [Source:RGD Symbol;Acc:1312034]	ARRAYEXPRESS,ENSG
ENSRNOG00000013265	0.991483	5.36417	35.6546	2.35594e-09	2.6992e-08	ENSRNOG00000013265			ENSRNOG00000013265	Tgfbr2	transforming growth factor, beta receptor 2 [Source:RGD Symbol;Acc:69651]	ARRAYEXPRESS,ENSG
ENSRNOG00000015233	0.813519	5.67025	35.5969	2.42674e-09	2.77821e-08	ENSRNOG00000015233			ENSRNOG00000015233	Etfa	electron transfer flavoprotein subunit alpha [Source:RGD Symbol;Acc:628747]	ARRAYEXPRESS,ENSG
ENSRNOG00000015329	0.902521	4.86244	35.578	2.45045e-09	2.80322e-08	ENSRNOG00000015329			ENSRNOG00000015329	Kpna2	karyopherin subunit alpha 2 [Source:RGD Symbol;Acc:621419]	ARRAYEXPRESS,ENSG
ENSRNOG00000004650	-1.07541	6.56539	35.5684	2.46252e-09	2.8149e-08	ENSRNOG00000004650			ENSRNOG00000004650	Begain	brain-enriched guanylate kinase-associated [Source:RGD Symbol;Acc:708347]	ARRAYEXPRESS,ENSG
ENSRNOG00000002928	-1.00883	6.62392	35.5579	2.47587e-09	2.82801e-08	ENSRNOG00000002928			ENSRNOG00000002928	Guk1	guanylate kinase 1 [Source:RGD Symbol;Acc:1309638]	ARRAYEXPRESS,ENSG
ENSRNOG00000011381	-1.04441	7.40176	35.5537	2.48111e-09	2.83128e-08	ENSRNOG00000011381			ENSRNOG00000011381	Acsbg1	acyl-CoA synthetase bubblegum family member 1 [Source:RGD Symbol;Acc:708557]	ARRAYEXPRESS,ENSG
ENSRNOG00000037148	1.46151	2.80832	35.5527	2.48249e-09	2.83128e-08	ENSRNOG00000037148			ENSRNOG00000037148	Adap2	ArfGAP with dual PH domains 2 [Source:RGD Symbol;Acc:708487]	ARRAYEXPRESS,ENSG
ENSRNOG00000016385	-1.1138	4.50281	35.5508	2.48486e-09	2.83184e-08	ENSRNOG00000016385			ENSRNOG00000016385	Gabrd	gamma-aminobutyric acid type A receptor subunit delta [Source:RGD Symbol;Acc:61901]	ARRAYEXPRESS,ENSG
ENSRNOG00000007030	-0.955685	7.05937	35.4598	2.60369e-09	2.96502e-08	ENSRNOG00000007030			ENSRNOG00000007030	Epha7	Eph receptor A7 [Source:RGD Symbol;Acc:70957]	ARRAYEXPRESS,ENSG
ENSRNOG00000052354	0.930879	5.26953	35.4287	2.64554e-09	3.0104e-08	ENSRNOG00000052354			ENSRNOG00000052354	Arhgef40	Rho guanine nucleotide exchange factor 40 [Source:RGD Symbol;Acc:1308093]	ARRAYEXPRESS,ENSG
ENSRNOG00000061883	1.40503	3.87441	35.4185	2.65951e-09	3.02401e-08	ENSRNOG00000061883			ENSRNOG00000061883	Aqp9	aquaporin 9 [Source:RGD Symbol;Acc:68433]	ARRAYEXPRESS,ENSG
ENSRNOG00000012156	1.00126	4.76058	35.399	2.68626e-09	3.05213e-08	ENSRNOG00000012156			ENSRNOG00000012156	Ostf1	osteoclast stimulating factor 1 [Source:RGD Symbol;Acc:628849]	ARRAYEXPRESS,ENSG
ENSRNOG00000051915	0.843232	5.62094	35.3958	2.69066e-09	3.05483e-08	ENSRNOG00000051915			ENSRNOG00000051915	Spred3	sprouty-related, EVH1 domain containing 3 [Source:RGD Symbol;Acc:1311713]	ARRAYEXPRESS,ENSG
ENSRNOG00000058202	-0.914458	8.97256	35.3761	2.718e-09	3.08127e-08	ENSRNOG00000058202			ENSRNOG00000058202	Ppp2r2c	protein phosphatase 2, regulatory subunit B, gamma [Source:RGD Symbol;Acc:620920]	ARRAYEXPRESS,ENSG
ENSRNOG00000003741	-0.987619	9.04154	35.3761	2.71804e-09	3.08127e-08	ENSRNOG00000003741			ENSRNOG00000003741	Nptx1	neuronal pentraxin 1 [Source:RGD Symbol;Acc:628894]	ARRAYEXPRESS,ENSG
ENSRNOG00000016769	1.75096	2.36647	35.3448	2.76202e-09	3.12876e-08	ENSRNOG00000016769			ENSRNOG00000016769	Rab38	RAB38, member RAS oncogene family [Source:RGD Symbol;Acc:628752]	ARRAYEXPRESS,ENSG
ENSRNOG00000001747	0.791254	6.68219	35.3424	2.7655e-09	3.13035e-08	ENSRNOG00000001747			ENSRNOG00000001747	Pak2	p21 (RAC1) activated kinase 2 [Source:RGD Symbol;Acc:61953]	ARRAYEXPRESS,ENSG
ENSRNOG00000001424	0.828028	6.34271	35.3378	2.77195e-09	3.1353e-08	ENSRNOG00000001424			ENSRNOG00000001424	Cux1	cut-like homeobox 1 [Source:RGD Symbol;Acc:620618]	ARRAYEXPRESS,ENSG
ENSRNOG00000019465	0.826641	5.97762	35.2728	2.86613e-09	3.23939e-08	ENSRNOG00000019465			ENSRNOG00000019465	Gnai3	G protein subunit alpha i3 [Source:RGD Symbol;Acc:2714]	ARRAYEXPRESS,ENSG
ENSRNOG00000000001	2.80505	-0.632904	35.2586	2.88702e-09	3.26056e-08	ENSRNOG00000000001			ENSRNOG00000000001	Arsj	arylsulfatase family, member J [Source:RGD Symbol;Acc:1307640]	ARRAYEXPRESS,ENSG
ENSRNOG00000012966	0.828745	5.34281	35.2542	2.8936e-09	3.26554e-08	ENSRNOG00000012966			ENSRNOG00000012966	Acadl	acyl-CoA dehydrogenase, long chain [Source:RGD Symbol;Acc:2011]	ARRAYEXPRESS,ENSG
ENSRNOG00000001439	-0.931123	4.84732	35.2292	2.93101e-09	3.30528e-08	ENSRNOG00000001439			ENSRNOG00000001439	Srrm3	serine/arginine repetitive matrix 3 [Source:RGD Symbol;Acc:1587868]	ARRAYEXPRESS,ENSG
ENSRNOG00000025604	1.28595	3.66971	35.2152	2.95218e-09	3.32666e-08	ENSRNOG00000025604			ENSRNOG00000025604	Atad2	ATPase family, AAA domain containing 2 [Source:RGD Symbol;Acc:1304849]	ARRAYEXPRESS,ENSG
ENSRNOG00000014896	2.79282	-1.16423	35.1433	3.06307e-09	3.44904e-08	ENSRNOG00000014896			ENSRNOG00000014896	Adgrg3	adhesion G protein-coupled receptor G3 [Source:RGD Symbol;Acc:1305674]	ARRAYEXPRESS,ENSG
ENSRNOG00000016419	0.85946	5.75008	35.1403	3.06786e-09	3.45186e-08	ENSRNOG00000016419			ENSRNOG00000016419	Pdlim5	PDZ and LIM domain 5 [Source:RGD Symbol;Acc:621076]	ARRAYEXPRESS,ENSG
ENSRNOG00000003669	2.6873	-0.286926	35.1388	3.07016e-09	3.45187e-08	ENSRNOG00000003669			ENSRNOG00000003669	Myocd	myocardin [Source:RGD Symbol;Acc:631347]	ARRAYEXPRESS,ENSG
ENSRNOG00000013770	-1.41686	3.99636	35.1033	3.12669e-09	3.51281e-08	ENSRNOG00000013770			ENSRNOG00000013770	Folh1	folate hydrolase 1 [Source:RGD Symbol;Acc:70963]	ARRAYEXPRESS,ENSG
ENSRNOG00000006911	-0.916551	7.82511	35.0602	3.19661e-09	3.58868e-08	ENSRNOG00000006911			ENSRNOG00000006911	Sptb	spectrin, beta, erythrocytic [Source:RGD Symbol;Acc:1303243]	ARRAYEXPRESS,ENSG
ENSRNOG00000050473	1.58716	2.9823	34.9995	3.29784e-09	3.69957e-08	ENSRNOG00000050473			ENSRNOG00000050473	Rps27l	ribosomal protein S27-like [Source:RGD Symbol;Acc:1595396]	ARRAYEXPRESS,ENSG
ENSRNOG00000025689	-1.24814	3.31764	34.9756	3.33864e-09	3.74255e-08	ENSRNOG00000025689			ENSRNOG00000025689	Abhd1	abhydrolase domain containing 1 [Source:RGD Symbol;Acc:1310988]	ARRAYEXPRESS,ENSG
ENSRNOG00000026036	-1.29828	6.26913	34.9736	3.34198e-09	3.74352e-08	ENSRNOG00000026036			ENSRNOG00000026036	Pdyn	prodynorphin [Source:RGD Symbol;Acc:62054]	ARRAYEXPRESS,ENSG
ENSRNOG00000023148	1.17244	4.78336	34.9412	3.39821e-09	3.80367e-08	ENSRNOG00000023148			ENSRNOG00000023148	Col11a1	collagen type XI alpha 1 chain [Source:RGD Symbol;Acc:2372]	ARRAYEXPRESS,ENSG
ENSRNOG00000071217	1.46763	2.46378	34.9311	3.41588e-09	3.82061e-08	ENSRNOG00000071217			ENSRNOG00000071217	Chek1	checkpoint kinase 1 [Source:RGD Symbol;Acc:620545]	ARRAYEXPRESS,ENSG
ENSRNOG00000002312	1.15957	3.41067	34.887	3.49415e-09	3.90525e-08	ENSRNOG00000002312			ENSRNOG00000002312	Atp10d	ATPase phospholipid transporting 10D (putative) [Source:RGD Symbol;Acc:1588541]	ARRAYEXPRESS,ENSG
ENSRNOG00000018517	1.42953	3.36038	34.7824	3.68694e-09	4.11767e-08	ENSRNOG00000018517			ENSRNOG00000018517	Trim21	tripartite motif-containing 21 [Source:RGD Symbol;Acc:1305795]	ARRAYEXPRESS,ENSG
ENSRNOG00000047894	3.19171	-0.157918	34.7734	3.70406e-09	4.13373e-08	ENSRNOG00000047894			ENSRNOG00000047894	Liph	lipase H [Source:RGD Symbol;Acc:1592849]	ARRAYEXPRESS,ENSG
ENSRNOG00000008194	0.75933	5.6693	34.7633	3.7232e-09	4.15202e-08	ENSRNOG00000008194			ENSRNOG00000008194	Znfx1	zinc finger, NFX1-type containing 1 [Source:RGD Symbol;Acc:1306344]	ARRAYEXPRESS,ENSG
ENSRNOG00000007091	-0.887249	6.64859	34.7036	3.83929e-09	4.27831e-08	ENSRNOG00000007091			ENSRNOG00000007091	Ly6e	lymphocyte antigen 6 family member E [Source:RGD Symbol;Acc:1565342]	ARRAYEXPRESS,ENSG
ENSRNOG00000010513	2.77865	0.591354	34.7012	3.84403e-09	4.28042e-08	ENSRNOG00000010513			ENSRNOG00000010513	Tfpi2	tissue factor pathway inhibitor 2 [Source:RGD Symbol;Acc:628629]	ARRAYEXPRESS,ENSG
ENSRNOG00000008961	-0.786235	7.40701	34.698	3.85036e-09	4.28431e-08	ENSRNOG00000008961			ENSRNOG00000008961	Mapre3	microtubule-associated protein, RP/EB family, member 3 [Source:RGD Symbol;Acc:1359297]	ARRAYEXPRESS,ENSG
ENSRNOG00000002146	0.83726	5.88668	34.695	3.85616e-09	4.2876e-08	ENSRNOG00000002146			ENSRNOG00000002146	Pkd2	polycystin 2, transient receptor potential cation channel [Source:RGD Symbol;Acc:1559992]	ARRAYEXPRESS,ENSG
ENSRNOG00000001223	0.895068	6.86791	34.6807	3.88458e-09	4.31601e-08	ENSRNOG00000001223			ENSRNOG00000001223	Pttg1ip	PTTG1 interacting protein [Source:RGD Symbol;Acc:1305983]	ARRAYEXPRESS,ENSG
ENSRNOG00000020557	-1.10185	4.91746	34.5873	4.07565e-09	4.52462e-08	ENSRNOG00000020557			ENSRNOG00000020557	Ryr1	ryanodine receptor 1 [Source:RGD Symbol;Acc:1586637]	ARRAYEXPRESS,ENSG
ENSRNOG00000006096	-2.45419	0.156731	34.586	4.07834e-09	4.52462e-08	ENSRNOG00000006096			ENSRNOG00000006096	Slc26a7	solute carrier family 26 member 7 [Source:RGD Symbol;Acc:1310846]	ARRAYEXPRESS,ENSG
ENSRNOG00000008040	2.35344	-0.0907589	34.5667	4.11893e-09	4.56628e-08	ENSRNOG00000008040			ENSRNOG00000008040	Pimreg	PICALM interacting mitotic regulator [Source:RGD Symbol;Acc:1308747]	ARRAYEXPRESS,ENSG
ENSRNOG00000019264	1.32123	4.46591	34.5641	4.12449e-09	4.56908e-08	ENSRNOG00000019264			ENSRNOG00000019264	Ltbr	lymphotoxin beta receptor [Source:RGD Symbol;Acc:1309448]	ARRAYEXPRESS,ENSG
ENSRNOG00000011624	-0.912889	9.57899	34.503	4.2559e-09	4.7112e-08	ENSRNOG00000011624			ENSRNOG00000011624	Eef1a2	eukaryotic translation elongation factor 1 alpha 2 [Source:RGD Symbol;Acc:3781]	ARRAYEXPRESS,ENSG
ENSRNOG00000020807	1.56647	2.11058	34.4768	4.31356e-09	4.76867e-08	ENSRNOG00000020807			ENSRNOG00000020807	Wdr62	WD repeat domain 62 [Source:RGD Symbol;Acc:1306714]	ARRAYEXPRESS,ENSG
ENSRNOG00000017773	1.60305	2.16678	34.4766	4.31415e-09	4.76867e-08	ENSRNOG00000017773			ENSRNOG00000017773	Crispld1	cysteine-rich secretory protein LCCL domain containing 1 [Source:RGD Symbol;Acc:1564813]	ARRAYEXPRESS,ENSG
ENSRNOG00000065068	1.31201	3.3364	34.4695	4.32981e-09	4.78247e-08	ENSRNOG00000065068			ENSRNOG00000065068	LOC100912659	zinc finger protein 709-like [Source:RGD Symbol;Acc:6485855]	ARRAYEXPRESS,ENSG
ENSRNOG00000010079	-3.75253	3.51155	34.426	4.42764e-09	4.88695e-08	ENSRNOG00000010079			ENSRNOG00000010079	Car3	carbonic anhydrase 3 [Source:RGD Symbol;Acc:2241]	ARRAYEXPRESS,ENSG
ENSRNOG00000012550	-0.806138	6.06908	34.3975	4.49311e-09	4.95557e-08	ENSRNOG00000012550			ENSRNOG00000012550	Uqcrh	ubiquinol-cytochrome c reductase hinge protein [Source:RGD Symbol;Acc:1305987]	ARRAYEXPRESS,ENSG
ENSRNOG00000014084	0.921701	5.66347	34.386	4.51969e-09	4.98125e-08	ENSRNOG00000014084			ENSRNOG00000014084	Sp1	Sp1 transcription factor [Source:RGD Symbol;Acc:3738]	ARRAYEXPRESS,ENSG
ENSRNOG00000009570	-0.89139	6.27115	34.3792	4.53536e-09	4.99486e-08	ENSRNOG00000009570			ENSRNOG00000009570	Pdxp	pyridoxal phosphatase [Source:RGD Symbol;Acc:1586212]	ARRAYEXPRESS,ENSG
ENSRNOG00000009629	-1.17099	7.10741	34.3652	4.56807e-09	5.02722e-08	ENSRNOG00000009629			ENSRNOG00000009629	Car2	carbonic anhydrase 2 [Source:RGD Symbol;Acc:2240]	ARRAYEXPRESS,ENSG
ENSRNOG00000000568	1.09938	4.70585	34.3146	4.68863e-09	5.15613e-08	ENSRNOG00000000568			ENSRNOG00000000568	Slc29a3	solute carrier family 29 member 3 [Source:RGD Symbol;Acc:727811]	ARRAYEXPRESS,ENSG
ENSRNOG00000017416	1.63166	2.94862	34.3058	4.70968e-09	5.17549e-08	ENSRNOG00000017416			ENSRNOG00000017416	Ppic	peptidylprolyl isomerase C [Source:RGD Symbol;Acc:1303221]	ARRAYEXPRESS,ENSG
ENSRNOG00000006068	1.09506	4.14789	34.2911	4.74537e-09	5.21092e-08	ENSRNOG00000006068			ENSRNOG00000006068	Tmem117	transmembrane protein 117 [Source:RGD Symbol;Acc:1562562]	ARRAYEXPRESS,ENSG
ENSRNOG00000008482	1.38984	3.56472	34.2534	4.8384e-09	5.30594e-08	ENSRNOG00000008482			ENSRNOG00000008482	Rbms1	RNA binding motif, single stranded interacting protein 1 [Source:RGD Symbol;Acc:1307777]	ARRAYEXPRESS,ENSG
ENSRNOG00000002341	1.47483	2.43426	34.2531	4.83895e-09	5.30594e-08	ENSRNOG00000002341			ENSRNOG00000002341	Trim25	tripartite motif-containing 25 [Source:RGD Symbol;Acc:1594396]	ARRAYEXPRESS,ENSG
ENSRNOG00000060123	-0.962481	8.03765	34.2099	4.94767e-09	5.4212e-08	ENSRNOG00000060123			ENSRNOG00000060123	Kifc2	kinesin family member C2 [Source:RGD Symbol;Acc:735021]	ARRAYEXPRESS,ENSG
ENSRNOG00000039759	1.11315	5.05542	34.198	4.97791e-09	5.45038e-08	ENSRNOG00000039759			ENSRNOG00000039759	Gpr34	G protein-coupled receptor 34 [Source:RGD Symbol;Acc:1563681]	ARRAYEXPRESS,ENSG
ENSRNOG00000015616	-1.00727	5.95948	34.1963	4.98242e-09	5.45135e-08	ENSRNOG00000015616			ENSRNOG00000015616	Rgs14	regulator of G-protein signaling 14 [Source:RGD Symbol;Acc:620003]	ARRAYEXPRESS,ENSG
ENSRNOG00000016037	2.09111	2.11929	34.1796	5.02527e-09	5.49425e-08	ENSRNOG00000016037			ENSRNOG00000016037	Mafb	MAF bZIP transcription factor B [Source:RGD Symbol;Acc:2982]	ARRAYEXPRESS,ENSG
ENSRNOG00000039856	-1.00317	4.53579	34.1477	5.10828e-09	5.58096e-08	ENSRNOG00000039856			ENSRNOG00000039856	Lrrc73	leucine rich repeat containing 73 [Source:RGD Symbol;Acc:1561390]	ARRAYEXPRESS,ENSG
ENSRNOG00000000433	-1.27749	6.88957	34.1275	5.16178e-09	5.63532e-08	ENSRNOG00000000433			ENSRNOG00000000433	Prrt1	proline-rich transmembrane protein 1 [Source:RGD Symbol;Acc:1359348]	ARRAYEXPRESS,ENSG
ENSRNOG00000030055	0.874915	5.76827	34.0935	5.25275e-09	5.73048e-08	ENSRNOG00000030055			ENSRNOG00000030055	Vamp3	vesicle-associated membrane protein 3 [Source:RGD Symbol;Acc:61880]	ARRAYEXPRESS,ENSG
ENSRNOG00000009789	0.956271	5.103	34.0459	5.38282e-09	5.86813e-08	ENSRNOG00000009789			ENSRNOG00000009789	Topbp1	DNA topoisomerase II binding protein 1 [Source:RGD Symbol;Acc:1562949]	ARRAYEXPRESS,ENSG
ENSRNOG00000024435	-0.794865	7.33481	34.0312	5.42346e-09	5.90816e-08	ENSRNOG00000024435			ENSRNOG00000024435	Galnt17	polypeptide N-acetylgalactosaminyltransferase 17 [Source:RGD Symbol;Acc:1563452]	ARRAYEXPRESS,ENSG
ENSRNOG00000005326	-0.763709	6.38291	34.0284	5.43146e-09	5.9126e-08	ENSRNOG00000005326			ENSRNOG00000005326	Cnrip1	cannabinoid receptor interacting protein 1 [Source:RGD Symbol;Acc:1308373]	ARRAYEXPRESS,ENSG
ENSRNOG00000008203	-0.748646	6.23854	33.977	5.57679e-09	6.06642e-08	ENSRNOG00000008203			ENSRNOG00000008203	Synpr	synaptoporin [Source:RGD Symbol;Acc:708366]	ARRAYEXPRESS,ENSG
ENSRNOG00000013287	-0.828389	5.77046	33.9422	5.67725e-09	6.17125e-08	ENSRNOG00000013287			ENSRNOG00000013287	Sall2	spalt-like transcription factor 2 [Source:RGD Symbol;Acc:1309272]	ARRAYEXPRESS,ENSG
ENSRNOG00000039649	-2.01789	1.61644	33.9269	5.72226e-09	6.21569e-08	ENSRNOG00000039649			ENSRNOG00000039649	Lnp1	leukemia NUP98 fusion partner 1 [Source:RGD Symbol;Acc:2323126]	ARRAYEXPRESS,ENSG
ENSRNOG00000054468	0.941241	6.07552	33.921	5.73953e-09	6.22995e-08	ENSRNOG00000054468			ENSRNOG00000054468	Fam219b	family with sequence similarity 219, member B [Source:RGD Symbol;Acc:1310727]	ARRAYEXPRESS,ENSG
ENSRNOG00000006450	1.67826	2.48028	33.8839	5.85005e-09	6.34535e-08	ENSRNOG00000006450			ENSRNOG00000006450	Erbb2	erb-b2 receptor tyrosine kinase 2 [Source:RGD Symbol;Acc:2561]	ARRAYEXPRESS,ENSG
ENSRNOG00000003374	-0.86668	5.20816	33.8447	5.96923e-09	6.46996e-08	ENSRNOG00000003374			ENSRNOG00000003374	Ccdc85a	coiled-coil domain containing 85A [Source:RGD Symbol;Acc:1311700]	ARRAYEXPRESS,ENSG
ENSRNOG00000056069	2.00538	1.84395	33.8136	6.06546e-09	6.56954e-08	ENSRNOG00000056069			ENSRNOG00000056069	Kif11	kinesin family member 11 [Source:RGD Symbol;Acc:621258]	ARRAYEXPRESS,ENSG
ENSRNOG00000010081	-1.29865	3.31717	33.7887	6.14345e-09	6.64923e-08	ENSRNOG00000010081			ENSRNOG00000010081	Tmem144	transmembrane protein 144 [Source:RGD Symbol;Acc:1565845]	ARRAYEXPRESS,ENSG
ENSRNOG00000057703	-1.1266	7.7766	33.75	6.26706e-09	6.77814e-08	ENSRNOG00000057703			ENSRNOG00000057703	Cabp7	calcium binding protein 7 [Source:RGD Symbol;Acc:1359269]	ARRAYEXPRESS,ENSG
ENSRNOG00000000885	-1.05306	5.33659	33.7282	6.3375e-09	6.84725e-08	ENSRNOG00000000885			ENSRNOG00000000885	Auts2	activator of transcription and developmental regulator AUTS2 [Source:RGD Symbol;Acc:2323959]	ARRAYEXPRESS,ENSG
ENSRNOG00000025274	0.822419	7.04384	33.7274	6.34005e-09	6.84725e-08	ENSRNOG00000025274			ENSRNOG00000025274	Hexb	hexosaminidase subunit beta [Source:RGD Symbol;Acc:1307607]	ARRAYEXPRESS,ENSG
ENSRNOG00000020030	-1.87441	3.91644	33.6478	6.60498e-09	7.12827e-08	ENSRNOG00000020030			ENSRNOG00000020030	Crlf1	cytokine receptor-like factor 1 [Source:RGD Symbol;Acc:1311371]	ARRAYEXPRESS,ENSG
ENSRNOG00000000692	1.68847	1.52808	33.6381	6.63784e-09	7.1586e-08	ENSRNOG00000000692			ENSRNOG00000000692	Ung	uracil-DNA glycosylase [Source:RGD Symbol;Acc:1307200]	ARRAYEXPRESS,ENSG
ENSRNOG00000002461	1.22344	5.54542	33.63	6.66567e-09	7.18348e-08	ENSRNOG00000002461			ENSRNOG00000002461	Nid1	nidogen 1 [Source:RGD Symbol;Acc:3178]	ARRAYEXPRESS,ENSG
ENSRNOG00000005417	0.742235	5.635	33.6171	6.70999e-09	7.22607e-08	ENSRNOG00000005417			ENSRNOG00000005417	Zhx2	zinc fingers and homeoboxes 2 [Source:RGD Symbol;Acc:727926]	ARRAYEXPRESS,ENSG
ENSRNOG00000005825	0.930008	5.92438	33.614	6.72059e-09	7.23232e-08	ENSRNOG00000005825			ENSRNOG00000005825	Lyz2	lysozyme 2 [Source:RGD Symbol;Acc:3026]	ARRAYEXPRESS,ENSG
ENSRNOG00000029465	-1.39535	2.43869	33.5276	7.02609e-09	7.55568e-08	ENSRNOG00000029465			ENSRNOG00000029465	Slc26a10	solute carrier family 26, member 10 [Source:RGD Symbol;Acc:1564851]	ARRAYEXPRESS,ENSG
ENSRNOG00000006604	-0.944619	9.28491	33.5198	7.05434e-09	7.58065e-08	ENSRNOG00000006604			ENSRNOG00000006604	Thy1	Thy-1 cell surface antigen [Source:RGD Symbol;Acc:3860]	ARRAYEXPRESS,ENSG
ENSRNOG00000015177	0.948719	6.01592	33.5183	7.05958e-09	7.58087e-08	ENSRNOG00000015177			ENSRNOG00000015177	Sun2	Sad1 and UNC84 domain containing 2 [Source:RGD Symbol;Acc:1563141]	ARRAYEXPRESS,ENSG
ENSRNOG00000018752	1.89534	2.64523	33.5121	7.08213e-09	7.59967e-08	ENSRNOG00000018752			ENSRNOG00000018752	Clcf1	cardiotrophin-like cytokine factor 1 [Source:RGD Symbol;Acc:1303171]	ARRAYEXPRESS,ENSG
ENSRNOG00000054474	2.24724	-0.136443	33.4856	7.17932e-09	7.69848e-08	ENSRNOG00000054474			ENSRNOG00000054474	Mastl	microtubule associated serine/threonine kinase-like [Source:RGD Symbol;Acc:1309186]	ARRAYEXPRESS,ENSG
ENSRNOG00000003076	0.781903	5.41411	33.4809	7.19677e-09	7.71171e-08	ENSRNOG00000003076			ENSRNOG00000003076	Rbms2	RNA binding motif, single stranded interacting protein 2 [Source:RGD Symbol;Acc:1304813]	ARRAYEXPRESS,ENSG
ENSRNOG00000028822	-0.750327	6.46181	33.4554	7.29165e-09	7.80782e-08	ENSRNOG00000028822			ENSRNOG00000028822	Bex3	brain expressed X-linked 3 [Source:RGD Symbol;Acc:3148]	ARRAYEXPRESS,ENSG
ENSRNOG00000043311	1.96079	0.725758	33.3677	7.62799e-09	8.16217e-08	ENSRNOG00000043311			ENSRNOG00000043311	Birc7	baculoviral IAP repeat-containing 7 [Source:RGD Symbol;Acc:1562883]	ARRAYEXPRESS,ENSG
ENSRNOG00000022298	3.86663	-1.25035	33.3596	7.65971e-09	8.19029e-08	ENSRNOG00000022298			ENSRNOG00000022298	Cxcl11	C-X-C motif chemokine ligand 11 [Source:RGD Symbol;Acc:727827]	ARRAYEXPRESS,ENSG
ENSRNOG00000030021	3.41901	1.08385	33.3344	7.75981e-09	8.29144e-08	ENSRNOG00000030021			ENSRNOG00000030021	Ccl6	C-C motif chemokine ligand 6 [Source:RGD Symbol;Acc:1303200]	ARRAYEXPRESS,ENSG
ENSRNOG00000005888	1.97364	1.15192	33.3289	7.78175e-09	8.30899e-08	ENSRNOG00000005888			ENSRNOG00000005888	Fsip1	fibrous sheath interacting protein 1 [Source:RGD Symbol;Acc:1306874]	ARRAYEXPRESS,ENSG
ENSRNOG00000037851	1.42286	2.94504	33.2822	7.97083e-09	8.50485e-08	ENSRNOG00000037851			ENSRNOG00000037851	Spidr	scaffold protein involved in DNA repair [Source:RGD Symbol;Acc:1566036]	ARRAYEXPRESS,ENSG
ENSRNOG00000031202	3.24687	-1.6826	33.2243	8.21175e-09	8.75571e-08	ENSRNOG00000031202			ENSRNOG00000031202	Trim30c	tripartite motif-containing 30C [Source:RGD Symbol;Acc:1566132]	ARRAYEXPRESS,ENSG
ENSRNOG00000021150	0.977215	4.4084	33.213	8.2596e-09	8.8005e-08	ENSRNOG00000021150			ENSRNOG00000021150	Plcb3	phospholipase C beta 3 [Source:RGD Symbol;Acc:61993]	ARRAYEXPRESS,ENSG
ENSRNOG00000021027	-0.97371	5.86393	33.2053	8.29255e-09	8.82937e-08	ENSRNOG00000021027			ENSRNOG00000021027	Dbp	D-box binding PAR bZIP transcription factor [Source:RGD Symbol;Acc:2491]	ARRAYEXPRESS,ENSG
ENSRNOG00000065311	2.81788	-0.347186	33.1788	8.40637e-09	8.94424e-08	ENSRNOG00000065311			ENSRNOG00000065311	RT1-CE15	RT1 class I, locus CE15 [Source:RGD Symbol;Acc:1359630]	ARRAYEXPRESS,ENSG
ENSRNOG00000014647	1.01088	4.71969	33.1625	8.47696e-09	9.01298e-08	ENSRNOG00000014647			ENSRNOG00000014647	Cbfb	core-binding factor subunit beta [Source:RGD Symbol;Acc:620493]	ARRAYEXPRESS,ENSG
ENSRNOG00000007887	0.773091	6.10915	33.1566	8.50253e-09	9.03378e-08	ENSRNOG00000007887			ENSRNOG00000007887	Elk4	ETS transcription factor ELK4 [Source:RGD Symbol;Acc:1310504]	ARRAYEXPRESS,ENSG
ENSRNOG00000011205	3.15862	-1.0191	33.1486	8.53796e-09	9.06504e-08	ENSRNOG00000011205			ENSRNOG00000011205	Ccl3	C-C motif chemokine ligand 3 [Source:RGD Symbol;Acc:3647]	ARRAYEXPRESS,ENSG
ENSRNOG00000027259	1.31547	3.36533	33.1218	8.65611e-09	9.18402e-08	ENSRNOG00000027259			ENSRNOG00000027259	Faxdc2	fatty acid hydroxylase domain containing 2 [Source:RGD Symbol;Acc:1586284]	ARRAYEXPRESS,ENSG
ENSRNOG00000010320	-0.771169	7.24729	33.0376	9.03937e-09	9.58389e-08	ENSRNOG00000010320			ENSRNOG00000010320	Efnb3	ephrin B3 [Source:RGD Symbol;Acc:2541]	ARRAYEXPRESS,ENSG
ENSRNOG00000014793	1.60973	2.22006	33.0273	9.08729e-09	9.62793e-08	ENSRNOG00000014793			ENSRNOG00000014793	Gpr149	G protein-coupled receptor 149 [Source:RGD Symbol;Acc:619890]	ARRAYEXPRESS,ENSG
ENSRNOG00000017593	1.33809	3.83732	33.0225	9.10999e-09	9.64519e-08	ENSRNOG00000017593			ENSRNOG00000017593	Mtr	5-methyltetrahydrofolate-homocysteine methyltransferase [Source:RGD Symbol;Acc:621283]	ARRAYEXPRESS,ENSG
ENSRNOG00000049410	-0.83421	6.11095	33.0089	9.17364e-09	9.70237e-08	ENSRNOG00000049410			ENSRNOG00000049410	Chrm3	cholinergic receptor, muscarinic 3 [Source:RGD Symbol;Acc:2343]	ARRAYEXPRESS,ENSG
ENSRNOG00000047450	-0.857862	6.60754	33.0082	9.17687e-09	9.70237e-08	ENSRNOG00000047450			ENSRNOG00000047450	Lmo3	LIM domain only 3 [Source:RGD Symbol;Acc:1561357]	ARRAYEXPRESS,ENSG
ENSRNOG00000006086	-0.773812	7.66557	32.965	9.38345e-09	9.91381e-08	ENSRNOG00000006086			ENSRNOG00000006086	Lynx1	Ly6/neurotoxin 1 [Source:RGD Symbol;Acc:1312017]	ARRAYEXPRESS,ENSG
ENSRNOG00000003703	1.20564	3.25747	32.9572	9.42115e-09	9.94668e-08	ENSRNOG00000003703			ENSRNOG00000003703	Mcm6	minichromosome maintenance complex component 6 [Source:RGD Symbol;Acc:61967]	ARRAYEXPRESS,ENSG
ENSRNOG00000029799	-0.777788	6.94086	32.9427	9.49138e-09	1.00138e-07	ENSRNOG00000029799			ENSRNOG00000029799	Tomm34	translocase of outer mitochondrial membrane 34 [Source:RGD Symbol;Acc:1309029]	ARRAYEXPRESS,ENSG
ENSRNOG00000010794	1.0128	4.0095	32.9397	9.50612e-09	1.00223e-07	ENSRNOG00000010794			ENSRNOG00000010794	Dennd3	DENN domain containing 3 [Source:RGD Symbol;Acc:1311559]	ARRAYEXPRESS,ENSG
ENSRNOG00000000186	-1.28528	4.9718	32.8739	9.83342e-09	1.03602e-07	ENSRNOG00000000186			ENSRNOG00000000186	Tst	thiosulfate sulfurtransferase [Source:RGD Symbol;Acc:3913]	ARRAYEXPRESS,ENSG
ENSRNOG00000010555	-1.00222	8.99683	32.8561	9.92379e-09	1.04481e-07	ENSRNOG00000010555			ENSRNOG00000010555	Phyhip	phytanoyl-CoA 2-hydroxylase interacting protein [Source:RGD Symbol;Acc:1305790]	ARRAYEXPRESS,ENSG
ENSRNOG00000034007	-0.786725	7.45315	32.8545	9.93211e-09	1.04495e-07	ENSRNOG00000034007			ENSRNOG00000034007	Nr3c2	nuclear receptor subfamily 3, group C, member 2 [Source:RGD Symbol;Acc:3094]	ARRAYEXPRESS,ENSG
ENSRNOG00000033837	-1.29979	5.10248	32.8528	9.94075e-09	1.04513e-07	ENSRNOG00000033837			ENSRNOG00000033837	Cdh9	cadherin 9 [Source:RGD Symbol;Acc:1308343]	ARRAYEXPRESS,ENSG
ENSRNOG00000017619	-1.19099	4.34003	32.851	9.94983e-09	1.04536e-07	ENSRNOG00000017619			ENSRNOG00000017619	Aldh1a1	aldehyde dehydrogenase 1 family, member A1 [Source:RGD Symbol;Acc:2087]	ARRAYEXPRESS,ENSG
ENSRNOG00000003597	-0.899348	8.86502	32.8463	9.97403e-09	1.04717e-07	ENSRNOG00000003597			ENSRNOG00000003597	Tuba4a	tubulin, alpha 4A [Source:RGD Symbol;Acc:1359623]	ARRAYEXPRESS,ENSG
ENSRNOG00000046947	-0.773819	7.81571	32.8019	1.02046e-08	1.07063e-07	ENSRNOG00000046947			ENSRNOG00000046947	Ak5	adenylate kinase 5 [Source:RGD Symbol;Acc:1590818]	ARRAYEXPRESS,ENSG
ENSRNOG00000001309	-0.770115	6.63056	32.792	1.02568e-08	1.07536e-07	ENSRNOG00000001309			ENSRNOG00000001309	Camkk2	calcium/calmodulin-dependent protein kinase kinase 2 [Source:RGD Symbol;Acc:620092]	ARRAYEXPRESS,ENSG
ENSRNOG00000021560	1.92771	0.850037	32.7786	1.03278e-08	1.08205e-07	ENSRNOG00000021560			ENSRNOG00000021560	Cass4	Cas scaffold protein family member 4 [Source:RGD Symbol;Acc:1310643]	ARRAYEXPRESS,ENSG
ENSRNOG00000019730	0.772075	5.98264	32.7725	1.03603e-08	1.0847e-07	ENSRNOG00000019730			ENSRNOG00000019730	Inppl1	inositol polyphosphate phosphatase-like 1 [Source:RGD Symbol;Acc:68396]	ARRAYEXPRESS,ENSG
ENSRNOG00000025051	1.27932	3.03498	32.7489	1.04865e-08	1.09715e-07	ENSRNOG00000025051			ENSRNOG00000025051	Tal1	TAL bHLH transcription factor 1, erythroid differentiation factor [Source:RGD Symbol;Acc:1306748]	ARRAYEXPRESS,ENSG
ENSRNOG00000016167	-0.874436	5.78619	32.7244	1.06197e-08	1.11032e-07	ENSRNOG00000016167			ENSRNOG00000016167	Spata2L	spermatogenesis associated 2-like [Source:RGD Symbol;Acc:1560840]	ARRAYEXPRESS,ENSG
ENSRNOG00000070924	3.24506	-1.33614	32.7174	1.0658e-08	1.11354e-07	ENSRNOG00000070924			ENSRNOG00000070924	ENSRNOG00000070924	None	ARRAYEXPRESS,ENSG,UNIPROT_GN
ENSRNOG00000013409	0.990388	4.20925	32.6893	1.08128e-08	1.1287e-07	ENSRNOG00000013409			ENSRNOG00000013409	Gclm	glutamate cysteine ligase, modifier subunit [Source:RGD Symbol;Acc:619871]	ARRAYEXPRESS,ENSG
ENSRNOG00000032178	2.11607	0.627766	32.6884	1.0818e-08	1.1287e-07	ENSRNOG00000032178			ENSRNOG00000032178	Cenpa	centromere protein A [Source:RGD Symbol;Acc:1563607]	ARRAYEXPRESS,ENSG
ENSRNOG00000059702	1.29779	3.25927	32.64	1.10909e-08	1.15637e-07	ENSRNOG00000059702			ENSRNOG00000059702	Tex9	testis expressed 9 [Source:RGD Symbol;Acc:1304772]	ARRAYEXPRESS,ENSG
ENSRNOG00000064186	-0.848387	7.82103	32.6164	1.12266e-08	1.16971e-07	ENSRNOG00000064186			ENSRNOG00000064186	Tagln3	transgelin 3 [Source:RGD Symbol;Acc:69301]	ARRAYEXPRESS,ENSG
ENSRNOG00000003109	-3.35266	1.9106	32.6088	1.12705e-08	1.17347e-07	ENSRNOG00000003109			ENSRNOG00000003109	Btbd17	BTB domain containing 17 [Source:RGD Symbol;Acc:1563331]	ARRAYEXPRESS,ENSG
ENSRNOG00000013248	0.836203	5.67475	32.604	1.12984e-08	1.17556e-07	ENSRNOG00000013248			ENSRNOG00000013248	Wwc2	WW and C2 domain containing 2 [Source:RGD Symbol;Acc:1559427]	ARRAYEXPRESS,ENSG
ENSRNOG00000021380	-1.11813	4.07786	32.5979	1.13337e-08	1.17843e-07	ENSRNOG00000021380			ENSRNOG00000021380	Fads6	fatty acid desaturase 6 [Source:RGD Symbol;Acc:1311950]	ARRAYEXPRESS,ENSG
ENSRNOG00000007542	-0.778755	8.1412	32.5816	1.14293e-08	1.18754e-07	ENSRNOG00000007542			ENSRNOG00000007542	Scg5	secretogranin V [Source:RGD Symbol;Acc:3669]	ARRAYEXPRESS,ENSG
ENSRNOG00000001036	-0.992229	4.99309	32.5657	1.15231e-08	1.19647e-07	ENSRNOG00000001036			ENSRNOG00000001036	Rsph10b	radial spoke head 10 homolog B [Source:RGD Symbol;Acc:1311893]	ARRAYEXPRESS,ENSG
ENSRNOG00000020849	4.26038	-2.10349	32.551	1.16105e-08	1.20471e-07	ENSRNOG00000020849			ENSRNOG00000020849	Hcst	hematopoietic cell signal transducer [Source:RGD Symbol;Acc:1359238]	ARRAYEXPRESS,ENSG
ENSRNOG00000004200	-0.739828	6.30634	32.5407	1.16724e-08	1.2103e-07	ENSRNOG00000004200			ENSRNOG00000004200	Sybu	syntabulin [Source:RGD Symbol;Acc:1564335]	ARRAYEXPRESS,ENSG
ENSRNOG00000007564	1.11425	3.64042	32.4864	1.20027e-08	1.24369e-07	ENSRNOG00000007564			ENSRNOG00000007564	Evc	EvC ciliary complex subunit 1 [Source:RGD Symbol;Acc:735186]	ARRAYEXPRESS,ENSG
ENSRNOG00000021984	-0.809336	6.50963	32.4598	1.21682e-08	1.25997e-07	ENSRNOG00000021984			ENSRNOG00000021984	Rgs7	regulator of G-protein signaling 7 [Source:RGD Symbol;Acc:3570]	ARRAYEXPRESS,ENSG
ENSRNOG00000049020	-1.25348	4.72798	32.4396	1.22954e-08	1.27153e-07	ENSRNOG00000049020			ENSRNOG00000049020	Tceal6	transcription elongation factor A like 6 [Source:RGD Symbol;Acc:1598096]	ARRAYEXPRESS,ENSG
ENSRNOG00000048297	0.920985	8.05971	32.4394	1.22967e-08	1.27153e-07	ENSRNOG00000048297			ENSRNOG00000048297	Qki	QKI, KH domain containing RNA binding [Source:RGD Symbol;Acc:1584886]	ARRAYEXPRESS,ENSG
ENSRNOG00000018683	0.849121	5.82805	32.3422	1.29274e-08	1.33583e-07	ENSRNOG00000018683			ENSRNOG00000018683	Dock1	dedicator of cyto-kinesis 1 [Source:RGD Symbol;Acc:1566072]	ARRAYEXPRESS,ENSG
ENSRNOG00000012495	0.76188	6.13261	32.3078	1.31581e-08	1.35874e-07	ENSRNOG00000012495			ENSRNOG00000012495	Podxl	podocalyxin-like [Source:RGD Symbol;Acc:621878]	ARRAYEXPRESS,ENSG
ENSRNOG00000001142	0.986914	4.1414	32.2935	1.32559e-08	1.3679e-07	ENSRNOG00000001142			ENSRNOG00000001142	Prkab1	protein kinase AMP-activated non-catalytic subunit beta 1 [Source:RGD Symbol;Acc:71057]	ARRAYEXPRESS,ENSG
ENSRNOG00000002364	-0.926491	7.888	32.2697	1.34187e-08	1.38375e-07	ENSRNOG00000002364			ENSRNOG00000002364	Rnf112	ring finger protein 112 [Source:RGD Symbol;Acc:3986]	ARRAYEXPRESS,ENSG
ENSRNOG00000012622	-0.931238	4.93496	32.252	1.35416e-08	1.39547e-07	ENSRNOG00000012622			ENSRNOG00000012622	Mmp15	matrix metallopeptidase 15 [Source:RGD Symbol;Acc:1308937]	ARRAYEXPRESS,ENSG
ENSRNOG00000018044	-0.809111	5.89996	32.2455	1.35869e-08	1.39918e-07	ENSRNOG00000018044			ENSRNOG00000018044	Phyh	phytanoyl-CoA 2-hydroxylase [Source:RGD Symbol;Acc:620317]	ARRAYEXPRESS,ENSG
ENSRNOG00000014297	0.884019	5.77954	32.232	1.36816e-08	1.40797e-07	ENSRNOG00000014297			ENSRNOG00000014297	Sdc4	syndecan 4 [Source:RGD Symbol;Acc:3650]	ARRAYEXPRESS,ENSG
ENSRNOG00000015027	3.54319	-1.34233	32.1952	1.39433e-08	1.43392e-07	ENSRNOG00000015027			ENSRNOG00000015027	Il18r1	interleukin 18 receptor 1 [Source:RGD Symbol;Acc:1308589]	ARRAYEXPRESS,ENSG
ENSRNOG00000009478	0.786731	5.34256	32.1918	1.39682e-08	1.43551e-07	ENSRNOG00000009478			ENSRNOG00000009478	RGD1359108	similar to RIKEN cDNA 3110043O21 [Source:RGD Symbol;Acc:1359108]	ARRAYEXPRESS,ENSG
ENSRNOG00000001192	0.902445	5.45458	32.1747	1.40912e-08	1.44643e-07	ENSRNOG00000001192			ENSRNOG00000001192	Gltp	glycolipid transfer protein [Source:RGD Symbol;Acc:1564442]	ARRAYEXPRESS,ENSG
ENSRNOG00000017146	1.17298	3.16194	32.1744	1.40937e-08	1.44643e-07	ENSRNOG00000017146			ENSRNOG00000017146	Nfatc1	nuclear factor of activated T-cells 1 [Source:RGD Symbol;Acc:2319357]	ARRAYEXPRESS,ENSG
ENSRNOG00000024428	1.83591	1.29673	32.151	1.4264e-08	1.46291e-07	ENSRNOG00000024428			ENSRNOG00000024428	Kif20a	kinesin family member 20A [Source:RGD Symbol;Acc:1307695]	ARRAYEXPRESS,ENSG
ENSRNOG00000015131	2.14019	-0.0872248	32.1088	1.45777e-08	1.49406e-07	ENSRNOG00000015131			ENSRNOG00000015131	Ube2c	ubiquitin-conjugating enzyme E2C [Source:RGD Symbol;Acc:1305382]	ARRAYEXPRESS,ENSG
ENSRNOG00000006228	0.775917	6.05747	32.0916	1.47072e-08	1.50632e-07	ENSRNOG00000006228			ENSRNOG00000006228	Pdia4	protein disulfide isomerase family A, member 4 [Source:RGD Symbol;Acc:619835]	ARRAYEXPRESS,ENSG
ENSRNOG00000014199	1.44155	3.86072	32.0735	1.48451e-08	1.5194e-07	ENSRNOG00000014199			ENSRNOG00000014199	Zfp703	zinc finger protein 703 [Source:RGD Symbol;Acc:1588249]	ARRAYEXPRESS,ENSG
ENSRNOG00000054086	3.60484	-1.85343	32.057	1.49716e-08	1.53131e-07	ENSRNOG00000054086			ENSRNOG00000054086	Sp5	Sp5 transcription factor [Source:RGD Symbol;Acc:1308499]	ARRAYEXPRESS,ENSG
ENSRNOG00000049629	-0.783769	6.90084	32.0451	1.50635e-08	1.53966e-07	ENSRNOG00000049629			ENSRNOG00000049629	Reep2	receptor accessory protein 2 [Source:RGD Symbol;Acc:1586980]	ARRAYEXPRESS,ENSG
ENSRNOG00000000304	0.77866	7.0561	32.0337	1.51525e-08	1.54771e-07	ENSRNOG00000000304			ENSRNOG00000000304	Cd164	CD164 molecule [Source:RGD Symbol;Acc:70942]	ARRAYEXPRESS,ENSG
ENSRNOG00000039745	2.0874	1.50336	31.9869	1.55215e-08	1.58433e-07	ENSRNOG00000039745			ENSRNOG00000039745	Pm20d1	peptidase M20 domain containing 1 [Source:RGD Symbol;Acc:1564063]	ARRAYEXPRESS,ENSG
ENSRNOG00000020731	-0.894041	7.04457	31.9814	1.55659e-08	1.58779e-07	ENSRNOG00000020731			ENSRNOG00000020731	Ppfia3	PTPRF interacting protein alpha 3 [Source:RGD Symbol;Acc:620054]	ARRAYEXPRESS,ENSG
ENSRNOG00000058422	3.7508	1.99349	31.973	1.56327e-08	1.59352e-07	ENSRNOG00000058422			ENSRNOG00000058422	Pirb	paired Ig-like receptor B [Source:RGD Symbol;Acc:1589827]	ARRAYEXPRESS,ENSG
ENSRNOG00000016562	0.835291	5.65261	31.9452	1.58585e-08	1.61545e-07	ENSRNOG00000016562			ENSRNOG00000016562	Zfp24	zinc finger protein 24 [Source:RGD Symbol;Acc:727963]	ARRAYEXPRESS,ENSG
ENSRNOG00000052022	-0.803243	6.09944	31.943	1.58765e-08	1.61554e-07	ENSRNOG00000052022			ENSRNOG00000052022	Pnma3	PNMA family member 3 [Source:RGD Symbol;Acc:1563752]	ARRAYEXPRESS,ENSG
ENSRNOG00000007570	1.04789	3.95157	31.9424	1.58809e-08	1.61554e-07	ENSRNOG00000007570			ENSRNOG00000007570	Dera	deoxyribose-phosphate aldolase [Source:RGD Symbol;Acc:1589836]	ARRAYEXPRESS,ENSG
ENSRNOG00000027145	1.8698	0.95917	31.9321	1.59659e-08	1.62309e-07	ENSRNOG00000027145			ENSRNOG00000027145	Rora	RAR-related orphan receptor A [Source:RGD Symbol;Acc:1308419]	ARRAYEXPRESS,ENSG
ENSRNOG00000018488	2.25697	0.629086	31.9128	1.61251e-08	1.63817e-07	ENSRNOG00000018488			ENSRNOG00000018488	Cd40	CD40 molecule [Source:RGD Symbol;Acc:619830]	ARRAYEXPRESS,ENSG
ENSRNOG00000027944	-0.731549	5.50894	31.8784	1.64136e-08	1.66636e-07	ENSRNOG00000027944			ENSRNOG00000027944	Pnma8a	PNMA family member 8A [Source:RGD Symbol;Acc:1310803]	ARRAYEXPRESS,ENSG
ENSRNOG00000008628	-0.779223	5.23236	31.849	1.66634e-08	1.69058e-07	ENSRNOG00000008628			ENSRNOG00000008628	Ica1	islet cell autoantigen 1 [Source:RGD Symbol;Acc:621465]	ARRAYEXPRESS,ENSG
ENSRNOG00000013690	1.30423	3.43524	31.8353	1.67819e-08	1.70145e-07	ENSRNOG00000013690			ENSRNOG00000013690	Clba1	clathrin binding box of aftiphilin containing 1 [Source:RGD Symbol;Acc:1307315]	ARRAYEXPRESS,ENSG
ENSRNOG00000055524	1.00209	4.0316	31.8181	1.69308e-08	1.7154e-07	ENSRNOG00000055524			ENSRNOG00000055524	Trip10	thyroid hormone receptor interactor 10 [Source:RGD Symbol;Acc:621145]	ARRAYEXPRESS,ENSG
ENSRNOG00000030016	-1.57114	4.60601	31.8004	1.70855e-08	1.7299e-07	ENSRNOG00000030016			ENSRNOG00000030016	Robo3	roundabout guidance receptor 3 [Source:RGD Symbol;Acc:1311018]	ARRAYEXPRESS,ENSG
ENSRNOG00000017212	0.999484	4.55556	31.7585	1.74588e-08	1.76651e-07	ENSRNOG00000017212			ENSRNOG00000017212	Spsb1	splA/ryanodine receptor domain and SOCS box containing 1 [Source:RGD Symbol;Acc:1309319]	ARRAYEXPRESS,ENSG
ENSRNOG00000056038	0.858301	5.09793	31.7554	1.74864e-08	1.76813e-07	ENSRNOG00000056038			ENSRNOG00000056038	Ehbp1l1	EH domain binding protein 1-like 1 [Source:RGD Symbol;Acc:1563823]	ARRAYEXPRESS,ENSG
ENSRNOG00000009856	0.990606	6.73572	31.7337	1.7683e-08	1.7868e-07	ENSRNOG00000009856			ENSRNOG00000009856	Sypl1	synaptophysin-like 1 [Source:RGD Symbol;Acc:1359569]	ARRAYEXPRESS,ENSG
ENSRNOG00000003956	1.22954	3.91583	31.7188	1.78188e-08	1.79932e-07	ENSRNOG00000003956			ENSRNOG00000003956	Arhgap6	Rho GTPase activating protein 6 [Source:RGD Symbol;Acc:2323364]	ARRAYEXPRESS,ENSG
ENSRNOG00000033863	-0.848827	6.9331	31.7014	1.79793e-08	1.8143e-07	ENSRNOG00000033863			ENSRNOG00000033863	Ajm1	apical junction component 1 homolog [Source:RGD Symbol;Acc:1560470]	ARRAYEXPRESS,ENSG
ENSRNOG00000018018	-0.879811	7.51662	31.6642	1.83274e-08	1.8482e-07	ENSRNOG00000018018			ENSRNOG00000018018	Kcnip2	potassium voltage-gated channel interacting protein 2 [Source:RGD Symbol;Acc:70887]	ARRAYEXPRESS,ENSG
ENSRNOG00000018706	2.35543	-0.239279	31.6533	1.84299e-08	1.85729e-07	ENSRNOG00000018706			ENSRNOG00000018706	Il15ra	interleukin 15 receptor subunit alpha [Source:RGD Symbol;Acc:1305149]	ARRAYEXPRESS,ENSG
ENSRNOG00000016595	1.52027	2.09088	31.6421	1.85371e-08	1.86685e-07	ENSRNOG00000016595			ENSRNOG00000016595	Hhex	hematopoietically expressed homeobox [Source:RGD Symbol;Acc:619932]	ARRAYEXPRESS,ENSG
ENSRNOG00000016222	-3.00832	-0.175359	31.5822	1.91177e-08	1.92403e-07	ENSRNOG00000016222			ENSRNOG00000016222	Ppp1r3g	protein phosphatase 1, regulatory subunit 3G [Source:RGD Symbol;Acc:1308930]	ARRAYEXPRESS,ENSG
ENSRNOG00000011459	1.79367	2.1149	31.5414	1.95234e-08	1.96355e-07	ENSRNOG00000011459			ENSRNOG00000011459	Rhbdf2	rhomboid 5 homolog 2 [Source:RGD Symbol;Acc:1309699]	ARRAYEXPRESS,ENSG
ENSRNOG00000022839	2.15781	1.81638	31.532	1.96183e-08	1.97178e-07	ENSRNOG00000022839			ENSRNOG00000022839	Ifit3	interferon-induced protein with tetratricopeptide repeats 3 [Source:RGD Symbol;Acc:1359681]	ARRAYEXPRESS,ENSG
ENSRNOG00000008165	1.31716	2.774	31.5222	1.97174e-08	1.98042e-07	ENSRNOG00000008165			ENSRNOG00000008165	Tpx2	TPX2, microtubule nucleation factor [Source:RGD Symbol;Acc:1311894]	ARRAYEXPRESS,ENSG
ENSRNOG00000014060	-0.93428	7.9307	31.5185	1.97554e-08	1.98291e-07	ENSRNOG00000014060			ENSRNOG00000014060	Mras	muscle RAS oncogene homolog [Source:RGD Symbol;Acc:3111]	ARRAYEXPRESS,ENSG
ENSRNOG00000057458	2.35723	-0.736477	31.5091	1.98503e-08	1.99111e-07	ENSRNOG00000057458			ENSRNOG00000057458	Oip5	Opa interacting protein 5 [Source:RGD Symbol;Acc:1564263]	ARRAYEXPRESS,ENSG
ENSRNOG00000005512	-0.786687	6.09327	31.4829	2.01207e-08	2.01689e-07	ENSRNOG00000005512			ENSRNOG00000005512	Ndufa4	Ndufa4, mitochondrial complex associated [Source:RGD Symbol;Acc:1584719]	ARRAYEXPRESS,ENSG
ENSRNOG00000009066	-0.895685	8.59908	31.4798	2.01521e-08	2.0187e-07	ENSRNOG00000009066			ENSRNOG00000009066	Thra	thyroid hormone receptor alpha [Source:RGD Symbol;Acc:3857]	ARRAYEXPRESS,ENSG
ENSRNOG00000002204	1.95148	1.1976	31.4753	2.01994e-08	2.02209e-07	ENSRNOG00000002204			ENSRNOG00000002204	Ccdc158	coiled-coil domain containing 158 [Source:RGD Symbol;Acc:1308523]	ARRAYEXPRESS,ENSG
ENSRNOG00000003809	0.80556	7.05266	31.4373	2.05981e-08	2.06063e-07	ENSRNOG00000003809			ENSRNOG00000003809	Sat1	spermidine/spermine N1-acetyl transferase 1 [Source:RGD Symbol;Acc:1586174]	ARRAYEXPRESS,ENSG
ENSRNOG00000001492	-0.9799	7.29568	31.3856	2.11544e-08	2.11487e-07	ENSRNOG00000001492			ENSRNOG00000001492	Slc8a2	solute carrier family 8 member A2 [Source:RGD Symbol;Acc:620194]	ARRAYEXPRESS,ENSG
ENSRNOG00000019374	0.748476	5.28187	31.3794	2.12223e-08	2.12026e-07	ENSRNOG00000019374			ENSRNOG00000019374	Csk	C-terminal Src kinase [Source:RGD Symbol;Acc:1308800]	ARRAYEXPRESS,ENSG
ENSRNOG00000020247	-1.16138	7.61018	31.3754	2.12657e-08	2.12319e-07	ENSRNOG00000020247			ENSRNOG00000020247	Cnih2	cornichon family AMPA receptor auxiliary protein 2 [Source:RGD Symbol;Acc:1304930]	ARRAYEXPRESS,ENSG
ENSRNOG00000068093	3.158	-1.01361	31.3119	2.19727e-08	2.19232e-07	ENSRNOG00000068093			ENSRNOG00000068093	F2rl3	F2R like thrombin or trypsin receptor 3 [Source:RGD Symbol;Acc:620872]	ARRAYEXPRESS,ENSG
ENSRNOG00000012362	-0.854073	6.36643	31.2995	2.21134e-08	2.2049e-07	ENSRNOG00000012362			ENSRNOG00000012362	Cacng3	calcium voltage-gated channel auxiliary subunit gamma 3 [Source:RGD Symbol;Acc:628803]	ARRAYEXPRESS,ENSG
ENSRNOG00000010721	1.60908	1.50324	31.2713	2.24377e-08	2.23575e-07	ENSRNOG00000010721			ENSRNOG00000010721	Dlgap5	DLG associated protein 5 [Source:RGD Symbol;Acc:1311247]	ARRAYEXPRESS,ENSG
ENSRNOG00000019850	-0.862525	6.43663	31.252	2.26618e-08	2.25659e-07	ENSRNOG00000019850			ENSRNOG00000019850	Speg	striated muscle enriched protein kinase [Source:RGD Symbol;Acc:2124]	ARRAYEXPRESS,ENSG
ENSRNOG00000061304	-0.796469	8.29148	31.246	2.27316e-08	2.26205e-07	ENSRNOG00000061304			ENSRNOG00000061304	Atp2b3	ATPase plasma membrane Ca2+ transporting 3 [Source:RGD Symbol;Acc:621304]	ARRAYEXPRESS,ENSG
ENSRNOG00000007864	1.90318	1.37612	31.2422	2.27766e-08	2.26503e-07	ENSRNOG00000007864			ENSRNOG00000007864	Vrk2	VRK serine/threonine kinase 2 [Source:RGD Symbol;Acc:1311585]	ARRAYEXPRESS,ENSG
ENSRNOG00000020598	1.47303	1.88905	31.2399	2.28026e-08	2.26612e-07	ENSRNOG00000020598			ENSRNOG00000020598	Kcnk6	potassium two pore domain channel subfamily K member 6 [Source:RGD Symbol;Acc:621450]	ARRAYEXPRESS,ENSG
ENSRNOG00000052981	1.96095	2.65341	31.2358	2.28507e-08	2.26941e-07	ENSRNOG00000052981			ENSRNOG00000052981	LOC108351606	uncharacterized LOC108351606 [Source:RGD Symbol;Acc:11460844]	ARRAYEXPRESS,ENSG
ENSRNOG00000031916	1.3762	2.19444	31.2295	2.2926e-08	2.27428e-07	ENSRNOG00000031916			ENSRNOG00000031916	Timeless	timeless circadian regulator [Source:RGD Symbol;Acc:620939]	ARRAYEXPRESS,ENSG
ENSRNOG00000009347	0.953996	4.51231	31.2291	2.293e-08	2.27428e-07	ENSRNOG00000009347			ENSRNOG00000009347	Arhgap25	Rho GTPase activating protein 25 [Source:RGD Symbol;Acc:1562105]	ARRAYEXPRESS,ENSG
ENSRNOG00000030269	-0.80798	8.48037	31.227	2.29555e-08	2.27532e-07	ENSRNOG00000030269			ENSRNOG00000030269	Atp2b2	ATPase plasma membrane Ca2+ transporting 2 [Source:RGD Symbol;Acc:2176]	ARRAYEXPRESS,ENSG
ENSRNOG00000047476	-0.853873	8.56064	31.1797	2.35218e-08	2.32991e-07	ENSRNOG00000047476			ENSRNOG00000047476	Wasf1	WASP family member 1 [Source:RGD Symbol;Acc:1561954]	ARRAYEXPRESS,ENSG
ENSRNOG00000024631	1.21589	3.10984	31.1708	2.36297e-08	2.33906e-07	ENSRNOG00000024631			ENSRNOG00000024631	Chadl	chondroadherin-like [Source:RGD Symbol;Acc:6504353]	ARRAYEXPRESS,ENSG
ENSRNOG00000059605	-1.07477	9.85261	31.1662	2.3685e-08	2.34299e-07	ENSRNOG00000059605			ENSRNOG00000059605	Ddn	dendrin [Source:RGD Symbol;Acc:2497]	ARRAYEXPRESS,ENSG
ENSRNOG00000006979	-1.27341	9.43137	31.1477	2.39126e-08	2.36396e-07	ENSRNOG00000006979			ENSRNOG00000006979	Hpca	hippocalcin [Source:RGD Symbol;Acc:620060]	ARRAYEXPRESS,ENSG
ENSRNOG00000013916	-0.910734	7.95683	31.1445	2.39517e-08	2.36627e-07	ENSRNOG00000013916			ENSRNOG00000013916	Nefm	neurofilament medium chain [Source:RGD Symbol;Acc:3160]	ARRAYEXPRESS,ENSG
ENSRNOG00000001427	-0.89599	6.36652	31.114	2.4331e-08	2.40217e-07	ENSRNOG00000001427			ENSRNOG00000001427	Orai2	ORAI calcium release-activated calcium modulator 2 [Source:RGD Symbol;Acc:1310213]	ARRAYEXPRESS,ENSG
ENSRNOG00000005264	0.905328	5.21563	31.0861	2.46837e-08	2.4354e-07	ENSRNOG00000005264			ENSRNOG00000005264	Sav1	salvador family WW domain containing protein 1 [Source:RGD Symbol;Acc:1307253]	ARRAYEXPRESS,ENSG
ENSRNOG00000031138	1.1066	3.32834	31.0701	2.48872e-08	2.45386e-07	ENSRNOG00000031138			ENSRNOG00000031138	Irgm	immunity-related GTPase M [Source:RGD Symbol;Acc:1305163]	ARRAYEXPRESS,ENSG
ENSRNOG00000027839	-0.897226	9.6371	31.063	2.49787e-08	2.46128e-07	ENSRNOG00000027839			ENSRNOG00000027839	Ptk2b	protein tyrosine kinase 2 beta [Source:RGD Symbol;Acc:628758]	ARRAYEXPRESS,ENSG
ENSRNOG00000027151	0.867063	6.95697	31.0542	2.50917e-08	2.47068e-07	ENSRNOG00000027151			ENSRNOG00000027151	Lrrc58	leucine rich repeat containing 58 [Source:RGD Symbol;Acc:1307440]	ARRAYEXPRESS,ENSG
ENSRNOG00000027091	0.944431	4.74698	31.0531	2.51069e-08	2.47068e-07	ENSRNOG00000027091			ENSRNOG00000027091	Kctd18	potassium channel tetramerization domain containing 18 [Source:RGD Symbol;Acc:1564820]	ARRAYEXPRESS,ENSG
ENSRNOG00000013953	-1.85215	1.81602	31.0025	2.57703e-08	2.5343e-07	ENSRNOG00000013953			ENSRNOG00000013953	Ntrk1	neurotrophic receptor tyrosine kinase 1 [Source:RGD Symbol;Acc:620144]	ARRAYEXPRESS,ENSG
ENSRNOG00000048169	-0.857816	5.48738	30.9722	2.61755e-08	2.57247e-07	ENSRNOG00000048169			ENSRNOG00000048169	Tuba8	tubulin, alpha 8 [Source:RGD Symbol;Acc:1566041]	ARRAYEXPRESS,ENSG
ENSRNOG00000033653	-0.835749	6.17368	30.9646	2.62773e-08	2.58079e-07	ENSRNOG00000033653			ENSRNOG00000033653	Mpp3	MAGUK p55 scaffold protein 3 [Source:RGD Symbol;Acc:620015]	ARRAYEXPRESS,ENSG
ENSRNOG00000033593	0.86954	6.04539	30.9581	2.63665e-08	2.58787e-07	ENSRNOG00000033593			ENSRNOG00000033593	Osbpl9	oxysterol binding protein-like 9 [Source:RGD Symbol;Acc:1311508]	ARRAYEXPRESS,ENSG
ENSRNOG00000024688	3.27281	-1.128	30.9472	2.65151e-08	2.60076e-07	ENSRNOG00000024688			ENSRNOG00000024688	Erfe	erythroferrone [Source:RGD Symbol;Acc:1584688]	ARRAYEXPRESS,ENSG
ENSRNOG00000068914	-0.86217	5.38267	30.9422	2.65822e-08	2.60565e-07	ENSRNOG00000068914			ENSRNOG00000068914	Nrep	neuronal regeneration related protein [Source:RGD Symbol;Acc:631411]	ARRAYEXPRESS,ENSG
ENSRNOG00000032729	-0.880885	6.49018	30.9395	2.66205e-08	2.6077e-07	ENSRNOG00000032729			ENSRNOG00000032729	Bex1	brain expressed X-linked 1 [Source:RGD Symbol;Acc:1564466]	ARRAYEXPRESS,ENSG
ENSRNOG00000018867	-2.43851	1.04517	30.9381	2.6639e-08	2.60782e-07	ENSRNOG00000018867			ENSRNOG00000018867	Klhdc7a	kelch domain containing 7A [Source:RGD Symbol;Acc:1309439]	ARRAYEXPRESS,ENSG
ENSRNOG00000042825	2.70405	-0.247463	30.9268	2.67949e-08	2.62137e-07	ENSRNOG00000042825			ENSRNOG00000042825	Cd300le	Cd300 molecule-like family member E [Source:RGD Symbol;Acc:1305426]	ARRAYEXPRESS,ENSG
ENSRNOG00000055531	0.925538	4.22318	30.9195	2.68961e-08	2.62957e-07	ENSRNOG00000055531			ENSRNOG00000055531	Saa4	serum amyloid A4 [Source:RGD Symbol;Acc:1307371]	ARRAYEXPRESS,ENSG
ENSRNOG00000003285	-1.0067	4.8003	30.8878	2.73381e-08	2.67105e-07	ENSRNOG00000003285			ENSRNOG00000003285	Mpv17l	MPV17 mitochondrial inner membrane protein like [Source:RGD Symbol;Acc:2324483]	ARRAYEXPRESS,ENSG
ENSRNOG00000059720	-0.925375	10.5272	30.8832	2.7403e-08	2.67566e-07	ENSRNOG00000059720			ENSRNOG00000059720	Syp	synaptophysin [Source:RGD Symbol;Acc:3802]	ARRAYEXPRESS,ENSG
ENSRNOG00000027550	-0.83773	4.93397	30.8684	2.7613e-08	2.69441e-07	ENSRNOG00000027550			ENSRNOG00000027550	Mzf1	myeloid zinc finger 1 [Source:RGD Symbol;Acc:1308391]	ARRAYEXPRESS,ENSG
ENSRNOG00000037621	1.96414	1.45105	30.8425	2.79845e-08	2.72889e-07	ENSRNOG00000037621			ENSRNOG00000037621	Spata48	spermatogenesis associated 48 [Source:RGD Symbol;Acc:1309870]	ARRAYEXPRESS,ENSG
ENSRNOG00000038480	1.2255	4.33555	30.8277	2.81978e-08	2.74792e-07	ENSRNOG00000038480			ENSRNOG00000038480	Ppp1r36	protein phosphatase 1, regulatory subunit 36 [Source:RGD Symbol;Acc:1309051]	ARRAYEXPRESS,ENSG
ENSRNOG00000008030	-0.904098	5.21724	30.8124	2.84216e-08	2.76794e-07	ENSRNOG00000008030			ENSRNOG00000008030	Shc2	SHC adaptor protein 2 [Source:RGD Symbol;Acc:1307137]	ARRAYEXPRESS,ENSG
ENSRNOG00000043503	-0.711145	6.14159	30.7639	2.91405e-08	2.83612e-07	ENSRNOG00000043503			ENSRNOG00000043503	Ehd1	EH-domain containing 1 [Source:RGD Symbol;Acc:1309017]	ARRAYEXPRESS,ENSG
ENSRNOG00000009848	1.73802	2.00153	30.7238	2.97492e-08	2.89349e-07	ENSRNOG00000009848			ENSRNOG00000009848	Il18	interleukin 18 [Source:RGD Symbol;Acc:2889]	ARRAYEXPRESS,ENSG
ENSRNOG00000003888	-2.10929	1.37083	30.7097	2.99667e-08	2.91276e-07	ENSRNOG00000003888			ENSRNOG00000003888	Rgs13	regulator of G-protein signaling 13 [Source:RGD Symbol;Acc:1562103]	ARRAYEXPRESS,ENSG
ENSRNOG00000020518	-0.839259	5.45569	30.7014	3.00954e-08	2.92339e-07	ENSRNOG00000020518			ENSRNOG00000020518	Entrep3	endosomal transmembrane epsin interactor 3 [Source:RGD Symbol;Acc:1306107]	ARRAYEXPRESS,ENSG
ENSRNOG00000042246	-1.46014	3.11966	30.6964	3.01728e-08	2.92902e-07	ENSRNOG00000042246			ENSRNOG00000042246	Tmem215	transmembrane protein 215 [Source:RGD Symbol;Acc:1589861]	ARRAYEXPRESS,ENSG
ENSRNOG00000019525	0.912371	8.52592	30.6714	3.05644e-08	2.96462e-07	ENSRNOG00000019525			ENSRNOG00000019525	Hspa9	heat shock protein family A (Hsp70) member 9 [Source:RGD Symbol;Acc:1311806]	ARRAYEXPRESS,ENSG
ENSRNOG00000010989	0.752718	7.9264	30.6704	3.05789e-08	2.96462e-07	ENSRNOG00000010989			ENSRNOG00000010989	Ipo5	importin 5 [Source:RGD Symbol;Acc:1308715]	ARRAYEXPRESS,ENSG
ENSRNOG00000003287	1.35653	2.61569	30.6666	3.06391e-08	2.96855e-07	ENSRNOG00000003287			ENSRNOG00000003287	Fbxw10	F-box and WD repeat domain containing 10 [Source:RGD Symbol;Acc:1563889]	ARRAYEXPRESS,ENSG
ENSRNOG00000046390	-1.00119	6.35332	30.6648	3.06685e-08	2.96949e-07	ENSRNOG00000046390			ENSRNOG00000046390	Tceal3	transcription elongation factor A like 3 [Source:RGD Symbol;Acc:1562504]	ARRAYEXPRESS,ENSG
ENSRNOG00000010253	2.56739	2.53962	30.6504	3.08971e-08	2.98969e-07	ENSRNOG00000010253			ENSRNOG00000010253	Cd163	CD163 molecule [Source:RGD Symbol;Acc:1310382]	ARRAYEXPRESS,ENSG
ENSRNOG00000008108	0.726164	5.77197	30.6332	3.11719e-08	3.01435e-07	ENSRNOG00000008108			ENSRNOG00000008108	Ubr7	ubiquitin protein ligase E3 component n-recognin 7 [Source:RGD Symbol;Acc:1359144]	ARRAYEXPRESS,ENSG
ENSRNOG00000024390	2.21971	-0.316981	30.6258	3.12904e-08	3.02387e-07	ENSRNOG00000024390			ENSRNOG00000024390	Osm	oncostatin M [Source:RGD Symbol;Acc:1585012]	ARRAYEXPRESS,ENSG
ENSRNOG00000009945	1.18743	3.72267	30.6162	3.14462e-08	3.03698e-07	ENSRNOG00000009945			ENSRNOG00000009945	Pls1	plastin 1 [Source:RGD Symbol;Acc:1307142]	ARRAYEXPRESS,ENSG
ENSRNOG00000042068	0.762598	5.57651	30.5791	3.20521e-08	3.09351e-07	ENSRNOG00000042068			ENSRNOG00000042068	Otud7b	OTU deubiquitinase 7B [Source:RGD Symbol;Acc:1308111]	ARRAYEXPRESS,ENSG
ENSRNOG00000006198	2.15787	-0.426856	30.5518	3.25071e-08	3.13542e-07	ENSRNOG00000006198			ENSRNOG00000006198	Prr11	proline rich 11 [Source:RGD Symbol;Acc:1561541]	ARRAYEXPRESS,ENSG
ENSRNOG00000019100	1.82806	0.561609	30.5411	3.26867e-08	3.15072e-07	ENSRNOG00000019100			ENSRNOG00000019100	Kif2c	kinesin family member 2C [Source:RGD Symbol;Acc:620239]	ARRAYEXPRESS,ENSG
ENSRNOG00000014761	-1.00091	5.78483	30.5296	3.28803e-08	3.16736e-07	ENSRNOG00000014761			ENSRNOG00000014761	Rasd2	RASD family, member 2 [Source:RGD Symbol;Acc:628594]	ARRAYEXPRESS,ENSG
ENSRNOG00000020644	-0.87064	9.69114	30.5197	3.30494e-08	3.18161e-07	ENSRNOG00000020644			ENSRNOG00000020644	Nsg2	neuronal vesicle trafficking associated 2 [Source:RGD Symbol;Acc:1563944]	ARRAYEXPRESS,ENSG
ENSRNOG00000015036	1.67312	4.37061	30.5097	3.32206e-08	3.19605e-07	ENSRNOG00000015036			ENSRNOG00000015036	Ccn2	cellular communication network factor 2 [Source:RGD Symbol;Acc:621392]	ARRAYEXPRESS,ENSG
ENSRNOG00000029810	1.45837	3.81983	30.5007	3.33744e-08	3.2088e-07	ENSRNOG00000029810			ENSRNOG00000029810	Tspan4	tetraspanin 4 [Source:RGD Symbol;Acc:1305810]	ARRAYEXPRESS,ENSG
ENSRNOG00000029128	2.94171	-0.733456	30.4838	3.36665e-08	3.23482e-07	ENSRNOG00000029128			ENSRNOG00000029128	Cyp2d5	cytochrome P450, family 2, subfamily d, polypeptide 5 [Source:RGD Symbol;Acc:628630]	ARRAYEXPRESS,ENSG
ENSRNOG00000013598	2.13784	-0.23594	30.4749	3.38209e-08	3.24759e-07	ENSRNOG00000013598			ENSRNOG00000013598	Melk	maternal embryonic leucine zipper kinase [Source:RGD Symbol;Acc:1308974]	ARRAYEXPRESS,ENSG
ENSRNOG00000001525	0.80477	6.64194	30.4321	3.45766e-08	3.31803e-07	ENSRNOG00000001525			ENSRNOG00000001525	Igsf11	immunoglobulin superfamily, member 11 [Source:RGD Symbol;Acc:1308758]	ARRAYEXPRESS,ENSG
ENSRNOG00000005034	-0.911097	7.46741	30.3918	3.5301e-08	3.38539e-07	ENSRNOG00000005034			ENSRNOG00000005034	Arhgef25	Rho guanine nucleotide exchange factor 25 [Source:RGD Symbol;Acc:735210]	ARRAYEXPRESS,ENSG
ENSRNOG00000032436	0.980186	5.29095	30.385	3.54249e-08	3.39511e-07	ENSRNOG00000032436			ENSRNOG00000032436	Tmod3	tropomodulin 3 [Source:RGD Symbol;Acc:1311030]	ARRAYEXPRESS,ENSG
ENSRNOG00000017414	1.50298	3.35541	30.3826	3.54692e-08	3.3972e-07	ENSRNOG00000017414			ENSRNOG00000017414	Irf7	interferon regulatory factor 7 [Source:RGD Symbol;Acc:1307828]	ARRAYEXPRESS,ENSG
ENSRNOG00000062846	3.91126	-0.165393	30.3674	3.57487e-08	3.42179e-07	ENSRNOG00000062846			ENSRNOG00000062846	Oas1k	2 ' -5 ' oligoadenylate synthetase 1K [Source:RGD Symbol;Acc:1359279]	ARRAYEXPRESS,ENSG
ENSRNOG00000011723	1.88226	1.18102	30.3554	3.59704e-08	3.44083e-07	ENSRNOG00000011723			ENSRNOG00000011723	Slc44a3	solute carrier family 44, member 3 [Source:RGD Symbol;Acc:1305808]	ARRAYEXPRESS,ENSG
ENSRNOG00000005099	1.24373	2.95573	30.3416	3.62267e-08	3.46314e-07	ENSRNOG00000005099			ENSRNOG00000005099	Top3a	DNA topoisomerase III alpha [Source:RGD Symbol;Acc:1309320]	ARRAYEXPRESS,ENSG
ENSRNOG00000021062	1.11721	3.66733	30.3289	3.64658e-08	3.48335e-07	ENSRNOG00000021062			ENSRNOG00000021062	Fxyd5	FXYD domain-containing ion transport regulator 5 [Source:RGD Symbol;Acc:620827]	ARRAYEXPRESS,ENSG
ENSRNOG00000018304	0.786729	6.864	30.3279	3.64843e-08	3.48335e-07	ENSRNOG00000018304			ENSRNOG00000018304	Lars1	leucyl-tRNA synthetase 1 [Source:RGD Symbol;Acc:1304962]	ARRAYEXPRESS,ENSG
ENSRNOG00000048230	2.48445	1.60551	30.3217	3.66e-08	3.49218e-07	ENSRNOG00000048230			ENSRNOG00000048230	LOC300308	similar to hypothetical protein 4930509O22 [Source:RGD Symbol;Acc:1359716]	ARRAYEXPRESS,ENSG
ENSRNOG00000013793	2.14449	0.976433	30.2657	3.76732e-08	3.58988e-07	ENSRNOG00000013793			ENSRNOG00000013793	C1qtnf9	C1q and TNF related 9 [Source:RGD Symbol;Acc:1560876]	ARRAYEXPRESS,ENSG
ENSRNOG00000008297	0.857	4.5287	30.2656	3.76751e-08	3.58988e-07	ENSRNOG00000008297			ENSRNOG00000008297	Oser1	oxidative stress responsive serine-rich 1 [Source:RGD Symbol;Acc:1303142]	ARRAYEXPRESS,ENSG
ENSRNOG00000008215	1.58767	2.74869	30.2645	3.76954e-08	3.58988e-07	ENSRNOG00000008215			ENSRNOG00000008215	Trim47	tripartite motif-containing 47 [Source:RGD Symbol;Acc:1597317]	ARRAYEXPRESS,ENSG
ENSRNOG00000003805	0.99588	4.87456	30.2584	3.78158e-08	3.59907e-07	ENSRNOG00000003805			ENSRNOG00000003805	Rnft1	ring finger protein, transmembrane 1 [Source:RGD Symbol;Acc:1562411]	ARRAYEXPRESS,ENSG
ENSRNOG00000062297	3.67886	-2.03834	30.249	3.79994e-08	3.61427e-07	ENSRNOG00000062297			ENSRNOG00000062297	Klra5	killer cell lectin-like receptor, subfamily A, member 5 [Source:RGD Symbol;Acc:735134]	ARRAYEXPRESS,ENSG
ENSRNOG00000026447	-1.29702	3.96264	30.2107	3.87555e-08	3.68386e-07	ENSRNOG00000026447			ENSRNOG00000026447	Disp3	dispatched RND transporter family member 3 [Source:RGD Symbol;Acc:1305820]	ARRAYEXPRESS,ENSG
ENSRNOG00000011199	-0.718984	6.82944	30.2068	3.8834e-08	3.68898e-07	ENSRNOG00000011199			ENSRNOG00000011199	Parp6	poly (ADP-ribose) polymerase family, member 6 [Source:RGD Symbol;Acc:1310937]	ARRAYEXPRESS,ENSG
ENSRNOG00000015774	1.58369	2.64998	30.1891	3.91901e-08	3.72046e-07	ENSRNOG00000015774			ENSRNOG00000015774	Mreg	melanoregulin [Source:RGD Symbol;Acc:1562333]	ARRAYEXPRESS,ENSG
ENSRNOG00000008283	0.776147	6.5367	30.1855	3.92632e-08	3.72506e-07	ENSRNOG00000008283			ENSRNOG00000008283	B4galt5	beta-1,4-galactosyltransferase 5 [Source:RGD Symbol;Acc:1310062]	ARRAYEXPRESS,ENSG
ENSRNOG00000011526	0.780096	4.9901	30.1702	3.95746e-08	3.75224e-07	ENSRNOG00000011526			ENSRNOG00000011526	Pcsk6	proprotein convertase subtilisin/kexin type 6 [Source:RGD Symbol;Acc:3246]	ARRAYEXPRESS,ENSG
ENSRNOG00000028344	1.65134	1.19239	30.1646	3.96898e-08	3.7608e-07	ENSRNOG00000028344			ENSRNOG00000028344	Mmp11	matrix metallopeptidase 11 [Source:RGD Symbol;Acc:3099]	ARRAYEXPRESS,ENSG
ENSRNOG00000000888	0.734491	6.46537	30.1632	3.97171e-08	3.76102e-07	ENSRNOG00000000888			ENSRNOG00000000888	Sbds	Sbds, ribosome maturation factor [Source:RGD Symbol;Acc:1311043]	ARRAYEXPRESS,ENSG
ENSRNOG00000032058	0.728705	5.75628	30.1492	4.00055e-08	3.78594e-07	ENSRNOG00000032058			ENSRNOG00000032058	Pogk	pogo transposable element derived with KRAB domain [Source:RGD Symbol;Acc:1308951]	ARRAYEXPRESS,ENSG
ENSRNOG00000012611	1.10953	3.35244	30.1379	4.02381e-08	3.80557e-07	ENSRNOG00000012611			ENSRNOG00000012611	Lpxn	leupaxin [Source:RGD Symbol;Acc:1304981]	ARRAYEXPRESS,ENSG
ENSRNOG00000007900	-0.894082	4.92282	30.0814	4.14294e-08	3.91578e-07	ENSRNOG00000007900			ENSRNOG00000007900	Tspan33	tetraspanin 33 [Source:RGD Symbol;Acc:1560915]	ARRAYEXPRESS,ENSG
ENSRNOG00000001185	-0.78854	7.17206	30.0729	4.16109e-08	3.93047e-07	ENSRNOG00000001185			ENSRNOG00000001185	C12h12orf43	similar to human chromosome 12 open reading frame 43 [Source:RGD Symbol;Acc:1311899]	ARRAYEXPRESS,ENSG
ENSRNOG00000019281	1.0194	5.14268	30.0694	4.16857e-08	3.93506e-07	ENSRNOG00000019281			ENSRNOG00000019281	Glmp	glycosylated lysosomal membrane protein [Source:RGD Symbol;Acc:1303130]	ARRAYEXPRESS,ENSG
ENSRNOG00000046196	2.69325	-0.936977	30.0319	4.2499e-08	4.00933e-07	ENSRNOG00000046196			ENSRNOG00000046196	Icos	inducible T-cell co-stimulator [Source:RGD Symbol;Acc:620123]	ARRAYEXPRESS,ENSG
ENSRNOG00000008609	3.24813	0.906539	30.0188	4.27884e-08	4.03411e-07	ENSRNOG00000008609			ENSRNOG00000008609	Capn3	calpain 3 [Source:RGD Symbol;Acc:2269]	ARRAYEXPRESS,ENSG
ENSRNOG00000029614	-0.709378	5.84223	30.0133	4.29102e-08	4.04306e-07	ENSRNOG00000029614			ENSRNOG00000029614	Robo1	roundabout guidance receptor 1 [Source:RGD Symbol;Acc:61941]	ARRAYEXPRESS,ENSG
ENSRNOG00000001506	-0.691828	6.49567	30.001	4.31834e-08	4.06626e-07	ENSRNOG00000001506			ENSRNOG00000001506	Tmem35a	transmembrane protein 35A [Source:RGD Symbol;Acc:1303093]	ARRAYEXPRESS,ENSG
ENSRNOG00000012623	0.742394	6.65183	29.9742	4.37835e-08	4.12019e-07	ENSRNOG00000012623			ENSRNOG00000012623	Arf4	ADP-ribosylation factor 4 [Source:RGD Symbol;Acc:621275]	ARRAYEXPRESS,ENSG
ENSRNOG00000009660	1.34793	3.49385	29.9196	4.50339e-08	4.23521e-07	ENSRNOG00000009660			ENSRNOG00000009660	Enpp6	ectonucleotide pyrophosphatase/phosphodiesterase 6 [Source:RGD Symbol;Acc:1311645]	ARRAYEXPRESS,ENSG
ENSRNOG00000045752	0.779755	5.1388	29.9101	4.5255e-08	4.25335e-07	ENSRNOG00000045752			ENSRNOG00000045752	Rrm1	ribonucleotide reductase catalytic subunit M1 [Source:RGD Symbol;Acc:1592569]	ARRAYEXPRESS,ENSG
ENSRNOG00000006197	0.873026	7.29699	29.9021	4.54417e-08	4.26823e-07	ENSRNOG00000006197			ENSRNOG00000006197	Calu	calumenin [Source:RGD Symbol;Acc:620383]	ARRAYEXPRESS,ENSG
ENSRNOG00000005592	-0.739886	6.63506	29.898	4.55382e-08	4.27218e-07	ENSRNOG00000005592			ENSRNOG00000005592	Brinp2	BMP/retinoic acid inducible neural specific 2 [Source:RGD Symbol;Acc:708419]	ARRAYEXPRESS,ENSG
ENSRNOG00000013742	-0.732023	7.50231	29.8979	4.55404e-08	4.27218e-07	ENSRNOG00000013742			ENSRNOG00000013742	Large1	LARGE xylosyl- and glucuronyltransferase 1 [Source:RGD Symbol;Acc:1308895]	ARRAYEXPRESS,ENSG
ENSRNOG00000012311	-1.54392	1.65439	29.8745	4.60928e-08	4.32131e-07	ENSRNOG00000012311			ENSRNOG00000012311	Slc35d3	solute carrier family 35, member D3 [Source:RGD Symbol;Acc:1309428]	ARRAYEXPRESS,ENSG
ENSRNOG00000019027	-0.695936	6.1581	29.8703	4.61938e-08	4.32808e-07	ENSRNOG00000019027			ENSRNOG00000019027	Habp4	hyaluronan binding protein 4 [Source:RGD Symbol;Acc:1306486]	ARRAYEXPRESS,ENSG
ENSRNOG00000002767	-0.776932	7.31588	29.8509	4.66586e-08	4.36892e-07	ENSRNOG00000002767			ENSRNOG00000002767	Dlg3	discs large MAGUK scaffold protein 3 [Source:RGD Symbol;Acc:68423]	ARRAYEXPRESS,ENSG
ENSRNOG00000002956	-0.719938	6.77185	29.7889	4.81747e-08	4.50808e-07	ENSRNOG00000002956			ENSRNOG00000002956	Stim2	stromal interaction molecule 2 [Source:RGD Symbol;Acc:1304641]	ARRAYEXPRESS,ENSG
ENSRNOG00000038572	1.97974	0.549392	29.7762	4.84911e-08	4.53486e-07	ENSRNOG00000038572			ENSRNOG00000038572	Ncapg	non-SMC condensin I complex, subunit G [Source:RGD Symbol;Acc:1562646]	ARRAYEXPRESS,ENSG
ENSRNOG00000005129	-0.763058	6.51218	29.7552	4.90201e-08	4.58149e-07	ENSRNOG00000005129			ENSRNOG00000005129	Dtx3	deltex E3 ubiquitin ligase 3 [Source:RGD Symbol;Acc:1566181]	ARRAYEXPRESS,ENSG
ENSRNOG00000011130	2.68141	1.03217	29.7459	4.92556e-08	4.60065e-07	ENSRNOG00000011130			ENSRNOG00000011130	Calca	calcitonin-related polypeptide alpha [Source:RGD Symbol;Acc:2254]	ARRAYEXPRESS,ENSG
ENSRNOG00000006689	0.833489	5.08373	29.7329	4.95857e-08	4.62861e-07	ENSRNOG00000006689			ENSRNOG00000006689	Chd7	chromodomain helicase DNA binding protein 7 [Source:RGD Symbol;Acc:1311921]	ARRAYEXPRESS,ENSG
ENSRNOG00000015904	-1.77318	1.85117	29.7044	5.03198e-08	4.69423e-07	ENSRNOG00000015904			ENSRNOG00000015904	Wfdc1	WAP four-disulfide core domain 1 [Source:RGD Symbol;Acc:68938]	ARRAYEXPRESS,ENSG
ENSRNOG00000063135	1.07577	3.21386	29.6893	5.07152e-08	4.72819e-07	ENSRNOG00000063135			ENSRNOG00000063135	Gna13	G protein subunit alpha 13 [Source:RGD Symbol;Acc:1310221]	ARRAYEXPRESS,ENSG
ENSRNOG00000029773	1.13906	4.68427	29.6871	5.07716e-08	4.72848e-07	ENSRNOG00000029773			ENSRNOG00000029773	Atm	ATM serine/threonine kinase [Source:RGD Symbol;Acc:1593265]	ARRAYEXPRESS,ENSG
ENSRNOG00000018494	0.958622	6.33003	29.6867	5.07811e-08	4.72848e-07	ENSRNOG00000018494			ENSRNOG00000018494	Ppp1r3c	protein phosphatase 1, regulatory subunit 3C [Source:RGD Symbol;Acc:1309132]	ARRAYEXPRESS,ENSG
ENSRNOG00000012508	1.44775	2.71091	29.6677	5.12834e-08	4.7723e-07	ENSRNOG00000012508			ENSRNOG00000012508	Slc39a8	solute carrier family 39 member 8 [Source:RGD Symbol;Acc:1308236]	ARRAYEXPRESS,ENSG
ENSRNOG00000005263	0.871573	6.02158	29.6583	5.15304e-08	4.79233e-07	ENSRNOG00000005263			ENSRNOG00000005263	Scaf11	SR-related CTD-associated factor 11 [Source:RGD Symbol;Acc:1598325]	ARRAYEXPRESS,ENSG
ENSRNOG00000059097	2.19868	1.18056	29.6514	5.17143e-08	4.80646e-07	ENSRNOG00000059097			ENSRNOG00000059097	Ddx60	DEXD/H-box helicase 60 [Source:RGD Symbol;Acc:1560014]	ARRAYEXPRESS,ENSG
ENSRNOG00000060568	1.11482	3.47521	29.6487	5.17866e-08	4.81021e-07	ENSRNOG00000060568			ENSRNOG00000060568	Ptpn21	protein tyrosine phosphatase, non-receptor type 21 [Source:RGD Symbol;Acc:620216]	ARRAYEXPRESS,ENSG
ENSRNOG00000016448	0.780188	5.77324	29.6446	5.18961e-08	4.81741e-07	ENSRNOG00000016448			ENSRNOG00000016448	Eef2k	eukaryotic elongation factor-2 kinase [Source:RGD Symbol;Acc:2538]	ARRAYEXPRESS,ENSG
ENSRNOG00000010964	0.773372	6.15772	29.6409	5.19959e-08	4.82371e-07	ENSRNOG00000010964			ENSRNOG00000010964	Akap13	A-kinase anchoring protein 13 [Source:RGD Symbol;Acc:727893]	ARRAYEXPRESS,ENSG
ENSRNOG00000008951	-1.65682	3.10561	29.6389	5.20496e-08	4.82572e-07	ENSRNOG00000008951			ENSRNOG00000008951	Rasl10a	RAS-like, family 10, member A [Source:RGD Symbol;Acc:1306100]	ARRAYEXPRESS,ENSG
ENSRNOG00000012557	-2.54771	-0.623802	29.6087	5.28678e-08	4.89857e-07	ENSRNOG00000012557			ENSRNOG00000012557	Lgals5	galectin 5 [Source:RGD Symbol;Acc:3004]	ARRAYEXPRESS,ENSG
ENSRNOG00000054515	0.937754	4.82069	29.5959	5.32186e-08	4.92803e-07	ENSRNOG00000054515			ENSRNOG00000054515	Fgd6	FYVE, RhoGEF and PH domain containing 6 [Source:RGD Symbol;Acc:1565609]	ARRAYEXPRESS,ENSG
ENSRNOG00000014135	-0.796452	6.21368	29.5354	5.49061e-08	5.08117e-07	ENSRNOG00000014135			ENSRNOG00000014135	Rab11fip4	RAB11 family interacting protein 4 [Source:RGD Symbol;Acc:1305063]	ARRAYEXPRESS,ENSG
ENSRNOG00000026432	-0.795968	6.50271	29.5024	5.58489e-08	5.16525e-07	ENSRNOG00000026432			ENSRNOG00000026432	Syt7	synaptotagmin 7 [Source:RGD Symbol;Acc:62013]	ARRAYEXPRESS,ENSG
ENSRNOG00000065345	1.08786	3.76021	29.5007	5.58961e-08	5.16644e-07	ENSRNOG00000065345			ENSRNOG00000065345	Lrrc75a	leucine rich repeat containing 75A [Source:RGD Symbol;Acc:1595947]	ARRAYEXPRESS,ENSG
ENSRNOG00000004171	-0.706915	5.93583	29.4329	5.78854e-08	5.34704e-07	ENSRNOG00000004171			ENSRNOG00000004171	Dnah9	dynein, axonemal, heavy chain 9 [Source:RGD Symbol;Acc:621799]	ARRAYEXPRESS,ENSG
ENSRNOG00000016611	-0.835775	5.80012	29.4304	5.79615e-08	5.35079e-07	ENSRNOG00000016611			ENSRNOG00000016611	Hras	HRas proto-oncogene, GTPase [Source:RGD Symbol;Acc:2827]	ARRAYEXPRESS,ENSG
ENSRNOG00000013963	0.738079	7.52575	29.4171	5.83602e-08	5.38429e-07	ENSRNOG00000013963			ENSRNOG00000013963	Il6st	interleukin 6 cytokine family signal transducer [Source:RGD Symbol;Acc:2903]	ARRAYEXPRESS,ENSG
ENSRNOG00000006170	1.42781	2.62904	29.408	5.86344e-08	5.40628e-07	ENSRNOG00000006170			ENSRNOG00000006170	Bach2	BTB domain and CNC homolog 2 [Source:RGD Symbol;Acc:1562865]	ARRAYEXPRESS,ENSG
ENSRNOG00000019639	1.08448	3.67721	29.3961	5.89962e-08	5.43631e-07	ENSRNOG00000019639			ENSRNOG00000019639	Pgpep1	pyroglutamyl-peptidase I [Source:RGD Symbol;Acc:1303133]	ARRAYEXPRESS,ENSG
ENSRNOG00000016472	-0.891792	5.08578	29.383	5.93959e-08	5.46979e-07	ENSRNOG00000016472			ENSRNOG00000016472	Marchf4	membrane associated ring-CH-type finger 4 [Source:RGD Symbol;Acc:1590797]	ARRAYEXPRESS,ENSG
ENSRNOG00000003278	1.14145	3.83653	29.3792	5.95125e-08	5.47719e-07	ENSRNOG00000003278			ENSRNOG00000003278	Map3k14	mitogen-activated protein kinase kinase kinase 14 [Source:RGD Symbol;Acc:1310487]	ARRAYEXPRESS,ENSG
ENSRNOG00000020703	-1.04411	6.93752	29.3404	6.07155e-08	5.58449e-07	ENSRNOG00000020703			ENSRNOG00000020703	Sipa1l3	signal-induced proliferation-associated 1 like 3 [Source:RGD Symbol;Acc:1311432]	ARRAYEXPRESS,ENSG
ENSRNOG00000038202	-1.61975	2.99053	29.3	6.19969e-08	5.69888e-07	ENSRNOG00000038202			ENSRNOG00000038202	Calml4	calmodulin-like 4 [Source:RGD Symbol;Acc:1583918]	ARRAYEXPRESS,ENSG
ENSRNOG00000022838	2.87249	-0.515213	29.2807	6.26178e-08	5.75244e-07	ENSRNOG00000022838			ENSRNOG00000022838	Cnksr1	connector enhancer of kinase suppressor of Ras 1 [Source:RGD Symbol;Acc:1311879]	ARRAYEXPRESS,ENSG
ENSRNOG00000022432	-0.824895	7.79437	29.2739	6.28372e-08	5.76908e-07	ENSRNOG00000022432			ENSRNOG00000022432	Tmem59l	transmembrane protein 59-like [Source:RGD Symbol;Acc:1305557]	ARRAYEXPRESS,ENSG
ENSRNOG00000046191	2.81681	-0.262418	29.2615	6.32401e-08	5.80253e-07	ENSRNOG00000046191			ENSRNOG00000046191	Cgas	cyclic GMP-AMP synthase [Source:RGD Symbol;Acc:1586939]	ARRAYEXPRESS,ENSG
ENSRNOG00000003121	-0.765369	6.604	29.2503	6.36077e-08	5.83271e-07	ENSRNOG00000003121			ENSRNOG00000003121	Rtn4rl1	reticulon 4 receptor-like 1 [Source:RGD Symbol;Acc:727812]	ARRAYEXPRESS,ENSG
ENSRNOG00000037909	0.813255	6.78316	29.2382	6.40039e-08	5.86546e-07	ENSRNOG00000037909			ENSRNOG00000037909	Ppm1f	protein phosphatase, Mg2+/Mn2+ dependent, 1F [Source:RGD Symbol;Acc:631363]	ARRAYEXPRESS,ENSG
ENSRNOG00000014562	0.775591	7.68878	29.2257	6.4418e-08	5.89983e-07	ENSRNOG00000014562			ENSRNOG00000014562	Hnrnpf	heterogeneous nuclear ribonucleoprotein F [Source:RGD Symbol;Acc:620366]	ARRAYEXPRESS,ENSG
ENSRNOG00000014960	2.03457	0.000413676	29.2222	6.45361e-08	5.90705e-07	ENSRNOG00000014960			ENSRNOG00000014960	Bard1	BRCA1 associated RING domain 1 [Source:RGD Symbol;Acc:621072]	ARRAYEXPRESS,ENSG
ENSRNOG00000005668	-0.744213	6.52132	29.2129	6.48447e-08	5.93061e-07	ENSRNOG00000005668			ENSRNOG00000005668	Ndufa8	NADH:ubiquinone oxidoreductase subunit A8 [Source:RGD Symbol;Acc:1306283]	ARRAYEXPRESS,ENSG
ENSRNOG00000037211	2.32674	-0.489965	29.2121	6.48722e-08	5.93061e-07	ENSRNOG00000037211			ENSRNOG00000037211	Kif14	kinesin family member 14 [Source:RGD Symbol;Acc:1310650]	ARRAYEXPRESS,ENSG
ENSRNOG00000017193	-0.925145	7.08051	29.2101	6.49394e-08	5.93315e-07	ENSRNOG00000017193			ENSRNOG00000017193	Lingo1	leucine rich repeat and Ig domain containing 1 [Source:RGD Symbol;Acc:1308668]	ARRAYEXPRESS,ENSG
ENSRNOG00000049498	1.3134	2.50293	29.2088	6.49834e-08	5.93357e-07	ENSRNOG00000049498			ENSRNOG00000049498	Nat1	N-acetyltransferase 1 [Source:RGD Symbol;Acc:70490]	ARRAYEXPRESS,ENSG
ENSRNOG00000028335	-0.847179	6.20041	29.2054	6.50983e-08	5.94046e-07	ENSRNOG00000028335			ENSRNOG00000028335	Fat4	FAT atypical cadherin 4 [Source:RGD Symbol;Acc:1564291]	ARRAYEXPRESS,ENSG
ENSRNOG00000015529	1.71314	0.716599	29.1979	6.53511e-08	5.95993e-07	ENSRNOG00000015529			ENSRNOG00000015529	Cdca3	cell division cycle associated 3 [Source:RGD Symbol;Acc:1359093]	ARRAYEXPRESS,ENSG
ENSRNOG00000020010	-0.782706	6.21248	29.1743	6.61523e-08	6.02934e-07	ENSRNOG00000020010			ENSRNOG00000020010	Kctd13	potassium channel tetramerization domain containing 13 [Source:RGD Symbol;Acc:735189]	ARRAYEXPRESS,ENSG
ENSRNOG00000033153	2.13985	1.28443	29.1675	6.63829e-08	6.0467e-07	ENSRNOG00000033153			ENSRNOG00000033153	Sfn	stratifin [Source:RGD Symbol;Acc:1304729]	ARRAYEXPRESS,ENSG
ENSRNOG00000017311	-0.775351	5.47258	29.1647	6.64806e-08	6.05194e-07	ENSRNOG00000017311			ENSRNOG00000017311	Me3	malic enzyme 3 [Source:RGD Symbol;Acc:1311070]	ARRAYEXPRESS,ENSG
ENSRNOG00000001205	-0.722667	7.68238	29.1514	6.69371e-08	6.08982e-07	ENSRNOG00000001205			ENSRNOG00000001205	Agpat3	1-acylglycerol-3-phosphate O-acyltransferase 3 [Source:RGD Symbol;Acc:1305787]	ARRAYEXPRESS,ENSG
ENSRNOG00000019175	0.842127	5.39071	29.1441	6.71899e-08	6.10913e-07	ENSRNOG00000019175			ENSRNOG00000019175	Ercc6l2	ERCC excision repair 6 like 2 [Source:RGD Symbol;Acc:1561537]	ARRAYEXPRESS,ENSG
ENSRNOG00000003717	0.763235	5.38985	29.1217	6.79722e-08	6.17653e-07	ENSRNOG00000003717			ENSRNOG00000003717	Cnih4	cornichon family AMPA receptor auxiliary protein 4 [Source:RGD Symbol;Acc:1559740]	ARRAYEXPRESS,ENSG
ENSRNOG00000019859	0.951633	4.8189	29.1144	6.82281e-08	6.19605e-07	ENSRNOG00000019859			ENSRNOG00000019859	Pla2g15	phospholipase A2, group XV [Source:RGD Symbol;Acc:1302982]	ARRAYEXPRESS,ENSG
ENSRNOG00000012791	1.39447	2.71662	29.1132	6.82711e-08	6.19622e-07	ENSRNOG00000012791			ENSRNOG00000012791	Ajuba	ajuba LIM protein [Source:RGD Symbol;Acc:620407]	ARRAYEXPRESS,ENSG
ENSRNOG00000019570	-0.808829	6.83335	29.0946	6.89282e-08	6.25209e-07	ENSRNOG00000019570			ENSRNOG00000019570	Gng3	G protein subunit gamma 3 [Source:RGD Symbol;Acc:620805]	ARRAYEXPRESS,ENSG
ENSRNOG00000067962	-0.990561	4.51792	29.0773	6.95482e-08	6.30453e-07	ENSRNOG00000067962			ENSRNOG00000067962	Nat8f3	N-acetyltransferase 8 (GCN5-related) family member 3 [Source:RGD Symbol;Acc:621607]	ARRAYEXPRESS,ENSG
ENSRNOG00000002827	-0.796506	8.34658	29.0748	6.96362e-08	6.30871e-07	ENSRNOG00000002827			ENSRNOG00000002827	Rbfox1	RNA binding fox-1 homolog 1 [Source:RGD Symbol;Acc:1311210]	ARRAYEXPRESS,ENSG
ENSRNOG00000061367	1.5033	3.05833	29.0322	7.11841e-08	6.44507e-07	ENSRNOG00000061367			ENSRNOG00000061367	Atp7a	ATPase copper transporting alpha [Source:RGD Symbol;Acc:2179]	ARRAYEXPRESS,ENSG
ENSRNOG00000011452	-0.927469	9.38191	29.0138	7.1866e-08	6.5029e-07	ENSRNOG00000011452			ENSRNOG00000011452	Aldoc	aldolase, fructose-bisphosphate C [Source:RGD Symbol;Acc:2091]	ARRAYEXPRESS,ENSG
ENSRNOG00000065128	1.95685	1.99971	28.9931	7.26348e-08	6.56852e-07	ENSRNOG00000065128			ENSRNOG00000065128	Naip5	NLR family, apoptosis inhibitory protein 5 [Source:RGD Symbol;Acc:1559914]	ARRAYEXPRESS,ENSG
ENSRNOG00000018140	0.850204	4.63617	28.9369	7.47752e-08	6.75803e-07	ENSRNOG00000018140			ENSRNOG00000018140	Smad2	SMAD family member 2 [Source:RGD Symbol;Acc:3031]	ARRAYEXPRESS,ENSG
ENSRNOG00000016978	1.82993	0.77279	28.9194	7.5453e-08	6.81519e-07	ENSRNOG00000016978			ENSRNOG00000016978	C1h16orf54	similar to human chromosome 16 open reading frame 54 [Source:RGD Symbol;Acc:1564503]	ARRAYEXPRESS,ENSG
ENSRNOG00000056612	-1.01854	3.83087	28.8919	7.65337e-08	6.90867e-07	ENSRNOG00000056612			ENSRNOG00000056612	Unc13c	unc-13 homolog C [Source:RGD Symbol;Acc:628592]	ARRAYEXPRESS,ENSG
ENSRNOG00000019433	-0.875837	8.30483	28.8895	7.66267e-08	6.91292e-07	ENSRNOG00000019433			ENSRNOG00000019433	Rab3a	RAB3A, member RAS oncogene family [Source:RGD Symbol;Acc:3528]	ARRAYEXPRESS,ENSG
ENSRNOG00000007081	1.62568	3.97581	28.8875	7.67056e-08	6.9159e-07	ENSRNOG00000007081			ENSRNOG00000007081	Xdh	xanthine dehydrogenase [Source:RGD Symbol;Acc:62043]	ARRAYEXPRESS,ENSG
ENSRNOG00000022694	-0.955265	6.9962	28.8715	7.73413e-08	6.96904e-07	ENSRNOG00000022694			ENSRNOG00000022694	Plekhg5	pleckstrin homology and RhoGEF domain containing G5 [Source:RGD Symbol;Acc:1303132]	ARRAYEXPRESS,ENSG
ENSRNOG00000049471	-1.48519	2.21864	28.8526	7.81018e-08	7.0305e-07	ENSRNOG00000049471			ENSRNOG00000049471	Steap3	STEAP3 metalloreductase [Source:RGD Symbol;Acc:708552]	ARRAYEXPRESS,ENSG
ENSRNOG00000021401	2.24254	-0.479861	28.8522	7.81167e-08	7.0305e-07	ENSRNOG00000021401			ENSRNOG00000021401	Lpar5	lysophosphatidic acid receptor 5 [Source:RGD Symbol;Acc:1562580]	ARRAYEXPRESS,ENSG
ENSRNOG00000028417	-1.02266	5.15849	28.8445	7.84278e-08	7.05429e-07	ENSRNOG00000028417			ENSRNOG00000028417	Neurod2	neuronal differentiation 2 [Source:RGD Symbol;Acc:3166]	ARRAYEXPRESS,ENSG
ENSRNOG00000039596	2.11234	0.331825	28.8223	7.93334e-08	7.13149e-07	ENSRNOG00000039596			ENSRNOG00000039596	Prob1	proline-rich basic protein 1 [Source:RGD Symbol;Acc:1594845]	ARRAYEXPRESS,ENSG
ENSRNOG00000028274	0.731908	6.9615	28.8182	7.94998e-08	7.14218e-07	ENSRNOG00000028274			ENSRNOG00000028274	Myrf	myelin regulatory factor [Source:RGD Symbol;Acc:1306622]	ARRAYEXPRESS,ENSG
ENSRNOG00000032778	1.44386	1.91936	28.8111	7.97938e-08	7.16432e-07	ENSRNOG00000032778			ENSRNOG00000032778	Bub1	BUB1 mitotic checkpoint serine/threonine kinase [Source:RGD Symbol;Acc:1311707]	ARRAYEXPRESS,ENSG
ENSRNOG00000053317	2.98011	-1.56271	28.8081	7.99142e-08	7.17086e-07	ENSRNOG00000053317			ENSRNOG00000053317	Efcab11	EF-hand calcium binding domain 11 [Source:RGD Symbol;Acc:1565006]	ARRAYEXPRESS,ENSG
ENSRNOG00000000567	0.801774	5.65208	28.8052	8.00372e-08	7.17762e-07	ENSRNOG00000000567			ENSRNOG00000000567	Unc5b	unc-5 netrin receptor B [Source:RGD Symbol;Acc:621756]	ARRAYEXPRESS,ENSG
ENSRNOG00000017939	-0.96455	9.73734	28.7121	8.39754e-08	7.52631e-07	ENSRNOG00000017939			ENSRNOG00000017939	Chn1	chimerin 1 [Source:RGD Symbol;Acc:620139]	ARRAYEXPRESS,ENSG
ENSRNOG00000015799	-1.33608	2.1882	28.6975	8.4612e-08	7.57886e-07	ENSRNOG00000015799			ENSRNOG00000015799	Nat8f1	N-acetyltransferase 8 (GCN5-related) family member 1 [Source:RGD Symbol;Acc:621606]	ARRAYEXPRESS,ENSG
ENSRNOG00000046028	1.27482	4.02785	28.6877	8.50403e-08	7.6127e-07	ENSRNOG00000046028			ENSRNOG00000046028	Haus6	family with sequence similarity 29, member A [Source:RGD Symbol;Acc:15203474]	ARRAYEXPRESS,ENSG
ENSRNOG00000027035	1.93888	0.871969	28.6165	8.82281e-08	7.89338e-07	ENSRNOG00000027035			ENSRNOG00000027035	Sgo2	shugoshin 2 [Source:RGD Symbol;Acc:1308450]	ARRAYEXPRESS,ENSG
ENSRNOG00000021384	1.05654	4.74926	28.609	8.85702e-08	7.91928e-07	ENSRNOG00000021384			ENSRNOG00000021384	Ankrd44	ankyrin repeat domain 44 [Source:RGD Symbol;Acc:1561893]	ARRAYEXPRESS,ENSG
ENSRNOG00000016029	0.940697	6.50863	28.6014	8.89193e-08	7.94578e-07	ENSRNOG00000016029			ENSRNOG00000016029	Rb1	RB transcriptional corepressor 1 [Source:RGD Symbol;Acc:3540]	ARRAYEXPRESS,ENSG
ENSRNOG00000020295	-0.988357	4.28517	28.5684	9.04485e-08	8.07763e-07	ENSRNOG00000020295			ENSRNOG00000020295	Plekhn1	pleckstrin homology domain containing N1 [Source:RGD Symbol;Acc:1311019]	ARRAYEXPRESS,ENSG
ENSRNOG00000016502	-0.793227	6.14231	28.5363	9.19599e-08	8.20774e-07	ENSRNOG00000016502			ENSRNOG00000016502	Dscaml1	DS cell adhesion molecule-like 1 [Source:RGD Symbol;Acc:1304887]	ARRAYEXPRESS,ENSG
ENSRNOG00000008431	-0.83648	7.98081	28.5309	9.2213e-08	8.22546e-07	ENSRNOG00000008431			ENSRNOG00000008431	Gabbr2	gamma-aminobutyric acid type B receptor subunit 2 [Source:RGD Symbol;Acc:619864]	ARRAYEXPRESS,ENSG
ENSRNOG00000023778	1.05054	3.4443	28.519	9.27812e-08	8.27125e-07	ENSRNOG00000023778			ENSRNOG00000023778	Gcnt2	glucosaminyl (N-acetyl) transferase 2 [Source:RGD Symbol;Acc:1303198]	ARRAYEXPRESS,ENSG
ENSRNOG00000015692	1.03788	4.97522	28.5143	9.30106e-08	8.2868e-07	ENSRNOG00000015692			ENSRNOG00000015692	Taok1	TAO kinase 1 [Source:RGD Symbol;Acc:708455]	ARRAYEXPRESS,ENSG
ENSRNOG00000020020	0.814322	6.2355	28.5015	9.36262e-08	8.33672e-07	ENSRNOG00000020020			ENSRNOG00000020020	Wbp1l	WW domain binding protein 1-like [Source:RGD Symbol;Acc:1305793]	ARRAYEXPRESS,ENSG
ENSRNOG00000049351	-0.790049	7.47853	28.4945	9.39662e-08	8.36204e-07	ENSRNOG00000049351			ENSRNOG00000049351	Nat8l	N-acetyltransferase 8-like [Source:RGD Symbol;Acc:1305719]	ARRAYEXPRESS,ENSG
ENSRNOG00000010800	0.725898	6.96051	28.4843	9.44623e-08	8.40123e-07	ENSRNOG00000010800			ENSRNOG00000010800	Hadhb	hydroxyacyl-CoA dehydrogenase trifunctional multienzyme complex subunit beta [Source:RGD Symbol;Acc:620513]	ARRAYEXPRESS,ENSG
ENSRNOG00000028569	1.17941	3.22825	28.4715	9.50894e-08	8.45202e-07	ENSRNOG00000028569			ENSRNOG00000028569	Arhgap27	Rho GTPase activating protein 27 [Source:RGD Symbol;Acc:735202]	ARRAYEXPRESS,ENSG
ENSRNOG00000060100	1.64434	1.82818	28.4318	9.70591e-08	8.62201e-07	ENSRNOG00000060100			ENSRNOG00000060100	Knl1	kinetochore scaffold 1 [Source:RGD Symbol;Acc:1307498]	ARRAYEXPRESS,ENSG
ENSRNOG00000032215	0.931499	3.96279	28.4254	9.73803e-08	8.64544e-07	ENSRNOG00000032215			ENSRNOG00000032215	Cdyl	chromodomain Y-like [Source:RGD Symbol;Acc:1549745]	ARRAYEXPRESS,ENSG
ENSRNOG00000005609	-0.88804	4.99945	28.4119	9.80609e-08	8.70074e-07	ENSRNOG00000005609			ENSRNOG00000005609	Neurod1	neuronal differentiation 1 [Source:RGD Symbol;Acc:3165]	ARRAYEXPRESS,ENSG
ENSRNOG00000011726	-0.834674	8.75827	28.4034	9.84901e-08	8.73368e-07	ENSRNOG00000011726			ENSRNOG00000011726	Grin1	glutamate ionotropic receptor NMDA type subunit 1 [Source:RGD Symbol;Acc:2736]	ARRAYEXPRESS,ENSG
ENSRNOG00000012273	-0.800035	7.86445	28.3775	9.98163e-08	8.84467e-07	ENSRNOG00000012273			ENSRNOG00000012273	Dmtn	dematin actin binding protein [Source:RGD Symbol;Acc:1311419]	ARRAYEXPRESS,ENSG
ENSRNOG00000006235	-0.829965	9.69182	28.3767	9.98592e-08	8.84467e-07	ENSRNOG00000006235			ENSRNOG00000006235	Nell2	neural EGFL like 2 [Source:RGD Symbol;Acc:620999]	ARRAYEXPRESS,ENSG
ENSRNOG00000007568	1.33228	3.66115	28.3717	1.0012e-07	8.86255e-07	ENSRNOG00000007568			ENSRNOG00000007568	Spata6	spermatogenesis associated 6 [Source:RGD Symbol;Acc:628657]	ARRAYEXPRESS,ENSG
ENSRNOG00000000306	-0.903463	4.82274	28.3349	1.02038e-07	9.02702e-07	ENSRNOG00000000306			ENSRNOG00000000306	Smpd2	sphingomyelin phosphodiesterase 2 [Source:RGD Symbol;Acc:619753]	ARRAYEXPRESS,ENSG
ENSRNOG00000016219	3.54106	-0.359792	28.3196	1.02849e-07	9.09342e-07	ENSRNOG00000016219			ENSRNOG00000016219	Vnn1	vanin 1 [Source:RGD Symbol;Acc:1310075]	ARRAYEXPRESS,ENSG
ENSRNOG00000037835	1.34807	2.58914	28.3083	1.0345e-07	9.14124e-07	ENSRNOG00000037835			ENSRNOG00000037835	Catip	ciliogenesis associated TTC17 interacting protein [Source:RGD Symbol;Acc:1596071]	ARRAYEXPRESS,ENSG
ENSRNOG00000012582	1.72709	1.81071	28.2936	1.0424e-07	9.20564e-07	ENSRNOG00000012582			ENSRNOG00000012582	Eif4ebp1	eukaryotic translation initiation factor 4E binding protein 1 [Source:RGD Symbol;Acc:620259]	ARRAYEXPRESS,ENSG
ENSRNOG00000043486	2.53175	0.361507	28.2862	1.04637e-07	9.23526e-07	ENSRNOG00000043486			ENSRNOG00000043486	Tnfrsf26	tumor necrosis factor receptor superfamily, member 26 [Source:RGD Symbol;Acc:1309693]	ARRAYEXPRESS,ENSG
ENSRNOG00000070575	-0.74129	5.63232	28.2413	1.07098e-07	9.44691e-07	ENSRNOG00000070575			ENSRNOG00000070575	LOC108353456	protein FAM19A1 [Source:RGD Symbol;Acc:11412621]	ARRAYEXPRESS,ENSG
ENSRNOG00000005616	0.779855	5.16514	28.2288	1.0779e-07	9.50244e-07	ENSRNOG00000005616			ENSRNOG00000005616	Ncoa3	nuclear receptor coactivator 3 [Source:RGD Symbol;Acc:620109]	ARRAYEXPRESS,ENSG
ENSRNOG00000050714	-1.10518	5.23653	28.2235	1.08087e-07	9.52302e-07	ENSRNOG00000050714			ENSRNOG00000050714	Islr2	immunoglobulin superfamily containing leucine-rich repeat 2 [Source:RGD Symbol;Acc:6497037]	ARRAYEXPRESS,ENSG
ENSRNOG00000002916	-0.942571	4.18836	28.2197	1.08296e-07	9.5359e-07	ENSRNOG00000002916			ENSRNOG00000002916	Car4	carbonic anhydrase 4 [Source:RGD Symbol;Acc:2242]	ARRAYEXPRESS,ENSG
ENSRNOG00000004117	-0.787642	4.90508	28.2162	1.0849e-07	9.54741e-07	ENSRNOG00000004117			ENSRNOG00000004117	Kcnv1	potassium voltage-gated channel modifier subfamily V member 1 [Source:RGD Symbol;Acc:621264]	ARRAYEXPRESS,ENSG
ENSRNOG00000032844	2.57648	2.37156	28.2086	1.08921e-07	9.57974e-07	ENSRNOG00000032844			ENSRNOG00000032844	RT1-Da	RT1 class II, locus Da [Source:RGD Symbol;Acc:1593283]	ARRAYEXPRESS,ENSG
ENSRNOG00000024566	1.79122	1.39917	28.2051	1.09115e-07	9.59121e-07	ENSRNOG00000024566			ENSRNOG00000024566	Sh3d21	SH3 domain containing 21 [Source:RGD Symbol;Acc:1305090]	ARRAYEXPRESS,ENSG
ENSRNOG00000058842	-0.970582	9.90878	28.2013	1.09331e-07	9.60452e-07	ENSRNOG00000058842			ENSRNOG00000058842	Sptbn2	spectrin, beta, non-erythrocytic 2 [Source:RGD Symbol;Acc:3751]	ARRAYEXPRESS,ENSG
ENSRNOG00000000483	-0.828259	8.76754	28.1979	1.09525e-07	9.61596e-07	ENSRNOG00000000483			ENSRNOG00000000483	Syngap1	synaptic Ras GTPase activating protein 1 [Source:RGD Symbol;Acc:621090]	ARRAYEXPRESS,ENSG
ENSRNOG00000011861	1.27606	3.09086	28.1656	1.11365e-07	9.77183e-07	ENSRNOG00000011861			ENSRNOG00000011861	Aadat	aminoadipate aminotransferase [Source:RGD Symbol;Acc:2948]	ARRAYEXPRESS,ENSG
ENSRNOG00000003880	-1.96207	0.571412	28.1621	1.11566e-07	9.7838e-07	ENSRNOG00000003880			ENSRNOG00000003880	Tph2	tryptophan hydroxylase 2 [Source:RGD Symbol;Acc:631332]	ARRAYEXPRESS,ENSG
ENSRNOG00000031671	-0.724965	7.51276	28.1443	1.126e-07	9.86869e-07	ENSRNOG00000031671			ENSRNOG00000031671	Rasgef1a	RasGEF domain family, member 1A [Source:RGD Symbol;Acc:1305836]	ARRAYEXPRESS,ENSG
ENSRNOG00000010887	0.832159	4.68625	28.1372	1.13013e-07	9.89912e-07	ENSRNOG00000010887			ENSRNOG00000010887	C8h11orf54	similar to human chromosome 11 open reading frame 54 [Source:RGD Symbol;Acc:1309534]	ARRAYEXPRESS,ENSG
ENSRNOG00000026271	1.07461	3.49244	28.1359	1.13088e-07	9.9e-07	ENSRNOG00000026271			ENSRNOG00000026271	Tmem245	transmembrane protein 245 [Source:RGD Symbol;Acc:1308958]	ARRAYEXPRESS,ENSG
ENSRNOG00000003946	0.783472	4.82694	28.1258	1.13677e-07	9.94579e-07	ENSRNOG00000003946			ENSRNOG00000003946	Tor1aip1	torsin 1A interacting protein 1 [Source:RGD Symbol;Acc:628851]	ARRAYEXPRESS,ENSG
ENSRNOG00000069527	2.8389	1.33515	28.0867	1.16002e-07	1.01433e-06	ENSRNOG00000069527			ENSRNOG00000069527	Isg15	ISG15 ubiquitin-like modifier [Source:RGD Symbol;Acc:1310312]	ARRAYEXPRESS,ENSG
ENSRNOG00000018366	-1.07667	7.15245	28.0688	1.17078e-07	1.02315e-06	ENSRNOG00000018366			ENSRNOG00000018366	Cracdl	CRACD like [Source:RGD Symbol;Acc:1310819]	ARRAYEXPRESS,ENSG
ENSRNOG00000016653	-0.7193	6.75417	28.0601	1.17605e-07	1.02715e-06	ENSRNOG00000016653			ENSRNOG00000016653	Ngef	neuronal guanine nucleotide exchange factor [Source:RGD Symbol;Acc:1309055]	ARRAYEXPRESS,ENSG
ENSRNOG00000068183	0.868391	4.59533	28.029	1.1951e-07	1.04319e-06	ENSRNOG00000068183			ENSRNOG00000068183	Socs4	suppressor of cytokine signaling 4 [Source:RGD Symbol;Acc:1306503]	ARRAYEXPRESS,ENSG
ENSRNOG00000003208	2.48494	-0.107983	28.0272	1.19625e-07	1.04359e-06	ENSRNOG00000003208			ENSRNOG00000003208	Ercc6l	ERCC excision repair 6 like, spindle assembly checkpoint helicase [Source:RGD Symbol;Acc:1565734]	ARRAYEXPRESS,ENSG
ENSRNOG00000052256	-0.710243	6.25881	28.0222	1.1993e-07	1.04564e-06	ENSRNOG00000052256			ENSRNOG00000052256	Dact3	dishevelled-binding antagonist of beta-catenin 3 [Source:RGD Symbol;Acc:1563892]	ARRAYEXPRESS,ENSG
ENSRNOG00000020995	3.04533	-1.57835	28.0054	1.20977e-07	1.05416e-06	ENSRNOG00000020995			ENSRNOG00000020995	Fut1	fucosyltransferase 1 [Source:RGD Symbol;Acc:2638]	ARRAYEXPRESS,ENSG
ENSRNOG00000011425	-0.684901	5.90656	27.9891	1.22001e-07	1.06246e-06	ENSRNOG00000011425			ENSRNOG00000011425	Ptpn3	protein tyrosine phosphatase, non-receptor type 3 [Source:RGD Symbol;Acc:1311363]	ARRAYEXPRESS,ENSG
ENSRNOG00000015655	0.783035	5.22175	27.9863	1.22178e-07	1.06339e-06	ENSRNOG00000015655			ENSRNOG00000015655	Ptgfrn	prostaglandin F2 receptor inhibitor [Source:RGD Symbol;Acc:3437]	ARRAYEXPRESS,ENSG
ENSRNOG00000008936	1.90415	0.938954	27.9387	1.25217e-07	1.08921e-06	ENSRNOG00000008936			ENSRNOG00000008936	Map3k6	mitogen-activated protein kinase kinase kinase 6 [Source:RGD Symbol;Acc:1304625]	ARRAYEXPRESS,ENSG
ENSRNOG00000024426	-1.27286	2.63272	27.9045	1.27451e-07	1.10801e-06	ENSRNOG00000024426			ENSRNOG00000024426	Mro	maestro [Source:RGD Symbol;Acc:1559803]	ARRAYEXPRESS,ENSG
ENSRNOG00000047578	-1.75909	1.98153	27.8946	1.28108e-07	1.11308e-06	ENSRNOG00000047578			ENSRNOG00000047578	Ccdc28b	coiled coil domain containing 28B [Source:RGD Symbol;Acc:1583447]	ARRAYEXPRESS,ENSG
ENSRNOG00000001516	-0.761103	8.50467	27.8863	1.28659e-07	1.11722e-06	ENSRNOG00000001516			ENSRNOG00000001516	Rapgef4	Rap guanine nucleotide exchange factor 4 [Source:RGD Symbol;Acc:621886]	ARRAYEXPRESS,ENSG
ENSRNOG00000013013	0.757494	5.70635	27.8835	1.28841e-07	1.11816e-06	ENSRNOG00000013013			ENSRNOG00000013013	Tle3	TLE family member 3, transcriptional corepressor [Source:RGD Symbol;Acc:620292]	ARRAYEXPRESS,ENSG
ENSRNOG00000002618	0.777395	7.73966	27.8609	1.3036e-07	1.13069e-06	ENSRNOG00000002618			ENSRNOG00000002618	Ivns1abp	influenza virus NS1A binding protein [Source:RGD Symbol;Acc:1306290]	ARRAYEXPRESS,ENSG
ENSRNOG00000056493	2.11778	1.30046	27.8493	1.31145e-07	1.13684e-06	ENSRNOG00000056493			ENSRNOG00000056493	Mybpc1	myosin binding protein C1 [Source:RGD Symbol;Acc:735102]	ARRAYEXPRESS,ENSG
ENSRNOG00000007755	0.728312	5.523	27.8476	1.31257e-07	1.13716e-06	ENSRNOG00000007755			ENSRNOG00000007755	Pm20d2	peptidase M20 domain containing 2 [Source:RGD Symbol;Acc:1307853]	ARRAYEXPRESS,ENSG
ENSRNOG00000019937	-0.869828	4.67571	27.8419	1.31645e-07	1.13986e-06	ENSRNOG00000019937			ENSRNOG00000019937	Kcnk1	potassium two pore domain channel subfamily K member 1 [Source:RGD Symbol;Acc:621447]	ARRAYEXPRESS,ENSG
ENSRNOG00000028273	2.24796	-0.00143575	27.8163	1.33399e-07	1.15439e-06	ENSRNOG00000028273			ENSRNOG00000028273	Tmem150b	transmembrane protein 150B [Source:RGD Symbol;Acc:1306181]	ARRAYEXPRESS,ENSG
ENSRNOG00000016877	-0.924988	8.18683	27.744	1.38474e-07	1.19762e-06	ENSRNOG00000016877			ENSRNOG00000016877	Shisa7	shisa family member 7 [Source:RGD Symbol;Acc:1583944]	ARRAYEXPRESS,ENSG
ENSRNOG00000059880	0.681603	6.9677	27.7324	1.39313e-07	1.20418e-06	ENSRNOG00000059880			ENSRNOG00000059880	Rubcn	rubicon autophagy regulator [Source:RGD Symbol;Acc:1305422]	ARRAYEXPRESS,ENSG
ENSRNOG00000025643	-1.37481	2.41081	27.6865	1.42657e-07	1.23238e-06	ENSRNOG00000025643			ENSRNOG00000025643	Ccdc13	coiled-coil domain containing 13 [Source:RGD Symbol;Acc:1586605]	ARRAYEXPRESS,ENSG
ENSRNOG00000029049	-0.706003	5.522	27.6616	1.44506e-07	1.24745e-06	ENSRNOG00000029049			ENSRNOG00000029049	Zdhhc14	zinc finger DHHC-type palmitoyltransferase 14 [Source:RGD Symbol;Acc:1565877]	ARRAYEXPRESS,ENSG
ENSRNOG00000009605	0.737132	5.24933	27.6607	1.44568e-07	1.24745e-06	ENSRNOG00000009605			ENSRNOG00000009605	Tfe3	transcription factor binding to IGHM enhancer 3 [Source:RGD Symbol;Acc:1559642]	ARRAYEXPRESS,ENSG
ENSRNOG00000019466	2.73004	1.32285	27.6467	1.4562e-07	1.25582e-06	ENSRNOG00000019466			ENSRNOG00000019466	Agpat2	1-acylglycerol-3-phosphate O-acyltransferase 2 [Source:RGD Symbol;Acc:1309229]	ARRAYEXPRESS,ENSG
ENSRNOG00000004819	-0.804793	5.72634	27.6294	1.46931e-07	1.2664e-06	ENSRNOG00000004819			ENSRNOG00000004819	Porcn	porcupine O-acyltransferase [Source:RGD Symbol;Acc:1564947]	ARRAYEXPRESS,ENSG
ENSRNOG00000008565	-0.718234	6.74642	27.6071	1.4863e-07	1.28031e-06	ENSRNOG00000008565			ENSRNOG00000008565	Nkiras1	NFKB inhibitor interacting Ras-like 1 [Source:RGD Symbol;Acc:1308560]	ARRAYEXPRESS,ENSG
ENSRNOG00000050325	3.37924	-2.06098	27.5974	1.49381e-07	1.28604e-06	ENSRNOG00000050325			ENSRNOG00000050325	Adgre4	adhesion G protein-coupled receptor E4 [Source:RGD Symbol;Acc:1359641]	ARRAYEXPRESS,ENSG
ENSRNOG00000021233	-0.719629	5.90284	27.5826	1.50527e-07	1.29517e-06	ENSRNOG00000021233			ENSRNOG00000021233	Itpa	inosine triphosphatase [Source:RGD Symbol;Acc:1589751]	ARRAYEXPRESS,ENSG
ENSRNOG00000005984	1.40054	2.32423	27.5786	1.50836e-07	1.29709e-06	ENSRNOG00000005984			ENSRNOG00000005984	Etv6	ETS variant transcription factor 6 [Source:RGD Symbol;Acc:1559537]	ARRAYEXPRESS,ENSG
ENSRNOG00000003276	0.821746	5.2673	27.5638	1.51999e-07	1.30634e-06	ENSRNOG00000003276			ENSRNOG00000003276	Myo1d	myosin ID [Source:RGD Symbol;Acc:621321]	ARRAYEXPRESS,ENSG
ENSRNOG00000018627	-0.705129	7.44081	27.5559	1.52622e-07	1.31095e-06	ENSRNOG00000018627			ENSRNOG00000018627	Plekhb1	pleckstrin homology domain containing B1 [Source:RGD Symbol;Acc:621614]	ARRAYEXPRESS,ENSG
ENSRNOG00000014156	2.46027	0.0288589	27.5285	1.54798e-07	1.32879e-06	ENSRNOG00000014156			ENSRNOG00000014156	Fut7	fucosyltransferase 7 [Source:RGD Symbol;Acc:735019]	ARRAYEXPRESS,ENSG
ENSRNOG00000004781	-0.698053	7.49539	27.5275	1.54875e-07	1.32879e-06	ENSRNOG00000004781			ENSRNOG00000004781	Crmp1	collapsin response mediator protein 1 [Source:RGD Symbol;Acc:2407]	ARRAYEXPRESS,ENSG
ENSRNOG00000011914	-0.753752	5.33652	27.5182	1.55624e-07	1.33383e-06	ENSRNOG00000011914			ENSRNOG00000011914	Dtnb	dystrobrevin, beta [Source:RGD Symbol;Acc:1309579]	ARRAYEXPRESS,ENSG
ENSRNOG00000063049	-0.943193	7.55901	27.518	1.5564e-07	1.33383e-06	ENSRNOG00000063049			ENSRNOG00000063049	Pnma8c	PNMA family member 8C [Source:RGD Symbol;Acc:41230706]	ARRAYEXPRESS,ENSG
ENSRNOG00000019244	1.22218	3.96348	27.4776	1.58922e-07	1.35995e-06	ENSRNOG00000019244			ENSRNOG00000019244	Mxra8	matrix remodeling associated 8 [Source:RGD Symbol;Acc:1359356]	ARRAYEXPRESS,ENSG
ENSRNOG00000001807	0.845578	4.79656	27.4776	1.58928e-07	1.35995e-06	ENSRNOG00000001807			ENSRNOG00000001807	Sspn	sarcospan [Source:RGD Symbol;Acc:1559723]	ARRAYEXPRESS,ENSG
ENSRNOG00000003434	1.15978	4.39297	27.4772	1.58958e-07	1.35995e-06	ENSRNOG00000003434			ENSRNOG00000003434	Ro60	Ro60, Y RNA binding protein [Source:RGD Symbol;Acc:1305083]	ARRAYEXPRESS,ENSG
ENSRNOG00000005650	1.86629	1.47963	27.468	1.59714e-07	1.36563e-06	ENSRNOG00000005650			ENSRNOG00000005650	Pgf	placental growth factor [Source:RGD Symbol;Acc:619850]	ARRAYEXPRESS,ENSG
ENSRNOG00000024677	-0.954328	6.34778	27.4647	1.59987e-07	1.3672e-06	ENSRNOG00000024677			ENSRNOG00000024677	Arhgap33	Rho GTPase activating protein 33 [Source:RGD Symbol;Acc:2318374]	ARRAYEXPRESS,ENSG
ENSRNOG00000051965	0.666012	5.94429	27.4552	1.60773e-07	1.37313e-06	ENSRNOG00000051965			ENSRNOG00000051965	Smad4	SMAD family member 4 [Source:RGD Symbol;Acc:3033]	ARRAYEXPRESS,ENSG
ENSRNOG00000043197	-1.42982	3.11183	27.4513	1.61104e-07	1.37518e-06	ENSRNOG00000043197			ENSRNOG00000043197	Smim45	small integral membrane protein 45 [Source:RGD Symbol;Acc:1586487]	ARRAYEXPRESS,ENSG
ENSRNOG00000004033	0.676303	6.02406	27.4432	1.61777e-07	1.38014e-06	ENSRNOG00000004033			ENSRNOG00000004033	Sema6a	semaphorin 6A [Source:RGD Symbol;Acc:1305493]	ARRAYEXPRESS,ENSG
ENSRNOG00000015321	0.98602	5.01933	27.4417	1.619e-07	1.38041e-06	ENSRNOG00000015321			ENSRNOG00000015321	Moxd1	monooxygenase, DBH-like 1 [Source:RGD Symbol;Acc:1310033]	ARRAYEXPRESS,ENSG
ENSRNOG00000013538	0.816206	6.39838	27.436	1.62379e-07	1.38372e-06	ENSRNOG00000013538			ENSRNOG00000013538	Capza1	capping actin protein of muscle Z-line subunit alpha 1 [Source:RGD Symbol;Acc:1587438]	ARRAYEXPRESS,ENSG
ENSRNOG00000001408	-0.786709	5.47127	27.4232	1.63459e-07	1.39213e-06	ENSRNOG00000001408			ENSRNOG00000001408	Actl6b	actin-like 6B [Source:RGD Symbol;Acc:1307763]	ARRAYEXPRESS,ENSG
ENSRNOG00000009258	2.06143	0.521729	27.4202	1.63712e-07	1.3935e-06	ENSRNOG00000009258			ENSRNOG00000009258	Cdk6	cyclin-dependent kinase 6 [Source:RGD Symbol;Acc:621121]	ARRAYEXPRESS,ENSG
ENSRNOG00000046635	1.99544	0.215888	27.4092	1.64645e-07	1.40065e-06	ENSRNOG00000046635			ENSRNOG00000046635	Cdca5	cell division cycle associated 5 [Source:RGD Symbol;Acc:1560863]	ARRAYEXPRESS,ENSG
ENSRNOG00000022710	3.25266	0.459131	27.3981	1.65597e-07	1.40795e-06	ENSRNOG00000022710			ENSRNOG00000022710	Prrg4	proline rich and Gla domain 4 [Source:RGD Symbol;Acc:1560542]	ARRAYEXPRESS,ENSG
ENSRNOG00000018526	-0.863119	9.06388	27.3775	1.67366e-07	1.42219e-06	ENSRNOG00000018526			ENSRNOG00000018526	Dlg4	discs large MAGUK scaffold protein 4 [Source:RGD Symbol;Acc:68424]	ARRAYEXPRESS,ENSG
ENSRNOG00000009151	1.29573	2.36425	27.3587	1.69003e-07	1.43485e-06	ENSRNOG00000009151			ENSRNOG00000009151	Mipol1	mirror-image polydactyly 1 [Source:RGD Symbol;Acc:6504372]	ARRAYEXPRESS,ENSG
ENSRNOG00000068243	-0.708221	7.37009	27.3575	1.69104e-07	1.43485e-06	ENSRNOG00000068243			ENSRNOG00000068243	Cdk5r1	cyclin-dependent kinase 5 regulatory subunit 1 [Source:RGD Symbol;Acc:629472]	ARRAYEXPRESS,ENSG
ENSRNOG00000013177	1.02458	3.83227	27.3571	1.69143e-07	1.43485e-06	ENSRNOG00000013177			ENSRNOG00000013177	Map3k1	mitogen-activated protein kinase kinase kinase 1 [Source:RGD Symbol;Acc:620966]	ARRAYEXPRESS,ENSG
ENSRNOG00000059445	0.96891	3.83038	27.3555	1.69286e-07	1.43527e-06	ENSRNOG00000059445			ENSRNOG00000059445	Aifm2	apoptosis inducing factor, mitochondria associated 2 [Source:RGD Symbol;Acc:1304964]	ARRAYEXPRESS,ENSG
ENSRNOG00000010731	-0.884366	10.0406	27.3521	1.69579e-07	1.43694e-06	ENSRNOG00000010731			ENSRNOG00000010731	Gpm6a	glycoprotein m6a [Source:RGD Symbol;Acc:631368]	ARRAYEXPRESS,ENSG
ENSRNOG00000025619	-1.08044	8.41358	27.3404	1.7061e-07	1.44461e-06	ENSRNOG00000025619			ENSRNOG00000025619	Ap1g2	adaptor related protein complex 1 subunit gamma 2 [Source:RGD Symbol;Acc:2324507]	ARRAYEXPRESS,ENSG
ENSRNOG00000013171	-1.04189	4.83554	27.3396	1.70677e-07	1.44461e-06	ENSRNOG00000013171			ENSRNOG00000013171	Grm2	glutamate metabotropic receptor 2 [Source:RGD Symbol;Acc:2743]	ARRAYEXPRESS,ENSG
ENSRNOG00000017453	0.950288	4.63215	27.3375	1.70869e-07	1.44543e-06	ENSRNOG00000017453			ENSRNOG00000017453	Ptpn2	protein tyrosine phosphatase, non-receptor type 2 [Source:RGD Symbol;Acc:620710]	ARRAYEXPRESS,ENSG
ENSRNOG00000020424	-1.25235	2.90095	27.3244	1.72028e-07	1.45441e-06	ENSRNOG00000020424			ENSRNOG00000020424	Plpp4	phospholipid phosphatase 4 [Source:RGD Symbol;Acc:1306289]	ARRAYEXPRESS,ENSG
ENSRNOG00000005249	0.695605	5.68618	27.321	1.7233e-07	1.45616e-06	ENSRNOG00000005249			ENSRNOG00000005249	Snx6	sorting nexin 6 [Source:RGD Symbol;Acc:1304647]	ARRAYEXPRESS,ENSG
ENSRNOG00000020701	1.67816	1.46741	27.2854	1.75534e-07	1.48239e-06	ENSRNOG00000020701			ENSRNOG00000020701	Brca1	BRCA1, DNA repair associated [Source:RGD Symbol;Acc:2218]	ARRAYEXPRESS,ENSG
ENSRNOG00000000151	1.0768	4.15323	27.2553	1.78286e-07	1.50479e-06	ENSRNOG00000000151			ENSRNOG00000000151	Ldlrap1	low density lipoprotein receptor adaptor protein 1 [Source:RGD Symbol;Acc:1563417]	ARRAYEXPRESS,ENSG
ENSRNOG00000025302	2.23077	0.116306	27.2029	1.83181e-07	1.54524e-06	ENSRNOG00000025302			ENSRNOG00000025302	Cdca2	cell division cycle associated 2 [Source:RGD Symbol;Acc:1311003]	ARRAYEXPRESS,ENSG
ENSRNOG00000029738	-0.966818	5.78443	27.2004	1.83423e-07	1.54642e-06	ENSRNOG00000029738			ENSRNOG00000029738	Diras1	DIRAS family GTPase 1 [Source:RGD Symbol;Acc:1310445]	ARRAYEXPRESS,ENSG
ENSRNOG00000063150	1.26918	3.01402	27.1896	1.84445e-07	1.55416e-06	ENSRNOG00000063150			ENSRNOG00000063150	Rab42	RAB42, member RAS oncogene family [Source:RGD Symbol;Acc:1593983]	ARRAYEXPRESS,ENSG
ENSRNOG00000014936	1.33918	3.48026	27.1559	1.87688e-07	1.58061e-06	ENSRNOG00000014936			ENSRNOG00000014936	Ifitm2	interferon induced transmembrane protein 2 [Source:RGD Symbol;Acc:69332]	ARRAYEXPRESS,ENSG
ENSRNOG00000027194	-0.730576	7.07377	27.1514	1.8813e-07	1.58344e-06	ENSRNOG00000027194			ENSRNOG00000027194	Sgsm2	small G protein signaling modulator 2 [Source:RGD Symbol;Acc:1306957]	ARRAYEXPRESS,ENSG
ENSRNOG00000001128	-1.01056	4.90122	27.1373	1.89503e-07	1.59411e-06	ENSRNOG00000001128			ENSRNOG00000001128	Tesc	tescalcin [Source:RGD Symbol;Acc:1566317]	ARRAYEXPRESS,ENSG
ENSRNOG00000002407	0.923424	5.27674	27.1298	1.90244e-07	1.59945e-06	ENSRNOG00000002407			ENSRNOG00000002407	Pdxdc1	pyridoxal-dependent decarboxylase domain containing 1 [Source:RGD Symbol;Acc:1562597]	ARRAYEXPRESS,ENSG
ENSRNOG00000013090	2.20587	2.66982	27.1251	1.90709e-07	1.60246e-06	ENSRNOG00000013090			ENSRNOG00000013090	Gadd45g	growth arrest and DNA-damage-inducible, gamma [Source:RGD Symbol;Acc:1311796]	ARRAYEXPRESS,ENSG
ENSRNOG00000004517	1.33249	3.6934	27.1147	1.91732e-07	1.61017e-06	ENSRNOG00000004517			ENSRNOG00000004517	Igf1	insulin-like growth factor 1 [Source:RGD Symbol;Acc:2868]	ARRAYEXPRESS,ENSG
ENSRNOG00000017060	-0.872742	8.23963	27.0727	1.95948e-07	1.64465e-06	ENSRNOG00000017060			ENSRNOG00000017060	Ryr2	ryanodine receptor 2 [Source:RGD Symbol;Acc:620314]	ARRAYEXPRESS,ENSG
ENSRNOG00000036666	0.8701	4.95723	27.0471	1.98555e-07	1.66476e-06	ENSRNOG00000036666			ENSRNOG00000036666	Cybc1	cytochrome b-245 chaperone 1 [Source:RGD Symbol;Acc:1562022]	ARRAYEXPRESS,ENSG
ENSRNOG00000056947	2.50724	0.808179	27.047	1.98565e-07	1.66476e-06	ENSRNOG00000056947			ENSRNOG00000056947	LOC120097562	probable ATP-dependent RNA helicase DDX60 [Source:RGD Symbol;Acc:41078313]	ARRAYEXPRESS,ENSG
ENSRNOG00000021669	1.48274	3.52455	27.0408	1.99208e-07	1.66922e-06	ENSRNOG00000021669			ENSRNOG00000021669	Mybl1	MYB proto-oncogene like 1 [Source:RGD Symbol;Acc:1306940]	ARRAYEXPRESS,ENSG
ENSRNOG00000014350	3.42146	3.62222	27.0374	1.99558e-07	1.67122e-06	ENSRNOG00000014350			ENSRNOG00000014350	Ccn1	cellular communication network factor 1 [Source:RGD Symbol;Acc:620763]	ARRAYEXPRESS,ENSG
ENSRNOG00000004854	1.84594	1.03259	27.0349	1.9981e-07	1.67241e-06	ENSRNOG00000004854			ENSRNOG00000004854	Has2	hyaluronan synthase 2 [Source:RGD Symbol;Acc:2781]	ARRAYEXPRESS,ENSG
ENSRNOG00000012371	-1.10373	3.76568	27.0251	2.00831e-07	1.68002e-06	ENSRNOG00000012371			ENSRNOG00000012371	Car7	carbonic anhydrase 7 [Source:RGD Symbol;Acc:1306842]	ARRAYEXPRESS,ENSG
ENSRNOG00000059510	-0.713904	7.87717	26.9727	2.06355e-07	1.72527e-06	ENSRNOG00000059510			ENSRNOG00000059510	LOC100910792	amphiphysin-like [Source:RGD Symbol;Acc:6496650]	ARRAYEXPRESS,ENSG
ENSRNOG00000024931	1.5503	2.47207	26.9429	2.09555e-07	1.75019e-06	ENSRNOG00000024931			ENSRNOG00000024931	Ccdc88b	coiled-coil domain containing 88B [Source:RGD Symbol;Acc:1311475]	ARRAYEXPRESS,ENSG
ENSRNOG00000020702	1.20408	3.28162	26.9428	2.09567e-07	1.75019e-06	ENSRNOG00000020702			ENSRNOG00000020702	Cyb561a3	cytochrome b561 family, member A3 [Source:RGD Symbol;Acc:1304670]	ARRAYEXPRESS,ENSG
ENSRNOG00000063400	-1.24424	4.4261	26.9087	2.13295e-07	1.78033e-06	ENSRNOG00000063400			ENSRNOG00000063400	Shisa9	shisa family member 9 [Source:RGD Symbol;Acc:2320726]	ARRAYEXPRESS,ENSG
ENSRNOG00000025584	-1.03485	9.38047	26.8852	2.15903e-07	1.8011e-06	ENSRNOG00000025584			ENSRNOG00000025584	Agap2	ArfGAP with GTPase domain, ankyrin repeat and PH domain 2 [Source:RGD Symbol;Acc:628844]	ARRAYEXPRESS,ENSG
ENSRNOG00000005108	-1.38585	7.96263	26.8518	2.19675e-07	1.83156e-06	ENSRNOG00000005108			ENSRNOG00000005108	Wfs1	wolframin ER transmembrane glycoprotein [Source:RGD Symbol;Acc:68954]	ARRAYEXPRESS,ENSG
ENSRNOG00000050482	1.67731	0.997013	26.85	2.19871e-07	1.83218e-06	ENSRNOG00000050482			ENSRNOG00000050482	Dbf4	DBF4 zinc finger [Source:RGD Symbol;Acc:1305854]	ARRAYEXPRESS,ENSG
ENSRNOG00000009878	1.18228	3.18506	26.837	2.21356e-07	1.84349e-06	ENSRNOG00000009878			ENSRNOG00000009878	Crtap	cartilage associated protein [Source:RGD Symbol;Acc:1565180]	ARRAYEXPRESS,ENSG
ENSRNOG00000013014	1.71587	2.16693	26.836	2.21474e-07	1.84349e-06	ENSRNOG00000013014			ENSRNOG00000013014	Cyba	cytochrome b-245 alpha chain [Source:RGD Symbol;Acc:620573]	ARRAYEXPRESS,ENSG
ENSRNOG00000014742	-0.852416	5.48649	26.7862	2.27249e-07	1.89052e-06	ENSRNOG00000014742			ENSRNOG00000014742	Ankrd13b	ankyrin repeat domain 13B [Source:RGD Symbol;Acc:1564005]	ARRAYEXPRESS,ENSG
ENSRNOG00000009263	0.920794	5.63893	26.7831	2.27619e-07	1.89255e-06	ENSRNOG00000009263			ENSRNOG00000009263	Ifi27	interferon, alpha-inducible protein 27 [Source:RGD Symbol;Acc:69404]	ARRAYEXPRESS,ENSG
ENSRNOG00000057367	-0.695281	8.31858	26.779	2.28105e-07	1.89554e-06	ENSRNOG00000057367			ENSRNOG00000057367	Glud1	glutamate dehydrogenase 1 [Source:RGD Symbol;Acc:2708]	ARRAYEXPRESS,ENSG
ENSRNOG00000014568	-0.785681	5.84161	26.7733	2.28781e-07	1.90012e-06	ENSRNOG00000014568			ENSRNOG00000014568	Ndufb10	NADH:ubiquinone oxidoreductase subunit B10 [Source:RGD Symbol;Acc:1310782]	ARRAYEXPRESS,ENSG
ENSRNOG00000048961	0.664186	6.387	26.7462	2.32012e-07	1.92589e-06	ENSRNOG00000048961			ENSRNOG00000048961	Bhlhe41	basic helix-loop-helix family, member e41 [Source:RGD Symbol;Acc:70900]	ARRAYEXPRESS,ENSG
ENSRNOG00000017975	-1.19015	3.62862	26.7415	2.32567e-07	1.92943e-06	ENSRNOG00000017975			ENSRNOG00000017975	Dnajb13	DnaJ heat shock protein family (Hsp40) member B13 [Source:RGD Symbol;Acc:1359131]	ARRAYEXPRESS,ENSG
ENSRNOG00000014182	0.877693	5.05005	26.7302	2.33935e-07	1.93971e-06	ENSRNOG00000014182			ENSRNOG00000014182	Tns1	tensin 1 [Source:RGD Symbol;Acc:68427]	ARRAYEXPRESS,ENSG
ENSRNOG00000068695	-1.95041	0.875777	26.7098	2.36419e-07	1.95924e-06	ENSRNOG00000068695			ENSRNOG00000068695	Diras3	DIRAS family GTPase 3 [Source:RGD Symbol;Acc:1565168]	ARRAYEXPRESS,ENSG
ENSRNOG00000013912	1.22129	3.21466	26.6954	2.38184e-07	1.97277e-06	ENSRNOG00000013912			ENSRNOG00000013912	Slc30a7	solute carrier family 30 member 7 [Source:RGD Symbol;Acc:1307873]	ARRAYEXPRESS,ENSG
ENSRNOG00000049758	-0.711568	5.80062	26.6914	2.38687e-07	1.97586e-06	ENSRNOG00000049758			ENSRNOG00000049758	Tbc1d16	TBC1 domain family, member 16 [Source:RGD Symbol;Acc:1588560]	ARRAYEXPRESS,ENSG
ENSRNOG00000019383	-0.787985	8.05034	26.6823	2.39812e-07	1.98408e-06	ENSRNOG00000019383			ENSRNOG00000019383	Tef	TEF transcription factor, PAR bZIP family member [Source:RGD Symbol;Acc:3841]	ARRAYEXPRESS,ENSG
ENSRNOG00000012864	1.11255	2.96539	26.6449	2.44493e-07	2.0217e-06	ENSRNOG00000012864			ENSRNOG00000012864	Ern1	endoplasmic reticulum to nucleus signaling 1 [Source:RGD Symbol;Acc:1559716]	ARRAYEXPRESS,ENSG
ENSRNOG00000023366	1.34757	2.0762	26.633	2.46004e-07	2.03307e-06	ENSRNOG00000023366			ENSRNOG00000023366	Styxl1	serine/threonine/tyrosine interacting-like 1 [Source:RGD Symbol;Acc:1305845]	ARRAYEXPRESS,ENSG
ENSRNOG00000018337	-0.98739	6.88752	26.6061	2.49451e-07	2.06043e-06	ENSRNOG00000018337			ENSRNOG00000018337	Caly	calcyon neuron-specific vesicular protein [Source:RGD Symbol;Acc:621719]	ARRAYEXPRESS,ENSG
ENSRNOG00000055471	-0.84771	10.4001	26.6015	2.50056e-07	2.0643e-06	ENSRNOG00000055471			ENSRNOG00000055471	Ywhah	tyrosine 3-monooxygenase/tryptophan 5-monooxygenase activation protein, eta [Source:RGD Symbol;Acc:3978]	ARRAYEXPRESS,ENSG
ENSRNOG00000014508	-0.830358	7.49786	26.5809	2.52733e-07	2.08526e-06	ENSRNOG00000014508			ENSRNOG00000014508	Mgll	monoglyceride lipase [Source:RGD Symbol;Acc:71039]	ARRAYEXPRESS,ENSG
ENSRNOG00000015603	-0.760063	7.86155	26.5755	2.53439e-07	2.08994e-06	ENSRNOG00000015603			ENSRNOG00000015603	Prkce	protein kinase C, epsilon [Source:RGD Symbol;Acc:61925]	ARRAYEXPRESS,ENSG
ENSRNOG00000012698	0.712282	5.13172	26.5739	2.53648e-07	2.09052e-06	ENSRNOG00000012698			ENSRNOG00000012698	Chsy1	chondroitin sulfate synthase 1 [Source:RGD Symbol;Acc:1311904]	ARRAYEXPRESS,ENSG
ENSRNOG00000031598	2.96348	-1.50276	26.545	2.57466e-07	2.12082e-06	ENSRNOG00000031598			ENSRNOG00000031598	Atp8b4	ATPase phospholipid transporting 8B4 (putative) [Source:RGD Symbol;Acc:1306712]	ARRAYEXPRESS,ENSG
ENSRNOG00000071015	-1.20716	2.80401	26.5355	2.58741e-07	2.13016e-06	ENSRNOG00000071015			ENSRNOG00000071015	Tlcd1	TLC domain containing 1 [Source:RGD Symbol;Acc:1359195]	ARRAYEXPRESS,ENSG
ENSRNOG00000001124	-0.645346	6.62853	26.5122	2.61873e-07	2.15477e-06	ENSRNOG00000001124			ENSRNOG00000001124	Rnft2	ring finger protein, transmembrane 2 [Source:RGD Symbol;Acc:1560195]	ARRAYEXPRESS,ENSG
ENSRNOG00000046502	0.684324	7.10138	26.5095	2.6225e-07	2.15669e-06	ENSRNOG00000046502			ENSRNOG00000046502	Lonp1	lon peptidase 1, mitochondrial [Source:RGD Symbol;Acc:621598]	ARRAYEXPRESS,ENSG
ENSRNOG00000042289	-0.774126	7.25763	26.5032	2.63102e-07	2.16252e-06	ENSRNOG00000042289			ENSRNOG00000042289	Plcxd2	phosphatidylinositol-specific phospholipase C, X domain containing 2 [Source:RGD Symbol;Acc:1563504]	ARRAYEXPRESS,ENSG
ENSRNOG00000009850	0.746718	6.17501	26.4948	2.64245e-07	2.17073e-06	ENSRNOG00000009850			ENSRNOG00000009850	Dcps	decapping enzyme, scavenger [Source:RGD Symbol;Acc:628887]	ARRAYEXPRESS,ENSG
ENSRNOG00000014241	0.886722	6.72487	26.4824	2.65947e-07	2.18352e-06	ENSRNOG00000014241			ENSRNOG00000014241	Ece1	endothelin converting enzyme 1 [Source:RGD Symbol;Acc:620293]	ARRAYEXPRESS,ENSG
ENSRNOG00000018247	1.24736	2.39996	26.4249	2.73982e-07	2.24826e-06	ENSRNOG00000018247			ENSRNOG00000018247	Dhx58	DEXH-box helicase 58 [Source:RGD Symbol;Acc:1310093]	ARRAYEXPRESS,ENSG
ENSRNOG00000016552	-0.766073	8.37639	26.399	2.77683e-07	2.27739e-06	ENSRNOG00000016552			ENSRNOG00000016552	Hmgcs1	3-hydroxy-3-methylglutaryl-CoA synthase 1 [Source:RGD Symbol;Acc:70970]	ARRAYEXPRESS,ENSG
ENSRNOG00000026055	-0.883855	7.86656	26.3963	2.78075e-07	2.27937e-06	ENSRNOG00000026055			ENSRNOG00000026055	Neurod6	neuronal differentiation 6 [Source:RGD Symbol;Acc:1562793]	ARRAYEXPRESS,ENSG
ENSRNOG00000069900	-0.789367	5.09543	26.3727	2.8149e-07	2.30611e-06	ENSRNOG00000069900			ENSRNOG00000069900	Ypel4	yippee-like 4 [Source:RGD Symbol;Acc:1560142]	ARRAYEXPRESS,ENSG
ENSRNOG00000004049	-0.980812	6.93813	26.3686	2.82088e-07	2.30975e-06	ENSRNOG00000004049			ENSRNOG00000004049	Baiap2	BAR/IMD domain containing adaptor protein 2 [Source:RGD Symbol;Acc:619814]	ARRAYEXPRESS,ENSG
ENSRNOG00000015511	0.749151	6.06866	26.3489	2.84978e-07	2.33215e-06	ENSRNOG00000015511			ENSRNOG00000015511	Atic	5-aminoimidazole-4-carboxamide ribonucleotide formyltransferase/IMP cyclohydrolase [Source:RGD Symbol;Acc:70879]	ARRAYEXPRESS,ENSG
ENSRNOG00000018421	0.942592	3.66029	26.3335	2.87264e-07	2.34957e-06	ENSRNOG00000018421			ENSRNOG00000018421	Aen	apoptosis enhancing nuclease [Source:RGD Symbol;Acc:1305051]	ARRAYEXPRESS,ENSG
ENSRNOG00000002514	0.89587	4.25056	26.3274	2.88166e-07	2.35567e-06	ENSRNOG00000002514			ENSRNOG00000002514	Ccdc93	coiled-coil domain containing 93 [Source:RGD Symbol;Acc:1560504]	ARRAYEXPRESS,ENSG
ENSRNOG00000042086	-0.801206	4.9962	26.3079	2.911e-07	2.37837e-06	ENSRNOG00000042086			ENSRNOG00000042086	Rab26	RAB26, member RAS oncogene family [Source:RGD Symbol;Acc:620890]	ARRAYEXPRESS,ENSG
ENSRNOG00000042753	-0.700081	8.07052	26.2859	2.94423e-07	2.40422e-06	ENSRNOG00000042753			ENSRNOG00000042753	Fgf13	fibroblast growth factor 13 [Source:RGD Symbol;Acc:620164]	ARRAYEXPRESS,ENSG
ENSRNOG00000001296	0.975666	4.74383	26.2845	2.94648e-07	2.40475e-06	ENSRNOG00000001296			ENSRNOG00000001296	P2rx7	purinergic receptor P2X 7 [Source:RGD Symbol;Acc:3241]	ARRAYEXPRESS,ENSG
ENSRNOG00000031081	0.702511	5.57477	26.2673	2.97283e-07	2.42494e-06	ENSRNOG00000031081			ENSRNOG00000031081	Stat2	signal transducer and activator of transcription 2 [Source:RGD Symbol;Acc:1311649]	ARRAYEXPRESS,ENSG
ENSRNOG00000046660	1.27148	2.26004	26.2651	2.97621e-07	2.42639e-06	ENSRNOG00000046660			ENSRNOG00000046660	Gpc6	glypican 6 [Source:RGD Symbol;Acc:1593308]	ARRAYEXPRESS,ENSG
ENSRNOG00000020577	-0.865155	8.4923	26.2529	2.99504e-07	2.44042e-06	ENSRNOG00000020577			ENSRNOG00000020577	Pip5k1c	phosphatidylinositol-4-phosphate 5-kinase type 1 gamma [Source:RGD Symbol;Acc:1309938]	ARRAYEXPRESS,ENSG
ENSRNOG00000032917	0.733898	5.46859	26.2414	3.01287e-07	2.45361e-06	ENSRNOG00000032917			ENSRNOG00000032917	Zfand2a	zinc finger AN1-type containing 2A [Source:RGD Symbol;Acc:1310991]	ARRAYEXPRESS,ENSG
ENSRNOG00000070946	-0.698311	5.69872	26.2356	3.02199e-07	2.45972e-06	ENSRNOG00000070946			ENSRNOG00000070946	Lsm8	LSM8 homolog, U6 small nuclear RNA associated [Source:RGD Symbol;Acc:1308442]	ARRAYEXPRESS,ENSG
ENSRNOG00000054603	-0.831216	6.98208	26.2273	3.03509e-07	2.46904e-06	ENSRNOG00000054603			ENSRNOG00000054603	Pacsin1	protein kinase C and casein kinase substrate in neurons 1 [Source:RGD Symbol;Acc:3247]	ARRAYEXPRESS,ENSG
ENSRNOG00000048580	1.16821	3.32906	26.2146	3.05508e-07	2.48397e-06	ENSRNOG00000048580			ENSRNOG00000048580	Trip6	thyroid hormone receptor interactor 6 [Source:RGD Symbol;Acc:1583180]	ARRAYEXPRESS,ENSG
ENSRNOG00000011589	1.07682	5.24287	26.211	3.06078e-07	2.48726e-06	ENSRNOG00000011589			ENSRNOG00000011589	Camk2d	calcium/calmodulin-dependent protein kinase II delta [Source:RGD Symbol;Acc:2263]	ARRAYEXPRESS,ENSG
ENSRNOG00000017693	1.50402	3.7312	26.1992	3.07958e-07	2.50118e-06	ENSRNOG00000017693			ENSRNOG00000017693	Slc2a5	solute carrier family 2 member 5 [Source:RGD Symbol;Acc:68328]	ARRAYEXPRESS,ENSG
ENSRNOG00000018693	2.63036	0.751796	26.1789	3.11209e-07	2.52623e-06	ENSRNOG00000018693			ENSRNOG00000018693	Asgr1	asialoglycoprotein receptor 1 [Source:RGD Symbol;Acc:2160]	ARRAYEXPRESS,ENSG
ENSRNOG00000001782	0.840143	4.35458	26.1669	3.1314e-07	2.54053e-06	ENSRNOG00000001782			ENSRNOG00000001782	Osbpl11	oxysterol binding protein-like 11 [Source:RGD Symbol;Acc:1307294]	ARRAYEXPRESS,ENSG
ENSRNOG00000055401	-0.800785	5.32471	26.1623	3.13899e-07	2.54532e-06	ENSRNOG00000055401			ENSRNOG00000055401	Kcnc1	potassium voltage-gated channel subfamily C member 1 [Source:RGD Symbol;Acc:2955]	ARRAYEXPRESS,ENSG
ENSRNOG00000015986	0.926357	4.623	26.1379	3.17875e-07	2.57617e-06	ENSRNOG00000015986			ENSRNOG00000015986	Rassf8	Ras association domain family member 8 [Source:RGD Symbol;Acc:1308820]	ARRAYEXPRESS,ENSG
ENSRNOG00000014168	0.871198	4.16339	26.1356	3.18259e-07	2.5779e-06	ENSRNOG00000014168			ENSRNOG00000014168	Xylb	xylulokinase [Source:RGD Symbol;Acc:1307372]	ARRAYEXPRESS,ENSG
ENSRNOG00000009982	0.725058	6.84193	26.0813	3.27335e-07	2.64979e-06	ENSRNOG00000009982			ENSRNOG00000009982	Pnp	purine nucleoside phosphorylase [Source:RGD Symbol;Acc:1597189]	ARRAYEXPRESS,ENSG
ENSRNOG00000029308	1.09241	3.32599	26.0804	3.27487e-07	2.64979e-06	ENSRNOG00000029308			ENSRNOG00000029308	Irag2	inositol 1,4,5-triphosphate receptor associated 2 [Source:RGD Symbol;Acc:1562062]	ARRAYEXPRESS,ENSG
ENSRNOG00000057322	-0.843024	4.82719	26.0778	3.27936e-07	2.652e-06	ENSRNOG00000057322			ENSRNOG00000057322	Efna3	ephrin A3 [Source:RGD Symbol;Acc:620390]	ARRAYEXPRESS,ENSG
ENSRNOG00000009812	0.684698	6.43311	26.0616	3.30692e-07	2.67053e-06	ENSRNOG00000009812			ENSRNOG00000009812	Sbf2	SET binding factor 2 [Source:RGD Symbol;Acc:1588657]	ARRAYEXPRESS,ENSG
ENSRNOG00000004709	0.918562	4.78946	26.0613	3.30754e-07	2.67053e-06	ENSRNOG00000004709			ENSRNOG00000004709	Foxn3	forkhead box N3 [Source:RGD Symbol;Acc:1305711]	ARRAYEXPRESS,ENSG
ENSRNOG00000013147	-0.745691	6.16717	26.0612	3.30759e-07	2.67053e-06	ENSRNOG00000013147			ENSRNOG00000013147	Cacna1d	calcium voltage-gated channel subunit alpha1 D [Source:RGD Symbol;Acc:70973]	ARRAYEXPRESS,ENSG
ENSRNOG00000069555	1.66088	1.07018	26.0239	3.37221e-07	2.72125e-06	ENSRNOG00000069555			ENSRNOG00000069555	LOC100359539	ribonucleotide reductase M2 polypeptide [Source:RGD Symbol;Acc:2323655]	ARRAYEXPRESS,ENSG
ENSRNOG00000006996	1.9563	0.0103221	26.0075	3.40085e-07	2.74289e-06	ENSRNOG00000006996			ENSRNOG00000006996	Mms22l	MMS22-like, DNA repair protein [Source:RGD Symbol;Acc:1304693]	ARRAYEXPRESS,ENSG
ENSRNOG00000020721	1.6084	1.52259	25.9933	3.42601e-07	2.76171e-06	ENSRNOG00000020721			ENSRNOG00000020721	Nme6	NME/NM23 nucleoside diphosphate kinase 6 [Source:RGD Symbol;Acc:61896]	ARRAYEXPRESS,ENSG
ENSRNOG00000000262	-0.8007	5.33316	25.9897	3.43249e-07	2.7649e-06	ENSRNOG00000000262			ENSRNOG00000000262	Zfp821	zinc finger protein 821 [Source:RGD Symbol;Acc:1306674]	ARRAYEXPRESS,ENSG
ENSRNOG00000030467	1.62083	1.99737	25.989	3.43364e-07	2.7649e-06	ENSRNOG00000030467			ENSRNOG00000030467	Ube2l6	ubiquitin-conjugating enzyme E2L 6 [Source:RGD Symbol;Acc:1307960]	ARRAYEXPRESS,ENSG
ENSRNOG00000010803	-0.715086	7.61585	25.976	3.45687e-07	2.78212e-06	ENSRNOG00000010803			ENSRNOG00000010803	Gabra5	gamma-aminobutyric acid type A receptor subunit alpha 5 [Source:RGD Symbol;Acc:61859]	ARRAYEXPRESS,ENSG
ENSRNOG00000028384	1.24691	3.37649	25.9571	3.49086e-07	2.80797e-06	ENSRNOG00000028384			ENSRNOG00000028384	Npepl1	aminopeptidase-like 1 [Source:RGD Symbol;Acc:1311351]	ARRAYEXPRESS,ENSG
ENSRNOG00000011704	-0.672139	6.12375	25.9305	3.53928e-07	2.8454e-06	ENSRNOG00000011704			ENSRNOG00000011704	Fbxo34	F-box protein 34 [Source:RGD Symbol;Acc:1310108]	ARRAYEXPRESS,ENSG
ENSRNOG00000056219	1.94149	0.988866	25.9197	3.55922e-07	2.8599e-06	ENSRNOG00000056219			ENSRNOG00000056219	Olr1	oxidized low density lipoprotein receptor 1 [Source:RGD Symbol;Acc:620515]	ARRAYEXPRESS,ENSG
ENSRNOG00000027264	-0.906509	7.6222	25.9157	3.56649e-07	2.86422e-06	ENSRNOG00000027264			ENSRNOG00000027264	Dagla	diacylglycerol lipase, alpha [Source:RGD Symbol;Acc:1359461]	ARRAYEXPRESS,ENSG
ENSRNOG00000042179	-0.708448	5.18721	25.9109	3.57552e-07	2.86994e-06	ENSRNOG00000042179			ENSRNOG00000042179	Cfap20	cilia and flagella associated protein 20 [Source:RGD Symbol;Acc:1308493]	ARRAYEXPRESS,ENSG
ENSRNOG00000014758	-0.673934	7.10717	25.8994	3.59682e-07	2.88452e-06	ENSRNOG00000014758			ENSRNOG00000014758	Lgi1	leucine-rich, glioma inactivated 1 [Source:RGD Symbol;Acc:628742]	ARRAYEXPRESS,ENSG
ENSRNOG00000051816	-0.719975	5.64399	25.899	3.59752e-07	2.88452e-06	ENSRNOG00000051816			ENSRNOG00000051816	Tigar	TP53 induced glycolysis regulatory phosphatase [Source:RGD Symbol;Acc:1560038]	ARRAYEXPRESS,ENSG
ENSRNOG00000007439	1.63798	2.10907	25.8853	3.62314e-07	2.90352e-06	ENSRNOG00000007439			ENSRNOG00000007439	Unc13d	unc-13 homolog D [Source:RGD Symbol;Acc:628593]	ARRAYEXPRESS,ENSG
ENSRNOG00000013426	2.16342	2.12107	25.8836	3.62635e-07	2.90455e-06	ENSRNOG00000013426			ENSRNOG00000013426	Mrgprf	MAS related GPR family member F [Source:RGD Symbol;Acc:708478]	ARRAYEXPRESS,ENSG
ENSRNOG00000017295	-0.797002	6.9717	25.8741	3.6443e-07	2.91738e-06	ENSRNOG00000017295			ENSRNOG00000017295	Sh3glb2	SH3 domain-containing GRB2-like endophilin B2 [Source:RGD Symbol;Acc:1305886]	ARRAYEXPRESS,ENSG
ENSRNOG00000048053	2.31563	-0.61339	25.8644	3.66268e-07	2.93053e-06	ENSRNOG00000048053			ENSRNOG00000048053	Slfn1	schlafen family member 1 [Source:RGD Symbol;Acc:1583007]	ARRAYEXPRESS,ENSG
ENSRNOG00000057761	0.983529	3.4178	25.8618	3.66761e-07	2.93292e-06	ENSRNOG00000057761			ENSRNOG00000057761	Ttf2	transcription termination factor 2 [Source:RGD Symbol;Acc:1309145]	ARRAYEXPRESS,ENSG
ENSRNOG00000013000	-0.739105	8.0498	25.8359	3.71706e-07	2.97088e-06	ENSRNOG00000013000			ENSRNOG00000013000	Ldhb	lactate dehydrogenase B [Source:RGD Symbol;Acc:2997]	ARRAYEXPRESS,ENSG
ENSRNOG00000004972	1.51475	1.99759	25.8322	3.72418e-07	2.975e-06	ENSRNOG00000004972			ENSRNOG00000004972	Upp1	uridine phosphorylase 1 [Source:RGD Symbol;Acc:1305566]	ARRAYEXPRESS,ENSG
ENSRNOG00000010556	1.31009	2.80692	25.8235	3.74107e-07	2.98547e-06	ENSRNOG00000010556			ENSRNOG00000010556	Intu	inturned planar cell polarity protein [Source:RGD Symbol;Acc:1309446]	ARRAYEXPRESS,ENSG
ENSRNOG00000021133	0.650806	6.05986	25.8234	3.74125e-07	2.98547e-06	ENSRNOG00000021133			ENSRNOG00000021133	Lsm14a	LSM14A mRNA processing body assembly factor [Source:RGD Symbol;Acc:1305695]	ARRAYEXPRESS,ENSG
ENSRNOG00000026577	-0.773963	7.32274	25.8206	3.74659e-07	2.98815e-06	ENSRNOG00000026577			ENSRNOG00000026577	Cpne4	copine 4 [Source:RGD Symbol;Acc:1308844]	ARRAYEXPRESS,ENSG
ENSRNOG00000003125	-0.743523	6.80144	25.8144	3.75865e-07	2.99464e-06	ENSRNOG00000003125			ENSRNOG00000003125	Rogdi	rogdi atypical leucine zipper [Source:RGD Symbol;Acc:1560021]	ARRAYEXPRESS,ENSG
ENSRNOG00000024420	2.80013	-1.45179	25.8139	3.75963e-07	2.99464e-06	ENSRNOG00000024420			ENSRNOG00000024420	Eme1	essential meiotic structure-specific endonuclease 1 [Source:RGD Symbol;Acc:1309067]	ARRAYEXPRESS,ENSG
ENSRNOG00000067468	-1.95865	2.31009	25.8134	3.7607e-07	2.99464e-06	ENSRNOG00000067468			ENSRNOG00000067468	RGD1562811	RGD1562811 [Source:RGD Symbol;Acc:1562811]	ARRAYEXPRESS,ENSG
ENSRNOG00000014775	-0.670804	5.35433	25.7922	3.80225e-07	3.02613e-06	ENSRNOG00000014775			ENSRNOG00000014775	Nol4	nucleolar protein 4 [Source:RGD Symbol;Acc:1310663]	ARRAYEXPRESS,ENSG
ENSRNOG00000007412	1.49123	1.24641	25.7841	3.81815e-07	3.03718e-06	ENSRNOG00000007412			ENSRNOG00000007412	Dok1	docking protein 1 [Source:RGD Symbol;Acc:1309499]	ARRAYEXPRESS,ENSG
ENSRNOG00000046216	3.40767	-0.570091	25.7553	3.87555e-07	3.08122e-06	ENSRNOG00000046216			ENSRNOG00000046216	RGD1559482	similar to immunoglobulin superfamily, member 7 [Source:RGD Symbol;Acc:1559482]	ARRAYEXPRESS,ENSG
ENSRNOG00000006167	1.62717	2.04912	25.7372	3.91205e-07	3.10773e-06	ENSRNOG00000006167			ENSRNOG00000006167	Rasal3	RAS protein activator like 3 [Source:RGD Symbol;Acc:1309019]	ARRAYEXPRESS,ENSG
ENSRNOG00000060775	-0.691966	6.81806	25.7368	3.91302e-07	3.10773e-06	ENSRNOG00000060775			ENSRNOG00000060775	Lmo7	LIM domain 7 [Source:RGD Symbol;Acc:1302984]	ARRAYEXPRESS,ENSG
ENSRNOG00000033844	-0.827104	5.24823	25.7037	3.98055e-07	3.1597e-06	ENSRNOG00000033844			ENSRNOG00000033844	Bex2	brain expressed X-linked 2 [Source:RGD Symbol;Acc:1564643]	ARRAYEXPRESS,ENSG
ENSRNOG00000016416	0.887478	5.45699	25.6838	4.0218e-07	3.19076e-06	ENSRNOG00000016416			ENSRNOG00000016416	Rnh1	ribonuclease/angiogenin inhibitor 1 [Source:RGD Symbol;Acc:621398]	ARRAYEXPRESS,ENSG
ENSRNOG00000004147	0.848013	7.05738	25.6651	4.06104e-07	3.22019e-06	ENSRNOG00000004147			ENSRNOG00000004147	Abca8a	ATP-binding cassette, subfamily A (ABC1), member 8a [Source:RGD Symbol;Acc:1307333]	ARRAYEXPRESS,ENSG
ENSRNOG00000033893	-0.916094	6.80765	25.6479	4.09731e-07	3.24724e-06	ENSRNOG00000033893			ENSRNOG00000033893	Cacna1h	calcium voltage-gated channel subunit alpha1 H [Source:RGD Symbol;Acc:68943]	ARRAYEXPRESS,ENSG
ENSRNOG00000019361	-0.989282	5.63773	25.6356	4.12369e-07	3.26643e-06	ENSRNOG00000019361			ENSRNOG00000019361	Inpp5j	inositol polyphosphate-5-phosphatase J [Source:RGD Symbol;Acc:620541]	ARRAYEXPRESS,ENSG
ENSRNOG00000020525	1.05011	5.89132	25.6341	4.12673e-07	3.26712e-06	ENSRNOG00000020525			ENSRNOG00000020525	Col5a3	collagen type V alpha 3 chain [Source:RGD Symbol;Acc:70922]	ARRAYEXPRESS,ENSG
ENSRNOG00000016326	-0.819864	8.42429	25.6266	4.1429e-07	3.2782e-06	ENSRNOG00000016326			ENSRNOG00000016326	Cx3cl1	C-X3-C motif chemokine ligand 1 [Source:RGD Symbol;Acc:620458]	ARRAYEXPRESS,ENSG
ENSRNOG00000025300	2.74883	-1.35178	25.616	4.16579e-07	3.29427e-06	ENSRNOG00000025300			ENSRNOG00000025300	Fer1l6	fer-1-like family member 6 [Source:RGD Symbol;Acc:1564703]	ARRAYEXPRESS,ENSG
ENSRNOG00000006110	-0.997098	3.64503	25.6151	4.16759e-07	3.29427e-06	ENSRNOG00000006110			ENSRNOG00000006110	Jph1	junctophilin 1 [Source:RGD Symbol;Acc:1308789]	ARRAYEXPRESS,ENSG
ENSRNOG00000007102	0.674503	5.873	25.603	4.19392e-07	3.31335e-06	ENSRNOG00000007102			ENSRNOG00000007102	Acss1	acyl-CoA synthetase short-chain family member 1 [Source:RGD Symbol;Acc:1306246]	ARRAYEXPRESS,ENSG
ENSRNOG00000045949	-0.716418	6.35166	25.5833	4.23694e-07	3.34558e-06	ENSRNOG00000045949			ENSRNOG00000045949	Faah	fatty acid amide hydrolase [Source:RGD Symbol;Acc:61808]	ARRAYEXPRESS,ENSG
ENSRNOG00000024728	1.25977	2.79703	25.574	4.25729e-07	3.35989e-06	ENSRNOG00000024728			ENSRNOG00000024728	Arhgap22	Rho GTPase activating protein 22 [Source:RGD Symbol;Acc:1307237]	ARRAYEXPRESS,ENSG
ENSRNOG00000020339	-1.04053	6.72594	25.5628	4.28219e-07	3.37777e-06	ENSRNOG00000020339			ENSRNOG00000020339	Neurl1	neuralized E3 ubiquitin protein ligase 1 [Source:RGD Symbol;Acc:1307021]	ARRAYEXPRESS,ENSG
ENSRNOG00000012708	1.92672	-0.526622	25.5564	4.2964e-07	3.38721e-06	ENSRNOG00000012708			ENSRNOG00000012708	Ptchd4	patched domain containing 4 [Source:RGD Symbol;Acc:1563020]	ARRAYEXPRESS,ENSG
ENSRNOG00000061519	0.912811	7.19051	25.5547	4.30009e-07	3.38782e-06	ENSRNOG00000061519			ENSRNOG00000061519	Asap2	ArfGAP with SH3 domain, ankyrin repeat and PH domain 2 [Source:RGD Symbol;Acc:1305263]	ARRAYEXPRESS,ENSG
ENSRNOG00000055293	-0.85468	5.43305	25.5532	4.30362e-07	3.38782e-06	ENSRNOG00000055293			ENSRNOG00000055293	Ptprb	protein tyrosine phosphatase, receptor type, B [Source:RGD Symbol;Acc:1305922]	ARRAYEXPRESS,ENSG
ENSRNOG00000027410	1.34042	1.9849	25.5522	4.30575e-07	3.38782e-06	ENSRNOG00000027410			ENSRNOG00000027410	Ccdc125	coiled-coil domain containing 125 [Source:RGD Symbol;Acc:1561673]	ARRAYEXPRESS,ENSG
ENSRNOG00000050206	-0.758902	7.4636	25.552	4.30617e-07	3.38782e-06	ENSRNOG00000050206			ENSRNOG00000050206	Shank2	SH3 and multiple ankyrin repeat domains 2 [Source:RGD Symbol;Acc:628772]	ARRAYEXPRESS,ENSG
ENSRNOG00000033143	0.668774	7.16669	25.5496	4.31146e-07	3.39021e-06	ENSRNOG00000033143			ENSRNOG00000033143	Timp2	TIMP metallopeptidase inhibitor 2 [Source:RGD Symbol;Acc:61312]	ARRAYEXPRESS,ENSG
ENSRNOG00000016592	0.708381	8.31505	25.5401	4.33277e-07	3.40519e-06	ENSRNOG00000016592			ENSRNOG00000016592	Gnai2	G protein subunit alpha i2 [Source:RGD Symbol;Acc:620243]	ARRAYEXPRESS,ENSG
ENSRNOG00000002191	0.939588	3.89671	25.5316	4.35203e-07	3.41854e-06	ENSRNOG00000002191			ENSRNOG00000002191	LOC498368	similar to RIKEN cDNA 0610040J01 [Source:RGD Symbol;Acc:1561612]	ARRAYEXPRESS,ENSG
ENSRNOG00000037853	1.43154	2.09892	25.5249	4.36704e-07	3.42854e-06	ENSRNOG00000037853			ENSRNOG00000037853	Rarres1	retinoic acid receptor responder 1 [Source:RGD Symbol;Acc:1309509]	ARRAYEXPRESS,ENSG
ENSRNOG00000009433	2.4262	-0.960657	25.5038	4.41524e-07	3.46458e-06	ENSRNOG00000009433			ENSRNOG00000009433	Mcub	mitochondrial calcium uniporter dominant negative subunit beta [Source:RGD Symbol;Acc:1305326]	ARRAYEXPRESS,ENSG
ENSRNOG00000021303	-0.963609	3.30461	25.502	4.41918e-07	3.46587e-06	ENSRNOG00000021303			ENSRNOG00000021303	Drc3	dynein regulatory complex subunit 3 [Source:RGD Symbol;Acc:1309150]	ARRAYEXPRESS,ENSG
ENSRNOG00000013286	0.803985	4.62498	25.4958	4.43338e-07	3.4752e-06	ENSRNOG00000013286			ENSRNOG00000013286	Pdcl3	phosducin-like 3 [Source:RGD Symbol;Acc:1309663]	ARRAYEXPRESS,ENSG
ENSRNOG00000003908	1.02809	3.81708	25.4769	4.47722e-07	3.50774e-06	ENSRNOG00000003908			ENSRNOG00000003908	Cep128	centrosomal protein 128 [Source:RGD Symbol;Acc:1595693]	ARRAYEXPRESS,ENSG
ENSRNOG00000011222	-0.719877	7.66433	25.4569	4.52379e-07	3.54238e-06	ENSRNOG00000011222			ENSRNOG00000011222	Dynll1	dynein light chain LC8-type 1 [Source:RGD Symbol;Acc:619866]	ARRAYEXPRESS,ENSG
ENSRNOG00000019193	-0.781113	8.32434	25.4446	4.55278e-07	3.56323e-06	ENSRNOG00000019193			ENSRNOG00000019193	Stx1b	syntaxin 1B [Source:RGD Symbol;Acc:3784]	ARRAYEXPRESS,ENSG
ENSRNOG00000050983	-0.76332	9.31332	25.4123	4.62959e-07	3.62146e-06	ENSRNOG00000050983			ENSRNOG00000050983	Hpcal4	hippocalcin-like 4 [Source:RGD Symbol;Acc:708491]	ARRAYEXPRESS,ENSG
ENSRNOG00000010325	1.78348	1.35389	25.396	4.6688e-07	3.65024e-06	ENSRNOG00000010325			ENSRNOG00000010325	Ptger3	prostaglandin E receptor 3 [Source:RGD Symbol;Acc:3435]	ARRAYEXPRESS,ENSG
ENSRNOG00000002336	-0.747315	5.50175	25.3938	4.67414e-07	3.65252e-06	ENSRNOG00000002336			ENSRNOG00000002336	Gabra4	gamma-aminobutyric acid type A receptor subunit alpha 4 [Source:RGD Symbol;Acc:621670]	ARRAYEXPRESS,ENSG
ENSRNOG00000015134	-0.690902	6.74717	25.3379	4.81173e-07	3.75809e-06	ENSRNOG00000015134			ENSRNOG00000015134	Map3k12	mitogen activated protein kinase kinase kinase 12 [Source:RGD Symbol;Acc:3988]	ARRAYEXPRESS,ENSG
ENSRNOG00000032828	-0.837835	8.1862	25.3247	4.84457e-07	3.78178e-06	ENSRNOG00000032828			ENSRNOG00000032828	Mapk8ip2	mitogen-activated protein kinase 8 interacting protein 2 [Source:RGD Symbol;Acc:1309727]	ARRAYEXPRESS,ENSG
ENSRNOG00000029756	1.06722	3.82933	25.3223	4.85062e-07	3.78454e-06	ENSRNOG00000029756			ENSRNOG00000029756	P2ry13	purinergic receptor P2Y13 [Source:RGD Symbol;Acc:1302941]	ARRAYEXPRESS,ENSG
ENSRNOG00000000522	-0.68948	5.47618	25.2907	4.9309e-07	3.84518e-06	ENSRNOG00000000522			ENSRNOG00000000522	Cpne5	copine 5 [Source:RGD Symbol;Acc:1308021]	ARRAYEXPRESS,ENSG
ENSRNOG00000009571	-0.745272	8.27227	25.2884	4.93681e-07	3.8478e-06	ENSRNOG00000009571			ENSRNOG00000009571	Wipf3	WAS/WASL interacting protein family, member 3 [Source:RGD Symbol;Acc:708559]	ARRAYEXPRESS,ENSG
ENSRNOG00000004713	1.17811	4.84757	25.2798	4.95883e-07	3.86296e-06	ENSRNOG00000004713			ENSRNOG00000004713	Kcnj16	potassium inwardly-rectifying channel, subfamily J, member 16 [Source:RGD Symbol;Acc:61824]	ARRAYEXPRESS,ENSG
ENSRNOG00000030910	-0.816654	5.88425	25.2784	4.96242e-07	3.86376e-06	ENSRNOG00000030910			ENSRNOG00000030910	Grik4	glutamate ionotropic receptor kainate type subunit 4 [Source:RGD Symbol;Acc:2734]	ARRAYEXPRESS,ENSG
ENSRNOG00000008024	0.659066	5.34079	25.2643	4.99886e-07	3.89013e-06	ENSRNOG00000008024			ENSRNOG00000008024	Pxk	PX domain containing serine/threonine kinase [Source:RGD Symbol;Acc:727819]	ARRAYEXPRESS,ENSG
ENSRNOG00000001963	1.11039	5.00412	25.255	5.02288e-07	3.9068e-06	ENSRNOG00000001963			ENSRNOG00000001963	Mx2	MX dynamin like GTPase 2 [Source:RGD Symbol;Acc:628821]	ARRAYEXPRESS,ENSG
ENSRNOG00000010265	1.91688	0.728554	25.2498	5.0365e-07	3.91537e-06	ENSRNOG00000010265			ENSRNOG00000010265	Ada	adenosine deaminase [Source:RGD Symbol;Acc:2031]	ARRAYEXPRESS,ENSG
ENSRNOG00000033741	-0.957182	5.49487	25.23	5.08848e-07	3.95374e-06	ENSRNOG00000033741			ENSRNOG00000033741	Ankrd34a	ankyrin repeat domain 34A [Source:RGD Symbol;Acc:1308412]	ARRAYEXPRESS,ENSG
ENSRNOG00000007726	0.651893	5.91274	25.2153	5.12741e-07	3.98193e-06	ENSRNOG00000007726			ENSRNOG00000007726	Mcam	melanoma cell adhesion molecule [Source:RGD Symbol;Acc:620463]	ARRAYEXPRESS,ENSG
ENSRNOG00000006048	1.15353	3.01562	25.197	5.1764e-07	4.01776e-06	ENSRNOG00000006048			ENSRNOG00000006048	Ezh2	enhancer of zeste 2 polycomb repressive complex 2 subunit [Source:RGD Symbol;Acc:1595860]	ARRAYEXPRESS,ENSG
ENSRNOG00000030547	-0.777833	7.86033	25.196	5.17887e-07	4.01776e-06	ENSRNOG00000030547			ENSRNOG00000030547	Dpp6	dipeptidyl peptidase like 6 [Source:RGD Symbol;Acc:68402]	ARRAYEXPRESS,ENSG
ENSRNOG00000025184	-1.37157	2.711	25.1946	5.1827e-07	4.01866e-06	ENSRNOG00000025184			ENSRNOG00000025184	Prss35	serine protease 35 [Source:RGD Symbol;Acc:1311282]	ARRAYEXPRESS,ENSG
ENSRNOG00000018532	1.15479	2.94212	25.1912	5.19178e-07	4.02228e-06	ENSRNOG00000018532			ENSRNOG00000018532	Pcgf5	polycomb group ring finger 5 [Source:RGD Symbol;Acc:1583513]	ARRAYEXPRESS,ENSG
ENSRNOG00000000479	1.83214	1.07464	25.1909	5.19271e-07	4.02228e-06	ENSRNOG00000000479			ENSRNOG00000000479	Kifc1	kinesin family member C1 [Source:RGD Symbol;Acc:1359118]	ARRAYEXPRESS,ENSG
ENSRNOG00000017737	-0.977315	9.24187	25.1872	5.20271e-07	4.02796e-06	ENSRNOG00000017737			ENSRNOG00000017737	Dgkz	diacylglycerol kinase zeta [Source:RGD Symbol;Acc:70929]	ARRAYEXPRESS,ENSG
ENSRNOG00000030759	1.88287	2.46637	25.1736	5.23936e-07	4.05425e-06	ENSRNOG00000030759			ENSRNOG00000030759	Nhs	NHS actin remodeling regulator [Source:RGD Symbol;Acc:1561818]	ARRAYEXPRESS,ENSG
ENSRNOG00000003386	-1.04296	7.0134	25.1561	5.28714e-07	4.08722e-06	ENSRNOG00000003386			ENSRNOG00000003386	Rbfox3	RNA binding fox-1 homolog 3 [Source:RGD Symbol;Acc:1560070]	ARRAYEXPRESS,ENSG
ENSRNOG00000067832	-0.865556	5.73787	25.156	5.2874e-07	4.08722e-06	ENSRNOG00000067832			ENSRNOG00000067832	LOC120101769	protein NDRG3-like [Source:RGD Symbol;Acc:41265125]	ARRAYEXPRESS,ENSG
ENSRNOG00000016872	-0.733959	8.79018	25.1536	5.29419e-07	4.09037e-06	ENSRNOG00000016872			ENSRNOG00000016872	Plppr4	phospholipid phosphatase related 4 [Source:RGD Symbol;Acc:727806]	ARRAYEXPRESS,ENSG
ENSRNOG00000000130	-0.734546	7.37578	25.1359	5.34275e-07	4.12578e-06	ENSRNOG00000000130			ENSRNOG00000000130	Dnajb5	DnaJ heat shock protein family (Hsp40) member B5 [Source:RGD Symbol;Acc:1307453]	ARRAYEXPRESS,ENSG
ENSRNOG00000019549	1.06199	6.23318	25.1257	5.3713e-07	4.1457e-06	ENSRNOG00000019549			ENSRNOG00000019549	Akap12	A-kinase anchoring protein 12 [Source:RGD Symbol;Acc:70988]	ARRAYEXPRESS,ENSG
ENSRNOG00000024338	2.15333	1.50213	25.1224	5.38041e-07	4.1506e-06	ENSRNOG00000024338			ENSRNOG00000024338	C6h2orf50	similar to human chromosome 2 open reading frame 50 [Source:RGD Symbol;Acc:1582838]	ARRAYEXPRESS,ENSG
ENSRNOG00000014302	-1.33814	6.4079	25.1007	5.44135e-07	4.19546e-06	ENSRNOG00000014302			ENSRNOG00000014302	Dlgap3	DLG associated protein 3 [Source:RGD Symbol;Acc:708349]	ARRAYEXPRESS,ENSG
ENSRNOG00000063216	1.75667	0.775089	25.0873	5.47926e-07	4.22253e-06	ENSRNOG00000063216			ENSRNOG00000063216	Ccnb2	cyclin B2 [Source:RGD Symbol;Acc:1308176]	ARRAYEXPRESS,ENSG
ENSRNOG00000059479	-0.812502	10.1398	25.0651	5.54277e-07	4.2693e-06	ENSRNOG00000059479			ENSRNOG00000059479	Adcy1	adenylate cyclase 1 [Source:RGD Symbol;Acc:1309318]	ARRAYEXPRESS,ENSG
ENSRNOG00000017488	0.851325	4.71234	25.0595	5.55888e-07	4.27951e-06	ENSRNOG00000017488			ENSRNOG00000017488	Snx24	sorting nexin 24 [Source:RGD Symbol;Acc:1306864]	ARRAYEXPRESS,ENSG
ENSRNOG00000013657	-0.924032	7.37459	25.0581	5.56282e-07	4.28036e-06	ENSRNOG00000013657			ENSRNOG00000013657	Stmn3	stathmin 3 [Source:RGD Symbol;Acc:3628]	ARRAYEXPRESS,ENSG
ENSRNOG00000018399	-0.864686	8.09006	25.0451	5.60055e-07	4.30719e-06	ENSRNOG00000018399			ENSRNOG00000018399	Cpne6	copine 6 [Source:RGD Symbol;Acc:1583895]	ARRAYEXPRESS,ENSG
ENSRNOG00000047491	-0.656901	6.97505	25.0194	5.67567e-07	4.36274e-06	ENSRNOG00000047491			ENSRNOG00000047491	AABR07037520.1	None	ARRAYEXPRESS,ENSG
ENSRNOG00000017606	1.72092	0.973586	24.9831	5.7836e-07	4.44343e-06	ENSRNOG00000017606			ENSRNOG00000017606	P2rx1	purinergic receptor P2X 1 [Source:RGD Symbol;Acc:3240]	ARRAYEXPRESS,ENSG
ENSRNOG00000024452	-1.08674	5.28285	24.9803	5.79205e-07	4.44766e-06	ENSRNOG00000024452			ENSRNOG00000024452	Carmil2	capping protein regulator and myosin 1 linker 2 [Source:RGD Symbol;Acc:1562390]	ARRAYEXPRESS,ENSG
ENSRNOG00000014504	1.64675	4.03032	24.9744	5.80962e-07	4.45887e-06	ENSRNOG00000014504			ENSRNOG00000014504	Il1r1	interleukin 1 receptor type 1 [Source:RGD Symbol;Acc:2892]	ARRAYEXPRESS,ENSG
ENSRNOG00000009967	-0.951982	4.41544	24.9597	5.8542e-07	4.4908e-06	ENSRNOG00000009967			ENSRNOG00000009967	Otof	otoferlin [Source:RGD Symbol;Acc:620646]	ARRAYEXPRESS,ENSG
ENSRNOG00000029047	1.86893	1.90952	24.9341	5.93247e-07	4.54853e-06	ENSRNOG00000029047			ENSRNOG00000029047	Cubn	cubilin [Source:RGD Symbol;Acc:68355]	ARRAYEXPRESS,ENSG
ENSRNOG00000021060	2.1613	-0.923265	24.9306	5.94304e-07	4.55432e-06	ENSRNOG00000021060			ENSRNOG00000021060	Fam187b	family with sequence similarity 187, member B [Source:RGD Symbol;Acc:1597448]	ARRAYEXPRESS,ENSG
ENSRNOG00000014505	2.08322	-0.645713	24.9271	5.9541e-07	4.56047e-06	ENSRNOG00000014505			ENSRNOG00000014505	Pmfbp1	polyamine modulated factor 1 binding protein 1 [Source:RGD Symbol;Acc:621677]	ARRAYEXPRESS,ENSG
ENSRNOG00000060340	0.954827	7.152	24.9114	6.00276e-07	4.5954e-06	ENSRNOG00000060340			ENSRNOG00000060340	Psme4	proteasome activator subunit 4 [Source:RGD Symbol;Acc:1591971]	ARRAYEXPRESS,ENSG
ENSRNOG00000004837	0.98034	3.82239	24.9101	6.00676e-07	4.59613e-06	ENSRNOG00000004837			ENSRNOG00000004837	Limd1	LIM domain containing 1 [Source:RGD Symbol;Acc:1309830]	ARRAYEXPRESS,ENSG
ENSRNOG00000022428	-0.685098	5.32905	24.9007	6.03602e-07	4.61618e-06	ENSRNOG00000022428			ENSRNOG00000022428	Flrt1	fibronectin leucine rich transmembrane protein 1 [Source:RGD Symbol;Acc:1565152]	ARRAYEXPRESS,ENSG
ENSRNOG00000022533	1.35957	1.70501	24.8994	6.04001e-07	4.61688e-06	ENSRNOG00000022533			ENSRNOG00000022533	Micall2	MICAL-like 2 [Source:RGD Symbol;Acc:1307875]	ARRAYEXPRESS,ENSG
ENSRNOG00000054689	-0.680402	6.27933	24.8869	6.0795e-07	4.64472e-06	ENSRNOG00000054689			ENSRNOG00000054689	Cox7b	cytochrome c oxidase subunit 7B [Source:RGD Symbol;Acc:727789]	ARRAYEXPRESS,ENSG
ENSRNOG00000049495	-1.90271	-0.0728436	24.8807	6.09886e-07	4.65714e-06	ENSRNOG00000049495			ENSRNOG00000049495	Krt71	keratin 71 [Source:RGD Symbol;Acc:1584538]	ARRAYEXPRESS,ENSG
ENSRNOG00000030266	1.09865	3.98364	24.8593	6.16694e-07	4.70674e-06	ENSRNOG00000030266			ENSRNOG00000030266	Plekhg2	pleckstrin homology and RhoGEF domain containing G2 [Source:RGD Symbol;Acc:1310112]	ARRAYEXPRESS,ENSG
ENSRNOG00000019907	0.934668	4.14184	24.8333	6.25075e-07	4.76829e-06	ENSRNOG00000019907			ENSRNOG00000019907	Nfkbie	NFKB inhibitor epsilon [Source:RGD Symbol;Acc:735070]	ARRAYEXPRESS,ENSG
ENSRNOG00000052513	0.861977	6.19546	24.8056	6.34135e-07	4.83496e-06	ENSRNOG00000052513			ENSRNOG00000052513	Wapl	WAPL cohesin release factor [Source:RGD Symbol;Acc:1590924]	ARRAYEXPRESS,ENSG
ENSRNOG00000028426	-0.681032	7.31822	24.8025	6.35152e-07	4.84026e-06	ENSRNOG00000028426			ENSRNOG00000028426	Mcf2l	MCF.2 cell line derived transforming sequence-like [Source:RGD Symbol;Acc:619782]	ARRAYEXPRESS,ENSG
ENSRNOG00000000302	-0.654722	5.53191	24.8006	6.35774e-07	4.84255e-06	ENSRNOG00000000302			ENSRNOG00000000302	Sesn1	sestrin 1 [Source:RGD Symbol;Acc:1307517]	ARRAYEXPRESS,ENSG
ENSRNOG00000038955	1.66251	1.0693	24.7807	6.42379e-07	4.89039e-06	ENSRNOG00000038955			ENSRNOG00000038955	MGC105567	similar to cDNA sequence BC023105 [Source:RGD Symbol;Acc:1565797]	ARRAYEXPRESS,ENSG
ENSRNOG00000013328	1.32829	2.42631	24.7505	6.52504e-07	4.96496e-06	ENSRNOG00000013328			ENSRNOG00000013328	Rbpms	RNA binding protein, mRNA processing factor [Source:RGD Symbol;Acc:1561067]	ARRAYEXPRESS,ENSG
ENSRNOG00000020539	1.28584	2.27591	24.7282	6.60096e-07	5.02019e-06	ENSRNOG00000020539			ENSRNOG00000020539	Muc1	mucin 1, cell surface associated [Source:RGD Symbol;Acc:3122]	ARRAYEXPRESS,ENSG
ENSRNOG00000012164	-0.979326	7.52191	24.7078	6.67133e-07	5.07115e-06	ENSRNOG00000012164			ENSRNOG00000012164	Plppr2	phospholipid phosphatase related 2 [Source:RGD Symbol;Acc:1597171]	ARRAYEXPRESS,ENSG
ENSRNOG00000015658	0.762787	7.90361	24.6994	6.70067e-07	5.09089e-06	ENSRNOG00000015658			ENSRNOG00000015658	Sorbs1	sorbin and SH3 domain containing 1 [Source:RGD Symbol;Acc:1586598]	ARRAYEXPRESS,ENSG
ENSRNOG00000000441	1.5408	2.19311	24.6546	6.85807e-07	5.20666e-06	ENSRNOG00000000441			ENSRNOG00000000441	Gpsm3	G-protein signaling modulator 3 [Source:RGD Symbol;Acc:1303014]	ARRAYEXPRESS,ENSG
ENSRNOG00000007686	-0.758642	8.71086	24.6541	6.85997e-07	5.20666e-06	ENSRNOG00000007686			ENSRNOG00000007686	Septin3	septin 3 [Source:RGD Symbol;Acc:621745]	ARRAYEXPRESS,ENSG
ENSRNOG00000009722	-0.745754	9.1852	24.6464	6.88745e-07	5.22489e-06	ENSRNOG00000009722			ENSRNOG00000009722	Chd3	chromodomain helicase DNA binding protein 3 [Source:RGD Symbol;Acc:1311923]	ARRAYEXPRESS,ENSG
ENSRNOG00000037124	1.59507	0.741012	24.64	6.91013e-07	5.23946e-06	ENSRNOG00000037124			ENSRNOG00000037124	Fam227b	family with sequence similarity 227, member B [Source:RGD Symbol;Acc:1359452]	ARRAYEXPRESS,ENSG
ENSRNOG00000009134	1.22716	2.90586	24.6383	6.91643e-07	5.2408e-06	ENSRNOG00000009134			ENSRNOG00000009134	Mad2l2	mitotic arrest deficient 2 like 2 [Source:RGD Symbol;Acc:1307499]	ARRAYEXPRESS,ENSG
ENSRNOG00000058288	1.43966	1.90402	24.6376	6.91885e-07	5.2408e-06	ENSRNOG00000058288			ENSRNOG00000058288	Tcf19	transcription factor 19 [Source:RGD Symbol;Acc:1302974]	ARRAYEXPRESS,ENSG
ENSRNOG00000008580	0.938579	5.33954	24.6327	6.93632e-07	5.25139e-06	ENSRNOG00000008580			ENSRNOG00000008580	Nbn	nibrin [Source:RGD Symbol;Acc:621420]	ARRAYEXPRESS,ENSG
ENSRNOG00000020206	0.826684	8.34908	24.623	6.9714e-07	5.27529e-06	ENSRNOG00000020206			ENSRNOG00000020206	Ctsd	cathepsin D [Source:RGD Symbol;Acc:621511]	ARRAYEXPRESS,ENSG
ENSRNOG00000052129	0.721483	6.83777	24.6116	7.01267e-07	5.30386e-06	ENSRNOG00000052129			ENSRNOG00000052129	Nwd1	NACHT and WD repeat domain containing 1 [Source:RGD Symbol;Acc:2321209]	ARRAYEXPRESS,ENSG
ENSRNOG00000009345	0.859776	7.253	24.5864	7.10523e-07	5.37117e-06	ENSRNOG00000009345			ENSRNOG00000009345	Ugt8	UDP glycosyltransferase 8 [Source:RGD Symbol;Acc:3938]	ARRAYEXPRESS,ENSG
ENSRNOG00000049633	0.842442	4.48946	24.5435	7.26517e-07	5.48932e-06	ENSRNOG00000049633			ENSRNOG00000049633	Flvcr1	FLVCR heme transporter 1 [Source:RGD Symbol;Acc:1596541]	ARRAYEXPRESS,ENSG
ENSRNOG00000005555	2.16246	-0.706866	24.5335	7.30292e-07	5.51508e-06	ENSRNOG00000005555			ENSRNOG00000005555	Lrrc10	leucine-rich repeat-containing 10 [Source:RGD Symbol;Acc:1307358]	ARRAYEXPRESS,ENSG
ENSRNOG00000004482	0.795667	4.60983	24.4969	7.44308e-07	5.61811e-06	ENSRNOG00000004482			ENSRNOG00000004482	Ccdc88c	coiled-coil domain containing 88C [Source:RGD Symbol;Acc:1307429]	ARRAYEXPRESS,ENSG
ENSRNOG00000001930	0.750787	6.53558	24.4382	7.67329e-07	5.78897e-06	ENSRNOG00000001930			ENSRNOG00000001930	Ccdc50	coiled-coil domain containing 50 [Source:RGD Symbol;Acc:727841]	ARRAYEXPRESS,ENSG
ENSRNOG00000022521	1.88105	-0.215545	24.414	7.7703e-07	5.85697e-06	ENSRNOG00000022521			ENSRNOG00000022521	Ddias	DNA damage-induced apoptosis suppressor [Source:RGD Symbol;Acc:1559690]	ARRAYEXPRESS,ENSG
ENSRNOG00000006941	0.748575	5.73281	24.4138	7.77119e-07	5.85697e-06	ENSRNOG00000006941			ENSRNOG00000006941	Thumpd3	THUMP domain containing 3 [Source:RGD Symbol;Acc:1560852]	ARRAYEXPRESS,ENSG
[truncated: 13,067 more rows]

## Sheet: FDR < 0.01
	logFC	logCPM	LR	PValue	FDR	ENSEMBL_link		converted_alias	name	description	namespace
ENSRNOG00000014524	4.53842	6.96383	699.747	3.39418e-154	5.11367e-150	ENSRNOG00000014524		ENSRNOG00000014524	S1pr3	sphingosine-1-phosphate receptor 3 [Source:RGD Symbol;Acc:1583843]	ARRAYEXPRESS,ENSG
ENSRNOG00000005615	4.87934	6.54919	644.61	3.32115e-142	2.50182e-138	ENSRNOG00000005615		ENSRNOG00000005615	Gadd45a	growth arrest and DNA-damage-inducible, alpha [Source:RGD Symbol;Acc:2654]	ARRAYEXPRESS,ENSG
ENSRNOG00000014117	5.9651	7.28128	634.106	6.3939e-140	3.21102e-136	ENSRNOG00000014117		ENSRNOG00000014117	Hmox1	heme oxygenase 1 [Source:RGD Symbol;Acc:2806]	ARRAYEXPRESS,ENSG
ENSRNOG00000055078	7.34672	6.83298	617.385	2.76998e-136	1.04331e-132	ENSRNOG00000055078		ENSRNOG00000055078	Cyp4b1	cytochrome P450, family 4, subfamily b, polypeptide 1 [Source:RGD Symbol;Acc:2480]	ARRAYEXPRESS,ENSG
ENSRNOG00000008816	4.40752	6.95801	614.296	1.30128e-135	3.92102e-132	ENSRNOG00000008816		ENSRNOG00000008816	Gpnmb	glycoprotein nmb [Source:RGD Symbol;Acc:71008]	ARRAYEXPRESS,ENSG
ENSRNOG00000003537	6.73141	6.20371	606.95	5.15309e-134	1.29394e-130	ENSRNOG00000003537		ENSRNOG00000003537	Spta1	spectrin, alpha, erythrocytic 1 [Source:RGD Symbol;Acc:1305194]	ARRAYEXPRESS,ENSG
ENSRNOG00000065195	5.49622	5.40022	594.849	2.20878e-131	4.75392e-128	ENSRNOG00000065195		ENSRNOG00000065195	ENSRNOG00000065195	None	ARRAYEXPRESS,ENSG,UNIPROT_GN
ENSRNOG00000012772	4.48433	7.20355	569.506	7.19242e-126	1.35451e-122	ENSRNOG00000012772		ENSRNOG00000012772	Nqo1	NAD(P)H quinone dehydrogenase 1 [Source:RGD Symbol;Acc:2503]	ARRAYEXPRESS,ENSG
ENSRNOG00000012843	6.30708	5.31307	545.002	1.5388e-120	2.57595e-117	ENSRNOG00000012843		ENSRNOG00000012843	Aspg	asparaginase [Source:RGD Symbol;Acc:708388]	ARRAYEXPRESS,ENSG
ENSRNOG00000046254	3.70473	5.96586	491.648	6.23954e-109	9.40049e-106	ENSRNOG00000046254		ENSRNOG00000046254	Adgre1	adhesion G protein-coupled receptor E1 [Source:RGD Symbol;Acc:1359214]	ARRAYEXPRESS,ENSG
ENSRNOG00000031743	3.67084	5.16607	489.287	2.03715e-108	2.79015e-105	ENSRNOG00000031743		ENSRNOG00000031743	Gbp2	guanylate binding protein 2 [Source:RGD Symbol;Acc:621810]	ARRAYEXPRESS,ENSG
ENSRNOG00000043451	7.31144	6.6723	485.606	1.28777e-107	1.6168e-104	ENSRNOG00000043451		ENSRNOG00000043451	Spp1	secreted phosphoprotein 1 [Source:RGD Symbol;Acc:3752]	ARRAYEXPRESS,ENSG
ENSRNOG00000025691	4.21756	8.75924	477.886	6.16345e-106	7.14296e-103	ENSRNOG00000025691		ENSRNOG00000025691	Pla2g7	phospholipase A2 group VII [Source:RGD Symbol;Acc:1310734]	ARRAYEXPRESS,ENSG
ENSRNOG00000007319	7.64058	3.17277	436.292	6.94088e-97	7.46938e-94	ENSRNOG00000007319		ENSRNOG00000007319	Trib3	tribbles pseudokinase 3 [Source:RGD Symbol;Acc:708432]	ARRAYEXPRESS,ENSG
ENSRNOG00000029342	6.41447	5.82309	433.315	3.08596e-96	3.09954e-93	ENSRNOG00000029342		ENSRNOG00000029342	Scn7a	sodium voltage-gated channel alpha subunit 7 [Source:RGD Symbol;Acc:61922]	ARRAYEXPRESS,ENSG
ENSRNOG00000016164	6.34301	6.85199	430.228	1.44969e-95	1.36506e-92	ENSRNOG00000016164		ENSRNOG00000016164	Fcrl2	Fc receptor-like 2 [Source:RGD Symbol;Acc:1306885]	ARRAYEXPRESS,ENSG
ENSRNOG00000050697	3.17005	5.80066	397.994	1.50517e-88	1.33393e-85	ENSRNOG00000050697		ENSRNOG00000050697	Ctsz	cathepsin Z [Source:RGD Symbol;Acc:708479]	ARRAYEXPRESS,ENSG
ENSRNOG00000012886	5.62047	3.8779	391.657	3.60712e-87	3.01916e-84	ENSRNOG00000012886		ENSRNOG00000012886	Maff	MAF bZIP transcription factor F [Source:RGD Symbol;Acc:1309531]	ARRAYEXPRESS,ENSG
ENSRNOG00000013526	4.18067	6.21791	389.471	1.07928e-86	8.55812e-84	ENSRNOG00000013526		ENSRNOG00000013526	Rassf4	Ras association domain family member 4 [Source:RGD Symbol;Acc:1307785]	ARRAYEXPRESS,ENSG
ENSRNOG00000007159	7.20867	4.71785	384.378	1.38612e-85	1.04416e-82	ENSRNOG00000007159		ENSRNOG00000007159	Ccl2	C-C motif chemokine ligand 2 [Source:RGD Symbol;Acc:3645]	ARRAYEXPRESS,ENSG
ENSRNOG00000021285	3.01612	6.05795	378.144	3.15581e-84	2.26407e-81	ENSRNOG00000021285		ENSRNOG00000021285	Celsr1	cadherin, EGF LAG seven-pass G-type receptor 1 [Source:RGD Symbol;Acc:1560078]	ARRAYEXPRESS,ENSG
ENSRNOG00000033697	4.3363	4.57893	370.624	1.36905e-82	9.37549e-80	ENSRNOG00000033697		ENSRNOG00000033697	Casp4	caspase 4 [Source:RGD Symbol;Acc:621757]	ARRAYEXPRESS,ENSG
ENSRNOG00000046452	4.39763	4.77655	367.635	6.12431e-82	4.01169e-79	ENSRNOG00000046452		ENSRNOG00000046452	Fcgr2b	Fc gamma receptor 2B [Source:RGD Symbol;Acc:631331]	ARRAYEXPRESS,ENSG
ENSRNOG00000020729	4.5487	4.65271	366.531	1.06542e-81	6.68819e-79	ENSRNOG00000020729		ENSRNOG00000020729	Stc2	stanniocalcin 2 [Source:RGD Symbol;Acc:621777]	ARRAYEXPRESS,ENSG
ENSRNOG00000013973	5.9211	4.83917	360.572	2.11418e-80	1.27409e-77	ENSRNOG00000013973		ENSRNOG00000013973	Lcn2	lipocalin 2 [Source:RGD Symbol;Acc:69408]	ARRAYEXPRESS,ENSG
ENSRNOG00000050395	4.8638	4.42698	342.104	2.22143e-76	1.28723e-73	ENSRNOG00000050395		ENSRNOG00000050395	Ms4a6bl	membrane-spanning 4-domains, subfamily A, member 6B-like [Source:RGD Symbol;Acc:1359381]	ARRAYEXPRESS,ENSG
ENSRNOG00000054964	6.57291	2.70044	337.247	2.538e-75	1.41621e-72	ENSRNOG00000054964		ENSRNOG00000054964	Aoah	acyloxyacyl hydrolase [Source:RGD Symbol;Acc:1560514]	ARRAYEXPRESS,ENSG
ENSRNOG00000054860	5.58278	3.70168	334.599	9.57386e-75	5.15142e-72	ENSRNOG00000054860		ENSRNOG00000054860	Clec12a	C-type lectin domain family 12, member A [Source:RGD Symbol;Acc:1592991]	ARRAYEXPRESS,ENSG
ENSRNOG00000000187	4.94153	4.23663	332.173	3.23159e-74	1.67886e-71	ENSRNOG00000000187		ENSRNOG00000000187	Csf2rb	colony stimulating factor 2 receptor subunit beta [Source:RGD Symbol;Acc:620189]	ARRAYEXPRESS,ENSG
ENSRNOG00000010645	5.9494	5.49484	331.133	5.44603e-74	2.735e-71	ENSRNOG00000010645		ENSRNOG00000010645	Lgals3	galectin 3 [Source:RGD Symbol;Acc:69356]	ARRAYEXPRESS,ENSG
ENSRNOG00000033192	3.87361	4.40929	326.279	6.21287e-73	3.01945e-70	ENSRNOG00000033192		ENSRNOG00000033192	Osmr	oncostatin M receptor [Source:RGD Symbol;Acc:1302983]	ARRAYEXPRESS,ENSG
ENSRNOG00000014838	4.60431	4.17651	324.421	1.57743e-72	7.42674e-70	ENSRNOG00000014838		ENSRNOG00000014838	Glipr2	GLI pathogenesis-related 2 [Source:RGD Symbol;Acc:1583669]	ARRAYEXPRESS,ENSG
ENSRNOG00000002403	5.31152	5.88306	319.878	1.54014e-71	7.03145e-69	ENSRNOG00000002403		ENSRNOG00000002403	Niban1	niban apoptosis regulator 1 [Source:RGD Symbol;Acc:71088]	ARRAYEXPRESS,ENSG
ENSRNOG00000030118	3.14701	7.6238	307.26	8.63026e-69	3.82422e-66	ENSRNOG00000030118		ENSRNOG00000030118	Msn	moesin [Source:RGD Symbol;Acc:621260]	ARRAYEXPRESS,ENSG
[truncated: 4,625 more rows]

## Sheet: gProfiler_rat_GO_paths_up
source	term_name	term_id	highlighted	adjusted_p_value	negative_log10_of_adjusted_p_value	term_size	query_size	intersection_size	effective_domain_size	intersections
[truncated: 828 more rows]

[truncated: 1 more sheets: gProfiler_rat_GO_paths_down]
