# Supplementary material for: Gfap Mutation and Astrocyte Dysfunction Lead to a Neurodegenerative Profile with Impaired Synaptic Plasticity and Cognitive Deficits in a Rat Model of Alexander Disease
Source: eNeuro. 2025 Mar 19;12(3):ENEURO.0504-24.2025. doi: 10.1523/ENEURO.0504-24.2025 (PMC11936449; doi:10.1523/ENEURO.0504-24.2025)
Supplement: Figure 1-2 — DEG for female rats at P56. Download Figure 1-2, XLS file. [file eneuro-12-ENEURO.0504-24.2025-s003.xls]

## Sheet: annotate
	logFC	logCPM	LR	PValue	FDR	ENSEMBL_link			initial_alias	converted_alias	name	description	namespace
ENSRNOG00000065195	4.80432	5.39819	672.525	2.82189e-148	4.23481e-144	ENSRNOG00000065195			ENSRNOG00000065195	ENSRNOG00000065195	Ahnak2	AHNAK nucleoprotein 2 (RGD database, originally no call from gprofiler)	ARRAYEXPRESS,ENSG,UNIPROT_GN
ENSRNOG00000014524	4.12214	6.92233	667.701	3.15942e-147	2.37067e-143	ENSRNOG00000014524			ENSRNOG00000014524	ENSRNOG00000014524	S1pr3	sphingosine-1-phosphate receptor 3 [Source:RGD Symbol;Acc:1583843]	ARRAYEXPRESS,ENSG
ENSRNOG00000012772	4.14095	7.10908	630.562	3.77128e-139	1.88652e-135	ENSRNOG00000012772			ENSRNOG00000012772	ENSRNOG00000012772	Nqo1	NAD(P)H quinone dehydrogenase 1 [Source:RGD Symbol;Acc:2503]	ARRAYEXPRESS,ENSG
ENSRNOG00000046452	4.01922	4.70124	606.398	6.79344e-134	2.54873e-130	ENSRNOG00000046452			ENSRNOG00000046452	ENSRNOG00000046452	Fcgr2b	Fc gamma receptor 2B [Source:RGD Symbol;Acc:631331]	ARRAYEXPRESS,ENSG
ENSRNOG00000027784	4.27274	4.69961	568.995	9.28594e-126	2.78708e-122	ENSRNOG00000027784			ENSRNOG00000027784	ENSRNOG00000027784	Tsku	tsukushi, small leucine rich proteoglycan [Source:RGD Symbol;Acc:1359311]	ARRAYEXPRESS,ENSG
ENSRNOG00000018087	4.71379	9.40982	525.586	2.57744e-116	6.4466e-113	ENSRNOG00000018087			ENSRNOG00000018087	ENSRNOG00000018087	Vim	vimentin [Source:RGD Symbol;Acc:621646]	ARRAYEXPRESS,ENSG
ENSRNOG00000000187	4.38502	4.17197	515.899	3.30195e-114	7.0789e-111	ENSRNOG00000000187			ENSRNOG00000000187	ENSRNOG00000000187	Csf2rb	colony stimulating factor 2 receptor subunit beta [Source:RGD Symbol;Acc:620189]	ARRAYEXPRESS,ENSG
ENSRNOG00000005615	4.90757	6.72554	508.253	1.52172e-112	2.85455e-109	ENSRNOG00000005615			ENSRNOG00000005615	ENSRNOG00000005615	Gadd45a	growth arrest and DNA-damage-inducible, alpha [Source:RGD Symbol;Acc:2654]	ARRAYEXPRESS,ENSG
ENSRNOG00000012843	5.59801	5.31768	506.741	3.24521e-112	5.41121e-109	ENSRNOG00000012843			ENSRNOG00000012843	ENSRNOG00000012843	Aspg	asparaginase [Source:RGD Symbol;Acc:708388]	ARRAYEXPRESS,ENSG
ENSRNOG00000010645	5.53952	5.48834	501.562	4.3465e-111	6.52279e-108	ENSRNOG00000010645			ENSRNOG00000010645	ENSRNOG00000010645	Lgals3	galectin 3 [Source:RGD Symbol;Acc:69356]	ARRAYEXPRESS,ENSG
ENSRNOG00000020729	4.90509	4.83685	497.968	2.63031e-110	3.58847e-107	ENSRNOG00000020729			ENSRNOG00000020729	ENSRNOG00000020729	Stc2	stanniocalcin 2 [Source:RGD Symbol;Acc:621777]	ARRAYEXPRESS,ENSG
ENSRNOG00000014117	5.38858	7.3275	495.638	8.45321e-110	1.05714e-106	ENSRNOG00000014117			ENSRNOG00000014117	ENSRNOG00000014117	Hmox1	heme oxygenase 1 [Source:RGD Symbol;Acc:2806]	ARRAYEXPRESS,ENSG
ENSRNOG00000014838	4.52858	4.0958	471.771	1.3194e-104	1.52309e-101	ENSRNOG00000014838			ENSRNOG00000014838	ENSRNOG00000014838	Glipr2	GLI pathogenesis-related 2 [Source:RGD Symbol;Acc:1583669]	ARRAYEXPRESS,ENSG
ENSRNOG00000003537	5.59738	6.09265	471.434	1.56211e-104	1.67447e-101	ENSRNOG00000003537			ENSRNOG00000003537	ENSRNOG00000003537	Spta1	spectrin, alpha, erythrocytic 1 [Source:RGD Symbol;Acc:1305194]	ARRAYEXPRESS,ENSG
ENSRNOG00000008816	4.45151	7.12607	455.06	5.71512e-101	5.71778e-98	ENSRNOG00000008816			ENSRNOG00000008816	ENSRNOG00000008816	Gpnmb	glycoprotein nmb [Source:RGD Symbol;Acc:71008]	ARRAYEXPRESS,ENSG
ENSRNOG00000002217	4.89117	3.41772	454.928	6.105e-101	5.72611e-98	ENSRNOG00000002217			ENSRNOG00000002217	ENSRNOG00000002217	Plac8	placenta associated 8 [Source:RGD Symbol;Acc:1308102]	ARRAYEXPRESS,ENSG
ENSRNOG00000000814	3.15242	9.16138	451.25	3.85532e-100	3.22321e-97	ENSRNOG00000000814			ENSRNOG00000000814	ENSRNOG00000000814	Fabp7	fatty acid binding protein 7 [Source:RGD Symbol;Acc:69312]	ARRAYEXPRESS,ENSG
ENSRNOG00000017980	4.58362	3.98732	451.245	3.86605e-100	3.22321e-97	ENSRNOG00000017980			ENSRNOG00000017980	ENSRNOG00000017980	Itgal	integrin subunit alpha L [Source:RGD Symbol;Acc:631424]	ARRAYEXPRESS,ENSG
ENSRNOG00000012886	4.94471	4.08357	445.552	6.7002e-99	5.2921e-96	ENSRNOG00000012886			ENSRNOG00000012886	ENSRNOG00000012886	Maff	MAF bZIP transcription factor F [Source:RGD Symbol;Acc:1309531]	ARRAYEXPRESS,ENSG
ENSRNOG00000033697	4.03926	4.4479	431.842	6.45624e-96	4.84444e-93	ENSRNOG00000033697			ENSRNOG00000033697	ENSRNOG00000033697	Casp4	caspase 4 [Source:RGD Symbol;Acc:621757]	ARRAYEXPRESS,ENSG
ENSRNOG00000054860	4.76188	3.56421	429.885	1.7216e-95	1.23029e-92	ENSRNOG00000054860			ENSRNOG00000054860	ENSRNOG00000054860	Clec12a	C-type lectin domain family 12, member A [Source:RGD Symbol;Acc:1592991]	ARRAYEXPRESS,ENSG
ENSRNOG00000006094	4.19174	6.4146	420.943	1.52086e-93	1.03743e-90	ENSRNOG00000006094			ENSRNOG00000006094	ENSRNOG00000006094	Cd44	CD44 molecule (Indian blood group) [Source:RGD Symbol;Acc:2307]	ARRAYEXPRESS,ENSG
ENSRNOG00000031743	3.50194	5.1281	420.244	2.15942e-93	1.40897e-90	ENSRNOG00000031743			ENSRNOG00000031743	ENSRNOG00000031743	Gbp2	guanylate binding protein 2 [Source:RGD Symbol;Acc:621810]	ARRAYEXPRESS,ENSG
ENSRNOG00000006778	4.49441	4.49741	415.664	2.14369e-92	1.34043e-89	ENSRNOG00000006778			ENSRNOG00000006778	ENSRNOG00000006778	Mmp19	matrix metallopeptidase 19 [Source:RGD Symbol;Acc:1311376]	ARRAYEXPRESS,ENSG
ENSRNOG00000046254	3.53069	5.78738	407.805	1.10161e-90	6.61275e-88	ENSRNOG00000046254			ENSRNOG00000046254	ENSRNOG00000046254	Adgre1	adhesion G protein-coupled receptor E1 [Source:RGD Symbol;Acc:1359214]	ARRAYEXPRESS,ENSG
ENSRNOG00000012807	3.29971	7.76298	401.262	2.92581e-89	1.68875e-86	ENSRNOG00000012807			ENSRNOG00000012807	ENSRNOG00000012807	C1qa	complement C1q A chain [Source:RGD Symbol;Acc:1306716]	ARRAYEXPRESS,ENSG
ENSRNOG00000011821	3.84836	4.53534	391.824	3.31807e-87	1.84423e-84	ENSRNOG00000011821			ENSRNOG00000011821	ENSRNOG00000011821	S100a4	S100 calcium-binding protein A4 [Source:RGD Symbol;Acc:3245]	ARRAYEXPRESS,ENSG
ENSRNOG00000050697	2.77269	5.7203	383.541	2.1088e-85	1.13024e-82	ENSRNOG00000050697			ENSRNOG00000050697	ENSRNOG00000050697	Ctsz	cathepsin Z [Source:RGD Symbol;Acc:708479]	ARRAYEXPRESS,ENSG
ENSRNOG00000000655	3.0815	4.80836	380.173	1.14078e-84	5.90335e-82	ENSRNOG00000000655			ENSRNOG00000000655	ENSRNOG00000000655	Ptprc	protein tyrosine phosphatase, receptor type, C [Source:RGD Symbol;Acc:3451]	ARRAYEXPRESS,ENSG
ENSRNOG00000007319	5.92506	3.32967	374.593	1.87126e-83	9.36068e-81	ENSRNOG00000007319			ENSRNOG00000007319	ENSRNOG00000007319	Trib3	tribbles pseudokinase 3 [Source:RGD Symbol;Acc:708432]	ARRAYEXPRESS,ENSG
ENSRNOG00000011559	2.65238	9.04043	369.946	1.92307e-82	9.3095e-80	ENSRNOG00000011559			ENSRNOG00000011559	ENSRNOG00000011559	Cnn3	calponin 3 [Source:RGD Symbol;Acc:71044]	ARRAYEXPRESS,ENSG
ENSRNOG00000025691	4.06799	8.69204	368.707	3.57872e-82	1.67831e-79	ENSRNOG00000025691			ENSRNOG00000025691	ENSRNOG00000025691	Pla2g7	phospholipase A2 group VII [Source:RGD Symbol;Acc:1310734]	ARRAYEXPRESS,ENSG
ENSRNOG00000013526	3.92531	6.04885	363.475	4.93176e-81	2.24276e-78	ENSRNOG00000013526			ENSRNOG00000013526	ENSRNOG00000013526	Rassf4	Ras association domain family member 4 [Source:RGD Symbol;Acc:1307785]	ARRAYEXPRESS,ENSG
ENSRNOG00000022565	4.43067	3.25708	361.361	1.42319e-80	6.2817e-78	ENSRNOG00000022565			ENSRNOG00000022565	ENSRNOG00000022565	Lrrc25	leucine rich repeat containing 25 [Source:RGD Symbol;Acc:1564818]	ARRAYEXPRESS,ENSG
ENSRNOG00000012749	3.04943	6.97508	358.463	6.08511e-80	2.60912e-77	ENSRNOG00000012749			ENSRNOG00000012749	ENSRNOG00000012749	C1qb	complement C1q B chain [Source:RGD Symbol;Acc:2229]	ARRAYEXPRESS,ENSG
ENSRNOG00000003745	4.40795	4.46022	357.525	9.73929e-80	4.05993e-77	ENSRNOG00000003745			ENSRNOG00000003745	ENSRNOG00000003745	Atf3	activating transcription factor 3 [Source:RGD Symbol;Acc:2165]	ARRAYEXPRESS,ENSG
ENSRNOG00000054251	5.18968	2.53766	353.893	6.01714e-79	2.44052e-76	ENSRNOG00000054251			ENSRNOG00000054251	ENSRNOG00000054251	Clec7a	C-type lectin domain containing 7A [Source:RGD Symbol;Acc:1565140]	ARRAYEXPRESS,ENSG
ENSRNOG00000015030	2.42397	7.16481	352.225	1.38846e-78	5.48332e-76	ENSRNOG00000015030			ENSRNOG00000015030	ENSRNOG00000015030	Tjp2	tight junction protein 2 [Source:RGD Symbol;Acc:619807]	ARRAYEXPRESS,ENSG
ENSRNOG00000053787	3.74225	4.67149	350.517	3.27067e-78	1.25854e-75	ENSRNOG00000053787			ENSRNOG00000053787	ENSRNOG00000053787	Mdfic	MyoD family inhibitor domain containing [Source:RGD Symbol;Acc:1309532]	ARRAYEXPRESS,ENSG
ENSRNOG00000066573	4.47228	8.56653	342.003	2.33649e-76	8.76592e-74	ENSRNOG00000066573			ENSRNOG00000066573	ENSRNOG00000066573	C4a	complement C4A [Source:RGD Symbol;Acc:620005]	ARRAYEXPRESS,ENSG
ENSRNOG00000020552	5.86693	2.31888	340.691	4.51166e-76	1.65138e-73	ENSRNOG00000020552			ENSRNOG00000020552	ENSRNOG00000020552	Fosl1	FOS like 1, AP-1 transcription factor subunit [Source:RGD Symbol;Acc:2627]	ARRAYEXPRESS,ENSG
ENSRNOG00000023546	5.49929	6.22264	338.789	1.17141e-75	4.18555e-73	ENSRNOG00000023546			ENSRNOG00000023546	ENSRNOG00000023546	Hspb1	heat shock protein family B (small) member 1 [Source:RGD Symbol;Acc:61306]	ARRAYEXPRESS,ENSG
ENSRNOG00000063373	4.7736	4.30585	338.696	1.22705e-75	4.2824e-73	ENSRNOG00000063373			ENSRNOG00000063373	ENSRNOG00000063373	Socs3	suppressor of cytokine signaling 3 [Source:RGD Symbol;Acc:621087]	ARRAYEXPRESS,ENSG
ENSRNOG00000028896	2.41439	6.51672	335.572	5.87869e-75	2.00503e-72	ENSRNOG00000028896			ENSRNOG00000028896	ENSRNOG00000028896	A2m	alpha-2-macroglobulin [Source:RGD Symbol;Acc:2004]	ARRAYEXPRESS,ENSG
ENSRNOG00000013973	5.68612	5.08301	330.599	7.11729e-74	2.37354e-71	ENSRNOG00000013973			ENSRNOG00000013973	ENSRNOG00000013973	Lcn2	lipocalin 2 [Source:RGD Symbol;Acc:69408]	ARRAYEXPRESS,ENSG
ENSRNOG00000007281	3.46589	6.57616	329.318	1.35342e-73	4.41538e-71	ENSRNOG00000007281			ENSRNOG00000007281	ENSRNOG00000007281	Flnc	filamin C [Source:RGD Symbol;Acc:1308807]	ARRAYEXPRESS,ENSG
ENSRNOG00000071001	2.53651	5.99358	328.668	1.87424e-73	5.98442e-71	ENSRNOG00000071001			ENSRNOG00000071001	ENSRNOG00000071001	Trim56	tripartite motif containing 56 [Source:RGD Symbol;Acc:40958426]	ARRAYEXPRESS,ENSG
ENSRNOG00000033527	4.82015	3.24781	323.846	2.10507e-72	6.58142e-70	ENSRNOG00000033527			ENSRNOG00000033527	ENSRNOG00000033527	Pappa	pappalysin [Source:RGD Symbol;Acc:1307742]	ARRAYEXPRESS,ENSG
ENSRNOG00000028566	2.62163	5.95877	315.739	1.22763e-70	3.75981e-68	ENSRNOG00000028566			ENSRNOG00000028566	ENSRNOG00000028566	Pld4	phospholipase D family, member 4 [Source:RGD Symbol;Acc:1598308]	ARRAYEXPRESS,ENSG
ENSRNOG00000045992	5.29396	3.22879	312.499	6.23476e-70	1.8713e-67	ENSRNOG00000045992			ENSRNOG00000045992	ENSRNOG00000045992	Tlr8	toll-like receptor 8 [Source:RGD Symbol;Acc:1590327]	ARRAYEXPRESS,ENSG
ENSRNOG00000030118	2.99823	7.63912	312.311	6.84999e-70	2.01564e-67	ENSRNOG00000030118			ENSRNOG00000030118	ENSRNOG00000030118	Msn	moesin [Source:RGD Symbol;Acc:621260]	ARRAYEXPRESS,ENSG
ENSRNOG00000018371	3.66042	4.86567	309.351	3.02382e-69	8.72664e-67	ENSRNOG00000018371			ENSRNOG00000018371	ENSRNOG00000018371	Tubb6	tubulin, beta 6 class V [Source:RGD Symbol;Acc:1305887]	ARRAYEXPRESS,ENSG
ENSRNOG00000020684	2.45835	6.22033	308.657	4.28324e-69	1.2128e-66	ENSRNOG00000020684			ENSRNOG00000020684	ENSRNOG00000020684	Vat1	vesicle amine transport 1 [Source:RGD Symbol;Acc:1308943]	ARRAYEXPRESS,ENSG
ENSRNOG00000007159	5.50878	4.49139	307.86	6.38797e-69	1.77527e-66	ENSRNOG00000007159			ENSRNOG00000007159	ENSRNOG00000007159	Ccl2	C-C motif chemokine ligand 2 [Source:RGD Symbol;Acc:3645]	ARRAYEXPRESS,ENSG
ENSRNOG00000054218	4.7316	2.47978	306.274	1.41589e-68	3.86333e-66	ENSRNOG00000054218			ENSRNOG00000054218	ENSRNOG00000054218	Il18rap	interleukin 18 receptor accessory protein [Source:RGD Symbol;Acc:727867]	ARRAYEXPRESS,ENSG
ENSRNOG00000046683	5.2491	3.62327	303.565	5.5087e-68	1.47623e-65	ENSRNOG00000046683			ENSRNOG00000046683	ENSRNOG00000046683	Lilrb3	leukocyte immunoglobulin like receptor B3 [Source:RGD Symbol;Acc:1566307]	ARRAYEXPRESS,ENSG
ENSRNOG00000023226	2.48511	5.47621	297.463	1.17615e-66	3.09656e-64	ENSRNOG00000023226			ENSRNOG00000023226	ENSRNOG00000023226	S100a10	S100 calcium binding protein A10 [Source:RGD Symbol;Acc:628655]	ARRAYEXPRESS,ENSG
ENSRNOG00000013886	3.6749	4.33881	297.273	1.29376e-66	3.34749e-64	ENSRNOG00000013886			ENSRNOG00000013886	ENSRNOG00000013886	Fyb1	FYN binding protein 1 [Source:RGD Symbol;Acc:1563421]	ARRAYEXPRESS,ENSG
ENSRNOG00000043098	3.69889	6.66035	295.144	3.76404e-66	9.57407e-64	ENSRNOG00000043098			ENSRNOG00000043098	ENSRNOG00000043098	Mt2A	metallothionein 2A [Source:RGD Symbol;Acc:1592345]	ARRAYEXPRESS,ENSG
ENSRNOG00000042139	4.02599	3.64773	291.371	2.49931e-65	6.25119e-63	ENSRNOG00000042139			ENSRNOG00000042139	ENSRNOG00000042139	Clec4a1	C-type lectin domain family 4, member A1 [Source:RGD Symbol;Acc:1359109]	ARRAYEXPRESS,ENSG
ENSRNOG00000002218	3.48492	3.87878	290.135	4.64755e-65	1.14337e-62	ENSRNOG00000002218			ENSRNOG00000002218	ENSRNOG00000002218	Stbd1	starch binding domain 1 [Source:RGD Symbol;Acc:1311800]	ARRAYEXPRESS,ENSG
ENSRNOG00000013674	2.29681	6.68515	289.055	7.989e-65	1.93372e-62	ENSRNOG00000013674			ENSRNOG00000013674	ENSRNOG00000013674	Megf10	multiple EGF-like domains 10 [Source:RGD Symbol;Acc:735084]	ARRAYEXPRESS,ENSG
ENSRNOG00000002919	2.89167	11.6357	286.444	2.96124e-64	7.05387e-62	ENSRNOG00000002919			ENSRNOG00000002919	ENSRNOG00000002919	Gfap	glial fibrillary acidic protein [Source:RGD Symbol;Acc:2679]	ARRAYEXPRESS,ENSG
ENSRNOG00000058645	3.36371	6.86798	285.907	3.87608e-64	9.00347e-62	ENSRNOG00000058645			ENSRNOG00000058645	ENSRNOG00000058645	Tnc	tenascin C [Source:RGD Symbol;Acc:621057]	ARRAYEXPRESS,ENSG
ENSRNOG00000007457	4.09354	6.43679	285.895	3.89969e-64	9.00347e-62	ENSRNOG00000007457			ENSRNOG00000007457	ENSRNOG00000007457	Serping1	serpin family G member 1 [Source:RGD Symbol;Acc:735225]	ARRAYEXPRESS,ENSG
ENSRNOG00000003217	2.42865	5.89217	285.088	5.84756e-64	1.32961e-61	ENSRNOG00000003217			ENSRNOG00000003217	ENSRNOG00000003217	Lgals3bp	galectin 3 binding protein [Source:RGD Symbol;Acc:620837]	ARRAYEXPRESS,ENSG
ENSRNOG00000024382	3.46022	3.94728	283.441	1.33561e-63	2.99158e-61	ENSRNOG00000024382			ENSRNOG00000024382	ENSRNOG00000024382	Fcgr3a	Fc gamma receptor 3A [Source:RGD Symbol;Acc:1303067]	ARRAYEXPRESS,ENSG
ENSRNOG00000007743	3.49002	4.78306	282.621	2.01599e-63	4.44912e-61	ENSRNOG00000007743			ENSRNOG00000007743	ENSRNOG00000007743	Mgst1	microsomal glutathione S-transferase 1 [Source:RGD Symbol;Acc:70927]	ARRAYEXPRESS,ENSG
ENSRNOG00000008911	2.75085	5.02194	279.674	8.84559e-63	1.92385e-60	ENSRNOG00000008911			ENSRNOG00000008911	ENSRNOG00000008911	Draxin	dorsal inhibitory axon guidance protein [Source:RGD Symbol;Acc:1585098]	ARRAYEXPRESS,ENSG
ENSRNOG00000021285	2.71957	6.10588	279.545	9.43701e-63	2.02316e-60	ENSRNOG00000021285			ENSRNOG00000021285	ENSRNOG00000021285	Celsr1	cadherin, EGF LAG seven-pass G-type receptor 1 [Source:RGD Symbol;Acc:1560078]	ARRAYEXPRESS,ENSG
ENSRNOG00000056562	-2.38213	4.79059	279.423	1.00294e-62	2.11989e-60	ENSRNOG00000056562			ENSRNOG00000056562	ENSRNOG00000056562	Olfml1	olfactomedin-like 1 [Source:RGD Symbol;Acc:1311854]	ARRAYEXPRESS,ENSG
ENSRNOG00000026647	2.89781	4.22111	278.137	1.91216e-62	3.98553e-60	ENSRNOG00000026647			ENSRNOG00000026647	ENSRNOG00000026647	Cxcl16	C-X-C motif chemokine ligand 16 [Source:RGD Symbol;Acc:1562928]	ARRAYEXPRESS,ENSG
ENSRNOG00000006302	2.10192	7.35746	276.346	4.69675e-62	9.65537e-60	ENSRNOG00000006302			ENSRNOG00000006302	ENSRNOG00000006302	Gclc	glutamate-cysteine ligase, catalytic subunit [Source:RGD Symbol;Acc:619868]	ARRAYEXPRESS,ENSG
ENSRNOG00000014961	2.9448	7.02518	273.115	2.37694e-61	4.82038e-59	ENSRNOG00000014961			ENSRNOG00000014961	ENSRNOG00000014961	Pdpn	podoplanin [Source:RGD Symbol;Acc:61819]	ARRAYEXPRESS,ENSG
ENSRNOG00000015496	2.52571	7.35111	271.503	5.33664e-61	1.06783e-58	ENSRNOG00000015496			ENSRNOG00000015496	ENSRNOG00000015496	Tpm4	tropomyosin 4 [Source:RGD Symbol;Acc:3899]	ARRAYEXPRESS,ENSG
ENSRNOG00000020942	4.0863	3.34166	270.425	9.16987e-61	1.81069e-58	ENSRNOG00000020942			ENSRNOG00000020942	ENSRNOG00000020942	Plekha4	pleckstrin homology domain containing A4 [Source:RGD Symbol;Acc:735133]	ARRAYEXPRESS,ENSG
ENSRNOG00000029342	5.56322	5.92652	268.573	2.32211e-60	4.52571e-58	ENSRNOG00000029342			ENSRNOG00000029342	ENSRNOG00000029342	Scn7a	sodium voltage-gated channel alpha subunit 7 [Source:RGD Symbol;Acc:61922]	ARRAYEXPRESS,ENSG
ENSRNOG00000068418	3.74046	3.04462	265.91	8.83738e-60	1.70029e-57	ENSRNOG00000068418			ENSRNOG00000068418	ENSRNOG00000068418	Gbp6	guanylate binding protein family member 6 [Source:RGD Symbol;Acc:1561523]	ARRAYEXPRESS,ENSG
ENSRNOG00000013641	3.16212	3.24329	264.453	1.83654e-59	3.48872e-57	ENSRNOG00000013641			ENSRNOG00000013641	ENSRNOG00000013641	Myo7a	myosin VIIA [Source:RGD Symbol;Acc:628830]	ARRAYEXPRESS,ENSG
ENSRNOG00000018740	2.61523	4.52869	263.791	2.55948e-59	4.80127e-57	ENSRNOG00000018740			ENSRNOG00000018740	ENSRNOG00000018740	Ugt1a8	UDP glucuronosyltransferase family 1 member A8 [Source:RGD Symbol;Acc:708474]	ARRAYEXPRESS,ENSG
ENSRNOG00000018659	2.14237	6.44289	262.002	6.28124e-59	1.16374e-56	ENSRNOG00000018659			ENSRNOG00000018659	ENSRNOG00000018659	Csf1	colony stimulating factor 1 [Source:RGD Symbol;Acc:621063]	ARRAYEXPRESS,ENSG
ENSRNOG00000009211	2.71603	3.94992	261.922	6.5386e-59	1.19664e-56	ENSRNOG00000009211			ENSRNOG00000009211	ENSRNOG00000009211	C3ar1	complement C3a receptor 1 [Source:RGD Symbol;Acc:620537]	ARRAYEXPRESS,ENSG
ENSRNOG00000018735	3.46554	4.84013	259.456	2.25426e-58	4.07587e-56	ENSRNOG00000018735			ENSRNOG00000018735	ENSRNOG00000018735	Cd74	CD74 molecule [Source:RGD Symbol;Acc:2313]	ARRAYEXPRESS,ENSG
ENSRNOG00000018991	3.02304	8.63734	259.311	2.42507e-58	4.3325e-56	ENSRNOG00000018991			ENSRNOG00000018991	ENSRNOG00000018991	Gsn	gelsolin [Source:RGD Symbol;Acc:1303089]	ARRAYEXPRESS,ENSG
ENSRNOG00000016760	5.28509	1.94271	258.472	3.69452e-58	6.52279e-56	ENSRNOG00000016760			ENSRNOG00000016760	ENSRNOG00000016760	Kctd19	potassium channel tetramerization domain containing 19 [Source:RGD Symbol;Acc:1561326]	ARRAYEXPRESS,ENSG
ENSRNOG00000008409	2.81994	4.36152	254.649	2.51679e-57	4.3918e-55	ENSRNOG00000008409			ENSRNOG00000008409	ENSRNOG00000008409	Myo1f	myosin IF [Source:RGD Symbol;Acc:1309750]	ARRAYEXPRESS,ENSG
ENSRNOG00000022256	5.06427	3.17738	253.521	4.43434e-57	7.64899e-55	ENSRNOG00000022256			ENSRNOG00000022256	ENSRNOG00000022256	Cxcl10	C-X-C motif chemokine ligand 10 [Source:RGD Symbol;Acc:620209]	ARRAYEXPRESS,ENSG
ENSRNOG00000005903	4.01848	2.5456	248.214	6.36368e-56	1.08522e-53	ENSRNOG00000005903			ENSRNOG00000005903	ENSRNOG00000005903	St14	ST14 transmembrane serine protease matriptase [Source:RGD Symbol;Acc:69288]	ARRAYEXPRESS,ENSG
ENSRNOG00000018911	2.06265	7.0645	247.058	1.13709e-55	1.91734e-53	ENSRNOG00000018911			ENSRNOG00000018911	ENSRNOG00000018911	Pfkfb3	6-phosphofructo-2-kinase/fructose-2,6-biphosphatase 3 [Source:RGD Symbol;Acc:619776]	ARRAYEXPRESS,ENSG
ENSRNOG00000050430	3.14953	3.57775	246.211	1.73951e-55	2.90053e-53	ENSRNOG00000050430			ENSRNOG00000050430	ENSRNOG00000050430	Vav1	vav guanine nucleotide exchange factor 1 [Source:RGD Symbol;Acc:3951]	ARRAYEXPRESS,ENSG
ENSRNOG00000049115	2.25195	5.62395	245.49	2.49822e-55	4.11987e-53	ENSRNOG00000049115			ENSRNOG00000049115	ENSRNOG00000049115	Ccr5	C-C motif chemokine receptor 5 [Source:RGD Symbol;Acc:620596]	ARRAYEXPRESS,ENSG
ENSRNOG00000020918	2.69211	5.37474	243.814	5.79461e-55	9.45214e-53	ENSRNOG00000020918			ENSRNOG00000020918	ENSRNOG00000020918	Ccnd1	cyclin D1 [Source:RGD Symbol;Acc:68384]	ARRAYEXPRESS,ENSG
ENSRNOG00000002470	3.36134	3.53846	243.457	6.93248e-55	1.11866e-52	ENSRNOG00000002470			ENSRNOG00000002470	ENSRNOG00000002470	Ifi47	interferon gamma inducible protein 47 [Source:RGD Symbol;Acc:708470]	ARRAYEXPRESS,ENSG
ENSRNOG00000000827	3.28195	3.4685	243.094	8.31909e-55	1.32813e-52	ENSRNOG00000000827			ENSRNOG00000000827	ENSRNOG00000000827	Ier3	immediate early response 3 [Source:RGD Symbol;Acc:1303321]	ARRAYEXPRESS,ENSG
ENSRNOG00000021412	3.01009	5.23299	241.446	1.90306e-54	3.00623e-52	ENSRNOG00000021412			ENSRNOG00000021412	ENSRNOG00000021412	Slfn13	schlafen family member 13 [Source:RGD Symbol;Acc:1359139]	ARRAYEXPRESS,ENSG
ENSRNOG00000054217	6.43826	1.70483	240.835	2.5856e-54	4.04189e-52	ENSRNOG00000054217			ENSRNOG00000054217	ENSRNOG00000054217	Runx3	RUNX family transcription factor 3 [Source:RGD Symbol;Acc:620082]	ARRAYEXPRESS,ENSG
ENSRNOG00000011316	3.69145	3.26147	240.798	2.63411e-54	4.07527e-52	ENSRNOG00000011316			ENSRNOG00000011316	ENSRNOG00000011316	Fam167a	family with sequence similarity 167, member A [Source:RGD Symbol;Acc:1561302]	ARRAYEXPRESS,ENSG
ENSRNOG00000014294	2.4973	4.60373	238.904	6.81856e-54	1.04414e-51	ENSRNOG00000014294			ENSRNOG00000014294	ENSRNOG00000014294	Ptpn6	protein tyrosine phosphatase, non-receptor type 6 [Source:RGD Symbol;Acc:620660]	ARRAYEXPRESS,ENSG
ENSRNOG00000007679	2.29838	5.47895	238.687	7.60167e-54	1.14151e-51	ENSRNOG00000007679			ENSRNOG00000007679	ENSRNOG00000007679	Cyth4	cytohesin 4 [Source:RGD Symbol;Acc:1564842]	ARRAYEXPRESS,ENSG
ENSRNOG00000018681	4.00314	7.55842	238.686	7.60651e-54	1.14151e-51	ENSRNOG00000018681			ENSRNOG00000018681	ENSRNOG00000018681	Nes	nestin [Source:RGD Symbol;Acc:3162]	ARRAYEXPRESS,ENSG
ENSRNOG00000054964	5.39691	2.56901	238.638	7.79381e-54	1.15804e-51	ENSRNOG00000054964			ENSRNOG00000054964	ENSRNOG00000054964	Aoah	acyloxyacyl hydrolase [Source:RGD Symbol;Acc:1560514]	ARRAYEXPRESS,ENSG
ENSRNOG00000000195	2.55433	5.61667	238.135	1.00311e-53	1.47585e-51	ENSRNOG00000000195			ENSRNOG00000000195	ENSRNOG00000000195	LOC108348048	von Willebrand factor A domain-containing protein 5A [Source:RGD Symbol;Acc:11476240]	ARRAYEXPRESS,ENSG
ENSRNOG00000008586	4.26116	4.05876	237.305	1.52158e-53	2.20319e-51	ENSRNOG00000008586			ENSRNOG00000008586	ENSRNOG00000008586	Aldh1l2	aldehyde dehydrogenase 1 family, member L2 [Source:RGD Symbol;Acc:1309458]	ARRAYEXPRESS,ENSG
ENSRNOG00000043451	6.07639	6.78185	237.298	1.52683e-53	2.20319e-51	ENSRNOG00000043451			ENSRNOG00000043451	ENSRNOG00000043451	Spp1	secreted phosphoprotein 1 [Source:RGD Symbol;Acc:3752]	ARRAYEXPRESS,ENSG
ENSRNOG00000015906	3.26611	3.38926	236.587	2.18237e-53	3.11912e-51	ENSRNOG00000015906			ENSRNOG00000015906	ENSRNOG00000015906	Tgif1	TGFB-induced factor homeobox 1 [Source:RGD Symbol;Acc:1310517]	ARRAYEXPRESS,ENSG
ENSRNOG00000049918	3.81846	2.52984	236.061	2.84194e-53	4.0235e-51	ENSRNOG00000049918			ENSRNOG00000049918	ENSRNOG00000049918	Lrg1	leucine-rich alpha-2-glycoprotein 1 [Source:RGD Symbol;Acc:1359464]	ARRAYEXPRESS,ENSG
ENSRNOG00000010208	3.80076	3.94682	235.023	4.78679e-53	6.71359e-51	ENSRNOG00000010208			ENSRNOG00000010208	ENSRNOG00000010208	Timp1	TIMP metallopeptidase inhibitor 1 [Source:RGD Symbol;Acc:621675]	ARRAYEXPRESS,ENSG
ENSRNOG00000043044	2.62531	4.60182	234.888	5.12173e-53	7.11683e-51	ENSRNOG00000043044			ENSRNOG00000043044	ENSRNOG00000043044	Cnn2	calponin 2 [Source:RGD Symbol;Acc:1589807]	ARRAYEXPRESS,ENSG
ENSRNOG00000052634	2.78971	3.9016	234.502	6.21817e-53	8.56111e-51	ENSRNOG00000052634			ENSRNOG00000052634	ENSRNOG00000052634	Lsmem2	leucine-rich single-pass membrane protein 2 [Source:RGD Symbol;Acc:1589957]	ARRAYEXPRESS,ENSG
ENSRNOG00000019742	2.14613	7.08511	234.406	6.52439e-53	8.90104e-51	ENSRNOG00000019742			ENSRNOG00000019742	ENSRNOG00000019742	Stat3	signal transducer and activator of transcription 3 [Source:RGD Symbol;Acc:3772]	ARRAYEXPRESS,ENSG
ENSRNOG00000015948	3.50047	3.48309	234.29	6.91497e-53	9.34891e-51	ENSRNOG00000015948			ENSRNOG00000015948	ENSRNOG00000015948	Slc1a5	solute carrier family 1 member 5 [Source:RGD Symbol;Acc:708512]	ARRAYEXPRESS,ENSG
ENSRNOG00000020991	3.445	3.17653	232.525	1.67734e-52	2.24749e-50	ENSRNOG00000020991			ENSRNOG00000020991	ENSRNOG00000020991	Ms4a6a	membrane spanning 4-domains A6A [Source:RGD Symbol;Acc:1305800]	ARRAYEXPRESS,ENSG
ENSRNOG00000005731	4.0456	3.10898	231.273	3.14651e-52	4.17873e-50	ENSRNOG00000005731			ENSRNOG00000005731	ENSRNOG00000005731	Birc3	baculoviral IAP repeat-containing 3 [Source:RGD Symbol;Acc:621282]	ARRAYEXPRESS,ENSG
ENSRNOG00000000137	3.00655	3.41219	229.474	7.76532e-52	1.02223e-49	ENSRNOG00000000137			ENSRNOG00000000137	ENSRNOG00000000137	Ly86	lymphocyte antigen 86 [Source:RGD Symbol;Acc:1309936]	ARRAYEXPRESS,ENSG
ENSRNOG00000020182	2.26371	5.13644	229.212	8.85678e-52	1.15577e-49	ENSRNOG00000020182			ENSRNOG00000020182	ENSRNOG00000020182	Mvp	major vault protein [Source:RGD Symbol;Acc:70932]	ARRAYEXPRESS,ENSG
ENSRNOG00000032240	3.05449	3.84684	228.266	1.42371e-51	1.84186e-49	ENSRNOG00000032240			ENSRNOG00000032240	ENSRNOG00000032240	Gbp5	guanylate binding protein 5 [Source:RGD Symbol;Acc:1311040]	ARRAYEXPRESS,ENSG
ENSRNOG00000018414	2.05828	8.23129	227.069	2.59729e-51	3.33141e-49	ENSRNOG00000018414			ENSRNOG00000018414	ENSRNOG00000018414	Csf1r	colony stimulating factor 1 receptor [Source:RGD Symbol;Acc:2425]	ARRAYEXPRESS,ENSG
ENSRNOG00000051235	2.56637	6.13538	225.891	4.69365e-51	5.96928e-49	ENSRNOG00000051235			ENSRNOG00000051235	ENSRNOG00000051235	Cfb	complement factor B [Source:RGD Symbol;Acc:2204]	ARRAYEXPRESS,ENSG
ENSRNOG00000012546	2.29421	5.83283	225.713	5.13131e-51	6.47105e-49	ENSRNOG00000012546			ENSRNOG00000012546	ENSRNOG00000012546	Frmpd1	FERM and PDZ domain containing 1 [Source:RGD Symbol;Acc:1305229]	ARRAYEXPRESS,ENSG
ENSRNOG00000007060	3.08504	5.73365	224.913	7.66804e-51	9.58953e-49	ENSRNOG00000007060			ENSRNOG00000007060	ENSRNOG00000007060	Plin2	perilipin 2 [Source:RGD Symbol;Acc:728889]	ARRAYEXPRESS,ENSG
ENSRNOG00000019387	2.44583	4.53698	224.65	8.75132e-51	1.08538e-48	ENSRNOG00000019387			ENSRNOG00000019387	ENSRNOG00000019387	Ifi30	IFI30, lysosomal thiol reductase [Source:RGD Symbol;Acc:1310758]	ARRAYEXPRESS,ENSG
ENSRNOG00000007069	-2.57406	3.99698	224.499	9.44296e-51	1.16156e-48	ENSRNOG00000007069			ENSRNOG00000007069	ENSRNOG00000007069	Adhfe1	alcohol dehydrogenase, iron containing, 1 [Source:RGD Symbol;Acc:1308863]	ARRAYEXPRESS,ENSG
ENSRNOG00000019147	3.38652	5.48682	223.344	1.68655e-50	2.05773e-48	ENSRNOG00000019147			ENSRNOG00000019147	ENSRNOG00000019147	Stom	stomatin [Source:RGD Symbol;Acc:1305109]	ARRAYEXPRESS,ENSG
ENSRNOG00000056786	2.25049	4.42861	223.294	1.72955e-50	2.09317e-48	ENSRNOG00000056786			ENSRNOG00000056786	ENSRNOG00000056786	Piezo1	piezo-type mechanosensitive ion channel component 1 [Source:RGD Symbol;Acc:1308822]	ARRAYEXPRESS,ENSG
ENSRNOG00000025094	3.30763	3.1966	223.251	1.76753e-50	2.12203e-48	ENSRNOG00000025094			ENSRNOG00000025094	ENSRNOG00000025094	Gpr183	G protein-coupled receptor 183 [Source:RGD Symbol;Acc:1598095]	ARRAYEXPRESS,ENSG
ENSRNOG00000016687	2.74723	5.51792	222.6	2.4504e-50	2.9185e-48	ENSRNOG00000016687			ENSRNOG00000016687	ENSRNOG00000016687	Ssc5d	scavenger receptor cysteine rich family member with 5 domains [Source:RGD Symbol;Acc:1565772]	ARRAYEXPRESS,ENSG
ENSRNOG00000031312	2.18584	4.80229	221.707	3.83665e-50	4.53359e-48	ENSRNOG00000031312			ENSRNOG00000031312	ENSRNOG00000031312	Tnfrsf1a	TNF receptor superfamily member 1A [Source:RGD Symbol;Acc:621237]	ARRAYEXPRESS,ENSG
ENSRNOG00000026605	4.57762	3.10185	221.689	3.87271e-50	4.54045e-48	ENSRNOG00000026605			ENSRNOG00000026605	ENSRNOG00000026605	Ifi27l2b	interferon, alpha-inducible protein 27 like 2B [Source:RGD Symbol;Acc:1559721]	ARRAYEXPRESS,ENSG
ENSRNOG00000007539	4.04157	3.82655	221.33	4.63674e-50	5.39407e-48	ENSRNOG00000007539			ENSRNOG00000007539	ENSRNOG00000007539	Rsad2	radical S-adenosyl methionine domain containing 2 [Source:RGD Symbol;Acc:620495]	ARRAYEXPRESS,ENSG
ENSRNOG00000012957	2.27337	6.59515	219.747	1.02706e-49	1.18562e-47	ENSRNOG00000012957			ENSRNOG00000012957	ENSRNOG00000012957	Sh3glb1	SH3 domain -containing GRB2-like endophilin B1 [Source:RGD Symbol;Acc:1304859]	ARRAYEXPRESS,ENSG
ENSRNOG00000000239	5.66123	2.07052	219.527	1.14681e-49	1.31375e-47	ENSRNOG00000000239			ENSRNOG00000000239	ENSRNOG00000000239	Ccl7	C-C motif chemokine ligand 7 [Source:RGD Symbol;Acc:1359152]	ARRAYEXPRESS,ENSG
ENSRNOG00000023708	2.29739	6.11336	219.173	1.37011e-49	1.55766e-47	ENSRNOG00000023708			ENSRNOG00000023708	ENSRNOG00000023708	Tmem176a	transmembrane protein 176A [Source:RGD Symbol;Acc:1310725]	ARRAYEXPRESS,ENSG
ENSRNOG00000007089	1.75829	7.70692	217.55	3.09635e-49	3.49375e-47	ENSRNOG00000007089			ENSRNOG00000007089	ENSRNOG00000007089	Lgmn	legumain [Source:RGD Symbol;Acc:619832]	ARRAYEXPRESS,ENSG
ENSRNOG00000017874	2.1384	4.96628	217.533	3.12224e-49	3.49668e-47	ENSRNOG00000017874			ENSRNOG00000017874	ENSRNOG00000017874	Cd53	Cd53 molecule [Source:RGD Symbol;Acc:2310]	ARRAYEXPRESS,ENSG
ENSRNOG00000005126	3.05705	3.19807	216.786	4.54523e-49	5.05261e-47	ENSRNOG00000005126			ENSRNOG00000005126	ENSRNOG00000005126	Slc66a3	solute carrier family 66 member 3 [Source:RGD Symbol;Acc:1306818]	ARRAYEXPRESS,ENSG
ENSRNOG00000017869	3.00901	4.48279	215.222	9.96904e-49	1.10004e-46	ENSRNOG00000017869			ENSRNOG00000017869	ENSRNOG00000017869	Irf8	interferon regulatory factor 8 [Source:RGD Symbol;Acc:1312024]	ARRAYEXPRESS,ENSG
ENSRNOG00000022619	2.52626	11.5749	214.861	1.19495e-48	1.30896e-46	ENSRNOG00000022619			ENSRNOG00000022619	ENSRNOG00000022619	Fth1	ferritin heavy chain 1 [Source:RGD Symbol;Acc:2635]	ARRAYEXPRESS,ENSG
ENSRNOG00000021031	1.82153	7.20174	214.677	1.3107e-48	1.42534e-46	ENSRNOG00000021031			ENSRNOG00000021031	ENSRNOG00000021031	Grn	granulin precursor [Source:RGD Symbol;Acc:61983]	ARRAYEXPRESS,ENSG
ENSRNOG00000022392	3.46689	6.55379	214.42	1.49125e-48	1.61001e-46	ENSRNOG00000022392			ENSRNOG00000022392	ENSRNOG00000022392	Hspb8	heat shock protein family B (small) member 8 [Source:RGD Symbol;Acc:71003]	ARRAYEXPRESS,ENSG
ENSRNOG00000019179	2.87223	4.87242	213.71	2.13027e-48	2.2835e-46	ENSRNOG00000019179			ENSRNOG00000019179	ENSRNOG00000019179	Ggta1	glycoprotein alpha-galactosyltransferase 1 [Source:RGD Symbol;Acc:629476]	ARRAYEXPRESS,ENSG
ENSRNOG00000021199	3.43035	3.65369	213.616	2.23302e-48	2.37667e-46	ENSRNOG00000021199			ENSRNOG00000021199	ENSRNOG00000021199	Fcgr1a	Fc gamma receptor 1A [Source:RGD Symbol;Acc:1309912]	ARRAYEXPRESS,ENSG
ENSRNOG00000016885	2.07828	6.23006	212.256	4.42247e-48	4.6738e-46	ENSRNOG00000016885			ENSRNOG00000016885	ENSRNOG00000016885	Klf6	KLF transcription factor 6 [Source:RGD Symbol;Acc:62389]	ARRAYEXPRESS,ENSG
ENSRNOG00000006932	2.45223	4.4017	210.965	8.45963e-48	8.87788e-46	ENSRNOG00000006932			ENSRNOG00000006932	ENSRNOG00000006932	Dock2	dedicator of cytokinesis 2 [Source:RGD Symbol;Acc:1564189]	ARRAYEXPRESS,ENSG
ENSRNOG00000046834	4.66717	7.64777	210.891	8.78093e-48	9.15107e-46	ENSRNOG00000046834			ENSRNOG00000046834	ENSRNOG00000046834	C3	complement C3 [Source:RGD Symbol;Acc:2232]	ARRAYEXPRESS,ENSG
ENSRNOG00000061595	5.14465	1.52806	209.971	1.39399e-47	1.44273e-45	ENSRNOG00000061595			ENSRNOG00000061595	ENSRNOG00000061595	Tfec	transcription factor EC [Source:RGD Symbol;Acc:3846]	ARRAYEXPRESS,ENSG
ENSRNOG00000011971	2.83841	5.37174	209.932	1.42145e-47	1.46107e-45	ENSRNOG00000011971			ENSRNOG00000011971	ENSRNOG00000011971	C1s	complement C1s [Source:RGD Symbol;Acc:619983]	ARRAYEXPRESS,ENSG
ENSRNOG00000014314	4.8718	1.89892	209.564	1.71037e-47	1.74609e-45	ENSRNOG00000014314			ENSRNOG00000014314	ENSRNOG00000014314	Slc39a4	solute carrier family 39 member 4 [Source:RGD Symbol;Acc:1306701]	ARRAYEXPRESS,ENSG
ENSRNOG00000004275	-2.9387	2.8502	208.36	3.13148e-47	3.17528e-45	ENSRNOG00000004275			ENSRNOG00000004275	ENSRNOG00000004275	Egfl6	EGF-like-domain, multiple 6 [Source:RGD Symbol;Acc:1563321]	ARRAYEXPRESS,ENSG
ENSRNOG00000014948	5.0974	3.18412	207.469	4.89919e-47	4.93437e-45	ENSRNOG00000014948			ENSRNOG00000014948	ENSRNOG00000014948	Osgin1	oxidative stress induced growth inhibitor 1 [Source:RGD Symbol;Acc:620679]	ARRAYEXPRESS,ENSG
ENSRNOG00000038722	3.37861	2.57892	206.708	7.17931e-47	7.18266e-45	ENSRNOG00000038722			ENSRNOG00000038722	ENSRNOG00000038722	Tlr1	toll-like receptor 1 [Source:RGD Symbol;Acc:1309975]	ARRAYEXPRESS,ENSG
ENSRNOG00000016581	3.02978	3.04091	206.145	9.52781e-47	9.46913e-45	ENSRNOG00000016581			ENSRNOG00000016581	ENSRNOG00000016581	Serpinb1a	serpin family B member 1A [Source:RGD Symbol;Acc:1306203]	ARRAYEXPRESS,ENSG
ENSRNOG00000062383	-2.33205	5.35908	204.682	1.98727e-46	1.96203e-44	ENSRNOG00000062383			ENSRNOG00000062383	ENSRNOG00000062383	Dio2	iodothyronine deiodinase 2 [Source:RGD Symbol;Acc:68418]	ARRAYEXPRESS,ENSG
ENSRNOG00000020679	2.73015	3.92832	203.908	2.93129e-46	2.87515e-44	ENSRNOG00000020679			ENSRNOG00000020679	ENSRNOG00000020679	Icam1	intercellular adhesion molecule 1 [Source:RGD Symbol;Acc:2857]	ARRAYEXPRESS,ENSG
ENSRNOG00000015894	2.08166	4.79594	203.694	3.26339e-46	3.18011e-44	ENSRNOG00000015894			ENSRNOG00000015894	ENSRNOG00000015894	Dock8	dedicator of cytokinesis 8 [Source:RGD Symbol;Acc:1561588]	ARRAYEXPRESS,ENSG
ENSRNOG00000002520	2.15822	6.10332	203.325	3.92915e-46	3.80418e-44	ENSRNOG00000002520			ENSRNOG00000002520	ENSRNOG00000002520	Litaf	lipopolysaccharide-induced TNF factor [Source:RGD Symbol;Acc:69294]	ARRAYEXPRESS,ENSG
ENSRNOG00000011683	2.94185	3.05429	203.137	4.3173e-46	4.15319e-44	ENSRNOG00000011683			ENSRNOG00000011683	ENSRNOG00000011683	Fes	FES proto-oncogene, tyrosine kinase [Source:RGD Symbol;Acc:1564385]	ARRAYEXPRESS,ENSG
ENSRNOG00000003280	-2.04587	5.74536	199.33	2.92496e-45	2.79586e-43	ENSRNOG00000003280			ENSRNOG00000003280	ENSRNOG00000003280	Grin2c	glutamate ionotropic receptor NMDA type subunit 2C [Source:RGD Symbol;Acc:2739]	ARRAYEXPRESS,ENSG
ENSRNOG00000050395	4.1435	4.32318	198.817	3.78526e-45	3.59528e-43	ENSRNOG00000050395			ENSRNOG00000050395	ENSRNOG00000050395	Ms4a6bl	membrane-spanning 4-domains, subfamily A, member 6B-like [Source:RGD Symbol;Acc:1359381]	ARRAYEXPRESS,ENSG
ENSRNOG00000001960	-3.58628	2.85624	198.583	4.25625e-45	4.01721e-43	ENSRNOG00000001960			ENSRNOG00000001960	ENSRNOG00000001960	Sult1d1	sulfotransferase family 1D, member 1 [Source:RGD Symbol;Acc:620491]	ARRAYEXPRESS,ENSG
ENSRNOG00000001714	-3.2042	2.80361	198.195	5.17359e-45	4.85251e-43	ENSRNOG00000001714			ENSRNOG00000001714	ENSRNOG00000001714	Atp13a4	ATPase 13A4 [Source:RGD Symbol;Acc:1306927]	ARRAYEXPRESS,ENSG
ENSRNOG00000047367	3.46759	2.54151	198.103	5.41666e-45	5.04893e-43	ENSRNOG00000047367			ENSRNOG00000047367	ENSRNOG00000047367	Card14	caspase recruitment domain family, member 14 [Source:RGD Symbol;Acc:1591135]	ARRAYEXPRESS,ENSG
ENSRNOG00000029662	2.9027	3.20995	197.782	6.36713e-45	5.89824e-43	ENSRNOG00000029662			ENSRNOG00000029662	ENSRNOG00000029662	Wdfy4	WDFY family member 4 [Source:RGD Symbol;Acc:1564142]	ARRAYEXPRESS,ENSG
ENSRNOG00000006116	2.16667	4.32781	197.007	9.39809e-45	8.65259e-43	ENSRNOG00000006116			ENSRNOG00000006116	ENSRNOG00000006116	Hk2	hexokinase 2 [Source:RGD Symbol;Acc:2797]	ARRAYEXPRESS,ENSG
ENSRNOG00000015746	-3.53616	3.69104	196.196	1.41243e-44	1.29246e-42	ENSRNOG00000015746			ENSRNOG00000015746	ENSRNOG00000015746	Kcng4	potassium voltage-gated channel modifier subfamily G member 4 [Source:RGD Symbol;Acc:1308553]	ARRAYEXPRESS,ENSG
ENSRNOG00000005620	2.39455	4.02437	196.169	1.43181e-44	1.30225e-42	ENSRNOG00000005620			ENSRNOG00000005620	ENSRNOG00000005620	Lcp2	lymphocyte cytosolic protein 2 [Source:RGD Symbol;Acc:619743]	ARRAYEXPRESS,ENSG
ENSRNOG00000070397	3.38129	3.6476	195.202	2.32768e-44	2.10431e-42	ENSRNOG00000070397			ENSRNOG00000070397	ENSRNOG00000070397	C4b	complement C4B (Chido blood group) [Source:RGD Symbol;Acc:1591983]	ARRAYEXPRESS,ENSG
ENSRNOG00000025764	4.3902	4.83224	193.845	4.60274e-44	4.13613e-42	ENSRNOG00000025764			ENSRNOG00000025764	ENSRNOG00000025764	Mt1	metallothionein 1 [Source:RGD Symbol;Acc:3117]	ARRAYEXPRESS,ENSG
ENSRNOG00000013309	2.28341	4.02395	193.507	5.45451e-44	4.87237e-42	ENSRNOG00000013309			ENSRNOG00000013309	ENSRNOG00000013309	Pik3ap1	phosphoinositide-3-kinase adaptor protein 1 [Source:RGD Symbol;Acc:1307744]	ARRAYEXPRESS,ENSG
ENSRNOG00000021323	4.5477	2.05589	191.309	1.64634e-43	1.46193e-41	ENSRNOG00000021323			ENSRNOG00000021323	ENSRNOG00000021323	Car13	carbonic anhydrase 13 [Source:RGD Symbol;Acc:1560453]	ARRAYEXPRESS,ENSG
ENSRNOG00000017702	-2.44817	3.98845	190.44	2.54894e-43	2.25011e-41	ENSRNOG00000017702			ENSRNOG00000017702	ENSRNOG00000017702	Gpld1	glycosylphosphatidylinositol specific phospholipase D1 [Source:RGD Symbol;Acc:631371]	ARRAYEXPRESS,ENSG
ENSRNOG00000020300	2.83745	3.18024	189.169	4.8276e-43	4.23671e-41	ENSRNOG00000020300			ENSRNOG00000020300	ENSRNOG00000020300	Lsp1	lymphocyte-specific protein 1 [Source:RGD Symbol;Acc:1306133]	ARRAYEXPRESS,ENSG
ENSRNOG00000012988	-2.42748	5.82959	188.958	5.3675e-43	4.68314e-41	ENSRNOG00000012988			ENSRNOG00000012988	ENSRNOG00000012988	Lix1	limb and CNS expressed 1 [Source:RGD Symbol;Acc:1309454]	ARRAYEXPRESS,ENSG
ENSRNOG00000010549	4.1582	2.80015	188.439	6.96622e-43	6.0429e-41	ENSRNOG00000010549			ENSRNOG00000010549	ENSRNOG00000010549	Tspo	translocator protein [Source:RGD Symbol;Acc:2228]	ARRAYEXPRESS,ENSG
ENSRNOG00000049385	3.4046	3.78144	188.316	7.41048e-43	6.39132e-41	ENSRNOG00000049385			ENSRNOG00000049385	ENSRNOG00000049385	Adamtsl4	ADAMTS-like 4 [Source:RGD Symbol;Acc:1561012]	ARRAYEXPRESS,ENSG
ENSRNOG00000026989	4.77697	1.73359	187.329	1.21746e-42	1.04403e-40	ENSRNOG00000026989			ENSRNOG00000026989	ENSRNOG00000026989	Gapt	Grb2-binding adaptor protein, transmembrane [Source:RGD Symbol;Acc:1586621]	ARRAYEXPRESS,ENSG
ENSRNOG00000004249	2.5285	4.58715	186.675	1.69096e-42	1.44183e-40	ENSRNOG00000004249			ENSRNOG00000004249	ENSRNOG00000004249	Tlr7	toll-like receptor 7 [Source:RGD Symbol;Acc:1563357]	ARRAYEXPRESS,ENSG
ENSRNOG00000009620	3.79798	4.78322	185.645	2.83821e-42	2.40638e-40	ENSRNOG00000009620			ENSRNOG00000009620	ENSRNOG00000009620	Cybrd1	cytochrome b reductase 1 [Source:RGD Symbol;Acc:1305740]	ARRAYEXPRESS,ENSG
ENSRNOG00000042731	-2.74247	4.93061	184.635	4.71597e-42	3.97599e-40	ENSRNOG00000042731			ENSRNOG00000042731	ENSRNOG00000042731	Slc25a18	solute carrier family 25 member 18 [Source:RGD Symbol;Acc:1590470]	ARRAYEXPRESS,ENSG
ENSRNOG00000029886	-2.5963	5.52547	184.281	5.63314e-42	4.72271e-40	ENSRNOG00000029886			ENSRNOG00000029886	ENSRNOG00000029886	Hba-a1	hemoglobin alpha, adult chain 1 [Source:RGD Symbol;Acc:2782]	ARRAYEXPRESS,ENSG
ENSRNOG00000015829	4.17344	1.8	184.052	6.32164e-42	5.27049e-40	ENSRNOG00000015829			ENSRNOG00000015829	ENSRNOG00000015829	Trpm1	transient receptor potential cation channel, subfamily M, member 1 [Source:RGD Symbol;Acc:1597140]	ARRAYEXPRESS,ENSG
ENSRNOG00000000818	2.09362	4.97351	183.447	8.56686e-42	7.10292e-40	ENSRNOG00000000818			ENSRNOG00000000818	ENSRNOG00000000818	Ppp1r18	protein phosphatase 1, regulatory subunit 18 [Source:RGD Symbol;Acc:1309543]	ARRAYEXPRESS,ENSG
ENSRNOG00000014064	1.63474	6.60105	182.108	1.67964e-41	1.38497e-39	ENSRNOG00000014064			ENSRNOG00000014064	ENSRNOG00000014064	Ctsh	cathepsin H [Source:RGD Symbol;Acc:2447]	ARRAYEXPRESS,ENSG
ENSRNOG00000000034	2.60853	3.59214	181.929	1.8375e-41	1.50685e-39	ENSRNOG00000000034			ENSRNOG00000000034	ENSRNOG00000000034	Nuak2	NUAK family kinase 2 [Source:RGD Symbol;Acc:1359167]	ARRAYEXPRESS,ENSG
ENSRNOG00000007350	2.83644	3.08553	181.281	2.545e-41	2.0757e-39	ENSRNOG00000007350			ENSRNOG00000007350	ENSRNOG00000007350	Rac2	Rac family small GTPase 2 [Source:RGD Symbol;Acc:1307568]	ARRAYEXPRESS,ENSG
ENSRNOG00000021161	2.55636	3.68555	180.749	3.32578e-41	2.69784e-39	ENSRNOG00000021161			ENSRNOG00000021161	ENSRNOG00000021161	Fermt3	FERM domain containing kindlin 3 [Source:RGD Symbol;Acc:1310168]	ARRAYEXPRESS,ENSG
ENSRNOG00000038881	2.51524	3.65534	180.724	3.36809e-41	2.71747e-39	ENSRNOG00000038881			ENSRNOG00000038881	ENSRNOG00000038881	Hcls1	hematopoietic cell specific Lyn substrate 1 [Source:RGD Symbol;Acc:1304754]	ARRAYEXPRESS,ENSG
ENSRNOG00000016630	1.59926	6.95118	180.275	4.21997e-41	3.38658e-39	ENSRNOG00000016630			ENSRNOG00000016630	ENSRNOG00000016630	Tln1	talin 1 [Source:RGD Symbol;Acc:1306247]	ARRAYEXPRESS,ENSG
ENSRNOG00000037563	3.71711	3.2764	179.821	5.30289e-41	4.233e-39	ENSRNOG00000037563			ENSRNOG00000037563	ENSRNOG00000037563	Cd68	Cd68 molecule [Source:RGD Symbol;Acc:1305970]	ARRAYEXPRESS,ENSG
ENSRNOG00000013190	1.9125	5.22618	179.781	5.40964e-41	4.29537e-39	ENSRNOG00000013190			ENSRNOG00000013190	ENSRNOG00000013190	Rnaset2	ribonuclease T2 [Source:RGD Symbol;Acc:1309918]	ARRAYEXPRESS,ENSG
ENSRNOG00000007124	2.06821	6.30419	179.689	5.66572e-41	4.47502e-39	ENSRNOG00000007124			ENSRNOG00000007124	ENSRNOG00000007124	Krcc1	lysine-rich coiled-coil 1 [Source:RGD Symbol;Acc:1306495]	ARRAYEXPRESS,ENSG
ENSRNOG00000049714	2.27105	3.80222	179.384	6.60428e-41	5.18903e-39	ENSRNOG00000049714			ENSRNOG00000049714	ENSRNOG00000049714	Asap3	ArfGAP with SH3 domain, ankyrin repeat and PH domain 3 [Source:RGD Symbol;Acc:1593929]	ARRAYEXPRESS,ENSG
ENSRNOG00000008134	4.07354	1.77538	178.516	1.0222e-40	7.98966e-39	ENSRNOG00000008134			ENSRNOG00000008134	ENSRNOG00000008134	Mefv	MEFV innate immunity regulator, pyrin [Source:RGD Symbol;Acc:61889]	ARRAYEXPRESS,ENSG
ENSRNOG00000019661	5.27934	1.53975	178.321	1.12725e-40	8.7651e-39	ENSRNOG00000019661			ENSRNOG00000019661	ENSRNOG00000019661	Gdf15	growth differentiation factor 15 [Source:RGD Symbol;Acc:2674]	ARRAYEXPRESS,ENSG
ENSRNOG00000037113	2.26396	4.29896	178.048	1.29303e-40	1.00023e-38	ENSRNOG00000037113			ENSRNOG00000037113	ENSRNOG00000037113	Slfn2	schlafen family member 2 [Source:RGD Symbol;Acc:1308645]	ARRAYEXPRESS,ENSG
ENSRNOG00000029658	2.19391	5.69028	177.657	1.57398e-40	1.21132e-38	ENSRNOG00000029658			ENSRNOG00000029658	ENSRNOG00000029658	Rnf213	ring finger protein 213 [Source:RGD Symbol;Acc:1308168]	ARRAYEXPRESS,ENSG
ENSRNOG00000019728	2.56073	5.47232	177.64	1.58739e-40	1.21541e-38	ENSRNOG00000019728			ENSRNOG00000019728	ENSRNOG00000019728	Itgam	integrin subunit alpha M [Source:RGD Symbol;Acc:2926]	ARRAYEXPRESS,ENSG
ENSRNOG00000019556	1.99425	7.19752	177.415	1.77726e-40	1.35388e-38	ENSRNOG00000019556			ENSRNOG00000019556	ENSRNOG00000019556	Cd9	CD9 molecule [Source:RGD Symbol;Acc:2318]	ARRAYEXPRESS,ENSG
ENSRNOG00000033444	4.05181	1.71212	177.148	2.03336e-40	1.54114e-38	ENSRNOG00000033444			ENSRNOG00000033444	ENSRNOG00000033444	F10	coagulation factor X [Source:RGD Symbol;Acc:61850]	ARRAYEXPRESS,ENSG
ENSRNOG00000010210	2.73106	7.22777	176.676	2.57702e-40	1.94338e-38	ENSRNOG00000010210			ENSRNOG00000010210	ENSRNOG00000010210	Slc7a11	solute carrier family 7 member 11 [Source:RGD Symbol;Acc:1309275]	ARRAYEXPRESS,ENSG
ENSRNOG00000016512	3.75021	3.75294	176.551	2.74471e-40	2.05949e-38	ENSRNOG00000016512			ENSRNOG00000016512	ENSRNOG00000016512	Sema3b	semaphorin 3B [Source:RGD Symbol;Acc:1310079]	ARRAYEXPRESS,ENSG
ENSRNOG00000024277	2.93377	3.10811	175.905	3.798e-40	2.83565e-38	ENSRNOG00000024277			ENSRNOG00000024277	ENSRNOG00000024277	Card11	caspase recruitment domain family, member 11 [Source:RGD Symbol;Acc:2323211]	ARRAYEXPRESS,ENSG
ENSRNOG00000023334	2.15244	4.59625	175.151	5.54949e-40	4.12283e-38	ENSRNOG00000023334			ENSRNOG00000023334	ENSRNOG00000023334	Parp14	poly (ADP-ribose) polymerase family, member 14 [Source:RGD Symbol;Acc:1310490]	ARRAYEXPRESS,ENSG
ENSRNOG00000002948	2.92741	3.15931	174.984	6.03644e-40	4.4625e-38	ENSRNOG00000002948			ENSRNOG00000002948	ENSRNOG00000002948	Abcc3	ATP binding cassette subfamily C member 3 [Source:RGD Symbol;Acc:71101]	ARRAYEXPRESS,ENSG
ENSRNOG00000015411	3.29128	2.27308	174.775	6.70507e-40	4.9325e-38	ENSRNOG00000015411			ENSRNOG00000015411	ENSRNOG00000015411	Apobec1	apolipoprotein B mRNA editing enzyme catalytic subunit 1 [Source:RGD Symbol;Acc:2133]	ARRAYEXPRESS,ENSG
ENSRNOG00000031515	3.17739	3.4327	174.674	7.05446e-40	5.16421e-38	ENSRNOG00000031515			ENSRNOG00000031515	ENSRNOG00000031515	Klra2	killer cell lectin-like receptor, subfamily A, member 2 [Source:RGD Symbol;Acc:1359667]	ARRAYEXPRESS,ENSG
ENSRNOG00000068415	5.30269	1.23778	174.33	8.38449e-40	6.09674e-38	ENSRNOG00000068415			ENSRNOG00000068415	ENSRNOG00000068415	Lrrc15	leucine rich repeat containing 15 [Source:RGD Symbol;Acc:70551]	ARRAYEXPRESS,ENSG
ENSRNOG00000055078	6.18302	6.85946	174.324	8.40958e-40	6.09674e-38	ENSRNOG00000055078			ENSRNOG00000055078	ENSRNOG00000055078	Cyp4b1	cytochrome P450, family 4, subfamily b, polypeptide 1 [Source:RGD Symbol;Acc:2480]	ARRAYEXPRESS,ENSG
ENSRNOG00000007062	2.37029	3.91304	173.726	1.13618e-39	8.19745e-38	ENSRNOG00000007062			ENSRNOG00000007062	ENSRNOG00000007062	Rin3	Ras and Rab interactor 3 [Source:RGD Symbol;Acc:1305849]	ARRAYEXPRESS,ENSG
ENSRNOG00000021100	2.38586	3.71356	173.179	1.49574e-39	1.074e-37	ENSRNOG00000021100			ENSRNOG00000021100	ENSRNOG00000021100	Tnfaip8l2	TNF alpha induced protein 8 like 2 [Source:RGD Symbol;Acc:1310519]	ARRAYEXPRESS,ENSG
ENSRNOG00000043416	4.1455	1.85846	172.535	2.06783e-39	1.47771e-37	ENSRNOG00000043416			ENSRNOG00000043416	ENSRNOG00000043416	Bcl3	BCL3, transcription coactivator [Source:RGD Symbol;Acc:1589465]	ARRAYEXPRESS,ENSG
ENSRNOG00000017819	3.57739	2.14417	171.542	3.40701e-39	2.42318e-37	ENSRNOG00000017819			ENSRNOG00000017819	ENSRNOG00000017819	Cd14	CD14 molecule [Source:RGD Symbol;Acc:620588]	ARRAYEXPRESS,ENSG
ENSRNOG00000000991	2.66046	4.94556	171.452	3.56413e-39	2.52297e-37	ENSRNOG00000000991			ENSRNOG00000000991	ENSRNOG00000000991	Arpc1b	actin related protein 2/3 complex, subunit 1B [Source:RGD Symbol;Acc:2155]	ARRAYEXPRESS,ENSG
ENSRNOG00000010064	2.01444	5.08087	170.762	5.04381e-39	3.55363e-37	ENSRNOG00000010064			ENSRNOG00000010064	ENSRNOG00000010064	Abcc4	ATP binding cassette subfamily C member 4 [Source:RGD Symbol;Acc:620266]	ARRAYEXPRESS,ENSG
ENSRNOG00000017703	2.64179	4.41443	170.385	6.09511e-39	4.27427e-37	ENSRNOG00000017703			ENSRNOG00000017703	ENSRNOG00000017703	Unc93b1	unc-93 homolog B1, TLR signaling regulator [Source:RGD Symbol;Acc:1311984]	ARRAYEXPRESS,ENSG
ENSRNOG00000003924	2.19269	4.63629	170.122	6.95943e-39	4.85768e-37	ENSRNOG00000003924			ENSRNOG00000003924	ENSRNOG00000003924	Pi4k2b	phosphatidylinositol 4-kinase type 2 beta [Source:RGD Symbol;Acc:1359515]	ARRAYEXPRESS,ENSG
ENSRNOG00000024345	2.71751	3.92055	169.756	8.36331e-39	5.81056e-37	ENSRNOG00000024345			ENSRNOG00000024345	ENSRNOG00000024345	Pard3b	par-3 family cell polarity regulator beta [Source:RGD Symbol;Acc:1584992]	ARRAYEXPRESS,ENSG
ENSRNOG00000063678	1.68843	6.5337	169.709	8.56397e-39	5.92256e-37	ENSRNOG00000063678			ENSRNOG00000063678	ENSRNOG00000063678	Mcl1	MCL1 apoptosis regulator, BCL2 family member [Source:RGD Symbol;Acc:620525]	ARRAYEXPRESS,ENSG
ENSRNOG00000012865	2.34422	3.35061	169.137	1.14194e-38	7.86107e-37	ENSRNOG00000012865			ENSRNOG00000012865	ENSRNOG00000012865	Parp3	poly (ADP-ribose) polymerase family, member 3 [Source:RGD Symbol;Acc:1305189]	ARRAYEXPRESS,ENSG
ENSRNOG00000071105	-2.26988	4.3554	168.584	1.50797e-38	1.03333e-36	ENSRNOG00000071105			ENSRNOG00000071105	ENSRNOG00000071105	Gpc5	glypican 5 [Source:RGD Symbol;Acc:1308835]	ARRAYEXPRESS,ENSG
ENSRNOG00000001414	5.34263	4.01968	168.036	1.98646e-38	1.35504e-36	ENSRNOG00000001414			ENSRNOG00000001414	ENSRNOG00000001414	Serpine1	serpin family E member 1 [Source:RGD Symbol;Acc:3249]	ARRAYEXPRESS,ENSG
ENSRNOG00000039582	2.7817	3.52678	167.837	2.19587e-38	1.4911e-36	ENSRNOG00000039582			ENSRNOG00000039582	ENSRNOG00000039582	Cspg4b	chondroitin sulfate proteoglycan 4B [Source:RGD Symbol;Acc:1561161]	ARRAYEXPRESS,ENSG
ENSRNOG00000000815	2.03242	5.74797	167.725	2.32333e-38	1.57055e-36	ENSRNOG00000000815			ENSRNOG00000000815	ENSRNOG00000000815	Smpdl3a	sphingomyelin phosphodiesterase, acid-like 3A [Source:RGD Symbol;Acc:1359277]	ARRAYEXPRESS,ENSG
ENSRNOG00000014276	2.20648	4.82792	167.535	2.55649e-38	1.72041e-36	ENSRNOG00000014276			ENSRNOG00000014276	ENSRNOG00000014276	Plce1	phospholipase C, epsilon 1 [Source:RGD Symbol;Acc:69424]	ARRAYEXPRESS,ENSG
ENSRNOG00000010018	3.80484	4.03658	167.406	2.72779e-38	1.82749e-36	ENSRNOG00000010018			ENSRNOG00000010018	ENSRNOG00000010018	Clec4a3	C-type lectin domain family 4, member A3 [Source:RGD Symbol;Acc:1359528]	ARRAYEXPRESS,ENSG
ENSRNOG00000008180	1.8279	5.34051	167.066	3.23666e-38	2.15878e-36	ENSRNOG00000008180			ENSRNOG00000008180	ENSRNOG00000008180	Lyn	LYN proto-oncogene, Src family tyrosine kinase [Source:RGD Symbol;Acc:621017]	ARRAYEXPRESS,ENSG
ENSRNOG00000007918	3.4976	2.52887	167.001	3.34279e-38	2.2197e-36	ENSRNOG00000007918			ENSRNOG00000007918	ENSRNOG00000007918	Tbxas1	thromboxane A synthase 1 [Source:RGD Symbol;Acc:3826]	ARRAYEXPRESS,ENSG
ENSRNOG00000017469	4.28505	5.3846	166.8	3.70006e-38	2.44611e-36	ENSRNOG00000017469			ENSRNOG00000017469	ENSRNOG00000017469	Anxa1	annexin A1 [Source:RGD Symbol;Acc:2118]	ARRAYEXPRESS,ENSG
ENSRNOG00000016575	2.32264	3.74655	166.076	5.32443e-38	3.50455e-36	ENSRNOG00000016575			ENSRNOG00000016575	ENSRNOG00000016575	Tnfrsf1b	TNF receptor superfamily member 1B [Source:RGD Symbol;Acc:621238]	ARRAYEXPRESS,ENSG
ENSRNOG00000010489	2.24924	4.04661	165.661	6.55974e-38	4.29878e-36	ENSRNOG00000010489			ENSRNOG00000010489	ENSRNOG00000010489	Samd4a	sterile alpha motif domain containing 4A [Source:RGD Symbol;Acc:1310361]	ARRAYEXPRESS,ENSG
ENSRNOG00000011947	2.35297	3.98243	164.444	1.21001e-37	7.89506e-36	ENSRNOG00000011947			ENSRNOG00000011947	ENSRNOG00000011947	Tifab	TIFA inhibitor [Source:RGD Symbol;Acc:1311681]	ARRAYEXPRESS,ENSG
ENSRNOG00000047137	2.53603	7.17362	163.679	1.77798e-37	1.15507e-35	ENSRNOG00000047137			ENSRNOG00000047137	ENSRNOG00000047137	Erbin	erbb2 interacting protein [Source:RGD Symbol;Acc:1562952]	ARRAYEXPRESS,ENSG
ENSRNOG00000002403	4.6551	5.8228	163.548	1.89888e-37	1.22829e-35	ENSRNOG00000002403			ENSRNOG00000002403	ENSRNOG00000002403	Niban1	niban apoptosis regulator 1 [Source:RGD Symbol;Acc:71088]	ARRAYEXPRESS,ENSG
ENSRNOG00000010938	-3.04342	4.22599	163.474	1.97116e-37	1.26958e-35	ENSRNOG00000010938			ENSRNOG00000010938	ENSRNOG00000010938	Slc7a10	solute carrier family 7 member 10 [Source:RGD Symbol;Acc:621672]	ARRAYEXPRESS,ENSG
ENSRNOG00000064385	2.21667	8.79553	162.413	3.36039e-37	2.1551e-35	ENSRNOG00000064385			ENSRNOG00000064385	ENSRNOG00000064385	Ftl1	ferritin light chain 1 [Source:RGD Symbol;Acc:61813]	ARRAYEXPRESS,ENSG
ENSRNOG00000019890	3.98524	2.8407	161.56	5.1622e-37	3.29656e-35	ENSRNOG00000019890			ENSRNOG00000019890	ENSRNOG00000019890	Folr2	folate receptor beta [Source:RGD Symbol;Acc:1308515]	ARRAYEXPRESS,ENSG
ENSRNOG00000009385	2.35931	4.41978	161.324	5.81354e-37	3.69677e-35	ENSRNOG00000009385			ENSRNOG00000009385	ENSRNOG00000009385	Pik3cg	phosphatidylinositol-4,5-bisphosphate 3-kinase, catalytic subunit gamma [Source:RGD Symbol;Acc:1306468]	ARRAYEXPRESS,ENSG
ENSRNOG00000017063	2.92543	2.325	161.23	6.093e-37	3.85813e-35	ENSRNOG00000017063			ENSRNOG00000017063	ENSRNOG00000017063	Fcna	ficolin A [Source:RGD Symbol;Acc:621221]	ARRAYEXPRESS,ENSG
ENSRNOG00000061403	2.49291	3.21831	160.936	7.06654e-37	4.45578e-35	ENSRNOG00000061403			ENSRNOG00000061403	ENSRNOG00000061403	Tlr13	toll-like receptor 13 [Source:RGD Symbol;Acc:1562655]	ARRAYEXPRESS,ENSG
ENSRNOG00000000853	2.24015	4.64602	160.869	7.30671e-37	4.58794e-35	ENSRNOG00000000853			ENSRNOG00000000853	ENSRNOG00000000853	Aif1	allograft inflammatory factor 1 [Source:RGD Symbol;Acc:61924]	ARRAYEXPRESS,ENSG
ENSRNOG00000011271	2.48373	4.07172	160.78	7.64407e-37	4.77977e-35	ENSRNOG00000011271			ENSRNOG00000011271	ENSRNOG00000011271	Mcc	MCC regulator of WNT signaling pathway [Source:RGD Symbol;Acc:1561988]	ARRAYEXPRESS,ENSG
ENSRNOG00000033192	3.6855	4.38652	160.696	7.97232e-37	4.96434e-35	ENSRNOG00000033192			ENSRNOG00000033192	ENSRNOG00000033192	Osmr	oncostatin M receptor [Source:RGD Symbol;Acc:1302983]	ARRAYEXPRESS,ENSG
ENSRNOG00000022116	-4.5877	4.67272	160.241	1.00212e-36	6.21437e-35	ENSRNOG00000022116			ENSRNOG00000022116	ENSRNOG00000022116	Gjb6	gap junction protein, beta 6 [Source:RGD Symbol;Acc:621830]	ARRAYEXPRESS,ENSG
ENSRNOG00000007002	4.18876	3.49972	159.031	1.84273e-36	1.13802e-34	ENSRNOG00000007002			ENSRNOG00000007002	ENSRNOG00000007002	Lif	LIF, interleukin 6 family cytokine [Source:RGD Symbol;Acc:620865]	ARRAYEXPRESS,ENSG
ENSRNOG00000036829	1.95063	5.46455	158.294	2.66893e-36	1.6415e-34	ENSRNOG00000036829			ENSRNOG00000036829	ENSRNOG00000036829	Nckap1l	NCK associated protein 1 like [Source:RGD Symbol;Acc:1312032]	ARRAYEXPRESS,ENSG
ENSRNOG00000031058	2.66878	2.50445	158.013	3.07447e-36	1.8832e-34	ENSRNOG00000031058			ENSRNOG00000031058	ENSRNOG00000031058	Was	WASP actin nucleation promoting factor [Source:RGD Symbol;Acc:1563567]	ARRAYEXPRESS,ENSG
ENSRNOG00000006940	3.20099	2.22714	157.141	4.76906e-36	2.90932e-34	ENSRNOG00000006940			ENSRNOG00000006940	ENSRNOG00000006940	Ncf4	neutrophil cytosolic factor 4 [Source:RGD Symbol;Acc:1593157]	ARRAYEXPRESS,ENSG
ENSRNOG00000018487	1.72313	7.99564	157.106	4.85255e-36	2.94827e-34	ENSRNOG00000018487			ENSRNOG00000018487	ENSRNOG00000018487	Slc3a2	solute carrier family 3 member 2 [Source:RGD Symbol;Acc:3073]	ARRAYEXPRESS,ENSG
ENSRNOG00000026644	5.16737	1.37542	156.97	5.19598e-36	3.1442e-34	ENSRNOG00000026644			ENSRNOG00000026644	ENSRNOG00000026644	Glipr1	GLI pathogenesis-related 1 [Source:RGD Symbol;Acc:1305978]	ARRAYEXPRESS,ENSG
ENSRNOG00000063244	2.1531	7.50163	156.692	5.97716e-36	3.60238e-34	ENSRNOG00000063244			ENSRNOG00000063244	ENSRNOG00000063244	Mpeg1	macrophage expressed 1 [Source:RGD Symbol;Acc:69275]	ARRAYEXPRESS,ENSG
ENSRNOG00000014288	3.54342	8.81339	155.572	1.04983e-35	6.30195e-34	ENSRNOG00000014288			ENSRNOG00000014288	ENSRNOG00000014288	Fn1	fibronectin 1 [Source:RGD Symbol;Acc:2624]	ARRAYEXPRESS,ENSG
ENSRNOG00000053691	1.97823	4.41385	154.262	2.02944e-35	1.21338e-33	ENSRNOG00000053691			ENSRNOG00000053691	ENSRNOG00000053691	Lama5	laminin subunit alpha 5 [Source:RGD Symbol;Acc:621023]	ARRAYEXPRESS,ENSG
ENSRNOG00000015078	3.03283	4.40765	154.223	2.0703e-35	1.23289e-33	ENSRNOG00000015078			ENSRNOG00000015078	ENSRNOG00000015078	Ifitm3	interferon induced transmembrane protein 3 [Source:RGD Symbol;Acc:1595844]	ARRAYEXPRESS,ENSG
ENSRNOG00000016753	1.85779	7.29485	153.361	3.19397e-35	1.89454e-33	ENSRNOG00000016753			ENSRNOG00000016753	ENSRNOG00000016753	Slc14a1	solute carrier family 14 member 1 (Kidd blood group) [Source:RGD Symbol;Acc:3688]	ARRAYEXPRESS,ENSG
ENSRNOG00000021090	-1.92959	5.55255	151.771	7.10912e-35	4.20026e-33	ENSRNOG00000021090			ENSRNOG00000021090	ENSRNOG00000021090	Pygm	glycogen phosphorylase, muscle associated [Source:RGD Symbol;Acc:3461]	ARRAYEXPRESS,ENSG
ENSRNOG00000010522	2.61343	2.85992	151.249	9.24756e-35	5.44228e-33	ENSRNOG00000010522			ENSRNOG00000010522	ENSRNOG00000010522	Tlr4	toll-like receptor 4 [Source:RGD Symbol;Acc:3870]	ARRAYEXPRESS,ENSG
ENSRNOG00000038999	3.28673	2.28148	151.031	1.03177e-34	6.04835e-33	ENSRNOG00000038999			ENSRNOG00000038999	ENSRNOG00000038999	RT1-A1	RT1 class Ia, locus A1 [Source:RGD Symbol;Acc:1595924]	ARRAYEXPRESS,ENSG
ENSRNOG00000015727	4.46903	2.40047	150.384	1.42931e-34	8.34616e-33	ENSRNOG00000015727			ENSRNOG00000015727	ENSRNOG00000015727	Loxl4	lysyl oxidase-like 4 [Source:RGD Symbol;Acc:1308588]	ARRAYEXPRESS,ENSG
ENSRNOG00000014660	2.24104	6.96291	149.143	2.66924e-34	1.55261e-32	ENSRNOG00000014660			ENSRNOG00000014660	ENSRNOG00000014660	Usp53	ubiquitin specific peptidase 53 [Source:RGD Symbol;Acc:1306615]	ARRAYEXPRESS,ENSG
ENSRNOG00000009331	2.70812	3.08255	148.726	3.29233e-34	1.90764e-32	ENSRNOG00000009331			ENSRNOG00000009331	ENSRNOG00000009331	Hck	HCK proto-oncogene, Src family tyrosine kinase [Source:RGD Symbol;Acc:2785]	ARRAYEXPRESS,ENSG
ENSRNOG00000008116	-1.5885	7.7433	148.092	4.52832e-34	2.61371e-32	ENSRNOG00000008116			ENSRNOG00000008116	ENSRNOG00000008116	Plpp3	phospholipid phosphatase 3 [Source:RGD Symbol;Acc:620454]	ARRAYEXPRESS,ENSG
ENSRNOG00000002802	5.11063	2.09161	148.029	4.6742e-34	2.68758e-32	ENSRNOG00000002802			ENSRNOG00000002802	ENSRNOG00000002802	Cxcl1	C-X-C motif chemokine ligand 1 [Source:RGD Symbol;Acc:619869]	ARRAYEXPRESS,ENSG
ENSRNOG00000063847	3.32146	2.88271	147.71	5.48985e-34	3.14451e-32	ENSRNOG00000063847			ENSRNOG00000063847	ENSRNOG00000063847	ENSRNOG00000063847	None	ARRAYEXPRESS,ENSG,UNIPROT_GN
ENSRNOG00000016346	1.92123	4.64903	147.524	6.02933e-34	3.44039e-32	ENSRNOG00000016346			ENSRNOG00000016346	ENSRNOG00000016346	Prkcd	protein kinase C, delta [Source:RGD Symbol;Acc:67383]	ARRAYEXPRESS,ENSG
ENSRNOG00000026415	3.80413	4.02588	147.146	7.29167e-34	4.14493e-32	ENSRNOG00000026415			ENSRNOG00000026415	ENSRNOG00000026415	Col14a1	collagen type XIV alpha 1 chain [Source:RGD Symbol;Acc:1305806]	ARRAYEXPRESS,ENSG
ENSRNOG00000013917	2.39997	3.30968	146.077	1.24913e-33	7.07386e-32	ENSRNOG00000013917			ENSRNOG00000013917	ENSRNOG00000013917	Igsf10	immunoglobulin superfamily, member 10 [Source:RGD Symbol;Acc:735030]	ARRAYEXPRESS,ENSG
ENSRNOG00000023376	1.97871	7.71706	145.797	1.43779e-33	8.11163e-32	ENSRNOG00000023376			ENSRNOG00000023376	ENSRNOG00000023376	Riok3	RIO kinase 3 [Source:RGD Symbol;Acc:1310833]	ARRAYEXPRESS,ENSG
ENSRNOG00000002393	1.58446	8.03157	144.702	2.49512e-33	1.40241e-31	ENSRNOG00000002393			ENSRNOG00000002393	ENSRNOG00000002393	Eprs1	glutamyl-prolyl-tRNA synthetase 1 [Source:RGD Symbol;Acc:1310952]	ARRAYEXPRESS,ENSG
ENSRNOG00000012804	3.61593	6.59684	144.297	3.05935e-33	1.71312e-31	ENSRNOG00000012804			ENSRNOG00000012804	ENSRNOG00000012804	C1qc	complement C1q C chain [Source:RGD Symbol;Acc:1306828]	ARRAYEXPRESS,ENSG
ENSRNOG00000020298	1.96502	4.90821	143.243	5.20069e-33	2.90136e-31	ENSRNOG00000020298			ENSRNOG00000020298	ENSRNOG00000020298	Bag3	BAG cochaperone 3 [Source:RGD Symbol;Acc:1307794]	ARRAYEXPRESS,ENSG
ENSRNOG00000062645	2.3885	3.0722	143.15	5.44913e-33	3.02871e-31	ENSRNOG00000062645			ENSRNOG00000062645	ENSRNOG00000062645	LOC102551518	uncharacterized LOC102551518 [Source:RGD Symbol;Acc:7638136]	ARRAYEXPRESS,ENSG
ENSRNOG00000027739	2.52465	3.42113	143.012	5.84265e-33	3.23545e-31	ENSRNOG00000027739			ENSRNOG00000027739	ENSRNOG00000027739	Cndp1	carnosine dipeptidase 1 [Source:RGD Symbol;Acc:1359493]	ARRAYEXPRESS,ENSG
ENSRNOG00000018426	-4.15523	1.8265	142.33	8.23525e-33	4.54362e-31	ENSRNOG00000018426			ENSRNOG00000018426	ENSRNOG00000018426	Apoc1	apolipoprotein C1 [Source:RGD Symbol;Acc:2134]	ARRAYEXPRESS,ENSG
ENSRNOG00000006583	3.47589	1.93146	142.215	8.72847e-33	4.7981e-31	ENSRNOG00000006583			ENSRNOG00000006583	ENSRNOG00000006583	Hpgds	hematopoietic prostaglandin D synthase [Source:RGD Symbol;Acc:69251]	ARRAYEXPRESS,ENSG
ENSRNOG00000016041	4.15726	1.44204	141.962	9.91368e-33	5.42973e-31	ENSRNOG00000016041			ENSRNOG00000016041	ENSRNOG00000016041	Zc3h12d	zinc finger CCCH type containing 12D [Source:RGD Symbol;Acc:1597152]	ARRAYEXPRESS,ENSG
ENSRNOG00000027030	3.35868	1.9804	141.447	1.28457e-32	7.01e-31	ENSRNOG00000027030			ENSRNOG00000027030	ENSRNOG00000027030	Adm	adrenomedullin [Source:RGD Symbol;Acc:2047]	ARRAYEXPRESS,ENSG
ENSRNOG00000004500	2.28928	3.96176	141.357	1.3445e-32	7.31047e-31	ENSRNOG00000004500			ENSRNOG00000004500	ENSRNOG00000004500	Myc	MYC proto-oncogene, bHLH transcription factor [Source:RGD Symbol;Acc:3130]	ARRAYEXPRESS,ENSG
ENSRNOG00000004649	4.31806	1.11648	141.308	1.37764e-32	7.46363e-31	ENSRNOG00000004649			ENSRNOG00000004649	ENSRNOG00000004649	Il1b	interleukin 1 beta [Source:RGD Symbol;Acc:2891]	ARRAYEXPRESS,ENSG
ENSRNOG00000037957	-2.13988	4.43767	140.572	1.99539e-32	1.07715e-30	ENSRNOG00000037957			ENSRNOG00000037957	ENSRNOG00000037957	Aifm3	apoptosis inducing factor, mitochondria associated 3 [Source:RGD Symbol;Acc:1306028]	ARRAYEXPRESS,ENSG
ENSRNOG00000020465	2.92116	2.35906	140.233	2.36699e-32	1.27317e-30	ENSRNOG00000020465			ENSRNOG00000020465	ENSRNOG00000020465	Ripk3	receptor-interacting serine-threonine kinase 3 [Source:RGD Symbol;Acc:628899]	ARRAYEXPRESS,ENSG
ENSRNOG00000051706	1.64897	5.30195	140.139	2.48252e-32	1.33054e-30	ENSRNOG00000051706			ENSRNOG00000051706	ENSRNOG00000051706	Tep1	telomerase associated protein 1 [Source:RGD Symbol;Acc:3869]	ARRAYEXPRESS,ENSG
ENSRNOG00000018509	1.53968	6.75471	140.116	2.51108e-32	1.34106e-30	ENSRNOG00000018509			ENSRNOG00000018509	ENSRNOG00000018509	Cx3cr1	C-X3-C motif chemokine receptor 1 [Source:RGD Symbol;Acc:620137]	ARRAYEXPRESS,ENSG
ENSRNOG00000008005	1.72522	4.77851	139.945	2.73664e-32	1.45634e-30	ENSRNOG00000008005			ENSRNOG00000008005	ENSRNOG00000008005	Akna	AT-hook transcription factor [Source:RGD Symbol;Acc:1308202]	ARRAYEXPRESS,ENSG
ENSRNOG00000008301	2.14077	5.78874	139.725	3.05754e-32	1.62136e-30	ENSRNOG00000008301			ENSRNOG00000008301	ENSRNOG00000008301	Tagln2	transgelin 2 [Source:RGD Symbol;Acc:1310840]	ARRAYEXPRESS,ENSG
ENSRNOG00000007519	1.66905	6.16217	139.616	3.22935e-32	1.70644e-30	ENSRNOG00000007519			ENSRNOG00000007519	ENSRNOG00000007519	Tmem43	transmembrane protein 43 [Source:RGD Symbol;Acc:1549711]	ARRAYEXPRESS,ENSG
ENSRNOG00000029191	2.17961	3.60596	139.204	3.97377e-32	2.09243e-30	ENSRNOG00000029191			ENSRNOG00000029191	ENSRNOG00000029191	Gbp7	guanylate binding protein 7 [Source:RGD Symbol;Acc:1583235]	ARRAYEXPRESS,ENSG
ENSRNOG00000015318	-1.8252	4.10852	138.465	5.76685e-32	3.02598e-30	ENSRNOG00000015318			ENSRNOG00000015318	ENSRNOG00000015318	Heyl	hes-related family bHLH transcription factor with YRPW motif-like [Source:RGD Symbol;Acc:1305022]	ARRAYEXPRESS,ENSG
ENSRNOG00000003170	2.55499	3.46957	137.957	7.44549e-32	3.89318e-30	ENSRNOG00000003170			ENSRNOG00000003170	ENSRNOG00000003170	Nlrp3	NLR family, pyrin domain containing 3 [Source:RGD Symbol;Acc:1308314]	ARRAYEXPRESS,ENSG
ENSRNOG00000028404	-1.78681	5.22939	137.653	8.68128e-32	4.52361e-30	ENSRNOG00000028404			ENSRNOG00000028404	ENSRNOG00000028404	Ppp1r1b	protein phosphatase 1, regulatory (inhibitor) subunit 1B [Source:RGD Symbol;Acc:621859]	ARRAYEXPRESS,ENSG
ENSRNOG00000012965	2.76757	2.17231	137.642	8.72636e-32	4.53137e-30	ENSRNOG00000012965			ENSRNOG00000012965	ENSRNOG00000012965	Themis2	thymocyte selection associated family member 2 [Source:RGD Symbol;Acc:1561016]	ARRAYEXPRESS,ENSG
ENSRNOG00000004330	2.22464	4.73016	136.97	1.22405e-31	6.33427e-30	ENSRNOG00000004330			ENSRNOG00000004330	ENSRNOG00000004330	Chrdl1	chordin-like 1 [Source:RGD Symbol;Acc:735215]	ARRAYEXPRESS,ENSG
ENSRNOG00000033923	7.67018	-0.101855	136.695	1.40614e-31	7.25152e-30	ENSRNOG00000033923			ENSRNOG00000033923	ENSRNOG00000033923	Aox2	aldehyde oxidase 2 [Source:RGD Symbol;Acc:1359668]	ARRAYEXPRESS,ENSG
ENSRNOG00000004444	2.23648	4.18617	136.678	1.41815e-31	7.28843e-30	ENSRNOG00000004444			ENSRNOG00000004444	ENSRNOG00000004444	Ikzf1	IKAROS family zinc finger 1 [Source:RGD Symbol;Acc:1562979]	ARRAYEXPRESS,ENSG
ENSRNOG00000003289	1.39363	6.65937	136.405	1.62733e-31	8.33493e-30	ENSRNOG00000003289			ENSRNOG00000003289	ENSRNOG00000003289	Lap3	leucine aminopeptidase 3 [Source:RGD Symbol;Acc:1307985]	ARRAYEXPRESS,ENSG
ENSRNOG00000069633	2.12568	3.7245	136.244	1.76462e-31	9.00735e-30	ENSRNOG00000069633			ENSRNOG00000069633	ENSRNOG00000069633	Itpripl2	ITPRIP like 2 [Source:RGD Symbol;Acc:1564255]	ARRAYEXPRESS,ENSG
ENSRNOG00000001480	2.34135	3.79946	135.605	2.43424e-31	1.23833e-29	ENSRNOG00000001480			ENSRNOG00000001480	ENSRNOG00000001480	Ncf1	neutrophil cytosolic factor 1 [Source:RGD Symbol;Acc:61307]	ARRAYEXPRESS,ENSG
ENSRNOG00000066958	3.08252	2.29865	135.333	2.79167e-31	1.41536e-29	ENSRNOG00000066958			ENSRNOG00000066958	ENSRNOG00000066958	ENSRNOG00000066958	None	ARRAYEXPRESS,ENSG,UNIPROT_GN
ENSRNOG00000010165	3.24028	3.38095	134.285	4.73246e-31	2.39125e-29	ENSRNOG00000010165			ENSRNOG00000010165	ENSRNOG00000010165	Tnfaip2	TNF alpha induced protein 2 [Source:RGD Symbol;Acc:1594556]	ARRAYEXPRESS,ENSG
ENSRNOG00000020349	1.83875	4.73035	134.238	4.8452e-31	2.44e-29	ENSRNOG00000020349			ENSRNOG00000020349	ENSRNOG00000020349	Rab3il1	RAB3A interacting protein-like 1 [Source:RGD Symbol;Acc:619764]	ARRAYEXPRESS,ENSG
ENSRNOG00000000824	1.89508	4.32848	134.164	5.03144e-31	2.52531e-29	ENSRNOG00000000824			ENSRNOG00000000824	ENSRNOG00000000824	Dse	dermatan sulfate epimerase [Source:RGD Symbol;Acc:1305079]	ARRAYEXPRESS,ENSG
ENSRNOG00000008465	2.03635	6.87765	134.069	5.27786e-31	2.64016e-29	ENSRNOG00000008465			ENSRNOG00000008465	ENSRNOG00000008465	Tmem176b	transmembrane protein 176B [Source:RGD Symbol;Acc:708403]	ARRAYEXPRESS,ENSG
ENSRNOG00000061928	1.80058	5.57052	133.47	7.13399e-31	3.5568e-29	ENSRNOG00000061928			ENSRNOG00000061928	ENSRNOG00000061928	Myo1e	myosin IE [Source:RGD Symbol;Acc:3144]	ARRAYEXPRESS,ENSG
ENSRNOG00000063541	4.11925	4.12518	133.419	7.32034e-31	3.63763e-29	ENSRNOG00000063541			ENSRNOG00000063541	ENSRNOG00000063541	Slfn4	schlafen family member 4 [Source:RGD Symbol;Acc:620455]	ARRAYEXPRESS,ENSG
ENSRNOG00000057794	3.09946	2.67959	133.393	7.41678e-31	3.67339e-29	ENSRNOG00000057794			ENSRNOG00000057794	ENSRNOG00000057794	Adamts5	ADAM metallopeptidase with thrombospondin type 1 motif, 5 [Source:RGD Symbol;Acc:735196]	ARRAYEXPRESS,ENSG
ENSRNOG00000015773	3.07026	2.0464	133.178	8.26531e-31	4.08018e-29	ENSRNOG00000015773			ENSRNOG00000015773	ENSRNOG00000015773	Il21r	interleukin 21 receptor [Source:RGD Symbol;Acc:1304950]	ARRAYEXPRESS,ENSG
ENSRNOG00000016496	2.61622	4.89822	132.993	9.07349e-31	4.46446e-29	ENSRNOG00000016496			ENSRNOG00000016496	ENSRNOG00000016496	Ctsc	cathepsin C [Source:RGD Symbol;Acc:2445]	ARRAYEXPRESS,ENSG
ENSRNOG00000009822	2.2011	4.05108	132.579	1.1178e-30	5.48195e-29	ENSRNOG00000009822			ENSRNOG00000009822	ENSRNOG00000009822	Tlr2	toll-like receptor 2 [Source:RGD Symbol;Acc:735138]	ARRAYEXPRESS,ENSG
ENSRNOG00000049422	1.93384	4.39969	132.441	1.19809e-30	5.85658e-29	ENSRNOG00000049422			ENSRNOG00000049422	ENSRNOG00000049422	LOC108348047	low affinity immunoglobulin gamma Fc region receptor III [Source:RGD Symbol;Acc:11390928]	ARRAYEXPRESS,ENSG
ENSRNOG00000030954	1.60462	7.53766	132.346	1.25658e-30	6.12257e-29	ENSRNOG00000030954			ENSRNOG00000030954	ENSRNOG00000030954	Fat1	FAT atypical cadherin 1 [Source:RGD Symbol;Acc:621254]	ARRAYEXPRESS,ENSG
ENSRNOG00000005352	3.21242	2.12336	132.335	1.26358e-30	6.13675e-29	ENSRNOG00000005352			ENSRNOG00000005352	ENSRNOG00000005352	Elf4	E74 like ETS transcription factor 4 [Source:RGD Symbol;Acc:1560743]	ARRAYEXPRESS,ENSG
ENSRNOG00000001959	2.8633	4.81861	132.326	1.26945e-30	6.14538e-29	ENSRNOG00000001959			ENSRNOG00000001959	ENSRNOG00000001959	Mx1	MX dynamin like GTPase 1 [Source:RGD Symbol;Acc:3127]	ARRAYEXPRESS,ENSG
ENSRNOG00000021787	2.09961	3.04832	132.101	1.42197e-30	6.86158e-29	ENSRNOG00000021787			ENSRNOG00000021787	ENSRNOG00000021787	Zfp217	zinc finger protein 217 [Source:RGD Symbol;Acc:1308451]	ARRAYEXPRESS,ENSG
ENSRNOG00000009471	2.61545	3.06797	131.945	1.53829e-30	7.39906e-29	ENSRNOG00000009471			ENSRNOG00000009471	ENSRNOG00000009471	Epsti1	epithelial stromal interaction 1 [Source:RGD Symbol;Acc:1563207]	ARRAYEXPRESS,ENSG
ENSRNOG00000025498	2.41726	2.58462	131.88	1.58973e-30	7.62208e-29	ENSRNOG00000025498			ENSRNOG00000025498	ENSRNOG00000025498	Crb2	crumbs cell polarity complex component 2 [Source:RGD Symbol;Acc:1309368]	ARRAYEXPRESS,ENSG
ENSRNOG00000010747	1.99381	4.47825	131.45	1.97374e-30	9.4331e-29	ENSRNOG00000010747			ENSRNOG00000010747	ENSRNOG00000010747	Dap	death-associated protein [Source:RGD Symbol;Acc:620641]	ARRAYEXPRESS,ENSG
ENSRNOG00000008517	1.8773	5.25219	130.88	2.63056e-30	1.25323e-28	ENSRNOG00000008517			ENSRNOG00000008517	ENSRNOG00000008517	Cdc42ep1	CDC42 effector protein 1 [Source:RGD Symbol;Acc:1311131]	ARRAYEXPRESS,ENSG
ENSRNOG00000024650	2.92169	2.41739	130.459	3.25175e-30	1.54427e-28	ENSRNOG00000024650			ENSRNOG00000024650	ENSRNOG00000024650	Ckap2	cytoskeleton associated protein 2 [Source:RGD Symbol;Acc:1311631]	ARRAYEXPRESS,ENSG
ENSRNOG00000010691	2.30054	2.95765	130.175	3.7519e-30	1.77618e-28	ENSRNOG00000010691			ENSRNOG00000010691	ENSRNOG00000010691	Cmtm3	CKLF-like MARVEL transmembrane domain containing 3 [Source:RGD Symbol;Acc:1308763]	ARRAYEXPRESS,ENSG
ENSRNOG00000025811	2.17775	4.24812	129.994	4.11018e-30	1.93967e-28	ENSRNOG00000025811			ENSRNOG00000025811	ENSRNOG00000025811	Cfp	complement factor properdin [Source:RGD Symbol;Acc:1594557]	ARRAYEXPRESS,ENSG
ENSRNOG00000015488	2.02177	3.55012	129.576	5.07326e-30	2.38666e-28	ENSRNOG00000015488			ENSRNOG00000015488	ENSRNOG00000015488	Tead1	TEA domain transcription factor 1 [Source:RGD Symbol;Acc:1549742]	ARRAYEXPRESS,ENSG
ENSRNOG00000046663	1.70319	5.18879	129.192	6.15799e-30	2.88791e-28	ENSRNOG00000046663			ENSRNOG00000046663	ENSRNOG00000046663	Fcgr2a-ps1	Fc gamma receptor 2A, pseudogene 1 [Source:RGD Symbol;Acc:9127992]	ARRAYEXPRESS,ENSG
ENSRNOG00000000463	-3.69564	6.25646	128.653	8.07764e-30	3.77636e-28	ENSRNOG00000000463			ENSRNOG00000000463	ENSRNOG00000000463	Col11a2	collagen type XI alpha 2 chain [Source:RGD Symbol;Acc:2373]	ARRAYEXPRESS,ENSG
ENSRNOG00000008933	3.78653	1.85722	128.59	8.33748e-30	3.88573e-28	ENSRNOG00000008933			ENSRNOG00000008933	ENSRNOG00000008933	Plbd1	phospholipase B domain containing 1 [Source:RGD Symbol;Acc:1308734]	ARRAYEXPRESS,ENSG
ENSRNOG00000022800	2.42918	3.03493	128.395	9.19943e-30	4.27417e-28	ENSRNOG00000022800			ENSRNOG00000022800	ENSRNOG00000022800	Sp140	SP140 nuclear body protein [Source:RGD Symbol;Acc:1306355]	ARRAYEXPRESS,ENSG
ENSRNOG00000005933	1.81428	6.23918	128.115	1.05913e-29	4.90566e-28	ENSRNOG00000005933			ENSRNOG00000005933	ENSRNOG00000005933	Yap1	Yes1 associated transcriptional regulator [Source:RGD Symbol;Acc:1306035]	ARRAYEXPRESS,ENSG
ENSRNOG00000013484	2.03901	7.90645	127.885	1.1892e-29	5.49116e-28	ENSRNOG00000013484			ENSRNOG00000013484	ENSRNOG00000013484	Gsta1	glutathione S-transferase alpha 1 [Source:RGD Symbol;Acc:2753]	ARRAYEXPRESS,ENSG
ENSRNOG00000008639	1.56277	8.42494	127.691	1.31142e-29	6.03696e-28	ENSRNOG00000008639			ENSRNOG00000008639	ENSRNOG00000008639	Pabpc1	poly(A) binding protein, cytoplasmic 1 [Source:RGD Symbol;Acc:619838]	ARRAYEXPRESS,ENSG
ENSRNOG00000009487	2.92404	2.66327	127.636	1.34827e-29	6.18762e-28	ENSRNOG00000009487			ENSRNOG00000009487	ENSRNOG00000009487	Gpr160	G protein-coupled receptor 160 [Source:RGD Symbol;Acc:1560200]	ARRAYEXPRESS,ENSG
ENSRNOG00000037331	2.05822	4.03332	127.454	1.47806e-29	6.76258e-28	ENSRNOG00000037331			ENSRNOG00000037331	ENSRNOG00000037331	Cd33	CD33 molecule [Source:RGD Symbol;Acc:1596020]	ARRAYEXPRESS,ENSG
ENSRNOG00000025625	-2.42369	5.355	127.409	1.51165e-29	6.89524e-28	ENSRNOG00000025625			ENSRNOG00000025625	ENSRNOG00000025625	Rnase4	ribonuclease A family member 4 [Source:RGD Symbol;Acc:61823]	ARRAYEXPRESS,ENSG
ENSRNOG00000019177	-1.59007	6.23369	127.311	1.58841e-29	7.2234e-28	ENSRNOG00000019177			ENSRNOG00000019177	ENSRNOG00000019177	Psd2	pleckstrin and Sec7 domain containing 2 [Source:RGD Symbol;Acc:1311075]	ARRAYEXPRESS,ENSG
ENSRNOG00000026607	4.86499	0.75483	127.218	1.66466e-29	7.54729e-28	ENSRNOG00000026607			ENSRNOG00000026607	ENSRNOG00000026607	Tnfsf18	TNF superfamily member 18 [Source:RGD Symbol;Acc:1305066]	ARRAYEXPRESS,ENSG
ENSRNOG00000030625	2.77996	10.7187	126.93	1.92475e-29	8.70023e-28	ENSRNOG00000030625			ENSRNOG00000030625	ENSRNOG00000030625	Tf	transferrin [Source:RGD Symbol;Acc:3845]	ARRAYEXPRESS,ENSG
ENSRNOG00000049491	2.04418	4.66665	126.918	1.93588e-29	8.72426e-28	ENSRNOG00000049491			ENSRNOG00000049491	ENSRNOG00000049491	RT1-DMb	RT1 class II, locus DMb [Source:RGD Symbol;Acc:735096]	ARRAYEXPRESS,ENSG
ENSRNOG00000032745	5.35738	0.422652	126.743	2.11414e-29	9.49908e-28	ENSRNOG00000032745			ENSRNOG00000032745	ENSRNOG00000032745	Slc17a3	solute carrier family 17 member 3 [Source:RGD Symbol;Acc:628815]	ARRAYEXPRESS,ENSG
ENSRNOG00000003546	2.79331	2.64985	126.72	2.13953e-29	9.58444e-28	ENSRNOG00000003546			ENSRNOG00000003546	ENSRNOG00000003546	Tnfrsf12a	TNF receptor superfamily member 12A [Source:RGD Symbol;Acc:631329]	ARRAYEXPRESS,ENSG
ENSRNOG00000003622	4.10812	3.98591	126.64	2.22674e-29	9.94546e-28	ENSRNOG00000003622			ENSRNOG00000003622	ENSRNOG00000003622	Cybb	cytochrome b-245 beta chain [Source:RGD Symbol;Acc:620574]	ARRAYEXPRESS,ENSG
ENSRNOG00000018715	2.88871	3.63891	126.498	2.39259e-29	1.06545e-27	ENSRNOG00000018715			ENSRNOG00000018715	ENSRNOG00000018715	Clec10a	C-type lectin domain containing 10A [Source:RGD Symbol;Acc:621158]	ARRAYEXPRESS,ENSG
ENSRNOG00000014797	2.70468	6.57424	126.208	2.76928e-29	1.22954e-27	ENSRNOG00000014797			ENSRNOG00000014797	ENSRNOG00000014797	Tmbim1	transmembrane BAX inhibitor motif containing 1 [Source:RGD Symbol;Acc:1359409]	ARRAYEXPRESS,ENSG
ENSRNOG00000001548	1.55695	5.64345	126.059	2.98442e-29	1.32116e-27	ENSRNOG00000001548			ENSRNOG00000001548	ENSRNOG00000001548	Nfe2l2	NFE2 like bZIP transcription factor 2 [Source:RGD Symbol;Acc:620360]	ARRAYEXPRESS,ENSG
ENSRNOG00000021438	2.83121	5.44053	124.955	5.20565e-29	2.29768e-27	ENSRNOG00000021438			ENSRNOG00000021438	ENSRNOG00000021438	Tuba1c	tubulin, alpha 1C [Source:RGD Symbol;Acc:1307226]	ARRAYEXPRESS,ENSG
ENSRNOG00000011054	1.62289	5.91454	124.943	5.23826e-29	2.30529e-27	ENSRNOG00000011054			ENSRNOG00000011054	ENSRNOG00000011054	Laptm5	lysosomal protein transmembrane 5 [Source:RGD Symbol;Acc:621838]	ARRAYEXPRESS,ENSG
ENSRNOG00000019311	2.51492	3.43445	124.914	5.31537e-29	2.33239e-27	ENSRNOG00000019311			ENSRNOG00000019311	ENSRNOG00000019311	Nfkb2	nuclear factor kappa B subunit 2 [Source:RGD Symbol;Acc:1307189]	ARRAYEXPRESS,ENSG
ENSRNOG00000010105	4.40318	3.46373	124.79	5.65877e-29	2.47583e-27	ENSRNOG00000010105			ENSRNOG00000010105	ENSRNOG00000010105	S100a11	S100 calcium binding protein A11 [Source:RGD Symbol;Acc:1303295]	ARRAYEXPRESS,ENSG
ENSRNOG00000000528	2.63662	3.35054	124.616	6.17614e-29	2.69434e-27	ENSRNOG00000000528			ENSRNOG00000000528	ENSRNOG00000000528	Fgd2	FYVE, RhoGEF and PH domain containing 2 [Source:RGD Symbol;Acc:1309840]	ARRAYEXPRESS,ENSG
ENSRNOG00000005935	2.36987	3.3461	124.504	6.53588e-29	2.84301e-27	ENSRNOG00000005935			ENSRNOG00000005935	ENSRNOG00000005935	A3galt2	alpha 1,3-galactosyltransferase 2 [Source:RGD Symbol;Acc:727913]	ARRAYEXPRESS,ENSG
ENSRNOG00000050794	2.11088	5.4029	124.403	6.87748e-29	2.98296e-27	ENSRNOG00000050794			ENSRNOG00000050794	ENSRNOG00000050794	Pdlim4	PDZ and LIM domain 4 [Source:RGD Symbol;Acc:3575]	ARRAYEXPRESS,ENSG
ENSRNOG00000019555	1.49597	5.79163	124.116	7.94506e-29	3.43607e-27	ENSRNOG00000019555			ENSRNOG00000019555	ENSRNOG00000019555	Arap1	ArfGAP with RhoGAP domain, ankyrin repeat and PH domain 1 [Source:RGD Symbol;Acc:1310385]	ARRAYEXPRESS,ENSG
ENSRNOG00000029179	2.90332	2.17333	123.918	8.77791e-29	3.78535e-27	ENSRNOG00000029179			ENSRNOG00000029179	ENSRNOG00000029179	Cyp2d3	cytochrome P450, family 2, subfamily d, polypeptide 3 [Source:RGD Symbol;Acc:2472]	ARRAYEXPRESS,ENSG
ENSRNOG00000018646	1.76272	4.41181	122.846	1.50698e-28	6.48002e-27	ENSRNOG00000018646			ENSRNOG00000018646	ENSRNOG00000018646	Hbegf	heparin-binding EGF-like growth factor [Source:RGD Symbol;Acc:2526]	ARRAYEXPRESS,ENSG
ENSRNOG00000016688	1.88913	4.28954	122.815	1.53084e-28	6.56382e-27	ENSRNOG00000016688			ENSRNOG00000016688	ENSRNOG00000016688	Ston1	stonin 1 [Source:RGD Symbol;Acc:727878]	ARRAYEXPRESS,ENSG
ENSRNOG00000006738	2.20412	4.16401	122.42	1.86796e-28	7.98646e-27	ENSRNOG00000006738			ENSRNOG00000006738	ENSRNOG00000006738	Fbxo32	F-box protein 32 [Source:RGD Symbol;Acc:620373]	ARRAYEXPRESS,ENSG
ENSRNOG00000010971	1.55902	6.14943	122.143	2.1483e-28	9.15895e-27	ENSRNOG00000010971			ENSRNOG00000010971	ENSRNOG00000010971	Snx18	sorting nexin 18 [Source:RGD Symbol;Acc:1310367]	ARRAYEXPRESS,ENSG
ENSRNOG00000062678	5.36577	3.4077	121.778	2.58123e-28	1.09735e-26	ENSRNOG00000062678			ENSRNOG00000062678	ENSRNOG00000062678	H19	H19 imprinted maternally expressed transcript [Source:RGD Symbol;Acc:2775]	ARRAYEXPRESS,ENSG
ENSRNOG00000028993	1.64252	4.51808	121.422	3.08955e-28	1.30974e-26	ENSRNOG00000028993			ENSRNOG00000028993	ENSRNOG00000028993	LOC102555453	60S ribosomal protein L12-like [Source:RGD Symbol;Acc:7600399]	ARRAYEXPRESS,ENSG
ENSRNOG00000056153	4.36302	1.0764	121.127	3.58492e-28	1.51546e-26	ENSRNOG00000056153			ENSRNOG00000056153	ENSRNOG00000056153	Tent5b	terminal nucleotidyltransferase 5B [Source:RGD Symbol;Acc:1308967]	ARRAYEXPRESS,ENSG
ENSRNOG00000031930	1.99091	4.55008	121.062	3.70412e-28	1.56145e-26	ENSRNOG00000031930			ENSRNOG00000031930	ENSRNOG00000031930	Cela1	chymotrypsin like elastase 1 [Source:RGD Symbol;Acc:2547]	ARRAYEXPRESS,ENSG
ENSRNOG00000023013	1.89577	3.71704	120.613	4.6455e-28	1.9528e-26	ENSRNOG00000023013			ENSRNOG00000023013	ENSRNOG00000023013	Marchf3	membrane associated ring-CH-type finger 3 [Source:RGD Symbol;Acc:1359308]	ARRAYEXPRESS,ENSG
ENSRNOG00000001804	1.50104	6.18153	120.533	4.83491e-28	2.02177e-26	ENSRNOG00000001804			ENSRNOG00000001804	ENSRNOG00000001804	Itpr2	inositol 1,4,5-trisphosphate receptor, type 2 [Source:RGD Symbol;Acc:69649]	ARRAYEXPRESS,ENSG
ENSRNOG00000011913	3.63028	7.21535	120.533	4.83651e-28	2.02177e-26	ENSRNOG00000011913			ENSRNOG00000011913	ENSRNOG00000011913	Cp	ceruloplasmin [Source:RGD Symbol;Acc:2387]	ARRAYEXPRESS,ENSG
ENSRNOG00000032844	2.9881	2.84767	120.08	6.07697e-28	2.53325e-26	ENSRNOG00000032844			ENSRNOG00000032844	ENSRNOG00000032844	RT1-Da	RT1 class II, locus Da [Source:RGD Symbol;Acc:1593283]	ARRAYEXPRESS,ENSG
ENSRNOG00000006314	4.64891	1.00002	119.142	9.7487e-28	4.0526e-26	ENSRNOG00000006314			ENSRNOG00000006314	ENSRNOG00000006314	Zbp1	Z-DNA binding protein 1 [Source:RGD Symbol;Acc:619956]	ARRAYEXPRESS,ENSG
ENSRNOG00000068444	-1.29708	7.82271	118.898	1.10232e-27	4.56976e-26	ENSRNOG00000068444			ENSRNOG00000068444	ENSRNOG00000068444	Kcnj10	potassium inwardly-rectifying channel, subfamily J, member 10 [Source:RGD Symbol;Acc:61822]	ARRAYEXPRESS,ENSG
ENSRNOG00000049028	2.47197	3.39079	118.774	1.17372e-27	4.85235e-26	ENSRNOG00000049028			ENSRNOG00000049028	ENSRNOG00000049028	C5ar2	complement C5a receptor 2 [Source:RGD Symbol;Acc:1303027]	ARRAYEXPRESS,ENSG
ENSRNOG00000018367	1.29783	7.37312	118.705	1.2151e-27	5.0096e-26	ENSRNOG00000018367			ENSRNOG00000018367	ENSRNOG00000018367	Taldo1	transaldolase 1 [Source:RGD Symbol;Acc:620674]	ARRAYEXPRESS,ENSG
ENSRNOG00000005861	-1.86448	4.9731	118.487	1.35641e-27	5.57688e-26	ENSRNOG00000005861			ENSRNOG00000005861	ENSRNOG00000005861	Hsd11b1	hydroxysteroid 11-beta dehydrogenase 1 [Source:RGD Symbol;Acc:2834]	ARRAYEXPRESS,ENSG
ENSRNOG00000010278	4.44253	1.34679	118.096	1.652e-27	6.77367e-26	ENSRNOG00000010278			ENSRNOG00000010278	ENSRNOG00000010278	Il6	interleukin 6 [Source:RGD Symbol;Acc:2901]	ARRAYEXPRESS,ENSG
ENSRNOG00000011411	2.12208	5.39793	117.947	1.78087e-27	7.28214e-26	ENSRNOG00000011411			ENSRNOG00000011411	ENSRNOG00000011411	Adgrg6	adhesion G protein-coupled receptor G6 [Source:RGD Symbol;Acc:1308551]	ARRAYEXPRESS,ENSG
ENSRNOG00000002969	1.55284	5.6108	117.869	1.85261e-27	7.55494e-26	ENSRNOG00000002969			ENSRNOG00000002969	ENSRNOG00000002969	Itpkb	inositol-trisphosphate 3-kinase B [Source:RGD Symbol;Acc:2932]	ARRAYEXPRESS,ENSG
ENSRNOG00000010833	1.96991	3.64588	117.835	1.88401e-27	7.66214e-26	ENSRNOG00000010833			ENSRNOG00000010833	ENSRNOG00000010833	Mthfd2	methylenetetrahydrofolate dehydrogenase (NADP+ dependent) 2, methenyltetrahydrofolate cyclohydrolase [Source:RGD Symbol;Acc:1311313]	ARRAYEXPRESS,ENSG
ENSRNOG00000015113	3.69858	1.53269	117.087	2.74771e-27	1.11446e-25	ENSRNOG00000015113			ENSRNOG00000015113	ENSRNOG00000015113	Mocos	molybdenum cofactor sulfurase [Source:RGD Symbol;Acc:1308496]	ARRAYEXPRESS,ENSG
ENSRNOG00000011796	1.96193	5.11418	116.977	2.90399e-27	1.17467e-25	ENSRNOG00000011796			ENSRNOG00000011796	ENSRNOG00000011796	C1r	complement C1r [Source:RGD Symbol;Acc:1309091]	ARRAYEXPRESS,ENSG
ENSRNOG00000012228	1.67002	4.22263	116.754	3.24901e-27	1.31069e-25	ENSRNOG00000012228			ENSRNOG00000012228	ENSRNOG00000012228	Skap2	src kinase associated phosphoprotein 2 [Source:RGD Symbol;Acc:620159]	ARRAYEXPRESS,ENSG
ENSRNOG00000013948	1.75148	5.1422	116.275	4.13671e-27	1.66433e-25	ENSRNOG00000013948			ENSRNOG00000013948	ENSRNOG00000013948	Zc3hav1	zinc finger CCCH-type containing, antiviral 1 [Source:RGD Symbol;Acc:628694]	ARRAYEXPRESS,ENSG
ENSRNOG00000011068	-2.23862	3.17716	116.067	4.59471e-27	1.84366e-25	ENSRNOG00000011068			ENSRNOG00000011068	ENSRNOG00000011068	Papss2	3'-phosphoadenosine 5'-phosphosulfate synthase 2 [Source:RGD Symbol;Acc:1307012]	ARRAYEXPRESS,ENSG
ENSRNOG00000015024	6.18373	1.0735	115.962	4.84454e-27	1.93872e-25	ENSRNOG00000015024			ENSRNOG00000015024	ENSRNOG00000015024	Mcoln3	mucolipin TRP cation channel 3 [Source:RGD Symbol;Acc:1308420]	ARRAYEXPRESS,ENSG
ENSRNOG00000018237	2.46744	7.09878	115.619	5.76102e-27	2.29935e-25	ENSRNOG00000018237			ENSRNOG00000018237	ENSRNOG00000018237	Gstp1	glutathione S-transferase pi 1 [Source:RGD Symbol;Acc:2758]	ARRAYEXPRESS,ENSG
ENSRNOG00000016617	2.01387	5.75925	115.464	6.22788e-27	2.47909e-25	ENSRNOG00000016617			ENSRNOG00000016617	ENSRNOG00000016617	Wwtr1	WW domain containing transcription regulator 1 [Source:RGD Symbol;Acc:1559609]	ARRAYEXPRESS,ENSG
ENSRNOG00000028872	2.01416	3.92474	115.371	6.52566e-27	2.59076e-25	ENSRNOG00000028872			ENSRNOG00000028872	ENSRNOG00000028872	Rai14	retinoic acid induced 14 [Source:RGD Symbol;Acc:1305942]	ARRAYEXPRESS,ENSG
ENSRNOG00000014479	1.61683	6.24047	115.189	7.15482e-27	2.83304e-25	ENSRNOG00000014479			ENSRNOG00000014479	ENSRNOG00000014479	Cttnbp2nl	CTTNBP2 N-terminal like [Source:RGD Symbol;Acc:1310822]	ARRAYEXPRESS,ENSG
ENSRNOG00000019466	3.52991	1.25127	114.775	8.81459e-27	3.48107e-25	ENSRNOG00000019466			ENSRNOG00000019466	ENSRNOG00000019466	Agpat2	1-acylglycerol-3-phosphate O-acyltransferase 2 [Source:RGD Symbol;Acc:1309229]	ARRAYEXPRESS,ENSG
ENSRNOG00000011300	2.18469	3.67616	114.664	9.32495e-27	3.67295e-25	ENSRNOG00000011300			ENSRNOG00000011300	ENSRNOG00000011300	Lama3	laminin subunit alpha 3 [Source:RGD Symbol;Acc:628776]	ARRAYEXPRESS,ENSG
ENSRNOG00000021437	1.70885	5.14451	114.544	9.90424e-27	3.89092e-25	ENSRNOG00000021437			ENSRNOG00000021437	ENSRNOG00000021437	Hspg2	heparan sulfate proteoglycan 2 [Source:RGD Symbol;Acc:621770]	ARRAYEXPRESS,ENSG
ENSRNOG00000006828	2.10667	3.74291	114.475	1.02564e-26	4.01875e-25	ENSRNOG00000006828			ENSRNOG00000006828	ENSRNOG00000006828	Baz1a	bromodomain adjacent to zinc finger domain, 1A [Source:RGD Symbol;Acc:1306199]	ARRAYEXPRESS,ENSG
ENSRNOG00000019142	3.20564	2.28432	114.217	1.16828e-26	4.56573e-25	ENSRNOG00000019142			ENSRNOG00000019142	ENSRNOG00000019142	Fas	Fas cell surface death receptor [Source:RGD Symbol;Acc:619831]	ARRAYEXPRESS,ENSG
ENSRNOG00000010047	2.35024	3.84053	114.005	1.2996e-26	5.06573e-25	ENSRNOG00000010047			ENSRNOG00000010047	ENSRNOG00000010047	Ddit4l	DNA-damage-inducible transcript 4-like [Source:RGD Symbol;Acc:2322961]	ARRAYEXPRESS,ENSG
ENSRNOG00000024159	2.15483	5.9548	113.963	1.32758e-26	5.1614e-25	ENSRNOG00000024159			ENSRNOG00000024159	ENSRNOG00000024159	Fcer1g	Fc epsilon receptor Ig [Source:RGD Symbol;Acc:2599]	ARRAYEXPRESS,ENSG
ENSRNOG00000062892	-3.33292	1.08098	113.547	1.6375e-26	6.34987e-25	ENSRNOG00000062892			ENSRNOG00000062892	ENSRNOG00000062892	ENSRNOG00000062892	None	ARRAYEXPRESS,ENSG,UNIPROT_GN
ENSRNOG00000016308	1.94798	3.61213	113.211	1.94039e-26	7.505e-25	ENSRNOG00000016308			ENSRNOG00000016308	ENSRNOG00000016308	Il10ra	interleukin 10 receptor subunit alpha [Source:RGD Symbol;Acc:620138]	ARRAYEXPRESS,ENSG
ENSRNOG00000005796	1.28792	7.47439	112.774	2.41781e-26	9.32753e-25	ENSRNOG00000005796			ENSRNOG00000005796	ENSRNOG00000005796	Ctnna1	catenin alpha 1 [Source:RGD Symbol;Acc:1359485]	ARRAYEXPRESS,ENSG
ENSRNOG00000033747	1.99368	3.41377	112.375	2.95733e-26	1.13797e-24	ENSRNOG00000033747			ENSRNOG00000033747	ENSRNOG00000033747	Sp110	SP110 nuclear body protein [Source:RGD Symbol;Acc:1310173]	ARRAYEXPRESS,ENSG
ENSRNOG00000004226	2.03563	3.01615	111.688	4.18254e-26	1.6053e-24	ENSRNOG00000004226			ENSRNOG00000004226	ENSRNOG00000004226	Irak3	interleukin-1 receptor-associated kinase 3 [Source:RGD Symbol;Acc:1308846]	ARRAYEXPRESS,ENSG
ENSRNOG00000021644	2.17932	2.87777	111.242	5.236e-26	2.00451e-24	ENSRNOG00000021644			ENSRNOG00000021644	ENSRNOG00000021644	Slc15a3	solute carrier family 15 member 3 [Source:RGD Symbol;Acc:628663]	ARRAYEXPRESS,ENSG
ENSRNOG00000019270	2.2813	3.24806	111.014	5.87467e-26	2.24329e-24	ENSRNOG00000019270			ENSRNOG00000019270	ENSRNOG00000019270	P2ry6	pyrimidinergic receptor P2Y6 [Source:RGD Symbol;Acc:620269]	ARRAYEXPRESS,ENSG
ENSRNOG00000020845	2.5397	3.5923	110.737	6.75617e-26	2.57335e-24	ENSRNOG00000020845			ENSRNOG00000020845	ENSRNOG00000020845	Tyrobp	transmembrane immune signaling adaptor Tyrobp [Source:RGD Symbol;Acc:1303081]	ARRAYEXPRESS,ENSG
ENSRNOG00000016372	1.99822	4.00758	110.655	7.04263e-26	2.67567e-24	ENSRNOG00000016372			ENSRNOG00000016372	ENSRNOG00000016372	Slc12a7	solute carrier family 12 member 7 [Source:RGD Symbol;Acc:1359672]	ARRAYEXPRESS,ENSG
ENSRNOG00000003544	3.94295	1.69761	110.62	7.16697e-26	2.71603e-24	ENSRNOG00000003544			ENSRNOG00000003544	ENSRNOG00000003544	Tbx4	T-box transcription factor 4 [Source:RGD Symbol;Acc:1309057]	ARRAYEXPRESS,ENSG
ENSRNOG00000006995	1.65851	6.18709	110.464	7.75376e-26	2.931e-24	ENSRNOG00000006995			ENSRNOG00000006995	ENSRNOG00000006995	Ano6	anoctamin 6 [Source:RGD Symbol;Acc:1304765]	ARRAYEXPRESS,ENSG
ENSRNOG00000031896	1.52399	5.61715	110.38	8.08882e-26	3.04997e-24	ENSRNOG00000031896			ENSRNOG00000031896	ENSRNOG00000031896	Stt3a	STT3 oligosaccharyltransferase complex catalytic subunit A [Source:RGD Symbol;Acc:1565793]	ARRAYEXPRESS,ENSG
ENSRNOG00000038835	2.83157	1.90428	110.341	8.24909e-26	3.10261e-24	ENSRNOG00000038835			ENSRNOG00000038835	ENSRNOG00000038835	Cd86	CD86 molecule [Source:RGD Symbol;Acc:628714]	ARRAYEXPRESS,ENSG
ENSRNOG00000016166	2.62667	3.15166	110.054	9.53747e-26	3.57822e-24	ENSRNOG00000016166			ENSRNOG00000016166	ENSRNOG00000016166	Pdlim1	PDZ and LIM domain 1 [Source:RGD Symbol;Acc:68324]	ARRAYEXPRESS,ENSG
ENSRNOG00000002657	2.05208	4.15305	109.953	1.00353e-25	3.75561e-24	ENSRNOG00000002657			ENSRNOG00000002657	ENSRNOG00000002657	Pla2g4a	phospholipase A2 group IVA [Source:RGD Symbol;Acc:67366]	ARRAYEXPRESS,ENSG
ENSRNOG00000016306	1.41154	4.74523	109.835	1.06496e-25	3.97558e-24	ENSRNOG00000016306			ENSRNOG00000016306	ENSRNOG00000016306	Adgrv1	adhesion G protein-coupled receptor V1 [Source:RGD Symbol;Acc:1562101]	ARRAYEXPRESS,ENSG
ENSRNOG00000032002	-1.64823	4.31683	109.794	1.0872e-25	4.04853e-24	ENSRNOG00000032002			ENSRNOG00000032002	ENSRNOG00000032002	Hapln1	hyaluronan and proteoglycan link protein 1 [Source:RGD Symbol;Acc:2412]	ARRAYEXPRESS,ENSG
ENSRNOG00000049033	2.11505	2.91992	109.494	1.26498e-25	4.6989e-24	ENSRNOG00000049033			ENSRNOG00000049033	ENSRNOG00000049033	Racgap1	Rac GTPase-activating protein 1 [Source:RGD Symbol;Acc:1305912]	ARRAYEXPRESS,ENSG
ENSRNOG00000008990	1.72661	4.89645	109.4	1.32604e-25	4.91356e-24	ENSRNOG00000008990			ENSRNOG00000008990	ENSRNOG00000008990	Amotl1	angiomotin-like 1 [Source:RGD Symbol;Acc:1305268]	ARRAYEXPRESS,ENSG
ENSRNOG00000037134	1.99526	4.13333	109.364	1.35082e-25	4.99306e-24	ENSRNOG00000037134			ENSRNOG00000037134	ENSRNOG00000037134	Shc4	SHC adaptor protein 4 [Source:RGD Symbol;Acc:1583644]	ARRAYEXPRESS,ENSG
ENSRNOG00000013220	2.12323	3.53417	108.808	1.78779e-25	6.59199e-24	ENSRNOG00000013220			ENSRNOG00000013220	ENSRNOG00000013220	Arhgap45	Rho GTPase activating protein 45 [Source:RGD Symbol;Acc:1308662]	ARRAYEXPRESS,ENSG
ENSRNOG00000070230	1.34836	5.82375	108.781	1.81253e-25	6.66683e-24	ENSRNOG00000070230			ENSRNOG00000070230	ENSRNOG00000070230	Nhlrc3	NHL repeat containing 3 [Source:RGD Symbol;Acc:1565414]	ARRAYEXPRESS,ENSG
ENSRNOG00000002451	5.55637	-0.0542394	108.559	2.02717e-25	7.43807e-24	ENSRNOG00000002451			ENSRNOG00000002451	ENSRNOG00000002451	Fndc3c1	fibronectin type III domain containing 3C1 [Source:RGD Symbol;Acc:1563846]	ARRAYEXPRESS,ENSG
ENSRNOG00000056714	2.30452	3.26284	108.436	2.15738e-25	7.89653e-24	ENSRNOG00000056714			ENSRNOG00000056714	ENSRNOG00000056714	Sla	src-like adaptor [Source:RGD Symbol;Acc:631373]	ARRAYEXPRESS,ENSG
ENSRNOG00000019500	4.72873	0.075218	108.411	2.18411e-25	7.97494e-24	ENSRNOG00000019500			ENSRNOG00000019500	ENSRNOG00000019500	Cyp1a1	cytochrome P450, family 1, subfamily a, polypeptide 1 [Source:RGD Symbol;Acc:2458]	ARRAYEXPRESS,ENSG
ENSRNOG00000057569	2.32509	7.15596	108.138	2.50676e-25	9.1308e-24	ENSRNOG00000057569			ENSRNOG00000057569	ENSRNOG00000057569	Ahnak	AHNAK nucleoprotein [Source:RGD Symbol;Acc:619779]	ARRAYEXPRESS,ENSG
ENSRNOG00000001607	2.24577	5.08046	107.816	2.94906e-25	1.07159e-23	ENSRNOG00000001607			ENSRNOG00000001607	ENSRNOG00000001607	Adamts1	ADAM metallopeptidase with thrombospondin type 1 motif, 1 [Source:RGD Symbol;Acc:621241]	ARRAYEXPRESS,ENSG
ENSRNOG00000023428	2.73156	2.03533	107.807	2.96278e-25	1.07265e-23	ENSRNOG00000023428			ENSRNOG00000023428	ENSRNOG00000023428	Pik3r5	phosphoinositide-3-kinase, regulatory subunit 5 [Source:RGD Symbol;Acc:1563261]	ARRAYEXPRESS,ENSG
ENSRNOG00000000281	-1.9574	4.75363	107.805	2.96627e-25	1.07265e-23	ENSRNOG00000000281			ENSRNOG00000000281	ENSRNOG00000000281	Prodh	proline dehydrogenase [Source:RGD Symbol;Acc:1590932]	ARRAYEXPRESS,ENSG
ENSRNOG00000009740	-1.35052	6.3592	107.578	3.32503e-25	1.19949e-23	ENSRNOG00000009740			ENSRNOG00000009740	ENSRNOG00000009740	Slco1c1	solute carrier organic anion transporter family, member 1c1 [Source:RGD Symbol;Acc:628660]	ARRAYEXPRESS,ENSG
ENSRNOG00000058388	2.24223	4.21391	107.515	3.43227e-25	1.23521e-23	ENSRNOG00000058388			ENSRNOG00000058388	ENSRNOG00000058388	Zfp36	zinc finger protein 36 [Source:RGD Symbol;Acc:620722]	ARRAYEXPRESS,ENSG
ENSRNOG00000017689	-1.70475	6.99496	107.468	3.51572e-25	1.26221e-23	ENSRNOG00000017689			ENSRNOG00000017689	ENSRNOG00000017689	Itih3	inter-alpha trypsin inhibitor, heavy chain 3 [Source:RGD Symbol;Acc:620633]	ARRAYEXPRESS,ENSG
ENSRNOG00000023410	2.73155	2.1164	107.41	3.61997e-25	1.29654e-23	ENSRNOG00000023410			ENSRNOG00000023410	ENSRNOG00000023410	Apol9a	apolipoprotein L 9a [Source:RGD Symbol;Acc:1562332]	ARRAYEXPRESS,ENSG
ENSRNOG00000021507	-1.50823	5.73222	107.378	3.67844e-25	1.31434e-23	ENSRNOG00000021507			ENSRNOG00000021507	ENSRNOG00000021507	Luzp2	leucine zipper protein 2 [Source:RGD Symbol;Acc:6496163]	ARRAYEXPRESS,ENSG
ENSRNOG00000009094	1.46498	7.67907	107.275	3.87579e-25	1.3808e-23	ENSRNOG00000009094			ENSRNOG00000009094	ENSRNOG00000009094	Nudt4	nudix hydrolase 4 [Source:RGD Symbol;Acc:621355]	ARRAYEXPRESS,ENSG
ENSRNOG00000049075	1.82297	6.4888	107.271	3.88284e-25	1.3808e-23	ENSRNOG00000049075			ENSRNOG00000049075	ENSRNOG00000049075	Fabp5	fatty acid binding protein 5 [Source:RGD Symbol;Acc:70997]	ARRAYEXPRESS,ENSG
ENSRNOG00000036703	4.81159	1.57158	107.156	4.11423e-25	1.45963e-23	ENSRNOG00000036703			ENSRNOG00000036703	ENSRNOG00000036703	Itgax	integrin subunit alpha X [Source:RGD Symbol;Acc:1561123]	ARRAYEXPRESS,ENSG
ENSRNOG00000019573	1.84247	3.62153	107.122	4.18525e-25	1.48132e-23	ENSRNOG00000019573			ENSRNOG00000019573	ENSRNOG00000019573	Lcat	lecithin cholesterol acyltransferase [Source:RGD Symbol;Acc:2993]	ARRAYEXPRESS,ENSG
ENSRNOG00000039494	-2.36114	2.45445	107.035	4.37365e-25	1.54436e-23	ENSRNOG00000039494			ENSRNOG00000039494	ENSRNOG00000039494	Aass	aminoadipate-semialdehyde synthase [Source:RGD Symbol;Acc:1310811]	ARRAYEXPRESS,ENSG
ENSRNOG00000056457	1.75208	7.59045	106.871	4.75161e-25	1.67388e-23	ENSRNOG00000056457			ENSRNOG00000056457	ENSRNOG00000056457	Gpd1	glycerol-3-phosphate dehydrogenase 1 [Source:RGD Symbol;Acc:621381]	ARRAYEXPRESS,ENSG
ENSRNOG00000012543	2.27525	2.43923	106.764	5.01454e-25	1.76237e-23	ENSRNOG00000012543			ENSRNOG00000012543	ENSRNOG00000012543	Mcm3	minichromosome maintenance complex component 3 [Source:RGD Symbol;Acc:1305168]	ARRAYEXPRESS,ENSG
ENSRNOG00000024899	5.17206	4.08661	106.701	5.17554e-25	1.8147e-23	ENSRNOG00000024899			ENSRNOG00000024899	ENSRNOG00000024899	Cxcl13	C-X-C motif chemokine ligand 13 [Source:RGD Symbol;Acc:1564256]	ARRAYEXPRESS,ENSG
ENSRNOG00000002610	1.49997	6.06239	106.688	5.20947e-25	1.82234e-23	ENSRNOG00000002610			ENSRNOG00000002610	ENSRNOG00000002610	Carhsp1	calcium regulated heat stable protein 1 [Source:RGD Symbol;Acc:708415]	ARRAYEXPRESS,ENSG
ENSRNOG00000062959	1.29803	8.71559	106.637	5.34684e-25	1.86605e-23	ENSRNOG00000062959			ENSRNOG00000062959	ENSRNOG00000062959	Ccnd2	cyclin D2 [Source:RGD Symbol;Acc:621083]	ARRAYEXPRESS,ENSG
ENSRNOG00000013987	1.90393	5.20147	106.578	5.50853e-25	1.91802e-23	ENSRNOG00000013987			ENSRNOG00000013987	ENSRNOG00000013987	Sbno2	strawberry notch homolog 2 [Source:RGD Symbol;Acc:1307194]	ARRAYEXPRESS,ENSG
ENSRNOG00000013967	1.86469	3.71015	106.247	6.51103e-25	2.26183e-23	ENSRNOG00000013967			ENSRNOG00000013967	ENSRNOG00000013967	Blnk	B-cell linker [Source:RGD Symbol;Acc:1561933]	ARRAYEXPRESS,ENSG
ENSRNOG00000002057	2.41489	2.32041	106.225	6.58304e-25	2.28156e-23	ENSRNOG00000002057			ENSRNOG00000002057	ENSRNOG00000002057	Slc10a6	solute carrier family 10 member 6 [Source:RGD Symbol;Acc:727800]	ARRAYEXPRESS,ENSG
ENSRNOG00000000614	2.72707	4.63601	105.827	8.04663e-25	2.78239e-23	ENSRNOG00000000614			ENSRNOG00000000614	ENSRNOG00000000614	Bicc1	BicC family RNA binding protein 1 [Source:RGD Symbol;Acc:1307459]	ARRAYEXPRESS,ENSG
ENSRNOG00000030914	4.69874	0.162525	105.584	9.09493e-25	3.13765e-23	ENSRNOG00000030914			ENSRNOG00000030914	ENSRNOG00000030914	Lexm	lymphocyte expansion molecule [Source:RGD Symbol;Acc:1559493]	ARRAYEXPRESS,ENSG
ENSRNOG00000010085	-2.59398	3.97809	105.278	1.06175e-24	3.6545e-23	ENSRNOG00000010085			ENSRNOG00000010085	ENSRNOG00000010085	Cldn10	claudin 10 [Source:RGD Symbol;Acc:1308027]	ARRAYEXPRESS,ENSG
ENSRNOG00000015845	1.96919	6.54077	105.091	1.16656e-24	4.00607e-23	ENSRNOG00000015845			ENSRNOG00000015845	ENSRNOG00000015845	Niban2	niban apoptosis regulator 2 [Source:RGD Symbol;Acc:1307018]	ARRAYEXPRESS,ENSG
ENSRNOG00000020673	1.40583	6.90532	105.047	1.19295e-24	4.08735e-23	ENSRNOG00000020673			ENSRNOG00000020673	ENSRNOG00000020673	Pbxip1	PBX homeobox interacting protein 1 [Source:RGD Symbol;Acc:1305180]	ARRAYEXPRESS,ENSG
ENSRNOG00000010319	1.66668	6.04827	104.953	1.25049e-24	4.27475e-23	ENSRNOG00000010319			ENSRNOG00000010319	ENSRNOG00000010319	Lcp1	lymphocyte cytosolic protein 1 [Source:RGD Symbol;Acc:1308288]	ARRAYEXPRESS,ENSG
ENSRNOG00000013747	1.66692	4.14329	104.719	1.40767e-24	4.80113e-23	ENSRNOG00000013747			ENSRNOG00000013747	ENSRNOG00000013747	Sh3bp2	SH3-domain binding protein 2 [Source:RGD Symbol;Acc:1310588]	ARRAYEXPRESS,ENSG
ENSRNOG00000022884	2.2857	2.64848	104.627	1.47462e-24	5.01805e-23	ENSRNOG00000022884			ENSRNOG00000022884	ENSRNOG00000022884	Cd84	CD84 molecule [Source:RGD Symbol;Acc:1564553]	ARRAYEXPRESS,ENSG
ENSRNOG00000010941	1.54259	4.17912	104.334	1.70974e-24	5.80498e-23	ENSRNOG00000010941			ENSRNOG00000010941	ENSRNOG00000010941	Tifa	TRAF-interacting protein with forkhead-associated domain [Source:RGD Symbol;Acc:1359151]	ARRAYEXPRESS,ENSG
ENSRNOG00000009787	2.38027	2.68658	104.09	1.93355e-24	6.55007e-23	ENSRNOG00000009787			ENSRNOG00000009787	ENSRNOG00000009787	Efcc1	EF-hand and coiled-coil domain containing 1 [Source:RGD Symbol;Acc:1596494]	ARRAYEXPRESS,ENSG
ENSRNOG00000023005	5.1561	-0.0554214	103.67	2.39004e-24	8.07822e-23	ENSRNOG00000023005			ENSRNOG00000023005	ENSRNOG00000023005	LOC681325	predicted gene 6377 [Source:MGI Symbol;Acc:MGI:3647255]	ARRAYEXPRESS,ENSG
ENSRNOG00000033100	2.49216	2.41346	103.664	2.39766e-24	8.08578e-23	ENSRNOG00000033100			ENSRNOG00000033100	ENSRNOG00000033100	Fth1-ps5	ferritin heavy chain 1, pseudogene 5 [Source:RGD Symbol;Acc:1596174]	ARRAYEXPRESS,ENSG
ENSRNOG00000019018	1.5368	7.07955	103.141	3.12095e-24	1.05014e-22	ENSRNOG00000019018			ENSRNOG00000019018	ENSRNOG00000019018	Plat	plasminogen activator, tissue type [Source:RGD Symbol;Acc:3342]	ARRAYEXPRESS,ENSG
ENSRNOG00000050547	1.44864	4.68829	102.799	3.71011e-24	1.24559e-22	ENSRNOG00000050547			ENSRNOG00000050547	ENSRNOG00000050547	Syngr2	synaptogyrin 2 [Source:RGD Symbol;Acc:621334]	ARRAYEXPRESS,ENSG
ENSRNOG00000003338	1.69604	6.12246	102.771	3.76143e-24	1.26e-22	ENSRNOG00000003338			ENSRNOG00000003338	ENSRNOG00000003338	Pmp22	peripheral myelin protein 22 [Source:RGD Symbol;Acc:3359]	ARRAYEXPRESS,ENSG
ENSRNOG00000015538	-1.44065	4.54021	102.654	3.99085e-24	1.33387e-22	ENSRNOG00000015538			ENSRNOG00000015538	ENSRNOG00000015538	Abcd2	ATP binding cassette subfamily D member 2 [Source:RGD Symbol;Acc:69244]	ARRAYEXPRESS,ENSG
ENSRNOG00000002101	1.23395	6.35832	102.609	4.08284e-24	1.3587e-22	ENSRNOG00000002101			ENSRNOG00000002101	ENSRNOG00000002101	Paics	phosphoribosylaminoimidazole carboxylase and phosphoribosylaminoimidazolesuccinocarboxamide synthase [Source:RGD Symbol;Acc:620066]	ARRAYEXPRESS,ENSG
ENSRNOG00000065935	6.25482	1.13898	102.609	4.08326e-24	1.3587e-22	ENSRNOG00000065935			ENSRNOG00000065935	ENSRNOG00000065935	Kng2	kininogen 2 [Source:RGD Symbol;Acc:2980]	ARRAYEXPRESS,ENSG
ENSRNOG00000018109	1.39169	7.4328	102.602	4.0971e-24	1.36029e-22	ENSRNOG00000018109			ENSRNOG00000018109	ENSRNOG00000018109	Clic4	chloride intracellular channel 4 [Source:RGD Symbol;Acc:61857]	ARRAYEXPRESS,ENSG
ENSRNOG00000018126	1.7192	6.12406	102.496	4.32347e-24	1.43228e-22	ENSRNOG00000018126			ENSRNOG00000018126	ENSRNOG00000018126	Abca1	ATP binding cassette subfamily A member 1 [Source:RGD Symbol;Acc:631344]	ARRAYEXPRESS,ENSG
ENSRNOG00000004361	2.04848	2.99364	102.411	4.51168e-24	1.49134e-22	ENSRNOG00000004361			ENSRNOG00000004361	ENSRNOG00000004361	Parp10	poly (ADP-ribose) polymerase family, member 10 [Source:RGD Symbol;Acc:7744876]	ARRAYEXPRESS,ENSG
ENSRNOG00000026821	1.79665	4.19906	102.29	4.79619e-24	1.5819e-22	ENSRNOG00000026821			ENSRNOG00000026821	ENSRNOG00000026821	Arhgap42	Rho GTPase activating protein 42 [Source:RGD Symbol;Acc:1564081]	ARRAYEXPRESS,ENSG
ENSRNOG00000046001	3.22118	3.46026	101.966	5.64799e-24	1.85876e-22	ENSRNOG00000046001			ENSRNOG00000046001	ENSRNOG00000046001	AABR07030823.1	forkhead box J1 [Source:RGD Symbol;Acc:621764]	ARRAYEXPRESS,ENSG
ENSRNOG00000028016	2.41981	2.15077	101.57	6.89752e-24	2.26501e-22	ENSRNOG00000028016			ENSRNOG00000028016	ENSRNOG00000028016	Ncf2	neutrophil cytosolic factor 2 [Source:RGD Symbol;Acc:1309424]	ARRAYEXPRESS,ENSG
ENSRNOG00000002358	1.50548	5.7436	101.379	7.59762e-24	2.48946e-22	ENSRNOG00000002358			ENSRNOG00000002358	ENSRNOG00000002358	Scpep1	serine carboxypeptidase 1 [Source:RGD Symbol;Acc:620067]	ARRAYEXPRESS,ENSG
ENSRNOG00000016648	7.14547	-0.568158	101.366	7.64557e-24	2.49972e-22	ENSRNOG00000016648			ENSRNOG00000016648	ENSRNOG00000016648	Gulo	gulonolactone (L-) oxidase [Source:RGD Symbol;Acc:620701]	ARRAYEXPRESS,ENSG
ENSRNOG00000012881	3.82685	5.48919	101.277	7.99721e-24	2.609e-22	ENSRNOG00000012881			ENSRNOG00000012881	ENSRNOG00000012881	Fgl2	fibrinogen-like 2 [Source:RGD Symbol;Acc:620170]	ARRAYEXPRESS,ENSG
ENSRNOG00000029830	5.43828	-0.377246	101.178	8.40871e-24	2.7373e-22	ENSRNOG00000029830			ENSRNOG00000029830	ENSRNOG00000029830	Adm2	adrenomedullin 2 [Source:RGD Symbol;Acc:1302971]	ARRAYEXPRESS,ENSG
ENSRNOG00000067441	1.31756	6.35798	101.1	8.74482e-24	2.84055e-22	ENSRNOG00000067441			ENSRNOG00000067441	ENSRNOG00000067441	H1f2	H1.2 linker histone, cluster member [Source:RGD Symbol;Acc:1587893]	ARRAYEXPRESS,ENSG
ENSRNOG00000048161	3.10991	1.47882	101.06	8.92266e-24	2.89206e-22	ENSRNOG00000048161			ENSRNOG00000048161	ENSRNOG00000048161	Tlr9	toll-like receptor 9 [Source:RGD Symbol;Acc:631352]	ARRAYEXPRESS,ENSG
ENSRNOG00000023109	1.65774	5.69212	101.05	8.96811e-24	2.90053e-22	ENSRNOG00000023109			ENSRNOG00000023109	ENSRNOG00000023109	Icoslg	inducible T-cell co-stimulator ligand [Source:RGD Symbol;Acc:1562791]	ARRAYEXPRESS,ENSG
ENSRNOG00000010253	2.68776	2.66285	101.023	9.09064e-24	2.93383e-22	ENSRNOG00000010253			ENSRNOG00000010253	ENSRNOG00000010253	Cd163	CD163 molecule [Source:RGD Symbol;Acc:1310382]	ARRAYEXPRESS,ENSG
ENSRNOG00000010240	2.26434	2.4313	100.894	9.70189e-24	3.12438e-22	ENSRNOG00000010240			ENSRNOG00000010240	ENSRNOG00000010240	Tent5a	terminal nucleotidyltransferase 5A [Source:RGD Symbol;Acc:1311381]	ARRAYEXPRESS,ENSG
ENSRNOG00000015588	1.58189	4.33433	100.501	1.18345e-23	3.80299e-22	ENSRNOG00000015588			ENSRNOG00000015588	ENSRNOG00000015588	Nol3	nucleolar protein 3 [Source:RGD Symbol;Acc:708558]	ARRAYEXPRESS,ENSG
ENSRNOG00000007133	1.17552	7.11154	100.277	1.32486e-23	4.24832e-22	ENSRNOG00000007133			ENSRNOG00000007133	ENSRNOG00000007133	Plxnb2	plexin B2 [Source:RGD Symbol;Acc:1305495]	ARRAYEXPRESS,ENSG
ENSRNOG00000003310	1.78984	4.71056	99.9396	1.57117e-23	5.02742e-22	ENSRNOG00000003310			ENSRNOG00000003310	ENSRNOG00000003310	Tmem63a	transmembrane protein 63a [Source:RGD Symbol;Acc:1306829]	ARRAYEXPRESS,ENSG
ENSRNOG00000016890	1.60857	4.60568	99.7108	1.76356e-23	5.63099e-22	ENSRNOG00000016890			ENSRNOG00000016890	ENSRNOG00000016890	Tppp3	tubulin polymerization-promoting protein family member 3 [Source:RGD Symbol;Acc:1305061]	ARRAYEXPRESS,ENSG
ENSRNOG00000057058	2.54667	2.12748	99.5345	1.92777e-23	6.14226e-22	ENSRNOG00000057058			ENSRNOG00000057058	ENSRNOG00000057058	Cd300a	Cd300a molecule [Source:RGD Symbol;Acc:1583719]	ARRAYEXPRESS,ENSG
ENSRNOG00000020657	1.53785	5.13991	99.3886	2.07513e-23	6.59779e-22	ENSRNOG00000020657			ENSRNOG00000020657	ENSRNOG00000020657	Shc1	SHC adaptor protein 1 [Source:RGD Symbol;Acc:620446]	ARRAYEXPRESS,ENSG
ENSRNOG00000057556	1.31741	5.53353	99.3351	2.13191e-23	6.76396e-22	ENSRNOG00000057556			ENSRNOG00000057556	ENSRNOG00000057556	Pdzrn3	PDZ domain containing RING finger 3 [Source:RGD Symbol;Acc:1305250]	ARRAYEXPRESS,ENSG
ENSRNOG00000014453	1.51304	6.58839	99.2875	2.18384e-23	6.91412e-22	ENSRNOG00000014453			ENSRNOG00000014453	ENSRNOG00000014453	Anxa5	annexin A5 [Source:RGD Symbol;Acc:2120]	ARRAYEXPRESS,ENSG
ENSRNOG00000018251	3.28171	5.17658	99.2419	2.23465e-23	7.06007e-22	ENSRNOG00000018251			ENSRNOG00000018251	ENSRNOG00000018251	Mrc1	mannose receptor, C type 1 [Source:RGD Symbol;Acc:1309353]	ARRAYEXPRESS,ENSG
ENSRNOG00000009325	1.25849	5.79895	99.1372	2.35599e-23	7.4278e-22	ENSRNOG00000009325			ENSRNOG00000009325	ENSRNOG00000009325	Fuca1	alpha-L-fucosidase 1 [Source:RGD Symbol;Acc:2636]	ARRAYEXPRESS,ENSG
ENSRNOG00000017191	1.60599	5.02416	98.8734	2.69176e-23	8.46861e-22	ENSRNOG00000017191			ENSRNOG00000017191	ENSRNOG00000017191	Trim5	tripartite motif-containing 5 [Source:RGD Symbol;Acc:1304579]	ARRAYEXPRESS,ENSG
ENSRNOG00000046327	1.3956	6.51632	98.821	2.76392e-23	8.67745e-22	ENSRNOG00000046327			ENSRNOG00000046327	ENSRNOG00000046327	Rbpj	recombination signal binding protein for immunoglobulin kappa J region [Source:RGD Symbol;Acc:1593096]	ARRAYEXPRESS,ENSG
ENSRNOG00000018005	4.93836	-0.420456	98.7814	2.81966e-23	8.83394e-22	ENSRNOG00000018005			ENSRNOG00000018005	ENSRNOG00000018005	Duoxa1	dual oxidase maturation factor 1 [Source:RGD Symbol;Acc:1306601]	ARRAYEXPRESS,ENSG
ENSRNOG00000029682	1.50397	5.94559	98.6071	3.0791e-23	9.62667e-22	ENSRNOG00000029682			ENSRNOG00000029682	ENSRNOG00000029682	Clic1	chloride intracellular channel 1 [Source:RGD Symbol;Acc:1303043]	ARRAYEXPRESS,ENSG
ENSRNOG00000012074	1.3488	6.24816	98.5005	3.24937e-23	1.01379e-21	ENSRNOG00000012074			ENSRNOG00000012074	ENSRNOG00000012074	Ifngr1	interferon gamma receptor 1 [Source:RGD Symbol;Acc:620570]	ARRAYEXPRESS,ENSG
ENSRNOG00000002208	1.5989	3.78717	97.857	4.49711e-23	1.40017e-21	ENSRNOG00000002208			ENSRNOG00000002208	ENSRNOG00000002208	Shroom3	shroom family member 3 [Source:RGD Symbol;Acc:1310470]	ARRAYEXPRESS,ENSG
ENSRNOG00000026941	-1.59109	6.61975	97.7475	4.75284e-23	1.47673e-21	ENSRNOG00000026941			ENSRNOG00000026941	ENSRNOG00000026941	Tril	TLR4 interactor with leucine-rich repeats [Source:RGD Symbol;Acc:1310827]	ARRAYEXPRESS,ENSG
ENSRNOG00000010381	1.38092	5.28906	97.7168	4.82715e-23	1.49672e-21	ENSRNOG00000010381			ENSRNOG00000010381	ENSRNOG00000010381	Mknk1	MAPK interacting serine/threonine kinase 1 [Source:RGD Symbol;Acc:1559603]	ARRAYEXPRESS,ENSG
ENSRNOG00000015992	6.68522	0.514629	97.7089	4.84649e-23	1.49962e-21	ENSRNOG00000015992			ENSRNOG00000015992	ENSRNOG00000015992	Ccl20	C-C motif chemokine ligand 20 [Source:RGD Symbol;Acc:3646]	ARRAYEXPRESS,ENSG
ENSRNOG00000005810	2.66978	1.81004	97.3669	5.7601e-23	1.77864e-21	ENSRNOG00000005810			ENSRNOG00000005810	ENSRNOG00000005810	Nlrc4	NLR family, CARD domain containing 4 [Source:RGD Symbol;Acc:1309831]	ARRAYEXPRESS,ENSG
ENSRNOG00000015036	1.55841	4.52252	97.276	6.03071e-23	1.85838e-21	ENSRNOG00000015036			ENSRNOG00000015036	ENSRNOG00000015036	Ccn2	cellular communication network factor 2 [Source:RGD Symbol;Acc:621392]	ARRAYEXPRESS,ENSG
ENSRNOG00000054890	2.54268	8.20837	97.1056	6.57279e-23	2.02127e-21	ENSRNOG00000054890			ENSRNOG00000054890	ENSRNOG00000054890	Flna	filamin A [Source:RGD Symbol;Acc:1560614]	ARRAYEXPRESS,ENSG
ENSRNOG00000011781	1.59794	5.43966	97.0796	6.65948e-23	2.04374e-21	ENSRNOG00000011781			ENSRNOG00000011781	ENSRNOG00000011781	Oplah	5-oxoprolinase (ATP-hydrolysing) [Source:RGD Symbol;Acc:620956]	ARRAYEXPRESS,ENSG
ENSRNOG00000028774	2.41655	3.75752	97.0255	6.84416e-23	2.09613e-21	ENSRNOG00000028774			ENSRNOG00000028774	ENSRNOG00000028774	Vgll3	vestigial-like family member 3 [Source:RGD Symbol;Acc:1560030]	ARRAYEXPRESS,ENSG
ENSRNOG00000017020	1.51106	4.96945	96.8023	7.66084e-23	2.34147e-21	ENSRNOG00000017020			ENSRNOG00000017020	ENSRNOG00000017020	Inpp5d	inositol polyphosphate-5-phosphatase D [Source:RGD Symbol;Acc:2914]	ARRAYEXPRESS,ENSG
ENSRNOG00000049187	5.29644	0.364184	96.6771	8.16058e-23	2.48914e-21	ENSRNOG00000049187			ENSRNOG00000049187	ENSRNOG00000049187	RGD1563738	similar to Discs, large homolog 5 (Placenta and prostate DLG) [Source:RGD Symbol;Acc:1563738]	ARRAYEXPRESS,ENSG
ENSRNOG00000015354	3.55949	6.01939	96.6171	8.41207e-23	2.56065e-21	ENSRNOG00000015354			ENSRNOG00000015354	ENSRNOG00000015354	Aox1	aldehyde oxidase 1 [Source:RGD Symbol;Acc:620528]	ARRAYEXPRESS,ENSG
ENSRNOG00000023830	1.5227	4.30717	96.5499	8.70225e-23	2.64362e-21	ENSRNOG00000023830			ENSRNOG00000023830	ENSRNOG00000023830	Dnase2	deoxyribonuclease 2, lysosomal [Source:RGD Symbol;Acc:621457]	ARRAYEXPRESS,ENSG
ENSRNOG00000005958	1.15963	7.18802	96.5296	8.79202e-23	2.66549e-21	ENSRNOG00000005958			ENSRNOG00000005958	ENSRNOG00000005958	Rrbp1	ribosome binding protein 1 [Source:RGD Symbol;Acc:1306536]	ARRAYEXPRESS,ENSG
ENSRNOG00000023463	1.82785	4.42971	96.5118	8.87134e-23	2.68412e-21	ENSRNOG00000023463			ENSRNOG00000023463	ENSRNOG00000023463	Parp9	poly (ADP-ribose) polymerase family, member 9 [Source:RGD Symbol;Acc:1307534]	ARRAYEXPRESS,ENSG
ENSRNOG00000007390	1.41245	4.8147	96.0621	1.11338e-22	3.35868e-21	ENSRNOG00000007390			ENSRNOG00000007390	ENSRNOG00000007390	Nfkbia	NFKB inhibitor alpha [Source:RGD Symbol;Acc:3171]	ARRAYEXPRESS,ENSG
ENSRNOG00000002045	1.72952	6.64735	96.06	1.11456e-22	3.35868e-21	ENSRNOG00000002045			ENSRNOG00000002045	ENSRNOG00000002045	Anxa3	annexin A3 [Source:RGD Symbol;Acc:2119]	ARRAYEXPRESS,ENSG
ENSRNOG00000050231	1.54063	6.76901	96.0016	1.14788e-22	3.45216e-21	ENSRNOG00000050231			ENSRNOG00000050231	ENSRNOG00000050231	Gng12	G protein subunit gamma 12 [Source:RGD Symbol;Acc:621516]	ARRAYEXPRESS,ENSG
ENSRNOG00000004143	1.26713	6.97375	95.9148	1.19936e-22	3.59974e-21	ENSRNOG00000004143			ENSRNOG00000004143	ENSRNOG00000004143	Adipor1	adiponectin receptor 1 [Source:RGD Symbol;Acc:1303151]	ARRAYEXPRESS,ENSG
ENSRNOG00000013820	4.08433	0.868366	95.8215	1.25721e-22	3.76585e-21	ENSRNOG00000013820			ENSRNOG00000013820	ENSRNOG00000013820	Tnfrsf14	TNF receptor superfamily member 14 [Source:RGD Symbol;Acc:1310115]	ARRAYEXPRESS,ENSG
ENSRNOG00000009088	1.10937	6.89637	95.5259	1.45968e-22	4.36361e-21	ENSRNOG00000009088			ENSRNOG00000009088	ENSRNOG00000009088	Txnrd1	thioredoxin reductase 1 [Source:RGD Symbol;Acc:61959]	ARRAYEXPRESS,ENSG
ENSRNOG00000005669	2.33144	3.78817	95.3901	1.5633e-22	4.66411e-21	ENSRNOG00000005669			ENSRNOG00000005669	ENSRNOG00000005669	Car8	carbonic anhydrase 8 [Source:RGD Symbol;Acc:1304709]	ARRAYEXPRESS,ENSG
ENSRNOG00000033434	3.56965	1.49288	95.2702	1.66092e-22	4.94552e-21	ENSRNOG00000033434			ENSRNOG00000033434	ENSRNOG00000033434	Casp12	caspase 12 [Source:RGD Symbol;Acc:621758]	ARRAYEXPRESS,ENSG
ENSRNOG00000007650	1.8695	6.71519	95.1131	1.79809e-22	5.34335e-21	ENSRNOG00000007650			ENSRNOG00000007650	ENSRNOG00000007650	Cd63	Cd63 molecule [Source:RGD Symbol;Acc:62080]	ARRAYEXPRESS,ENSG
ENSRNOG00000050539	3.35236	4.98601	94.9332	1.96923e-22	5.84036e-21	ENSRNOG00000050539			ENSRNOG00000050539	ENSRNOG00000050539	Fbln5	fibulin 5 [Source:RGD Symbol;Acc:2594]	ARRAYEXPRESS,ENSG
ENSRNOG00000013552	-1.40124	4.86901	94.7059	2.2088e-22	6.53797e-21	ENSRNOG00000013552			ENSRNOG00000013552	ENSRNOG00000013552	Scd	stearoyl-CoA desaturase [Source:RGD Symbol;Acc:621176]	ARRAYEXPRESS,ENSG
ENSRNOG00000026702	3.36203	1.5086	94.4866	2.46761e-22	7.28964e-21	ENSRNOG00000026702			ENSRNOG00000026702	ENSRNOG00000026702	Jaml	junction adhesion molecule like [Source:RGD Symbol;Acc:1562572]	ARRAYEXPRESS,ENSG
ENSRNOG00000014783	1.60596	3.88251	93.8234	3.44976e-22	1.0171e-20	ENSRNOG00000014783			ENSRNOG00000014783	ENSRNOG00000014783	Pgghg	protein-glucosylgalactosylhydroxylysine glucosidase [Source:RGD Symbol;Acc:1306015]	ARRAYEXPRESS,ENSG
ENSRNOG00000065003	2.06358	3.22592	93.765	3.55298e-22	1.04548e-20	ENSRNOG00000065003			ENSRNOG00000065003	ENSRNOG00000065003	Abcg3l4	ATP-binding cassette, subfamily G (WHITE), member 3-like 4 [Source:RGD Symbol;Acc:1588538]	ARRAYEXPRESS,ENSG
ENSRNOG00000051536	1.40194	5.14176	93.7421	3.59433e-22	1.05558e-20	ENSRNOG00000051536			ENSRNOG00000051536	ENSRNOG00000051536	Rfx4	regulatory factor X4 [Source:RGD Symbol;Acc:1562092]	ARRAYEXPRESS,ENSG
ENSRNOG00000020716	1.33124	6.5368	93.6609	3.7448e-22	1.09762e-20	ENSRNOG00000020716			ENSRNOG00000020716	ENSRNOG00000020716	Axl	Axl receptor tyrosine kinase [Source:RGD Symbol;Acc:620028]	ARRAYEXPRESS,ENSG
ENSRNOG00000032396	3.25291	2.03812	93.5766	3.90786e-22	1.14318e-20	ENSRNOG00000032396			ENSRNOG00000032396	ENSRNOG00000032396	RGD1559575	similar to novel protein [Source:RGD Symbol;Acc:1559575]	ARRAYEXPRESS,ENSG
ENSRNOG00000010695	1.61393	3.7722	93.4763	4.11092e-22	1.20024e-20	ENSRNOG00000010695			ENSRNOG00000010695	ENSRNOG00000010695	Pdgfc	platelet derived growth factor C [Source:RGD Symbol;Acc:68410]	ARRAYEXPRESS,ENSG
ENSRNOG00000049236	1.12618	7.68986	93.4168	4.23636e-22	1.23447e-20	ENSRNOG00000049236			ENSRNOG00000049236	ENSRNOG00000049236	Myh9	myosin, heavy chain 9 [Source:RGD Symbol;Acc:3140]	ARRAYEXPRESS,ENSG
ENSRNOG00000020881	1.63079	4.94896	93.268	4.56715e-22	1.32828e-20	ENSRNOG00000020881			ENSRNOG00000020881	ENSRNOG00000020881	Frmd8	FERM domain containing 8 [Source:RGD Symbol;Acc:1310323]	ARRAYEXPRESS,ENSG
ENSRNOG00000027808	3.9922	1.20794	93.2559	4.59529e-22	1.33388e-20	ENSRNOG00000027808			ENSRNOG00000027808	ENSRNOG00000027808	Lilra5	leukocyte immunoglobulin like receptor A5 [Source:RGD Symbol;Acc:1582781]	ARRAYEXPRESS,ENSG
ENSRNOG00000002040	1.60201	5.0866	93.1609	4.82113e-22	1.39673e-20	ENSRNOG00000002040			ENSRNOG00000002040	ENSRNOG00000002040	Bmp2k	BMP-2 inducible kinase [Source:RGD Symbol;Acc:1564828]	ARRAYEXPRESS,ENSG
ENSRNOG00000012160	1.55572	4.01173	93.0844	5.01116e-22	1.44899e-20	ENSRNOG00000012160			ENSRNOG00000012160	ENSRNOG00000012160	Syk	spleen associated tyrosine kinase [Source:RGD Symbol;Acc:3796]	ARRAYEXPRESS,ENSG
ENSRNOG00000010107	1.93438	5.54413	93.014	5.19262e-22	1.49857e-20	ENSRNOG00000010107			ENSRNOG00000010107	ENSRNOG00000010107	Palldl1	palladin-like 1 [Source:RGD Symbol;Acc:1359390]	ARRAYEXPRESS,ENSG
ENSRNOG00000027008	1.72394	3.70468	92.8836	5.54628e-22	1.59756e-20	ENSRNOG00000027008			ENSRNOG00000027008	ENSRNOG00000027008	Igtp	interferon gamma induced GTPase [Source:RGD Symbol;Acc:1306896]	ARRAYEXPRESS,ENSG
ENSRNOG00000030715	1.55676	6.66928	92.6884	6.12124e-22	1.7598e-20	ENSRNOG00000030715			ENSRNOG00000030715	ENSRNOG00000030715	Cfh	complement factor H [Source:RGD Symbol;Acc:620428]	ARRAYEXPRESS,ENSG
ENSRNOG00000023910	1.28821	6.12386	92.4855	6.78201e-22	1.94603e-20	ENSRNOG00000023910			ENSRNOG00000023910	ENSRNOG00000023910	Man2b1	mannosidase, alpha, class 2B, member 1 [Source:RGD Symbol;Acc:3039]	ARRAYEXPRESS,ENSG
ENSRNOG00000000994	2.02902	2.51376	92.4528	6.89485e-22	1.97464e-20	ENSRNOG00000000994			ENSRNOG00000000994	ENSRNOG00000000994	Stxbp2	syntaxin binding protein 2 [Source:RGD Symbol;Acc:619967]	ARRAYEXPRESS,ENSG
ENSRNOG00000053047	2.22728	3.0789	92.3919	7.11044e-22	2.0325e-20	ENSRNOG00000053047			ENSRNOG00000053047	ENSRNOG00000053047	Top2a	DNA topoisomerase II alpha [Source:RGD Symbol;Acc:62048]	ARRAYEXPRESS,ENSG
ENSRNOG00000008159	1.58327	4.34269	92.3597	7.22719e-22	2.06195e-20	ENSRNOG00000008159			ENSRNOG00000008159	ENSRNOG00000008159	Msantd3	Myb/SANT DNA binding domain containing 3 [Source:RGD Symbol;Acc:1308165]	ARRAYEXPRESS,ENSG
ENSRNOG00000019838	2.48167	1.86385	92.2845	7.50682e-22	2.13766e-20	ENSRNOG00000019838			ENSRNOG00000019838	ENSRNOG00000019838	Gmfg	glia maturation factor, gamma [Source:RGD Symbol;Acc:620506]	ARRAYEXPRESS,ENSG
ENSRNOG00000020652	1.78303	3.4732	91.9223	9.01485e-22	2.56223e-20	ENSRNOG00000020652			ENSRNOG00000020652	ENSRNOG00000020652	Tgfb1	transforming growth factor, beta 1 [Source:RGD Symbol;Acc:69051]	ARRAYEXPRESS,ENSG
ENSRNOG00000016182	1.42407	5.38052	91.6318	1.04401e-21	2.96172e-20	ENSRNOG00000016182			ENSRNOG00000016182	ENSRNOG00000016182	Tgfa	transforming growth factor alpha [Source:RGD Symbol;Acc:3849]	ARRAYEXPRESS,ENSG
ENSRNOG00000059245	2.83476	1.27748	91.622	1.04917e-21	2.97075e-20	ENSRNOG00000059245			ENSRNOG00000059245	ENSRNOG00000059245	Rad51b	RAD51 paralog B [Source:RGD Symbol;Acc:1560681]	ARRAYEXPRESS,ENSG
ENSRNOG00000005214	1.9408	3.63305	91.5904	1.06611e-21	3.01301e-20	ENSRNOG00000005214			ENSRNOG00000005214	ENSRNOG00000005214	Plek	pleckstrin [Source:RGD Symbol;Acc:1308269]	ARRAYEXPRESS,ENSG
ENSRNOG00000011718	3.06703	1.49877	91.5788	1.07237e-21	3.02501e-20	ENSRNOG00000011718			ENSRNOG00000011718	ENSRNOG00000011718	C1rl	complement C1r subcomponent like [Source:RGD Symbol;Acc:1302936]	ARRAYEXPRESS,ENSG
ENSRNOG00000038480	1.45995	4.33935	91.5013	1.11517e-21	3.13985e-20	ENSRNOG00000038480			ENSRNOG00000038480	ENSRNOG00000038480	Ppp1r36	protein phosphatase 1, regulatory subunit 36 [Source:RGD Symbol;Acc:1309051]	ARRAYEXPRESS,ENSG
ENSRNOG00000014835	2.3811	2.20693	91.4088	1.16855e-21	3.28398e-20	ENSRNOG00000014835			ENSRNOG00000014835	ENSRNOG00000014835	Il1rl1	interleukin 1 receptor-like 1 [Source:RGD Symbol;Acc:2894]	ARRAYEXPRESS,ENSG
ENSRNOG00000008045	4.94994	0.978144	91.2223	1.28404e-21	3.6018e-20	ENSRNOG00000008045			ENSRNOG00000008045	ENSRNOG00000008045	Slamf9	SLAM family member 9 [Source:RGD Symbol;Acc:1305945]	ARRAYEXPRESS,ENSG
ENSRNOG00000013634	1.66573	3.61408	91.1363	1.34109e-21	3.7548e-20	ENSRNOG00000013634			ENSRNOG00000013634	ENSRNOG00000013634	Myd88	MYD88, innate immune signal transduction adaptor [Source:RGD Symbol;Acc:735043]	ARRAYEXPRESS,ENSG
ENSRNOG00000070434	2.5233	1.90999	90.6324	1.73004e-21	4.83478e-20	ENSRNOG00000070434			ENSRNOG00000070434	ENSRNOG00000070434	C2h1orf162	similar to human chromosome 1 open reading frame 162 [Source:RGD Symbol;Acc:2323412]	ARRAYEXPRESS,ENSG
ENSRNOG00000037871	-1.76577	5.67864	90.4671	1.88081e-21	5.24634e-20	ENSRNOG00000037871			ENSRNOG00000037871	ENSRNOG00000037871	Sfxn5	sideroflexin 5 [Source:RGD Symbol;Acc:628706]	ARRAYEXPRESS,ENSG
ENSRNOG00000010263	1.29479	7.61775	90.3079	2.03834e-21	5.67521e-20	ENSRNOG00000010263			ENSRNOG00000010263	ENSRNOG00000010263	Cldn11	claudin 11 [Source:RGD Symbol;Acc:71081]	ARRAYEXPRESS,ENSG
ENSRNOG00000018566	1.51219	7.3477	90.134	2.22562e-21	6.18516e-20	ENSRNOG00000018566			ENSRNOG00000018566	ENSRNOG00000018566	Ctsl	cathepsin L [Source:RGD Symbol;Acc:2448]	ARRAYEXPRESS,ENSG
ENSRNOG00000029242	1.4045	4.82618	89.664	2.82242e-21	7.82923e-20	ENSRNOG00000029242			ENSRNOG00000029242	ENSRNOG00000029242	Plekho2	pleckstrin homology domain containing O2 [Source:RGD Symbol;Acc:1305718]	ARRAYEXPRESS,ENSG
ENSRNOG00000007584	1.39265	5.0656	89.6317	2.86893e-21	7.94355e-20	ENSRNOG00000007584			ENSRNOG00000007584	ENSRNOG00000007584	Ehd4	EH-domain containing 4 [Source:RGD Symbol;Acc:628883]	ARRAYEXPRESS,ENSG
ENSRNOG00000060021	3.05182	1.18141	89.3564	3.29718e-21	9.11248e-20	ENSRNOG00000060021			ENSRNOG00000060021	ENSRNOG00000060021	Txlnb	taxilin beta [Source:RGD Symbol;Acc:1307979]	ARRAYEXPRESS,ENSG
ENSRNOG00000014387	1.60563	3.69381	89.2862	3.41635e-21	9.42448e-20	ENSRNOG00000014387			ENSRNOG00000014387	ENSRNOG00000014387	Chac1	ChaC glutathione-specific gamma-glutamylcyclotransferase 1 [Source:RGD Symbol;Acc:1307153]	ARRAYEXPRESS,ENSG
ENSRNOG00000004133	1.92307	3.47529	89.1841	3.59722e-21	9.90521e-20	ENSRNOG00000004133			ENSRNOG00000004133	ENSRNOG00000004133	Slc7a3	solute carrier family 7 member 3 [Source:RGD Symbol;Acc:68342]	ARRAYEXPRESS,ENSG
ENSRNOG00000020060	1.50075	6.11702	88.8536	4.25134e-21	1.16849e-19	ENSRNOG00000020060			ENSRNOG00000020060	ENSRNOG00000020060	Atf5	activating transcription factor 5 [Source:RGD Symbol;Acc:628902]	ARRAYEXPRESS,ENSG
ENSRNOG00000011882	1.44794	5.95711	88.801	4.36586e-21	1.19778e-19	ENSRNOG00000011882			ENSRNOG00000011882	ENSRNOG00000011882	Gab2	GRB2-associated binding protein 2 [Source:RGD Symbol;Acc:621367]	ARRAYEXPRESS,ENSG
ENSRNOG00000011153	1.51223	5.23553	88.6722	4.65957e-21	1.27602e-19	ENSRNOG00000011153			ENSRNOG00000011153	ENSRNOG00000011153	Il17ra	interleukin 17 receptor A [Source:RGD Symbol;Acc:1306559]	ARRAYEXPRESS,ENSG
ENSRNOG00000016587	1.76277	4.49311	88.1884	5.95076e-21	1.62665e-19	ENSRNOG00000016587			ENSRNOG00000016587	ENSRNOG00000016587	Ninj1	ninjurin 1 [Source:RGD Symbol;Acc:3179]	ARRAYEXPRESS,ENSG
ENSRNOG00000054017	1.59399	3.62091	88.1532	6.05774e-21	1.65288e-19	ENSRNOG00000054017			ENSRNOG00000054017	ENSRNOG00000054017	Hist2h4	histone cluster 2, H4 [Source:RGD Symbol;Acc:1307448]	ARRAYEXPRESS,ENSG
ENSRNOG00000015239	1.32065	4.75418	88.1495	6.06893e-21	1.65293e-19	ENSRNOG00000015239			ENSRNOG00000015239	ENSRNOG00000015239	Ginm1	glycosylated integral membrane protein 1 [Source:RGD Symbol;Acc:1309759]	ARRAYEXPRESS,ENSG
ENSRNOG00000002775	1.57705	4.09311	88.0566	6.3609e-21	1.72931e-19	ENSRNOG00000002775			ENSRNOG00000002775	ENSRNOG00000002775	Npl	N-acetylneuraminate pyruvate lyase [Source:RGD Symbol;Acc:1549702]	ARRAYEXPRESS,ENSG
ENSRNOG00000001187	3.74887	2.14728	87.6744	7.7168e-21	2.09414e-19	ENSRNOG00000001187			ENSRNOG00000001187	ENSRNOG00000001187	Oasl	2'-5'-oligoadenylate synthetase-like [Source:RGD Symbol;Acc:1308586]	ARRAYEXPRESS,ENSG
ENSRNOG00000014751	1.67198	3.94525	87.5939	8.03728e-21	2.17717e-19	ENSRNOG00000014751			ENSRNOG00000014751	ENSRNOG00000014751	Ret	ret proto-oncogene [Source:RGD Symbol;Acc:3556]	ARRAYEXPRESS,ENSG
ENSRNOG00000000569	1.39234	5.36379	87.4783	8.52095e-21	2.30403e-19	ENSRNOG00000000569			ENSRNOG00000000569	ENSRNOG00000000569	Vsir	V-set immunoregulatory receptor [Source:RGD Symbol;Acc:1590938]	ARRAYEXPRESS,ENSG
ENSRNOG00000047098	-2.86283	5.47323	87.339	9.14259e-21	2.46768e-19	ENSRNOG00000047098			ENSRNOG00000047098	ENSRNOG00000047098	Hbb	hemoglobin subunit beta [Source:RGD Symbol;Acc:2783]	ARRAYEXPRESS,ENSG
ENSRNOG00000010643	1.37728	5.54542	87.2653	9.48979e-21	2.55679e-19	ENSRNOG00000010643			ENSRNOG00000010643	ENSRNOG00000010643	Kank2	KN motif and ankyrin repeat domains 2 [Source:RGD Symbol;Acc:2320289]	ARRAYEXPRESS,ENSG
ENSRNOG00000018262	1.2178	6.83074	87.2544	9.54219e-21	2.5663e-19	ENSRNOG00000018262			ENSRNOG00000018262	ENSRNOG00000018262	Ampd3	adenosine monophosphate deaminase 3 [Source:RGD Symbol;Acc:2111]	ARRAYEXPRESS,ENSG
ENSRNOG00000016247	2.81779	1.75818	87.1311	1.01561e-20	2.72653e-19	ENSRNOG00000016247			ENSRNOG00000016247	ENSRNOG00000016247	Daw1	dynein assembly factor with WD repeats 1 [Source:RGD Symbol;Acc:1561436]	ARRAYEXPRESS,ENSG
ENSRNOG00000019368	2.89725	0.958541	87.054	1.05598e-20	2.82982e-19	ENSRNOG00000019368			ENSRNOG00000019368	ENSRNOG00000019368	Scnn1a	sodium channel epithelial 1 subunit alpha [Source:RGD Symbol;Acc:3639]	ARRAYEXPRESS,ENSG
ENSRNOG00000013668	3.08435	3.22272	86.9955	1.08766e-20	2.90953e-19	ENSRNOG00000013668			ENSRNOG00000013668	ENSRNOG00000013668	Capg	capping actin protein, gelsolin like [Source:RGD Symbol;Acc:1311724]	ARRAYEXPRESS,ENSG
ENSRNOG00000022321	-1.49659	4.94735	86.8339	1.18031e-20	3.15178e-19	ENSRNOG00000022321			ENSRNOG00000022321	ENSRNOG00000022321	Hapln3	hyaluronan and proteoglycan link protein 3 [Source:RGD Symbol;Acc:1308098]	ARRAYEXPRESS,ENSG
ENSRNOG00000059947	2.46834	2.08198	86.6933	1.26725e-20	3.37792e-19	ENSRNOG00000059947			ENSRNOG00000059947	ENSRNOG00000059947	Sdc1	syndecan 1 [Source:RGD Symbol;Acc:3648]	ARRAYEXPRESS,ENSG
ENSRNOG00000008759	2.28831	3.3012	86.6239	1.31252e-20	3.49238e-19	ENSRNOG00000008759			ENSRNOG00000008759	ENSRNOG00000008759	Csf3r	colony stimulating factor 3 receptor [Source:RGD Symbol;Acc:1309114]	ARRAYEXPRESS,ENSG
ENSRNOG00000037620	1.59672	3.51337	86.5976	1.33011e-20	3.5329e-19	ENSRNOG00000037620			ENSRNOG00000037620	ENSRNOG00000037620	Mob3c	MOB kinase activator 3C [Source:RGD Symbol;Acc:1307821]	ARRAYEXPRESS,ENSG
ENSRNOG00000030888	1.29382	5.43164	86.5816	1.3409e-20	3.55529e-19	ENSRNOG00000030888			ENSRNOG00000030888	ENSRNOG00000030888	Rela	RELA proto-oncogene, NF-kB subunit [Source:RGD Symbol;Acc:727889]	ARRAYEXPRESS,ENSG
ENSRNOG00000033776	2.07245	3.57204	86.5605	1.3553e-20	3.58713e-19	ENSRNOG00000033776			ENSRNOG00000033776	ENSRNOG00000033776	LOC100359668	ferritin light chain 2 [Source:RGD Symbol;Acc:2325062]	ARRAYEXPRESS,ENSG
ENSRNOG00000007600	-2.12882	5.15954	86.4359	1.44344e-20	3.81368e-19	ENSRNOG00000007600			ENSRNOG00000007600	ENSRNOG00000007600	Igsf1	immunoglobulin superfamily, member 1 [Source:RGD Symbol;Acc:631402]	ARRAYEXPRESS,ENSG
ENSRNOG00000039496	2.17115	2.54208	86.3433	1.51259e-20	3.98937e-19	ENSRNOG00000039496			ENSRNOG00000039496	ENSRNOG00000039496	Plp2	proteolipid protein 2 [Source:RGD Symbol;Acc:1587363]	ARRAYEXPRESS,ENSG
ENSRNOG00000020699	2.30191	2.98593	86.3382	1.5165e-20	3.99265e-19	ENSRNOG00000020699			ENSRNOG00000020699	ENSRNOG00000020699	Cd37	CD37 molecule [Source:RGD Symbol;Acc:62035]	ARRAYEXPRESS,ENSG
ENSRNOG00000002117	7.04669	-0.681933	86.2564	1.58051e-20	4.1539e-19	ENSRNOG00000002117			ENSRNOG00000002117	ENSRNOG00000002117	Barhl2	BarH-like homeobox 2 [Source:RGD Symbol;Acc:620726]	ARRAYEXPRESS,ENSG
ENSRNOG00000070875	-1.62569	4.44169	86.1969	1.62884e-20	4.27344e-19	ENSRNOG00000070875			ENSRNOG00000070875	ENSRNOG00000070875	Nat8f4	N-acetyltransferase 8 (GCN5-related) family member 4 [Source:RGD Symbol;Acc:7636572]	ARRAYEXPRESS,ENSG
ENSRNOG00000012280	3.20372	3.97331	86.1851	1.63855e-20	4.29139e-19	ENSRNOG00000012280			ENSRNOG00000012280	ENSRNOG00000012280	Ptx3	pentraxin 3 [Source:RGD Symbol;Acc:1593476]	ARRAYEXPRESS,ENSG
ENSRNOG00000027837	-3.02898	1.18161	86.0695	1.73719e-20	4.5418e-19	ENSRNOG00000027837			ENSRNOG00000027837	ENSRNOG00000027837	RGD1561445	similar to novel protein [Source:RGD Symbol;Acc:1561445]	ARRAYEXPRESS,ENSG
ENSRNOG00000066766	4.85537	0.999499	85.9004	1.89229e-20	4.93872e-19	ENSRNOG00000066766			ENSRNOG00000066766	ENSRNOG00000066766	ENSRNOG00000066766	None	ARRAYEXPRESS,ENSG,UNIPROT_GN
ENSRNOG00000037814	4.26483	0.118567	85.7146	2.0787e-20	5.4103e-19	ENSRNOG00000037814			ENSRNOG00000037814	ENSRNOG00000037814	Cxcl17	C-X-C motif chemokine ligand 17 [Source:RGD Symbol;Acc:1304717]	ARRAYEXPRESS,ENSG
ENSRNOG00000023258	1.3004	5.1263	85.7132	2.08019e-20	5.4103e-19	ENSRNOG00000023258			ENSRNOG00000023258	ENSRNOG00000023258	Nfkb1	nuclear factor kappa B subunit 1 [Source:RGD Symbol;Acc:70498]	ARRAYEXPRESS,ENSG
ENSRNOG00000067317	1.92681	2.70763	85.6098	2.19192e-20	5.69102e-19	ENSRNOG00000067317			ENSRNOG00000067317	ENSRNOG00000067317	Cmtm7	CKLF-like MARVEL transmembrane domain containing 7 [Source:RGD Symbol;Acc:1591926]	ARRAYEXPRESS,ENSG
ENSRNOG00000025823	2.34383	2.258	85.503	2.31345e-20	5.9962e-19	ENSRNOG00000025823			ENSRNOG00000025823	ENSRNOG00000025823	Rbm46	RNA binding motif protein 46 [Source:RGD Symbol;Acc:1560205]	ARRAYEXPRESS,ENSG
ENSRNOG00000004217	1.35758	4.2979	85.1989	2.69806e-20	6.98099e-19	ENSRNOG00000004217			ENSRNOG00000004217	ENSRNOG00000004217	Stk10	serine/threonine kinase 10 [Source:RGD Symbol;Acc:3779]	ARRAYEXPRESS,ENSG
ENSRNOG00000020884	2.31128	2.16224	85.1787	2.72589e-20	7.04086e-19	ENSRNOG00000020884			ENSRNOG00000020884	ENSRNOG00000020884	Cd6	Cd6 molecule [Source:RGD Symbol;Acc:2312]	ARRAYEXPRESS,ENSG
ENSRNOG00000007541	2.22031	2.16066	85.1406	2.77883e-20	7.16528e-19	ENSRNOG00000007541			ENSRNOG00000007541	ENSRNOG00000007541	Fhl3	four and a half LIM domains 3 [Source:RGD Symbol;Acc:1307180]	ARRAYEXPRESS,ENSG
ENSRNOG00000017510	-1.62862	6.1214	85.0248	2.94652e-20	7.58464e-19	ENSRNOG00000017510			ENSRNOG00000017510	ENSRNOG00000017510	Mfge8	milk fat globule EGF and factor V/VIII domain containing [Source:RGD Symbol;Acc:3083]	ARRAYEXPRESS,ENSG
ENSRNOG00000008115	1.79444	3.3822	84.7062	3.46156e-20	8.89513e-19	ENSRNOG00000008115			ENSRNOG00000008115	ENSRNOG00000008115	Arhgap11a	Rho GTPase activating protein 11A [Source:RGD Symbol;Acc:1309107]	ARRAYEXPRESS,ENSG
ENSRNOG00000011647	2.78449	3.07416	84.6537	3.55485e-20	9.11927e-19	ENSRNOG00000011647			ENSRNOG00000011647	ENSRNOG00000011647	S100a6	S100 calcium binding protein A6 [Source:RGD Symbol;Acc:620264]	ARRAYEXPRESS,ENSG
ENSRNOG00000015768	-2.99032	1.43819	84.5111	3.82054e-20	9.78411e-19	ENSRNOG00000015768			ENSRNOG00000015768	ENSRNOG00000015768	Nat8f5	N-acetyltransferase 8 (GCN5-related) family member 5 [Source:RGD Symbol;Acc:621610]	ARRAYEXPRESS,ENSG
ENSRNOG00000065208	4.5401	1.51952	84.1666	4.54797e-20	1.16272e-18	ENSRNOG00000065208			ENSRNOG00000065208	ENSRNOG00000065208	LOC102556096	pyrin domain-containing protein 3-like [Source:RGD Symbol;Acc:7636450]	ARRAYEXPRESS,ENSG
ENSRNOG00000025679	1.29388	6.03319	84.0251	4.88522e-20	1.24681e-18	ENSRNOG00000025679			ENSRNOG00000025679	ENSRNOG00000025679	Stk40	serine/threonine kinase 40 [Source:RGD Symbol;Acc:727884]	ARRAYEXPRESS,ENSG
ENSRNOG00000047894	3.85616	-0.0969429	84.0043	4.93697e-20	1.25788e-18	ENSRNOG00000047894			ENSRNOG00000047894	ENSRNOG00000047894	Liph	lipase H [Source:RGD Symbol;Acc:1592849]	ARRAYEXPRESS,ENSG
ENSRNOG00000011973	4.25628	-0.138519	83.9961	4.95747e-20	1.26096e-18	ENSRNOG00000011973			ENSRNOG00000011973	ENSRNOG00000011973	Il7	interleukin 7 [Source:RGD Symbol;Acc:2904]	ARRAYEXPRESS,ENSG
ENSRNOG00000015160	1.79233	3.31382	83.5591	6.18391e-20	1.57025e-18	ENSRNOG00000015160			ENSRNOG00000015160	ENSRNOG00000015160	Gem	GTP binding protein overexpressed in skeletal muscle [Source:RGD Symbol;Acc:1307386]	ARRAYEXPRESS,ENSG
ENSRNOG00000037247	1.51631	3.85599	83.5026	6.36309e-20	1.61302e-18	ENSRNOG00000037247			ENSRNOG00000037247	ENSRNOG00000037247	Rras	RAS related [Source:RGD Symbol;Acc:1311443]	ARRAYEXPRESS,ENSG
ENSRNOG00000036942	3.01981	1.11432	83.4606	6.49987e-20	1.64492e-18	ENSRNOG00000036942			ENSRNOG00000036942	ENSRNOG00000036942	Tnfrsf9	TNF receptor superfamily member 9 [Source:RGD Symbol;Acc:1598208]	ARRAYEXPRESS,ENSG
ENSRNOG00000007290	-1.60513	10.2908	83.4071	6.67812e-20	1.68718e-18	ENSRNOG00000007290			ENSRNOG00000007290	ENSRNOG00000007290	Atp1a2	ATPase Na+/K+ transporting subunit alpha 2 [Source:RGD Symbol;Acc:2168]	ARRAYEXPRESS,ENSG
ENSRNOG00000016316	1.66253	3.34792	83.2211	7.33721e-20	1.85058e-18	ENSRNOG00000016316			ENSRNOG00000016316	ENSRNOG00000016316	Mcm2	minichromosome maintenance complex component 2 [Source:RGD Symbol;Acc:1305577]	ARRAYEXPRESS,ENSG
ENSRNOG00000057701	2.92762	2.11448	82.7878	9.13524e-20	2.30021e-18	ENSRNOG00000057701			ENSRNOG00000057701	ENSRNOG00000057701	Myom1	myomesin 1 [Source:RGD Symbol;Acc:631436]	ARRAYEXPRESS,ENSG
ENSRNOG00000023208	-1.24874	5.44942	82.6476	9.80683e-20	2.46518e-18	ENSRNOG00000023208			ENSRNOG00000023208	ENSRNOG00000023208	Myorg	myogenesis regulating glycosidase [Source:RGD Symbol;Acc:1309821]	ARRAYEXPRESS,ENSG
ENSRNOG00000017118	2.65317	1.74029	82.5204	1.04586e-19	2.62347e-18	ENSRNOG00000017118			ENSRNOG00000017118	ENSRNOG00000017118	P4ha3	prolyl 4-hydroxylase subunit alpha 3 [Source:RGD Symbol;Acc:735150]	ARRAYEXPRESS,ENSG
ENSRNOG00000023538	-1.06712	6.82231	82.5179	1.04715e-19	2.62347e-18	ENSRNOG00000023538			ENSRNOG00000023538	ENSRNOG00000023538	Aldh5a1	aldehyde dehydrogenase 5 family, member A1 [Source:RGD Symbol;Acc:621422]	ARRAYEXPRESS,ENSG
ENSRNOG00000007025	1.87733	2.39376	82.4486	1.08453e-19	2.7126e-18	ENSRNOG00000007025			ENSRNOG00000007025	ENSRNOG00000007025	Evc2	EvC ciliary complex subunit 2 [Source:RGD Symbol;Acc:1310417]	ARRAYEXPRESS,ENSG
ENSRNOG00000004063	1.92437	3.90471	82.3181	1.15859e-19	2.893e-18	ENSRNOG00000004063			ENSRNOG00000004063	ENSRNOG00000004063	Sh3pxd2b	SH3 and PX domains 2B [Source:RGD Symbol;Acc:1309926]	ARRAYEXPRESS,ENSG
ENSRNOG00000001113	-1.32363	7.48475	82.2677	1.1885e-19	2.96277e-18	ENSRNOG00000001113			ENSRNOG00000001113	ENSRNOG00000001113	Mmd2	monocyte to macrophage differentiation-associated 2 [Source:RGD Symbol;Acc:1306506]	ARRAYEXPRESS,ENSG
ENSRNOG00000010966	1.34905	7.51007	82.2352	1.20818e-19	3.00684e-18	ENSRNOG00000010966			ENSRNOG00000010966	ENSRNOG00000010966	Itgb1	integrin subunit beta 1 [Source:RGD Symbol;Acc:2927]	ARRAYEXPRESS,ENSG
ENSRNOG00000014333	1.21589	6.67147	82.0268	1.34251e-19	3.3356e-18	ENSRNOG00000014333			ENSRNOG00000014333	ENSRNOG00000014333	Vcam1	vascular cell adhesion molecule 1 [Source:RGD Symbol;Acc:3952]	ARRAYEXPRESS,ENSG
ENSRNOG00000042785	1.30998	5.13044	81.82	1.49063e-19	3.69749e-18	ENSRNOG00000042785			ENSRNOG00000042785	ENSRNOG00000042785	Sesn2	sestrin 2 [Source:RGD Symbol;Acc:1566319]	ARRAYEXPRESS,ENSG
ENSRNOG00000019136	1.40336	5.19752	81.7862	1.51633e-19	3.75409e-18	ENSRNOG00000019136			ENSRNOG00000019136	ENSRNOG00000019136	Scamp2	secretory carrier membrane protein 2 [Source:RGD Symbol;Acc:68348]	ARRAYEXPRESS,ENSG
ENSRNOG00000015461	-1.38389	7.1556	81.7835	1.51845e-19	3.75409e-18	ENSRNOG00000015461			ENSRNOG00000015461	ENSRNOG00000015461	Serpine2	serpin family E member 2 [Source:RGD Symbol;Acc:3748]	ARRAYEXPRESS,ENSG
ENSRNOG00000016643	1.44288	3.72167	81.7328	1.5579e-19	3.8453e-18	ENSRNOG00000016643			ENSRNOG00000016643	ENSRNOG00000016643	Lpcat2	lysophosphatidylcholine acyltransferase 2 [Source:RGD Symbol;Acc:2325051]	ARRAYEXPRESS,ENSG
ENSRNOG00000014768	1.40107	5.23555	81.6413	1.63169e-19	4.02081e-18	ENSRNOG00000014768			ENSRNOG00000014768	ENSRNOG00000014768	Glis3	GLIS family zinc finger 3 [Source:RGD Symbol;Acc:1565505]	ARRAYEXPRESS,ENSG
ENSRNOG00000018358	1.68898	3.34448	81.5986	1.66732e-19	4.10187e-18	ENSRNOG00000018358			ENSRNOG00000018358	ENSRNOG00000018358	Nt5dc2	5'-nucleotidase domain containing 2 [Source:RGD Symbol;Acc:1305524]	ARRAYEXPRESS,ENSG
ENSRNOG00000000456	2.00595	2.72239	81.363	1.87844e-19	4.61371e-18	ENSRNOG00000000456			ENSRNOG00000000456	ENSRNOG00000000456	Psmb8	proteasome 20S subunit beta 8 [Source:RGD Symbol;Acc:3426]	ARRAYEXPRESS,ENSG
ENSRNOG00000024000	3.46311	2.74952	81.1217	2.1224e-19	5.20438e-18	ENSRNOG00000024000			ENSRNOG00000024000	ENSRNOG00000024000	Cd22	CD22 molecule [Source:RGD Symbol;Acc:1311610]	ARRAYEXPRESS,ENSG
ENSRNOG00000019996	1.16051	6.92908	80.9848	2.27455e-19	5.56838e-18	ENSRNOG00000019996			ENSRNOG00000019996	ENSRNOG00000019996	Slc16a1	solute carrier family 16 member 1 [Source:RGD Symbol;Acc:3690]	ARRAYEXPRESS,ENSG
ENSRNOG00000027859	3.76113	1.96773	80.8555	2.42841e-19	5.93536e-18	ENSRNOG00000027859			ENSRNOG00000027859	ENSRNOG00000027859	Tmem26	transmembrane protein 26 [Source:RGD Symbol;Acc:1309273]	ARRAYEXPRESS,ENSG
ENSRNOG00000017976	1.27337	5.9525	80.8452	2.4411e-19	5.95668e-18	ENSRNOG00000017976			ENSRNOG00000017976	ENSRNOG00000017976	Slco2b1	solute carrier organic anion transporter family, member 2b1 [Source:RGD Symbol;Acc:621391]	ARRAYEXPRESS,ENSG
ENSRNOG00000010617	2.11844	6.26124	80.684	2.64852e-19	6.45234e-18	ENSRNOG00000010617			ENSRNOG00000010617	ENSRNOG00000010617	Scube1	signal peptide, CUB domain and EGF like domain containing 1 [Source:RGD Symbol;Acc:1309015]	ARRAYEXPRESS,ENSG
ENSRNOG00000052407	2.05599	2.38953	80.5983	2.76592e-19	6.72742e-18	ENSRNOG00000052407			ENSRNOG00000052407	ENSRNOG00000052407	Btk	Bruton tyrosine kinase [Source:RGD Symbol;Acc:1359683]	ARRAYEXPRESS,ENSG
ENSRNOG00000056216	1.64971	3.03997	80.5033	2.90216e-19	7.04736e-18	ENSRNOG00000056216			ENSRNOG00000056216	ENSRNOG00000056216	Casp7	caspase 7 [Source:RGD Symbol;Acc:620944]	ARRAYEXPRESS,ENSG
ENSRNOG00000048462	2.15004	3.1488	80.4319	3.00894e-19	7.29485e-18	ENSRNOG00000048462			ENSRNOG00000048462	ENSRNOG00000048462	Plin3	perilipin 3 [Source:RGD Symbol;Acc:1595854]	ARRAYEXPRESS,ENSG
ENSRNOG00000010196	1.21791	5.25931	80.1815	3.41554e-19	8.26725e-18	ENSRNOG00000010196			ENSRNOG00000010196	ENSRNOG00000010196	Glb1	galactosidase, beta 1 [Source:RGD Symbol;Acc:1597145]	ARRAYEXPRESS,ENSG
ENSRNOG00000007378	3.09478	0.95026	80.1569	3.45831e-19	8.3573e-18	ENSRNOG00000007378			ENSRNOG00000007378	ENSRNOG00000007378	Acox2	acyl-CoA oxidase 2 [Source:RGD Symbol;Acc:628684]	ARRAYEXPRESS,ENSG
ENSRNOG00000000323	2.69959	1.07209	80.0515	3.64781e-19	8.80107e-18	ENSRNOG00000000323			ENSRNOG00000000323	ENSRNOG00000000323	Prdm1	PR/SET domain 1 [Source:RGD Symbol;Acc:1311765]	ARRAYEXPRESS,ENSG
ENSRNOG00000048723	1.75173	4.68326	80.0026	3.73919e-19	9.00707e-18	ENSRNOG00000048723			ENSRNOG00000048723	ENSRNOG00000048723	Pros1	protein S [Source:RGD Symbol;Acc:620971]	ARRAYEXPRESS,ENSG
ENSRNOG00000067693	1.33947	4.87593	79.9898	3.76338e-19	9.05082e-18	ENSRNOG00000067693			ENSRNOG00000067693	ENSRNOG00000067693	Bcl2	BCL2, apoptosis regulator [Source:RGD Symbol;Acc:2199]	ARRAYEXPRESS,ENSG
ENSRNOG00000005287	1.67314	2.97152	79.7073	4.34195e-19	1.04255e-17	ENSRNOG00000005287			ENSRNOG00000005287	ENSRNOG00000005287	Syne3	spectrin repeat containing, nuclear envelope family member 3 [Source:RGD Symbol;Acc:1304563]	ARRAYEXPRESS,ENSG
ENSRNOG00000017220	1.3619	4.51744	79.5712	4.65152e-19	1.1151e-17	ENSRNOG00000017220			ENSRNOG00000017220	ENSRNOG00000017220	Tcirg1	T-cell immune regulator 1, ATPase H+ transporting V0 subunit A3 [Source:RGD Symbol;Acc:735136]	ARRAYEXPRESS,ENSG
ENSRNOG00000002005	5.74532	-1.16099	79.3184	5.28648e-19	1.2653e-17	ENSRNOG00000002005			ENSRNOG00000002005	ENSRNOG00000002005	Tmprss11f	transmembrane serine protease 11F [Source:RGD Symbol;Acc:1560675]	ARRAYEXPRESS,ENSG
ENSRNOG00000031927	2.75088	5.70549	79.2743	5.40571e-19	1.29177e-17	ENSRNOG00000031927			ENSRNOG00000031927	ENSRNOG00000031927	Klk6	kallikrein related-peptidase 6 [Source:RGD Symbol;Acc:3419]	ARRAYEXPRESS,ENSG
ENSRNOG00000012960	1.65491	3.77034	79.248	5.47836e-19	1.30705e-17	ENSRNOG00000012960			ENSRNOG00000012960	ENSRNOG00000012960	Uap1l1	UDP-N-acetylglucosamine pyrophosphorylase 1 like 1 [Source:RGD Symbol;Acc:1310630]	ARRAYEXPRESS,ENSG
ENSRNOG00000014336	2.2387	1.93038	79.1424	5.77898e-19	1.37659e-17	ENSRNOG00000014336			ENSRNOG00000014336	ENSRNOG00000014336	Mcm5	minichromosome maintenance complex component 5 [Source:RGD Symbol;Acc:1306616]	ARRAYEXPRESS,ENSG
ENSRNOG00000015448	-2.86735	2.45944	79.0275	6.12505e-19	1.45671e-17	ENSRNOG00000015448			ENSRNOG00000015448	ENSRNOG00000015448	Dipk1c	divergent protein kinase domain 1C [Source:RGD Symbol;Acc:1559694]	ARRAYEXPRESS,ENSG
ENSRNOG00000029549	2.33884	2.47143	78.6564	7.39072e-19	1.75495e-17	ENSRNOG00000029549			ENSRNOG00000029549	ENSRNOG00000029549	Eci3	enoyl-Coenzyme A delta isomerase 3 [Source:RGD Symbol;Acc:1310224]	ARRAYEXPRESS,ENSG
ENSRNOG00000052064	1.90958	3.15868	78.5971	7.61609e-19	1.8056e-17	ENSRNOG00000052064			ENSRNOG00000052064	ENSRNOG00000052064	Parvg	parvin, gamma [Source:RGD Symbol;Acc:1597417]	ARRAYEXPRESS,ENSG
ENSRNOG00000050024	4.24634	2.5143	78.5676	7.73061e-19	1.82986e-17	ENSRNOG00000050024			ENSRNOG00000050024	ENSRNOG00000050024	Ms4a4a	membrane spanning 4-domains A4A [Source:RGD Symbol;Acc:1307006]	ARRAYEXPRESS,ENSG
ENSRNOG00000002960	-1.49303	4.29684	78.5278	7.88822e-19	1.86423e-17	ENSRNOG00000002960			ENSRNOG00000002960	ENSRNOG00000002960	Ndp	norrin cystine knot growth factor NDP [Source:RGD Symbol;Acc:1563968]	ARRAYEXPRESS,ENSG
ENSRNOG00000010266	1.5532	3.57367	78.3707	8.54088e-19	2.0153e-17	ENSRNOG00000010266			ENSRNOG00000010266	ENSRNOG00000010266	Cd180	CD180 molecule [Source:RGD Symbol;Acc:1308170]	ARRAYEXPRESS,ENSG
ENSRNOG00000009440	-4.18473	-0.555243	78.1894	9.36203e-19	2.20559e-17	ENSRNOG00000009440			ENSRNOG00000009440	ENSRNOG00000009440	Gucy1b2	guanylate cyclase 1 soluble subunit beta 2 [Source:RGD Symbol;Acc:2770]	ARRAYEXPRESS,ENSG
ENSRNOG00000023628	2.43702	1.91594	78.1414	9.59214e-19	2.25626e-17	ENSRNOG00000023628			ENSRNOG00000023628	ENSRNOG00000023628	Tmem106a	transmembrane protein 106A [Source:RGD Symbol;Acc:1309043]	ARRAYEXPRESS,ENSG
ENSRNOG00000014464	2.81926	1.02544	78.0305	1.01464e-18	2.38289e-17	ENSRNOG00000014464			ENSRNOG00000014464	ENSRNOG00000014464	Tnfsf13b	TNF superfamily member 13b [Source:RGD Symbol;Acc:1561519]	ARRAYEXPRESS,ENSG
ENSRNOG00000012630	1.63981	4.92628	78.0104	1.025e-18	2.40346e-17	ENSRNOG00000012630			ENSRNOG00000012630	ENSRNOG00000012630	Rhoc	ras homolog family member C [Source:RGD Symbol;Acc:1304965]	ARRAYEXPRESS,ENSG
ENSRNOG00000006946	2.15129	2.09275	78.0013	1.02975e-18	2.41083e-17	ENSRNOG00000006946			ENSRNOG00000006946	ENSRNOG00000006946	Arhgap9	Rho GTPase activating protein 9 [Source:RGD Symbol;Acc:1305342]	ARRAYEXPRESS,ENSG
ENSRNOG00000013872	1.87149	2.57929	77.9686	1.04694e-18	2.44726e-17	ENSRNOG00000013872			ENSRNOG00000013872	ENSRNOG00000013872	P2ry14	purinergic receptor P2Y14 [Source:RGD Symbol;Acc:70912]	ARRAYEXPRESS,ENSG
ENSRNOG00000030238	-1.12908	6.21351	77.94	1.06219e-18	2.47696e-17	ENSRNOG00000030238			ENSRNOG00000030238	ENSRNOG00000030238	Fndc5	fibronectin type III domain containing 5 [Source:RGD Symbol;Acc:708525]	ARRAYEXPRESS,ENSG
ENSRNOG00000006483	1.42819	4.94104	77.9386	1.06294e-18	2.47696e-17	ENSRNOG00000006483			ENSRNOG00000006483	ENSRNOG00000006483	Heatr5a	HEAT repeat containing 5A [Source:RGD Symbol;Acc:1561116]	ARRAYEXPRESS,ENSG
ENSRNOG00000048222	2.37845	2.28507	77.9012	1.08327e-18	2.5204e-17	ENSRNOG00000048222			ENSRNOG00000048222	ENSRNOG00000048222	Nlrc5	NLR family, CARD domain containing 5 [Source:RGD Symbol;Acc:1309166]	ARRAYEXPRESS,ENSG
ENSRNOG00000019496	1.74924	2.7009	77.7689	1.15832e-18	2.69085e-17	ENSRNOG00000019496			ENSRNOG00000019496	ENSRNOG00000019496	Stat5a	signal transducer and activator of transcription 5A [Source:RGD Symbol;Acc:3773]	ARRAYEXPRESS,ENSG
ENSRNOG00000047606	2.37297	1.76312	77.7379	1.17663e-18	2.72917e-17	ENSRNOG00000047606			ENSRNOG00000047606	ENSRNOG00000047606	Bcl2a1	BCL2-related protein A1 [Source:RGD Symbol;Acc:620621]	ARRAYEXPRESS,ENSG
ENSRNOG00000003674	1.37093	4.20424	77.5024	1.32561e-18	3.06814e-17	ENSRNOG00000003674			ENSRNOG00000003674	ENSRNOG00000003674	Pir	pirin [Source:RGD Symbol;Acc:1359212]	ARRAYEXPRESS,ENSG
ENSRNOG00000015582	1.33094	5.28671	77.5005	1.32686e-18	3.06814e-17	ENSRNOG00000015582			ENSRNOG00000015582	ENSRNOG00000015582	Me2	malic enzyme 2 [Source:RGD Symbol;Acc:1310321]	ARRAYEXPRESS,ENSG
ENSRNOG00000004019	2.16161	4.33179	77.419	1.38279e-18	3.19254e-17	ENSRNOG00000004019			ENSRNOG00000004019	ENSRNOG00000004019	Phlda1	pleckstrin homology-like domain, family A, member 1 [Source:RGD Symbol;Acc:3836]	ARRAYEXPRESS,ENSG
ENSRNOG00000006227	1.73922	3.61874	77.3984	1.39726e-18	3.221e-17	ENSRNOG00000006227			ENSRNOG00000006227	ENSRNOG00000006227	Ifih1	interferon induced with helicase C domain 1 [Source:RGD Symbol;Acc:1560496]	ARRAYEXPRESS,ENSG
ENSRNOG00000010362	2.58992	5.4975	77.3122	1.45961e-18	3.35957e-17	ENSRNOG00000010362			ENSRNOG00000010362	ENSRNOG00000010362	Anxa2	annexin A2 [Source:RGD Symbol;Acc:621170]	ARRAYEXPRESS,ENSG
ENSRNOG00000021856	2.17487	2.66236	77.1226	1.60669e-18	3.69243e-17	ENSRNOG00000021856			ENSRNOG00000021856	ENSRNOG00000021856	Lat2	linker for activation of T cells family, member 2 [Source:RGD Symbol;Acc:631397]	ARRAYEXPRESS,ENSG
ENSRNOG00000008855	-2.96443	2.8673	77.0631	1.65583e-18	3.79955e-17	ENSRNOG00000008855			ENSRNOG00000008855	ENSRNOG00000008855	Gjb2	gap junction protein, beta 2 [Source:RGD Symbol;Acc:728891]	ARRAYEXPRESS,ENSG
ENSRNOG00000000081	1.72191	4.08675	77.0009	1.70876e-18	3.91502e-17	ENSRNOG00000000081			ENSRNOG00000000081	ENSRNOG00000000081	Antxr2	ANTXR cell adhesion molecule 2 [Source:RGD Symbol;Acc:1561294]	ARRAYEXPRESS,ENSG
ENSRNOG00000005697	-1.64066	5.01	76.9439	1.75885e-18	4.02363e-17	ENSRNOG00000005697			ENSRNOG00000005697	ENSRNOG00000005697	Slc6a11	solute carrier family 6 member 11 [Source:RGD Symbol;Acc:628737]	ARRAYEXPRESS,ENSG
ENSRNOG00000042576	1.62741	5.74469	76.9375	1.76451e-18	4.03045e-17	ENSRNOG00000042576			ENSRNOG00000042576	ENSRNOG00000042576	Tcp11l1	t-complex 11 like 1 [Source:RGD Symbol;Acc:1562313]	ARRAYEXPRESS,ENSG
ENSRNOG00000056728	1.05002	6.6936	76.9273	1.77364e-18	4.04514e-17	ENSRNOG00000056728			ENSRNOG00000056728	ENSRNOG00000056728	G6pd	glucose-6-phosphate dehydrogenase [Source:RGD Symbol;Acc:2645]	ARRAYEXPRESS,ENSG
ENSRNOG00000001795	1.44409	5.55517	76.864	1.83142e-18	4.17057e-17	ENSRNOG00000001795			ENSRNOG00000001795	ENSRNOG00000001795	Itgb5	integrin subunit beta 5 [Source:RGD Symbol;Acc:628869]	ARRAYEXPRESS,ENSG
ENSRNOG00000018505	3.73655	1.18159	76.8107	1.88152e-18	4.27818e-17	ENSRNOG00000018505			ENSRNOG00000018505	ENSRNOG00000018505	Cidea	cell death-inducing DFFA-like effector a [Source:RGD Symbol;Acc:1305106]	ARRAYEXPRESS,ENSG
ENSRNOG00000018445	-2.94714	6.21567	76.7986	1.89313e-18	4.29806e-17	ENSRNOG00000018445			ENSRNOG00000018445	ENSRNOG00000018445	Agt	angiotensinogen [Source:RGD Symbol;Acc:2069]	ARRAYEXPRESS,ENSG
ENSRNOG00000018915	2.63479	2.25087	76.7768	1.91416e-18	4.33925e-17	ENSRNOG00000018915			ENSRNOG00000018915	ENSRNOG00000018915	Tagap	T-cell activation RhoGTPase activating protein [Source:RGD Symbol;Acc:1308618]	ARRAYEXPRESS,ENSG
ENSRNOG00000010034	1.20094	6.59106	76.7727	1.91815e-18	4.34172e-17	ENSRNOG00000010034			ENSRNOG00000010034	ENSRNOG00000010034	Asah1	N-acylsphingosine amidohydrolase 1 [Source:RGD Symbol;Acc:621568]	ARRAYEXPRESS,ENSG
ENSRNOG00000016225	1.36542	3.83809	76.5045	2.19711e-18	4.96566e-17	ENSRNOG00000016225			ENSRNOG00000016225	ENSRNOG00000016225	Fgd3	FYVE, RhoGEF and PH domain containing 3 [Source:RGD Symbol;Acc:1311725]	ARRAYEXPRESS,ENSG
ENSRNOG00000001908	2.02207	2.78368	76.2932	2.44523e-18	5.51812e-17	ENSRNOG00000001908			ENSRNOG00000001908	ENSRNOG00000001908	Klhl6	kelch-like family member 6 [Source:RGD Symbol;Acc:1307521]	ARRAYEXPRESS,ENSG
ENSRNOG00000012460	1.97668	2.76659	76.2493	2.50024e-18	5.63379e-17	ENSRNOG00000012460			ENSRNOG00000012460	ENSRNOG00000012460	Cntf	ciliary neurotrophic factor [Source:RGD Symbol;Acc:2370]	ARRAYEXPRESS,ENSG
ENSRNOG00000001270	1.77496	2.61211	76.0312	2.79222e-18	6.28227e-17	ENSRNOG00000001270			ENSRNOG00000001270	ENSRNOG00000001270	Hvcn1	hydrogen voltage-gated channel 1 [Source:RGD Symbol;Acc:1310788]	ARRAYEXPRESS,ENSG
ENSRNOG00000021201	1.42835	6.33912	75.9826	2.86172e-18	6.42901e-17	ENSRNOG00000021201			ENSRNOG00000021201	ENSRNOG00000021201	Txnip	thioredoxin interacting protein [Source:RGD Symbol;Acc:620886]	ARRAYEXPRESS,ENSG
ENSRNOG00000000164	1.19959	7.68615	75.8944	2.99249e-18	6.71274e-17	ENSRNOG00000000164			ENSRNOG00000000164	ENSRNOG00000000164	Lamp2	lysosomal-associated membrane protein 2 [Source:RGD Symbol;Acc:2990]	ARRAYEXPRESS,ENSG
ENSRNOG00000006079	1.89525	2.43799	75.7819	3.16793e-18	7.09569e-17	ENSRNOG00000006079			ENSRNOG00000006079	ENSRNOG00000006079	Psd4	pleckstrin and Sec7 domain containing 4 [Source:RGD Symbol;Acc:1310289]	ARRAYEXPRESS,ENSG
ENSRNOG00000009068	1.69645	3.73639	75.7585	3.20567e-18	7.16953e-17	ENSRNOG00000009068			ENSRNOG00000009068	ENSRNOG00000009068	Phlda3	pleckstrin homology-like domain, family A, member 3 [Source:RGD Symbol;Acc:1310502]	ARRAYEXPRESS,ENSG
ENSRNOG00000022769	1.68932	4.14257	75.6247	3.43043e-18	7.66078e-17	ENSRNOG00000022769			ENSRNOG00000022769	ENSRNOG00000022769	Sp100	SP100 nuclear antigen [Source:RGD Symbol;Acc:1359550]	ARRAYEXPRESS,ENSG
ENSRNOG00000059461	1.93743	2.81036	75.5643	3.53705e-18	7.88716e-17	ENSRNOG00000059461			ENSRNOG00000059461	ENSRNOG00000059461	B4galt1	beta-1,4-galactosyltransferase 1 [Source:RGD Symbol;Acc:620900]	ARRAYEXPRESS,ENSG
ENSRNOG00000050792	2.02427	2.70838	75.4851	3.6818e-18	8.19774e-17	ENSRNOG00000050792			ENSRNOG00000050792	ENSRNOG00000050792	Tnfaip6	TNF alpha induced protein 6 [Source:RGD Symbol;Acc:621359]	ARRAYEXPRESS,ENSG
ENSRNOG00000010524	1.98824	5.5078	75.2807	4.08328e-18	9.0782e-17	ENSRNOG00000010524			ENSRNOG00000010524	ENSRNOG00000010524	Cryab	crystallin, alpha B [Source:RGD Symbol;Acc:2414]	ARRAYEXPRESS,ENSG
ENSRNOG00000000457	2.07901	3.00229	75.2233	4.20371e-18	9.33212e-17	ENSRNOG00000000457			ENSRNOG00000000457	ENSRNOG00000000457	Tap1	transporter 1, ATP binding cassette subfamily B member [Source:RGD Symbol;Acc:3817]	ARRAYEXPRESS,ENSG
ENSRNOG00000013836	1.21301	5.34511	75.1709	4.31685e-18	9.56913e-17	ENSRNOG00000013836			ENSRNOG00000013836	ENSRNOG00000013836	Arhgap17	Rho GTPase activating protein 17 [Source:RGD Symbol;Acc:628767]	ARRAYEXPRESS,ENSG
ENSRNOG00000058646	1.7899	6.0011	75.1635	4.3331e-18	9.59097e-17	ENSRNOG00000058646			ENSRNOG00000058646	ENSRNOG00000058646	Zfp36l1	zinc finger protein 36, C3H type-like 1 [Source:RGD Symbol;Acc:62009]	ARRAYEXPRESS,ENSG
ENSRNOG00000001216	1.4161	5.12676	75.0728	4.53681e-18	1.00271e-16	ENSRNOG00000001216			ENSRNOG00000001216	ENSRNOG00000001216	Trpm2	transient receptor potential cation channel, subfamily M, member 2 [Source:RGD Symbol;Acc:1311889]	ARRAYEXPRESS,ENSG
ENSRNOG00000039107	5.352	2.87171	74.912	4.9217e-18	1.08618e-16	ENSRNOG00000039107			ENSRNOG00000039107	ENSRNOG00000039107	Mfrp	membrane frizzled-related protein [Source:RGD Symbol;Acc:1307477]	ARRAYEXPRESS,ENSG
ENSRNOG00000027433	3.75256	2.17474	74.879	5.00477e-18	1.10289e-16	ENSRNOG00000027433			ENSRNOG00000027433	ENSRNOG00000027433	Akr1b10	aldo-keto reductase family 1 member B10 [Source:RGD Symbol;Acc:1308277]	ARRAYEXPRESS,ENSG
ENSRNOG00000012404	-2.83624	3.54697	74.7639	5.30504e-18	1.16734e-16	ENSRNOG00000012404			ENSRNOG00000012404	ENSRNOG00000012404	Thrsp	thyroid hormone responsive [Source:RGD Symbol;Acc:3859]	ARRAYEXPRESS,ENSG
ENSRNOG00000001527	3.15069	0.418592	74.7608	5.31346e-18	1.16748e-16	ENSRNOG00000001527			ENSRNOG00000001527	ENSRNOG00000001527	Cd80	Cd80 molecule [Source:RGD Symbol;Acc:2314]	ARRAYEXPRESS,ENSG
ENSRNOG00000008543	2.63976	1.51454	74.7109	5.44955e-18	1.19564e-16	ENSRNOG00000008543			ENSRNOG00000008543	ENSRNOG00000008543	Pdlim2	PDZ and LIM domain 2 [Source:RGD Symbol;Acc:1359203]	ARRAYEXPRESS,ENSG
ENSRNOG00000018159	1.35307	4.5579	74.6503	5.61926e-18	1.22983e-16	ENSRNOG00000018159			ENSRNOG00000018159	ENSRNOG00000018159	Anxa4	annexin A4 [Source:RGD Symbol;Acc:621171]	ARRAYEXPRESS,ENSG
ENSRNOG00000030021	3.35049	0.953096	74.6494	5.62178e-18	1.22983e-16	ENSRNOG00000030021			ENSRNOG00000030021	ENSRNOG00000030021	Ccl6	C-C motif chemokine ligand 6 [Source:RGD Symbol;Acc:1303200]	ARRAYEXPRESS,ENSG
ENSRNOG00000029370	-1.18943	6.58424	74.6011	5.761e-18	1.25845e-16	ENSRNOG00000029370			ENSRNOG00000029370	ENSRNOG00000029370	Abhd3	abhydrolase domain containing 3, phospholipase [Source:RGD Symbol;Acc:1310655]	ARRAYEXPRESS,ENSG
ENSRNOG00000001224	1.89285	4.3897	74.4886	6.0991e-18	1.33037e-16	ENSRNOG00000001224			ENSRNOG00000001224	ENSRNOG00000001224	Itgb2	integrin subunit beta 2 [Source:RGD Symbol;Acc:1305581]	ARRAYEXPRESS,ENSG
ENSRNOG00000010899	3.53774	0.233064	74.3791	6.44666e-18	1.40414e-16	ENSRNOG00000010899			ENSRNOG00000010899	ENSRNOG00000010899	Bfsp2	beaded filament structural protein 2 [Source:RGD Symbol;Acc:1591927]	ARRAYEXPRESS,ENSG
ENSRNOG00000019718	2.28913	3.14712	74.365	6.49301e-18	1.41218e-16	ENSRNOG00000019718			ENSRNOG00000019718	ENSRNOG00000019718	Galnt15	polypeptide N-acetylgalactosaminyltransferase 15 [Source:RGD Symbol;Acc:2322081]	ARRAYEXPRESS,ENSG
ENSRNOG00000006388	1.92015	2.743	74.1936	7.08208e-18	1.53807e-16	ENSRNOG00000006388			ENSRNOG00000006388	ENSRNOG00000006388	Pygl	glycogen phosphorylase L [Source:RGD Symbol;Acc:620687]	ARRAYEXPRESS,ENSG
ENSRNOG00000026965	1.90387	2.66908	74.1426	7.26743e-18	1.57605e-16	ENSRNOG00000026965			ENSRNOG00000026965	ENSRNOG00000026965	Tmem140	transmembrane protein 140 [Source:RGD Symbol;Acc:1549759]	ARRAYEXPRESS,ENSG
ENSRNOG00000009037	2.09895	3.56869	74.048	7.62417e-18	1.65102e-16	ENSRNOG00000009037			ENSRNOG00000009037	ENSRNOG00000009037	Sulf1	sulfatase 1 [Source:RGD Symbol;Acc:708554]	ARRAYEXPRESS,ENSG
ENSRNOG00000055089	1.42308	7.68921	73.9476	8.02181e-18	1.73463e-16	ENSRNOG00000055089			ENSRNOG00000055089	ENSRNOG00000055089	Slc44a1	solute carrier family 44 member 1 [Source:RGD Symbol;Acc:621426]	ARRAYEXPRESS,ENSG
ENSRNOG00000003959	3.57366	0.521212	73.6126	9.50567e-18	2.05254e-16	ENSRNOG00000003959			ENSRNOG00000003959	ENSRNOG00000003959	Rgs18	regulator of G-protein signaling 18 [Source:RGD Symbol;Acc:1306522]	ARRAYEXPRESS,ENSG
ENSRNOG00000069527	3.35034	1.40102	73.56	9.76251e-18	2.10497e-16	ENSRNOG00000069527			ENSRNOG00000069527	ENSRNOG00000069527	Isg15	ISG15 ubiquitin-like modifier [Source:RGD Symbol;Acc:1310312]	ARRAYEXPRESS,ENSG
ENSRNOG00000064381	2.00249	3.22823	73.5122	1.00016e-17	2.15344e-16	ENSRNOG00000064381			ENSRNOG00000064381	ENSRNOG00000064381	Abcg3l2	ATP-binding cassette, subfamily G (WHITE), member 3-like 2 [Source:RGD Symbol;Acc:1359703]	ARRAYEXPRESS,ENSG
ENSRNOG00000025551	2.48667	3.89299	73.4223	1.04677e-17	2.25056e-16	ENSRNOG00000025551			ENSRNOG00000025551	ENSRNOG00000025551	Rgs22	regulator of G-protein signaling 22 [Source:RGD Symbol;Acc:1565493]	ARRAYEXPRESS,ENSG
ENSRNOG00000001518	1.01958	6.95572	73.3072	1.10963e-17	2.38229e-16	ENSRNOG00000001518			ENSRNOG00000001518	ENSRNOG00000001518	Itga6	integrin subunit alpha 6 [Source:RGD Symbol;Acc:621633]	ARRAYEXPRESS,ENSG
ENSRNOG00000002408	2.95097	0.455969	73.3	1.11368e-17	2.38757e-16	ENSRNOG00000002408			ENSRNOG00000002408	ENSRNOG00000002408	Rbm47	RNA binding motif protein 47 [Source:RGD Symbol;Acc:1359713]	ARRAYEXPRESS,ENSG
ENSRNOG00000009967	-1.28275	4.49612	73.2752	1.12776e-17	2.41431e-16	ENSRNOG00000009967			ENSRNOG00000009967	ENSRNOG00000009967	Otof	otoferlin [Source:RGD Symbol;Acc:620646]	ARRAYEXPRESS,ENSG
ENSRNOG00000047768	1.14747	6.54412	73.041	1.26984e-17	2.7146e-16	ENSRNOG00000047768			ENSRNOG00000047768	ENSRNOG00000047768	Lamb2	laminin subunit beta 2 [Source:RGD Symbol;Acc:2988]	ARRAYEXPRESS,ENSG
ENSRNOG00000004737	1.58706	5.00482	72.9292	1.34386e-17	2.86875e-16	ENSRNOG00000004737			ENSRNOG00000004737	ENSRNOG00000004737	Cd48	Cd48 molecule [Source:RGD Symbol;Acc:620620]	ARRAYEXPRESS,ENSG
ENSRNOG00000062279	1.51233	3.95827	72.8647	1.38851e-17	2.95985e-16	ENSRNOG00000062279			ENSRNOG00000062279	ENSRNOG00000062279	AABR07019209.2	CLN5, intracellular trafficking protein [Source:RGD Symbol;Acc:1306965]	ARRAYEXPRESS,ENSG
ENSRNOG00000028814	1.94243	3.28518	72.8125	1.42573e-17	3.03489e-16	ENSRNOG00000028814			ENSRNOG00000028814	ENSRNOG00000028814	Oasl2	2'-5' oligoadenylate synthetase-like 2 [Source:RGD Symbol;Acc:1307351]	ARRAYEXPRESS,ENSG
ENSRNOG00000050996	-1.22581	6.60061	72.8017	1.43356e-17	3.04722e-16	ENSRNOG00000050996			ENSRNOG00000050996	ENSRNOG00000050996	Kctd4	potassium channel tetramerization domain containing 4 [Source:RGD Symbol;Acc:1594637]	ARRAYEXPRESS,ENSG
ENSRNOG00000010756	1.22191	5.40226	72.7822	1.44775e-17	3.07304e-16	ENSRNOG00000010756			ENSRNOG00000010756	ENSRNOG00000010756	Tp53	tumor protein p53 [Source:RGD Symbol;Acc:3889]	ARRAYEXPRESS,ENSG
ENSRNOG00000017259	1.72324	2.67857	72.7722	1.4551e-17	3.08427e-16	ENSRNOG00000017259			ENSRNOG00000017259	ENSRNOG00000017259	Tacc3	transforming, acidic coiled-coil containing protein 3 [Source:RGD Symbol;Acc:1302948]	ARRAYEXPRESS,ENSG
ENSRNOG00000054286	1.8792	2.30243	72.6857	1.52034e-17	3.21802e-16	ENSRNOG00000054286			ENSRNOG00000054286	ENSRNOG00000054286	Rrm2	ribonucleotide reductase regulatory subunit M2 [Source:RGD Symbol;Acc:1598310]	ARRAYEXPRESS,ENSG
ENSRNOG00000017803	1.39935	3.92816	72.5935	1.593e-17	3.36707e-16	ENSRNOG00000017803			ENSRNOG00000017803	ENSRNOG00000017803	Apbb1ip	amyloid beta precursor protein binding family B member 1 interacting protein [Source:RGD Symbol;Acc:1304795]	ARRAYEXPRESS,ENSG
ENSRNOG00000020726	1.47872	4.47351	72.5812	1.60297e-17	3.38336e-16	ENSRNOG00000020726			ENSRNOG00000020726	ENSRNOG00000020726	Sipa1	signal-induced proliferation-associated 1 [Source:RGD Symbol;Acc:1303184]	ARRAYEXPRESS,ENSG
ENSRNOG00000011922	1.15699	6.11322	72.4564	1.70761e-17	3.59917e-16	ENSRNOG00000011922			ENSRNOG00000011922	ENSRNOG00000011922	Stt3b	STT3 oligosaccharyltransferase complex catalytic subunit B [Source:RGD Symbol;Acc:1311563]	ARRAYEXPRESS,ENSG
ENSRNOG00000019141	2.33107	1.87462	72.3971	1.75972e-17	3.70381e-16	ENSRNOG00000019141			ENSRNOG00000019141	ENSRNOG00000019141	Ch25h	cholesterol 25-hydroxylase [Source:RGD Symbol;Acc:1310575]	ARRAYEXPRESS,ENSG
ENSRNOG00000003088	1.1498	4.93548	72.2927	1.8553e-17	3.8995e-16	ENSRNOG00000003088			ENSRNOG00000003088	ENSRNOG00000003088	Arhgap31	Rho GTPase activating protein 31 [Source:RGD Symbol;Acc:1306093]	ARRAYEXPRESS,ENSG
ENSRNOG00000009912	2.24861	2.1387	72.2327	1.91256e-17	4.01423e-16	ENSRNOG00000009912			ENSRNOG00000009912	ENSRNOG00000009912	Fgr	FGR proto-oncogene, Src family tyrosine kinase [Source:RGD Symbol;Acc:621319]	ARRAYEXPRESS,ENSG
ENSRNOG00000039891	4.29883	-0.189329	72.0283	2.12132e-17	4.44618e-16	ENSRNOG00000039891			ENSRNOG00000039891	ENSRNOG00000039891	Adgrg5	adhesion G protein-coupled receptor G5 [Source:RGD Symbol;Acc:1305559]	ARRAYEXPRESS,ENSG
ENSRNOG00000012628	3.57385	-0.0237965	71.8881	2.27756e-17	4.76699e-16	ENSRNOG00000012628			ENSRNOG00000012628	ENSRNOG00000012628	Gpr18	G protein-coupled receptor 18 [Source:RGD Symbol;Acc:1304889]	ARRAYEXPRESS,ENSG
ENSRNOG00000019203	2.33836	2.52967	71.7504	2.44211e-17	5.10429e-16	ENSRNOG00000019203			ENSRNOG00000019203	ENSRNOG00000019203	Eya2	EYA transcriptional coactivator and phosphatase 2 [Source:RGD Symbol;Acc:620096]	ARRAYEXPRESS,ENSG
ENSRNOG00000005871	2.97642	0.452125	71.6646	2.55065e-17	5.32373e-16	ENSRNOG00000005871			ENSRNOG00000005871	ENSRNOG00000005871	Il1rn	interleukin 1 receptor antagonist [Source:RGD Symbol;Acc:621159]	ARRAYEXPRESS,ENSG
ENSRNOG00000012172	2.42068	2.57769	71.2734	3.11001e-17	6.48222e-16	ENSRNOG00000012172			ENSRNOG00000012172	ENSRNOG00000012172	Spi1	Spi-1 proto-oncogene [Source:RGD Symbol;Acc:1359607]	ARRAYEXPRESS,ENSG
ENSRNOG00000030266	1.3199	4.04826	71.1133	3.37291e-17	7.02042e-16	ENSRNOG00000030266			ENSRNOG00000030266	ENSRNOG00000030266	Plekhg2	pleckstrin homology and RhoGEF domain containing G2 [Source:RGD Symbol;Acc:1310112]	ARRAYEXPRESS,ENSG
ENSRNOG00000000459	2.05561	1.92337	71.0959	3.40283e-17	7.0729e-16	ENSRNOG00000000459			ENSRNOG00000000459	ENSRNOG00000000459	Psmb9	proteasome 20S subunit beta 9 [Source:RGD Symbol;Acc:3427]	ARRAYEXPRESS,ENSG
ENSRNOG00000012109	1.29276	4.45748	70.9568	3.65125e-17	7.57875e-16	ENSRNOG00000012109			ENSRNOG00000012109	ENSRNOG00000012109	Otulinl	OTU deubiquitinase with linear linkage specificity like [Source:RGD Symbol;Acc:1563205]	ARRAYEXPRESS,ENSG
ENSRNOG00000012325	-1.05229	5.56265	70.9299	3.70138e-17	7.67219e-16	ENSRNOG00000012325			ENSRNOG00000012325	ENSRNOG00000012325	Adk	adenosine kinase [Source:RGD Symbol;Acc:2046]	ARRAYEXPRESS,ENSG
ENSRNOG00000070242	1.8387	2.39328	70.9059	3.74678e-17	7.75558e-16	ENSRNOG00000070242			ENSRNOG00000070242	ENSRNOG00000070242	Tent5c	terminal nucleotidyltransferase 5C [Source:RGD Symbol;Acc:1359446]	ARRAYEXPRESS,ENSG
ENSRNOG00000033348	3.56796	0.830878	70.8622	3.83069e-17	7.91835e-16	ENSRNOG00000033348			ENSRNOG00000033348	ENSRNOG00000033348	Duox1	dual oxidase 1 [Source:RGD Symbol;Acc:628760]	ARRAYEXPRESS,ENSG
ENSRNOG00000022707	3.08335	0.129448	70.7702	4.01351e-17	8.28484e-16	ENSRNOG00000022707			ENSRNOG00000022707	ENSRNOG00000022707	Pmp2	peripheral myelin protein 2 [Source:RGD Symbol;Acc:1585218]	ARRAYEXPRESS,ENSG
ENSRNOG00000003305	4.72343	-0.792503	70.5999	4.37529e-17	9.01922e-16	ENSRNOG00000003305			ENSRNOG00000003305	ENSRNOG00000003305	Cxcr3	C-X-C motif chemokine receptor 3 [Source:RGD Symbol;Acc:621528]	ARRAYEXPRESS,ENSG
ENSRNOG00000009629	-1.23619	6.99747	70.594	4.38839e-17	9.03383e-16	ENSRNOG00000009629			ENSRNOG00000009629	ENSRNOG00000009629	Car2	carbonic anhydrase 2 [Source:RGD Symbol;Acc:2240]	ARRAYEXPRESS,ENSG
ENSRNOG00000005424	1.03718	6.66215	70.4212	4.79014e-17	9.84734e-16	ENSRNOG00000005424			ENSRNOG00000005424	ENSRNOG00000005424	Odc1	ornithine decarboxylase 1 [Source:RGD Symbol;Acc:3227]	ARRAYEXPRESS,ENSG
ENSRNOG00000028137	2.28689	3.01139	70.3786	4.89492e-17	1.0049e-15	ENSRNOG00000028137			ENSRNOG00000028137	ENSRNOG00000028137	Mki67	marker of proliferation Ki-67 [Source:RGD Symbol;Acc:1305476]	ARRAYEXPRESS,ENSG
ENSRNOG00000018836	-1.3712	6.6528	70.2485	5.22846e-17	1.07191e-15	ENSRNOG00000018836			ENSRNOG00000018836	ENSRNOG00000018836	C19h1orf198	similar to human chromosome 1 open reading frame 198 [Source:RGD Symbol;Acc:1559896]	ARRAYEXPRESS,ENSG
ENSRNOG00000013240	4.14382	-0.141209	69.9074	6.2156e-17	1.27254e-15	ENSRNOG00000013240			ENSRNOG00000013240	ENSRNOG00000013240	Ptger4	prostaglandin E receptor 4 [Source:RGD Symbol;Acc:628641]	ARRAYEXPRESS,ENSG
ENSRNOG00000004772	3.2645	0.253849	69.8883	6.27601e-17	1.28316e-15	ENSRNOG00000004772			ENSRNOG00000004772	ENSRNOG00000004772	Cytip	cytohesin 1 interacting protein [Source:RGD Symbol;Acc:1307990]	ARRAYEXPRESS,ENSG
ENSRNOG00000037865	5.86988	-1.0292	69.8573	6.37536e-17	1.3017e-15	ENSRNOG00000037865			ENSRNOG00000037865	ENSRNOG00000037865	Hormad2	HORMA domain containing 2 [Source:RGD Symbol;Acc:1565447]	ARRAYEXPRESS,ENSG
ENSRNOG00000028768	2.39812	1.48164	69.7092	6.87234e-17	1.40127e-15	ENSRNOG00000028768			ENSRNOG00000028768	ENSRNOG00000028768	Gbp4	guanylate binding protein 4 [Source:RGD Symbol;Acc:1310579]	ARRAYEXPRESS,ENSG
ENSRNOG00000006921	1.79424	2.55864	69.5242	7.54839e-17	1.53702e-15	ENSRNOG00000006921			ENSRNOG00000006921	ENSRNOG00000006921	Rbl1	RB transcriptional corepressor like 1 [Source:RGD Symbol;Acc:1595511]	ARRAYEXPRESS,ENSG
ENSRNOG00000036604	1.72736	4.05119	69.5017	7.63496e-17	1.55254e-15	ENSRNOG00000036604			ENSRNOG00000036604	ENSRNOG00000036604	Ifit2	interferon-induced protein with tetratricopeptide repeats 2 [Source:RGD Symbol;Acc:1307804]	ARRAYEXPRESS,ENSG
ENSRNOG00000010584	1.64243	4.91488	69.4205	7.95562e-17	1.61556e-15	ENSRNOG00000010584			ENSRNOG00000010584	ENSRNOG00000010584	Tmem123	transmembrane protein 123 [Source:RGD Symbol;Acc:1305625]	ARRAYEXPRESS,ENSG
ENSRNOG00000007023	1.12355	4.71191	69.3784	8.12741e-17	1.64822e-15	ENSRNOG00000007023			ENSRNOG00000007023	ENSRNOG00000007023	Galm	galactose mutarotase [Source:RGD Symbol;Acc:1359459]	ARRAYEXPRESS,ENSG
ENSRNOG00000065000	1.32922	4.40933	69.3718	8.15468e-17	1.65152e-15	ENSRNOG00000065000			ENSRNOG00000065000	ENSRNOG00000065000	Lrrc8c	leucine rich repeat containing 8 VRAC subunit C [Source:RGD Symbol;Acc:1306585]	ARRAYEXPRESS,ENSG
ENSRNOG00000022218	1.49238	3.29814	69.3121	8.40503e-17	1.69992e-15	ENSRNOG00000022218			ENSRNOG00000022218	ENSRNOG00000022218	Ifi44	interferon-induced protein 44 [Source:RGD Symbol;Acc:1310523]	ARRAYEXPRESS,ENSG
ENSRNOG00000021525	1.83455	3.16355	69.085	9.43078e-17	1.90481e-15	ENSRNOG00000021525			ENSRNOG00000021525	ENSRNOG00000021525	Nbeal1	neurobeachin-like 1 [Source:RGD Symbol;Acc:1594799]	ARRAYEXPRESS,ENSG
ENSRNOG00000016852	2.86356	0.269964	69.0317	9.68917e-17	1.95437e-15	ENSRNOG00000016852			ENSRNOG00000016852	ENSRNOG00000016852	Apobec3	apolipoprotein B mRNA editing enzyme catalytic subunit 3 [Source:RGD Symbol;Acc:1307800]	ARRAYEXPRESS,ENSG
ENSRNOG00000016090	1.04341	5.61493	68.98	9.94652e-17	2.00359e-15	ENSRNOG00000016090			ENSRNOG00000016090	ENSRNOG00000016090	Mtmr10	myotubularin related protein 10 [Source:RGD Symbol;Acc:1305958]	ARRAYEXPRESS,ENSG
ENSRNOG00000004666	1.76554	3.04088	68.7879	1.09644e-16	2.20567e-15	ENSRNOG00000004666			ENSRNOG00000004666	ENSRNOG00000004666	Prr5l	proline rich 5 like [Source:RGD Symbol;Acc:1309969]	ARRAYEXPRESS,ENSG
ENSRNOG00000012972	2.19967	2.91266	68.7704	1.10619e-16	2.22231e-15	ENSRNOG00000012972			ENSRNOG00000012972	ENSRNOG00000012972	Alox5	arachidonate 5-lipoxygenase [Source:RGD Symbol;Acc:2096]	ARRAYEXPRESS,ENSG
ENSRNOG00000017952	1.07535	7.96412	68.5229	1.25411e-16	2.5161e-15	ENSRNOG00000017952			ENSRNOG00000017952	ENSRNOG00000017952	Septin2	septin 2 [Source:RGD Symbol;Acc:620056]	ARRAYEXPRESS,ENSG
ENSRNOG00000010045	2.77273	0.640945	68.4885	1.27618e-16	2.55695e-15	ENSRNOG00000010045			ENSRNOG00000010045	ENSRNOG00000010045	Clec4a	C-type lectin domain family 4, member A [Source:RGD Symbol;Acc:1359662]	ARRAYEXPRESS,ENSG
ENSRNOG00000006472	1.39546	5.26718	68.4508	1.30085e-16	2.60291e-15	ENSRNOG00000006472			ENSRNOG00000006472	ENSRNOG00000006472	Hspa2	heat shock protein family A (Hsp70) member 2 [Source:RGD Symbol;Acc:620664]	ARRAYEXPRESS,ENSG
ENSRNOG00000000907	1.76939	2.4107	68.4206	1.32092e-16	2.63956e-15	ENSRNOG00000000907			ENSRNOG00000000907	ENSRNOG00000000907	Alox5ap	arachidonate 5-lipoxygenase activating protein [Source:RGD Symbol;Acc:2097]	ARRAYEXPRESS,ENSG
ENSRNOG00000014171	-1.52651	3.44058	68.2637	1.43027e-16	2.85426e-15	ENSRNOG00000014171			ENSRNOG00000014171	ENSRNOG00000014171	Tnfsf13	TNF superfamily member 13 [Source:RGD Symbol;Acc:1305871]	ARRAYEXPRESS,ENSG
ENSRNOG00000021062	1.55735	3.67672	68.1288	1.53158e-16	3.05239e-15	ENSRNOG00000021062			ENSRNOG00000021062	ENSRNOG00000021062	Fxyd5	FXYD domain-containing ion transport regulator 5 [Source:RGD Symbol;Acc:620827]	ARRAYEXPRESS,ENSG
ENSRNOG00000046858	-1.13405	5.42124	68.0251	1.61427e-16	3.21291e-15	ENSRNOG00000046858			ENSRNOG00000046858	ENSRNOG00000046858	Arxes2	adipocyte-related X-chromosome expressed sequence 2 [Source:RGD Symbol;Acc:2322092]	ARRAYEXPRESS,ENSG
ENSRNOG00000037371	1.65481	3.15963	68.0142	1.62324e-16	3.22648e-15	ENSRNOG00000037371			ENSRNOG00000037371	ENSRNOG00000037371	Xaf1	XIAP associated factor 1 [Source:RGD Symbol;Acc:1585988]	ARRAYEXPRESS,ENSG
ENSRNOG00000018434	2.2517	4.44283	67.9806	1.65112e-16	3.27757e-15	ENSRNOG00000018434			ENSRNOG00000018434	ENSRNOG00000018434	Stab1	stabilin 1 [Source:RGD Symbol;Acc:2324745]	ARRAYEXPRESS,ENSG
ENSRNOG00000012575	4.10855	-0.571819	67.7992	1.81027e-16	3.58873e-15	ENSRNOG00000012575			ENSRNOG00000012575	ENSRNOG00000012575	Fat2	FAT atypical cadherin 2 [Source:RGD Symbol;Acc:620656]	ARRAYEXPRESS,ENSG
ENSRNOG00000063679	1.33342	5.685	67.7878	1.82073e-16	3.60471e-15	ENSRNOG00000063679			ENSRNOG00000063679	ENSRNOG00000063679	Samd9l	sterile alpha motif domain containing 9-like [Source:RGD Symbol;Acc:1562531]	ARRAYEXPRESS,ENSG
ENSRNOG00000027767	2.1391	3.53343	67.639	1.96345e-16	3.88215e-15	ENSRNOG00000027767			ENSRNOG00000027767	ENSRNOG00000027767	Slc38a5	solute carrier family 38, member 5 [Source:RGD Symbol;Acc:620702]	ARRAYEXPRESS,ENSG
ENSRNOG00000007544	4.42707	-0.0719226	67.5985	2.00418e-16	3.95747e-15	ENSRNOG00000007544			ENSRNOG00000007544	ENSRNOG00000007544	Il23r	interleukin 23 receptor [Source:RGD Symbol;Acc:1586368]	ARRAYEXPRESS,ENSG
ENSRNOG00000030387	5.50918	0.939385	67.5354	2.06938e-16	4.08085e-15	ENSRNOG00000030387			ENSRNOG00000030387	ENSRNOG00000030387	Kng1	kininogen 1 [Source:RGD Symbol;Acc:1359376]	ARRAYEXPRESS,ENSG
ENSRNOG00000000521	2.11929	2.87818	67.3994	2.21719e-16	4.36658e-15	ENSRNOG00000000521			ENSRNOG00000000521	ENSRNOG00000000521	Cdkn1a	cyclin-dependent kinase inhibitor 1A [Source:RGD Symbol;Acc:69328]	ARRAYEXPRESS,ENSG
ENSRNOG00000012730	1.46795	3.80915	67.3124	2.31721e-16	4.55758e-15	ENSRNOG00000012730			ENSRNOG00000012730	ENSRNOG00000012730	Lrrk1	leucine-rich repeat kinase 1 [Source:RGD Symbol;Acc:1308000]	ARRAYEXPRESS,ENSG
ENSRNOG00000001451	-5.99308	-1.82001	67.2789	2.35692e-16	4.62962e-15	ENSRNOG00000001451			ENSRNOG00000001451	ENSRNOG00000001451	Fkbp6	FKBP prolyl isomerase family member 6 [Source:RGD Symbol;Acc:1308926]	ARRAYEXPRESS,ENSG
ENSRNOG00000008196	1.45713	3.68574	67.1437	2.52416e-16	4.95165e-15	ENSRNOG00000008196			ENSRNOG00000008196	ENSRNOG00000008196	Parp12	poly (ADP-ribose) polymerase family, member 12 [Source:RGD Symbol;Acc:1308628]	ARRAYEXPRESS,ENSG
ENSRNOG00000018824	1.13321	7.04111	67.0348	2.66752e-16	5.22603e-15	ENSRNOG00000018824			ENSRNOG00000018824	ENSRNOG00000018824	Slc7a5	solute carrier family 7 member 5 [Source:RGD Symbol;Acc:620639]	ARRAYEXPRESS,ENSG
ENSRNOG00000042137	1.8426	2.60636	67.0309	2.67281e-16	5.22957e-15	ENSRNOG00000042137			ENSRNOG00000042137	ENSRNOG00000042137	Sting1	stimulator of interferon response cGAMP interactor 1 [Source:RGD Symbol;Acc:1562552]	ARRAYEXPRESS,ENSG
ENSRNOG00000019542	1.95509	3.56325	67.0033	2.71056e-16	5.29654e-15	ENSRNOG00000019542			ENSRNOG00000019542	ENSRNOG00000019542	LOC100910979	interferon-inducible GTPase 1-like [Source:RGD Symbol;Acc:6495625]	ARRAYEXPRESS,ENSG
ENSRNOG00000011533	7.50077	-1.75407	66.912	2.839e-16	5.54029e-15	ENSRNOG00000011533			ENSRNOG00000011533	ENSRNOG00000011533	Irx3	iroquois homeobox 3 [Source:RGD Symbol;Acc:1307424]	ARRAYEXPRESS,ENSG
ENSRNOG00000021144	1.04404	6.63857	66.8932	2.86617e-16	5.58606e-15	ENSRNOG00000021144			ENSRNOG00000021144	ENSRNOG00000021144	Cebpg	CCAAT/enhancer binding protein gamma [Source:RGD Symbol;Acc:2330]	ARRAYEXPRESS,ENSG
ENSRNOG00000065590	3.32433	1.05273	66.7537	3.07633e-16	5.98786e-15	ENSRNOG00000065590			ENSRNOG00000065590	ENSRNOG00000065590	Gpr65	G-protein coupled receptor 65 [Source:RGD Symbol;Acc:1311832]	ARRAYEXPRESS,ENSG
ENSRNOG00000000913	1.394	3.39888	66.5736	3.37076e-16	6.55246e-15	ENSRNOG00000000913			ENSRNOG00000000913	ENSRNOG00000000913	Gusb	glucuronidase, beta [Source:RGD Symbol;Acc:2772]	ARRAYEXPRESS,ENSG
ENSRNOG00000059900	1.85741	2.53132	66.5473	3.416e-16	6.63181e-15	ENSRNOG00000059900			ENSRNOG00000059900	ENSRNOG00000059900	Bst2	bone marrow stromal cell antigen 2 [Source:RGD Symbol;Acc:727849]	ARRAYEXPRESS,ENSG
ENSRNOG00000005177	1.85465	2.15751	66.5358	3.43595e-16	6.66192e-15	ENSRNOG00000005177			ENSRNOG00000005177	ENSRNOG00000005177	Cryzl2	crystallin zeta like 2 [Source:RGD Symbol;Acc:1304982]	ARRAYEXPRESS,ENSG
ENSRNOG00000019264	1.33675	4.52139	66.3421	3.79067e-16	7.34021e-15	ENSRNOG00000019264			ENSRNOG00000019264	ENSRNOG00000019264	Ltbr	lymphotoxin beta receptor [Source:RGD Symbol;Acc:1309448]	ARRAYEXPRESS,ENSG
ENSRNOG00000003005	2.32543	2.30849	66.2894	3.89352e-16	7.52964e-15	ENSRNOG00000003005			ENSRNOG00000003005	ENSRNOG00000003005	Rasgef1c	RasGEF domain family, member 1C [Source:RGD Symbol;Acc:1311549]	ARRAYEXPRESS,ENSG
ENSRNOG00000062573	1.34348	6.40024	66.27	3.93204e-16	7.59436e-15	ENSRNOG00000062573			ENSRNOG00000062573	ENSRNOG00000062573	Cd151	CD151 molecule (Raph blood group) [Source:RGD Symbol;Acc:621290]	ARRAYEXPRESS,ENSG
ENSRNOG00000013720	1.89159	5.8975	66.151	4.17663e-16	8.05638e-15	ENSRNOG00000013720			ENSRNOG00000013720	ENSRNOG00000013720	Aebp1	AE binding protein 1 [Source:RGD Symbol;Acc:1306922]	ARRAYEXPRESS,ENSG
ENSRNOG00000062846	5.12732	-0.25516	66.1304	4.22058e-16	8.13072e-15	ENSRNOG00000062846			ENSRNOG00000062846	ENSRNOG00000062846	Oas1k	2 ' -5 ' oligoadenylate synthetase 1K [Source:RGD Symbol;Acc:1359279]	ARRAYEXPRESS,ENSG
ENSRNOG00000032991	3.84791	-0.594044	66.1055	4.27425e-16	8.22354e-15	ENSRNOG00000032991			ENSRNOG00000032991	ENSRNOG00000032991	Rufy4	RUN and FYVE domain containing 4 [Source:RGD Symbol;Acc:1560678]	ARRAYEXPRESS,ENSG
ENSRNOG00000012062	1.37741	6.72991	66.0628	4.36782e-16	8.3928e-15	ENSRNOG00000012062			ENSRNOG00000012062	ENSRNOG00000012062	Npc2	NPC intracellular cholesterol transporter 2 [Source:RGD Symbol;Acc:628756]	ARRAYEXPRESS,ENSG
ENSRNOG00000005772	2.67638	1.42614	65.8877	4.77353e-16	9.16067e-15	ENSRNOG00000005772			ENSRNOG00000005772	ENSRNOG00000005772	Hacd4	3-hydroxyacyl-CoA dehydratase 4 [Source:RGD Symbol;Acc:1310339]	ARRAYEXPRESS,ENSG
ENSRNOG00000054765	1.39408	3.42802	65.7361	5.1554e-16	9.88085e-15	ENSRNOG00000054765			ENSRNOG00000054765	ENSRNOG00000054765	Renbp	renin binding protein [Source:RGD Symbol;Acc:621688]	ARRAYEXPRESS,ENSG
ENSRNOG00000022710	3.57103	0.361545	65.7182	5.2023e-16	9.95802e-15	ENSRNOG00000022710			ENSRNOG00000022710	ENSRNOG00000022710	Prrg4	proline rich and Gla domain 4 [Source:RGD Symbol;Acc:1560542]	ARRAYEXPRESS,ENSG
ENSRNOG00000010575	2.00016	2.82854	65.6291	5.44281e-16	1.04051e-14	ENSRNOG00000010575			ENSRNOG00000010575	ENSRNOG00000010575	Dapp1	dual adaptor of phosphotyrosine and 3-phosphoinositides 1 [Source:RGD Symbol;Acc:1310189]	ARRAYEXPRESS,ENSG
ENSRNOG00000027502	1.53982	3.54599	65.4082	6.08839e-16	1.16245e-14	ENSRNOG00000027502			ENSRNOG00000027502	ENSRNOG00000027502	Nmi	N-myc (and STAT) interactor [Source:RGD Symbol;Acc:1311721]	ARRAYEXPRESS,ENSG
ENSRNOG00000033787	2.84726	1.75693	65.3733	6.19721e-16	1.18172e-14	ENSRNOG00000033787			ENSRNOG00000033787	ENSRNOG00000033787	Adamtsl5	ADAMTS-like 5 [Source:RGD Symbol;Acc:1305607]	ARRAYEXPRESS,ENSG
ENSRNOG00000031163	1.97178	2.95231	65.3302	6.33438e-16	1.20635e-14	ENSRNOG00000031163			ENSRNOG00000031163	ENSRNOG00000031163	Nfkbiz	NFKB inhibitor zeta [Source:RGD Symbol;Acc:1310834]	ARRAYEXPRESS,ENSG
ENSRNOG00000024338	2.17758	1.36843	65.3063	6.41174e-16	1.21953e-14	ENSRNOG00000024338			ENSRNOG00000024338	ENSRNOG00000024338	C6h2orf50	similar to human chromosome 2 open reading frame 50 [Source:RGD Symbol;Acc:1582838]	ARRAYEXPRESS,ENSG
ENSRNOG00000017277	3.07993	0.558506	65.1835	6.8237e-16	1.29624e-14	ENSRNOG00000017277			ENSRNOG00000017277	ENSRNOG00000017277	Igsf6	immunoglobulin superfamily, member 6 [Source:RGD Symbol;Acc:620663]	ARRAYEXPRESS,ENSG
ENSRNOG00000014870	-1.55909	3.22017	64.8039	8.27336e-16	1.56964e-14	ENSRNOG00000014870			ENSRNOG00000014870	ENSRNOG00000014870	Slc13a5	solute carrier family 13 member 5 [Source:RGD Symbol;Acc:631374]	ARRAYEXPRESS,ENSG
ENSRNOG00000012471	3.33671	0.0158336	64.5529	9.39745e-16	1.78065e-14	ENSRNOG00000012471			ENSRNOG00000012471	ENSRNOG00000012471	Thbs4	thrombospondin 4 [Source:RGD Symbol;Acc:62046]	ARRAYEXPRESS,ENSG
ENSRNOG00000001452	-2.05353	2.16374	64.549	9.41598e-16	1.78191e-14	ENSRNOG00000001452			ENSRNOG00000001452	ENSRNOG00000001452	Fzd9	frizzled class receptor 9 [Source:RGD Symbol;Acc:628817]	ARRAYEXPRESS,ENSG
ENSRNOG00000057827	3.03627	0.52553	64.5291	9.51168e-16	1.79776e-14	ENSRNOG00000057827			ENSRNOG00000057827	ENSRNOG00000057827	Cirop	ciliated left-right organizer metallopeptidase [Source:RGD Symbol;Acc:1560492]	ARRAYEXPRESS,ENSG
ENSRNOG00000022094	2.18559	2.07474	64.5147	9.5816e-16	1.80869e-14	ENSRNOG00000022094			ENSRNOG00000022094	ENSRNOG00000022094	Lacc1	laccase domain containing 1 [Source:RGD Symbol;Acc:1310185]	ARRAYEXPRESS,ENSG
ENSRNOG00000024207	1.655	4.30426	64.5089	9.60962e-16	1.8117e-14	ENSRNOG00000024207			ENSRNOG00000024207	ENSRNOG00000024207	Fgfrl1	fibroblast growth factor receptor-like 1 [Source:RGD Symbol;Acc:735156]	ARRAYEXPRESS,ENSG
ENSRNOG00000021104	2.34175	2.44871	64.4667	9.81766e-16	1.8486e-14	ENSRNOG00000021104			ENSRNOG00000021104	ENSRNOG00000021104	Emp3	epithelial membrane protein 3 [Source:RGD Symbol;Acc:621094]	ARRAYEXPRESS,ENSG
ENSRNOG00000039745	2.19832	1.43041	64.4572	9.86545e-16	1.85527e-14	ENSRNOG00000039745			ENSRNOG00000039745	ENSRNOG00000039745	Pm20d1	peptidase M20 domain containing 1 [Source:RGD Symbol;Acc:1564063]	ARRAYEXPRESS,ENSG
ENSRNOG00000027480	3.41173	-0.129624	64.3483	1.04257e-15	1.95818e-14	ENSRNOG00000027480			ENSRNOG00000027480	ENSRNOG00000027480	Tmem116	transmembrane protein 116 [Source:RGD Symbol;Acc:1596066]	ARRAYEXPRESS,ENSG
ENSRNOG00000057125	1.14449	7.05593	64.3171	1.05922e-15	1.98696e-14	ENSRNOG00000057125			ENSRNOG00000057125	ENSRNOG00000057125	Ddr1	discoidin domain receptor tyrosine kinase 1 [Source:RGD Symbol;Acc:2252]	ARRAYEXPRESS,ENSG
ENSRNOG00000014776	1.74012	2.47052	64.2729	1.08326e-15	2.02952e-14	ENSRNOG00000014776			ENSRNOG00000014776	ENSRNOG00000014776	Adcy7	adenylate cyclase 7 [Source:RGD Symbol;Acc:619966]	ARRAYEXPRESS,ENSG
ENSRNOG00000025695	1.02994	7.48705	64.2397	1.10168e-15	2.06146e-14	ENSRNOG00000025695			ENSRNOG00000025695	ENSRNOG00000025695	Tns3	tensin 3 [Source:RGD Symbol;Acc:1564174]	ARRAYEXPRESS,ENSG
ENSRNOG00000033915	-1.58306	3.43387	64.0649	1.20384e-15	2.24983e-14	ENSRNOG00000033915			ENSRNOG00000033915	ENSRNOG00000033915	Gpt	glutamic--pyruvic transaminase [Source:RGD Symbol;Acc:621720]	ARRAYEXPRESS,ENSG
ENSRNOG00000015941	1.31463	4.29758	64.0353	1.22212e-15	2.28114e-14	ENSRNOG00000015941			ENSRNOG00000015941	ENSRNOG00000015941	Fkbp10	FKBP prolyl isomerase 10 [Source:RGD Symbol;Acc:1549751]	ARRAYEXPRESS,ENSG
ENSRNOG00000008609	3.6574	0.996195	64.0259	1.22797e-15	2.28921e-14	ENSRNOG00000008609			ENSRNOG00000008609	ENSRNOG00000008609	Capn3	calpain 3 [Source:RGD Symbol;Acc:2269]	ARRAYEXPRESS,ENSG
ENSRNOG00000020401	1.63864	2.79386	63.8303	1.35611e-15	2.52495e-14	ENSRNOG00000020401			ENSRNOG00000020401	ENSRNOG00000020401	Adcy4	adenylate cyclase 4 [Source:RGD Symbol;Acc:2034]	ARRAYEXPRESS,ENSG
ENSRNOG00000002232	1.18763	4.3049	63.7735	1.39579e-15	2.59562e-14	ENSRNOG00000002232			ENSRNOG00000002232	ENSRNOG00000002232	Aff1	ALF transcription elongation factor 1 [Source:RGD Symbol;Acc:1307940]	ARRAYEXPRESS,ENSG
ENSRNOG00000025415	-3.07358	0.537211	63.5768	1.54231e-15	2.86433e-14	ENSRNOG00000025415			ENSRNOG00000025415	ENSRNOG00000025415	Ntmt2	N-terminal Xaa-Pro-Lys N-methyltransferase 2 [Source:RGD Symbol;Acc:1564106]	ARRAYEXPRESS,ENSG
ENSRNOG00000012779	3.62117	1.38437	63.5746	1.54411e-15	2.86433e-14	ENSRNOG00000012779			ENSRNOG00000012779	ENSRNOG00000012779	Msr1	macrophage scavenger receptor 1 [Source:RGD Symbol;Acc:1564316]	ARRAYEXPRESS,ENSG
ENSRNOG00000042353	2.56866	1.35749	63.5531	1.56098e-15	2.89205e-14	ENSRNOG00000042353			ENSRNOG00000042353	ENSRNOG00000042353	Mlkl	mixed lineage kinase domain like pseudokinase [Source:RGD Symbol;Acc:1592221]	ARRAYEXPRESS,ENSG
ENSRNOG00000010275	2.24901	1.44799	63.5146	1.5918e-15	2.94551e-14	ENSRNOG00000010275			ENSRNOG00000010275	ENSRNOG00000010275	Slc17a9	solute carrier family 17 member 9 [Source:RGD Symbol;Acc:1311940]	ARRAYEXPRESS,ENSG
ENSRNOG00000036689	0.97922	7.50014	63.4747	1.62444e-15	3.00221e-14	ENSRNOG00000036689			ENSRNOG00000036689	ENSRNOG00000036689	P4hb	prolyl 4-hydroxylase subunit beta [Source:RGD Symbol;Acc:3244]	ARRAYEXPRESS,ENSG
ENSRNOG00000005788	1.18237	5.30505	63.4484	1.64621e-15	3.03871e-14	ENSRNOG00000005788			ENSRNOG00000005788	ENSRNOG00000005788	Cdk5rap2	CDK5 regulatory subunit associated protein 2 [Source:RGD Symbol;Acc:708451]	ARRAYEXPRESS,ENSG
ENSRNOG00000015072	2.90147	0.680215	63.3952	1.69132e-15	3.11813e-14	ENSRNOG00000015072			ENSRNOG00000015072	ENSRNOG00000015072	Ptgr1	prostaglandin reductase 1 [Source:RGD Symbol;Acc:621195]	ARRAYEXPRESS,ENSG
ENSRNOG00000005965	1.46669	3.09141	63.3836	1.7013e-15	3.13269e-14	ENSRNOG00000005965			ENSRNOG00000005965	ENSRNOG00000005965	Irak4	interleukin-1 receptor-associated kinase 4 [Source:RGD Symbol;Acc:1305303]	ARRAYEXPRESS,ENSG
ENSRNOG00000068093	3.93472	-0.723813	63.3326	1.74591e-15	3.2109e-14	ENSRNOG00000068093			ENSRNOG00000068093	ENSRNOG00000068093	F2rl3	F2R like thrombin or trypsin receptor 3 [Source:RGD Symbol;Acc:620872]	ARRAYEXPRESS,ENSG
ENSRNOG00000015125	1.77594	2.58784	63.2828	1.79064e-15	3.28912e-14	ENSRNOG00000015125			ENSRNOG00000015125	ENSRNOG00000015125	Spsb2	splA/ryanodine receptor domain and SOCS box containing 2 [Source:RGD Symbol;Acc:1310854]	ARRAYEXPRESS,ENSG
ENSRNOG00000014199	1.57652	3.99168	63.2765	1.79632e-15	3.29552e-14	ENSRNOG00000014199			ENSRNOG00000014199	ENSRNOG00000014199	Zfp703	zinc finger protein 703 [Source:RGD Symbol;Acc:1588249]	ARRAYEXPRESS,ENSG
ENSRNOG00000020807	1.87453	2.11975	63.1949	1.87233e-15	3.43077e-14	ENSRNOG00000020807			ENSRNOG00000020807	ENSRNOG00000020807	Wdr62	WD repeat domain 62 [Source:RGD Symbol;Acc:1306714]	ARRAYEXPRESS,ENSG
ENSRNOG00000019212	0.932488	6.93335	63.1773	1.88913e-15	3.45734e-14	ENSRNOG00000019212			ENSRNOG00000019212	ENSRNOG00000019212	Tpp1	tripeptidyl peptidase 1 [Source:RGD Symbol;Acc:621296]	ARRAYEXPRESS,ENSG
ENSRNOG00000018567	1.41341	7.87134	63.1025	1.96222e-15	3.58673e-14	ENSRNOG00000018567			ENSRNOG00000018567	ENSRNOG00000018567	Slc20a1	solute carrier family 20 member 1 [Source:RGD Symbol;Acc:621079]	ARRAYEXPRESS,ENSG
ENSRNOG00000004072	1.23343	5.39996	63.0836	1.98115e-15	3.61692e-14	ENSRNOG00000004072			ENSRNOG00000004072	ENSRNOG00000004072	Myo1c	myosin 1C [Source:RGD Symbol;Acc:620443]	ARRAYEXPRESS,ENSG
ENSRNOG00000013170	1.77053	4.31375	63.0202	2.04597e-15	3.73073e-14	ENSRNOG00000013170			ENSRNOG00000013170	ENSRNOG00000013170	Il13ra1-ps1	interleukin 13 receptor subunit alpha 1, pseudogene 1 [Source:RGD Symbol;Acc:2322532]	ARRAYEXPRESS,ENSG
ENSRNOG00000001254	1.36776	5.28674	62.9949	2.07244e-15	3.77441e-14	ENSRNOG00000001254			ENSRNOG00000001254	ENSRNOG00000001254	Col6a2	collagen type VI alpha 2 chain [Source:RGD Symbol;Acc:1305585]	ARRAYEXPRESS,ENSG
ENSRNOG00000008602	2.00663	2.13367	62.9222	2.15039e-15	3.91162e-14	ENSRNOG00000008602			ENSRNOG00000008602	ENSRNOG00000008602	Steap4	STEAP4 metalloreductase [Source:RGD Symbol;Acc:1560331]	ARRAYEXPRESS,ENSG
ENSRNOG00000015002	2.3287	1.4641	62.8783	2.19883e-15	3.9949e-14	ENSRNOG00000015002			ENSRNOG00000015002	ENSRNOG00000015002	Abhd15	abhydrolase domain containing 15 [Source:RGD Symbol;Acc:1304598]	ARRAYEXPRESS,ENSG
ENSRNOG00000010897	1.06143	6.29662	62.8713	2.20669e-15	4.00432e-14	ENSRNOG00000010897			ENSRNOG00000010897	ENSRNOG00000010897	Nek6	NIMA-related kinase 6 [Source:RGD Symbol;Acc:727779]	ARRAYEXPRESS,ENSG
ENSRNOG00000021157	1.15226	8.43458	62.846	2.23522e-15	4.0512e-14	ENSRNOG00000021157			ENSRNOG00000021157	ENSRNOG00000021157	Ctss	cathepsin S [Source:RGD Symbol;Acc:621513]	ARRAYEXPRESS,ENSG
ENSRNOG00000014867	2.06216	4.11046	62.8397	2.24238e-15	4.05927e-14	ENSRNOG00000014867			ENSRNOG00000014867	ENSRNOG00000014867	Synpo2	synaptopodin 2 [Source:RGD Symbol;Acc:1564779]	ARRAYEXPRESS,ENSG
ENSRNOG00000016207	1.03707	7.05571	62.8062	2.2808e-15	4.12384e-14	ENSRNOG00000016207			ENSRNOG00000016207	ENSRNOG00000016207	Galnt1	polypeptide N-acetylgalactosaminyltransferase 1 [Source:RGD Symbol;Acc:620358]	ARRAYEXPRESS,ENSG
ENSRNOG00000018669	1.63275	3.43899	62.7747	2.31756e-15	4.18528e-14	ENSRNOG00000018669			ENSRNOG00000018669	ENSRNOG00000018669	Insl3	insulin-like 3 [Source:RGD Symbol;Acc:620117]	ARRAYEXPRESS,ENSG
ENSRNOG00000004342	1.75533	4.86047	62.5893	2.5464e-15	4.593e-14	ENSRNOG00000004342			ENSRNOG00000004342	ENSRNOG00000004342	Ahr	aryl hydrocarbon receptor [Source:RGD Symbol;Acc:2074]	ARRAYEXPRESS,ENSG
ENSRNOG00000016456	1.21301	5.92856	62.495	2.67119e-15	4.81231e-14	ENSRNOG00000016456			ENSRNOG00000016456	ENSRNOG00000016456	Il33	interleukin 33 [Source:RGD Symbol;Acc:1311155]	ARRAYEXPRESS,ENSG
ENSRNOG00000004100	1.84952	4.14947	62.4735	2.7006e-15	4.85945e-14	ENSRNOG00000004100			ENSRNOG00000004100	ENSRNOG00000004100	Trib1	tribbles pseudokinase 1 [Source:RGD Symbol;Acc:621596]	ARRAYEXPRESS,ENSG
ENSRNOG00000016117	1.8803	4.57811	62.4337	2.75566e-15	4.95259e-14	ENSRNOG00000016117			ENSRNOG00000016117	ENSRNOG00000016117	Myof	myoferlin [Source:RGD Symbol;Acc:1564216]	ARRAYEXPRESS,ENSG
ENSRNOG00000007568	1.39835	3.52637	62.4132	2.78456e-15	4.99855e-14	ENSRNOG00000007568			ENSRNOG00000007568	ENSRNOG00000007568	Spata6	spermatogenesis associated 6 [Source:RGD Symbol;Acc:628657]	ARRAYEXPRESS,ENSG
ENSRNOG00000009980	1.04646	5.72325	62.3262	2.91022e-15	5.21789e-14	ENSRNOG00000009980			ENSRNOG00000009980	ENSRNOG00000009980	Plpp1	phospholipid phosphatase 1 [Source:RGD Symbol;Acc:621832]	ARRAYEXPRESS,ENSG
ENSRNOG00000018937	-1.02113	7.12604	62.3095	2.93508e-15	5.25618e-14	ENSRNOG00000018937			ENSRNOG00000018937	ENSRNOG00000018937	Gstm7	glutathione S-transferase, mu 7 [Source:RGD Symbol;Acc:621287]	ARRAYEXPRESS,ENSG
ENSRNOG00000018325	0.982773	5.91342	62.3039	2.94341e-15	5.26481e-14	ENSRNOG00000018325			ENSRNOG00000018325	ENSRNOG00000018325	Cnppd1	cyclin Pas1/PHO80 domain containing 1 [Source:RGD Symbol;Acc:735175]	ARRAYEXPRESS,ENSG
ENSRNOG00000069578	1.45027	6.99359	62.0928	3.27639e-15	5.85343e-14	ENSRNOG00000069578			ENSRNOG00000069578	ENSRNOG00000069578	Hist1h2bq	histone cluster 1 H2B family member Q [Source:RGD Symbol;Acc:1305011]	ARRAYEXPRESS,ENSG
ENSRNOG00000019357	1.62585	3.93182	62.0453	3.35638e-15	5.98921e-14	ENSRNOG00000019357			ENSRNOG00000019357	ENSRNOG00000019357	Tax1bp3	Tax1 binding protein 3 [Source:RGD Symbol;Acc:1308924]	ARRAYEXPRESS,ENSG
ENSRNOG00000051986	1.61146	2.77702	62.021	3.39815e-15	6.05654e-14	ENSRNOG00000051986			ENSRNOG00000051986	ENSRNOG00000051986	Plcg2	phospholipase C, gamma 2 [Source:RGD Symbol;Acc:3348]	ARRAYEXPRESS,ENSG
ENSRNOG00000055365	1.14828	6.0248	61.8196	3.76413e-15	6.70087e-14	ENSRNOG00000055365			ENSRNOG00000055365	ENSRNOG00000055365	Edem1	ER degradation enhancing alpha-mannosidase like protein 1 [Source:RGD Symbol;Acc:1563633]	ARRAYEXPRESS,ENSG
ENSRNOG00000016551	1.55369	2.79053	61.8089	3.78459e-15	6.7293e-14	ENSRNOG00000016551			ENSRNOG00000016551	ENSRNOG00000016551	Bcl2l11	Bcl2-like 11 [Source:RGD Symbol;Acc:628774]	ARRAYEXPRESS,ENSG
ENSRNOG00000002341	1.72015	2.44206	61.7685	3.86302e-15	6.86063e-14	ENSRNOG00000002341			ENSRNOG00000002341	ENSRNOG00000002341	Trim25	tripartite motif-containing 25 [Source:RGD Symbol;Acc:1594396]	ARRAYEXPRESS,ENSG
ENSRNOG00000047158	-2.04116	2.50616	61.7038	3.99215e-15	7.08159e-14	ENSRNOG00000047158			ENSRNOG00000047158	ENSRNOG00000047158	Selenbp1	selenium binding protein 1 [Source:RGD Symbol;Acc:620571]	ARRAYEXPRESS,ENSG
ENSRNOG00000015408	4.4366	-0.705905	61.6331	4.13806e-15	7.33175e-14	ENSRNOG00000015408			ENSRNOG00000015408	ENSRNOG00000015408	Vil1	villin 1 [Source:RGD Symbol;Acc:1307048]	ARRAYEXPRESS,ENSG
ENSRNOG00000037148	1.56363	2.73175	61.6107	4.18531e-15	7.40672e-14	ENSRNOG00000037148			ENSRNOG00000037148	ENSRNOG00000037148	Adap2	ArfGAP with dual PH domains 2 [Source:RGD Symbol;Acc:708487]	ARRAYEXPRESS,ENSG
ENSRNOG00000033235	2.37443	2.20943	61.4943	4.44027e-15	7.844e-14	ENSRNOG00000033235			ENSRNOG00000033235	ENSRNOG00000033235	Relb	RELB proto-oncogene, NF-kB subunit [Source:RGD Symbol;Acc:2321078]	ARRAYEXPRESS,ENSG
ENSRNOG00000016164	4.33758	6.65105	61.4932	4.44286e-15	7.844e-14	ENSRNOG00000016164			ENSRNOG00000016164	ENSRNOG00000016164	Fcrl2	Fc receptor-like 2 [Source:RGD Symbol;Acc:1306885]	ARRAYEXPRESS,ENSG
ENSRNOG00000052981	1.92301	2.71051	61.4592	4.5202e-15	7.97117e-14	ENSRNOG00000052981			ENSRNOG00000052981	ENSRNOG00000052981	LOC108351606	uncharacterized LOC108351606 [Source:RGD Symbol;Acc:11460844]	ARRAYEXPRESS,ENSG
ENSRNOG00000059463	1.28299	6.2245	61.414	4.62505e-15	8.1465e-14	ENSRNOG00000059463			ENSRNOG00000059463	ENSRNOG00000059463	Slc39a1	solute carrier family 39 member 1 [Source:RGD Symbol;Acc:1305241]	ARRAYEXPRESS,ENSG
ENSRNOG00000010951	1.35594	5.25553	61.3469	4.78555e-15	8.41931e-14	ENSRNOG00000010951			ENSRNOG00000010951	ENSRNOG00000010951	Cmtm6	CKLF-like MARVEL transmembrane domain containing 6 [Source:RGD Symbol;Acc:1307765]	ARRAYEXPRESS,ENSG
ENSRNOG00000052038	1.7813	2.86853	61.3278	4.83216e-15	8.49136e-14	ENSRNOG00000052038			ENSRNOG00000052038	ENSRNOG00000052038	Haus8	HAUS augmin-like complex, subunit 8 [Source:RGD Symbol;Acc:1311565]	ARRAYEXPRESS,ENSG
ENSRNOG00000026177	-1.34682	4.20627	61.3089	4.87867e-15	8.56306e-14	ENSRNOG00000026177			ENSRNOG00000026177	ENSRNOG00000026177	Mgam	maltase-glucoamylase [Source:RGD Symbol;Acc:9369725]	ARRAYEXPRESS,ENSG
ENSRNOG00000003147	1.09015	9.13822	61.3002	4.90022e-15	8.59083e-14	ENSRNOG00000003147			ENSRNOG00000003147	ENSRNOG00000003147	Sqstm1	sequestosome 1 [Source:RGD Symbol;Acc:69287]	ARRAYEXPRESS,ENSG
ENSRNOG00000010296	2.28158	2.00803	61.1541	5.27787e-15	9.24212e-14	ENSRNOG00000010296			ENSRNOG00000010296	ENSRNOG00000010296	Slc7a7	solute carrier family 7 member 7 [Source:RGD Symbol;Acc:619902]	ARRAYEXPRESS,ENSG
ENSRNOG00000017024	7.55639	-1.72051	61.1509	5.28628e-15	9.24606e-14	ENSRNOG00000017024			ENSRNOG00000017024	ENSRNOG00000017024	Pla2g2e	phospholipase A2, group IIE [Source:RGD Symbol;Acc:1309611]	ARRAYEXPRESS,ENSG
ENSRNOG00000021150	1.15188	4.43345	61.1163	5.38009e-15	9.39918e-14	ENSRNOG00000021150			ENSRNOG00000021150	ENSRNOG00000021150	Plcb3	phospholipase C beta 3 [Source:RGD Symbol;Acc:61993]	ARRAYEXPRESS,ENSG
ENSRNOG00000017123	1.18677	8.87522	61.0442	5.58064e-15	9.73822e-14	ENSRNOG00000017123			ENSRNOG00000017123	ENSRNOG00000017123	B2m	beta-2 microglobulin [Source:RGD Symbol;Acc:2189]	ARRAYEXPRESS,ENSG
ENSRNOG00000028238	-1.89945	1.79414	60.9859	5.7484e-15	1.00193e-13	ENSRNOG00000028238			ENSRNOG00000028238	ENSRNOG00000028238	Sh3bgr	SH3 domain binding glutamate-rich protein [Source:RGD Symbol;Acc:1563599]	ARRAYEXPRESS,ENSG
ENSRNOG00000018752	2.78426	2.59331	60.8588	6.13181e-15	1.06752e-13	ENSRNOG00000018752			ENSRNOG00000018752	ENSRNOG00000018752	Clcf1	cardiotrophin-like cytokine factor 1 [Source:RGD Symbol;Acc:1303171]	ARRAYEXPRESS,ENSG
ENSRNOG00000030449	1.73606	5.29712	60.8535	6.14829e-15	1.06915e-13	ENSRNOG00000030449			ENSRNOG00000030449	ENSRNOG00000030449	Gsta4	glutathione S-transferase alpha 4 [Source:RGD Symbol;Acc:1309970]	ARRAYEXPRESS,ENSG
ENSRNOG00000058337	1.69472	2.32024	60.7492	6.48295e-15	1.12604e-13	ENSRNOG00000058337			ENSRNOG00000058337	ENSRNOG00000058337	Plcb2	phospholipase C, beta 2 [Source:RGD Symbol;Acc:621004]	ARRAYEXPRESS,ENSG
ENSRNOG00000000451	3.02433	0.534298	60.7151	6.59607e-15	1.14392e-13	ENSRNOG00000000451			ENSRNOG00000000451	ENSRNOG00000000451	RT1-Ba	RT1 class II, locus Ba [Source:RGD Symbol;Acc:1595867]	ARRAYEXPRESS,ENSG
ENSRNOG00000057451	2.08034	3.07076	60.7136	6.60115e-15	1.14392e-13	ENSRNOG00000057451			ENSRNOG00000057451	ENSRNOG00000057451	Itga5	integrin subunit alpha 5 [Source:RGD Symbol;Acc:2925]	ARRAYEXPRESS,ENSG
ENSRNOG00000067370	2.47065	1.32001	60.5558	7.15212e-15	1.23797e-13	ENSRNOG00000067370			ENSRNOG00000067370	ENSRNOG00000067370	LOC100911661	uncharacterized LOC100911661 [Source:RGD Symbol;Acc:6491687]	ARRAYEXPRESS,ENSG
ENSRNOG00000025805	4.11499	-0.349706	60.5271	7.25727e-15	1.25472e-13	ENSRNOG00000025805			ENSRNOG00000025805	ENSRNOG00000025805	Ms4a14	membrane spanning 4-domains A14 [Source:RGD Symbol;Acc:727900]	ARRAYEXPRESS,ENSG
ENSRNOG00000020953	4.63346	0.484124	60.4079	7.71026e-15	1.33151e-13	ENSRNOG00000020953			ENSRNOG00000020953	ENSRNOG00000020953	Ms4a7	membrane spanning 4-domains A7 [Source:RGD Symbol;Acc:1305549]	ARRAYEXPRESS,ENSG
ENSRNOG00000024825	-1.61795	4.81147	60.2056	8.54487e-15	1.47394e-13	ENSRNOG00000024825			ENSRNOG00000024825	ENSRNOG00000024825	Fam163a	family with sequence similarity 163, member A [Source:RGD Symbol;Acc:1565760]	ARRAYEXPRESS,ENSG
ENSRNOG00000049943	1.65768	2.28645	60.1975	8.58017e-15	1.47833e-13	ENSRNOG00000049943			ENSRNOG00000049943	ENSRNOG00000049943	Sinhcaf	SIN3-HDAC complex associated factor [Source:RGD Symbol;Acc:1595037]	ARRAYEXPRESS,ENSG
ENSRNOG00000024818	1.58078	2.91036	60.0138	9.41925e-15	1.62104e-13	ENSRNOG00000024818			ENSRNOG00000024818	ENSRNOG00000024818	Eva1b	eva-1 homolog B [Source:RGD Symbol;Acc:1308876]	ARRAYEXPRESS,ENSG
ENSRNOG00000002074	1.423	3.09759	59.858	1.01955e-14	1.75262e-13	ENSRNOG00000002074			ENSRNOG00000002074	ENSRNOG00000002074	Rest	RE1-silencing transcription factor [Source:RGD Symbol;Acc:621069]	ARRAYEXPRESS,ENSG
ENSRNOG00000049614	1.07187	6.42816	59.5647	1.18337e-14	2.0319e-13	ENSRNOG00000049614			ENSRNOG00000049614	ENSRNOG00000049614	Itih5	inter-alpha-trypsin inhibitor heavy chain 5 [Source:RGD Symbol;Acc:1591485]	ARRAYEXPRESS,ENSG
ENSRNOG00000010037	1.25783	4.40611	59.5295	1.20472e-14	2.0662e-13	ENSRNOG00000010037			ENSRNOG00000010037	ENSRNOG00000010037	Epb41	erythrocyte membrane protein band 4.1 [Source:RGD Symbol;Acc:1564762]	ARRAYEXPRESS,ENSG
ENSRNOG00000022838	3.82409	-0.515061	59.4833	1.23338e-14	2.11294e-13	ENSRNOG00000022838			ENSRNOG00000022838	ENSRNOG00000022838	Cnksr1	connector enhancer of kinase suppressor of Ras 1 [Source:RGD Symbol;Acc:1311879]	ARRAYEXPRESS,ENSG
ENSRNOG00000021669	1.51526	3.4559	59.361	1.31247e-14	2.24586e-13	ENSRNOG00000021669			ENSRNOG00000021669	ENSRNOG00000021669	Mybl1	MYB proto-oncogene like 1 [Source:RGD Symbol;Acc:1306940]	ARRAYEXPRESS,ENSG
ENSRNOG00000019639	1.33973	3.6493	59.1098	1.49116e-14	2.54872e-13	ENSRNOG00000019639			ENSRNOG00000019639	ENSRNOG00000019639	Pgpep1	pyroglutamyl-peptidase I [Source:RGD Symbol;Acc:1303133]	ARRAYEXPRESS,ENSG
ENSRNOG00000014490	2.16295	2.08327	58.9268	1.63651e-14	2.79399e-13	ENSRNOG00000014490			ENSRNOG00000014490	ENSRNOG00000014490	Bdh2	3-hydroxybutyrate dehydrogenase 2 [Source:RGD Symbol;Acc:1309898]	ARRAYEXPRESS,ENSG
ENSRNOG00000064497	4.12786	-0.162284	58.9053	1.65445e-14	2.82139e-13	ENSRNOG00000064497			ENSRNOG00000064497	ENSRNOG00000064497	Olr1585	olfactory receptor 1585 [Source:RGD Symbol;Acc:1333297]	ARRAYEXPRESS,ENSG
ENSRNOG00000004409	1.71586	2.73512	58.8811	1.67492e-14	2.85307e-13	ENSRNOG00000004409			ENSRNOG00000004409	ENSRNOG00000004409	Sash3	SAM and SH3 domain containing 3 [Source:RGD Symbol;Acc:1560293]	ARRAYEXPRESS,ENSG
ENSRNOG00000003759	1.3405	5.04215	58.8746	1.68044e-14	2.85923e-13	ENSRNOG00000003759			ENSRNOG00000003759	ENSRNOG00000003759	Galc	galactosylceramidase [Source:RGD Symbol;Acc:1359384]	ARRAYEXPRESS,ENSG
ENSRNOG00000003038	1.31165	4.57699	58.8426	1.70802e-14	2.90286e-13	ENSRNOG00000003038			ENSRNOG00000003038	ENSRNOG00000003038	Sft2d2	SFT2 domain containing 2 [Source:RGD Symbol;Acc:1310623]	ARRAYEXPRESS,ENSG
ENSRNOG00000016219	3.67283	-0.116628	58.659	1.87507e-14	3.18317e-13	ENSRNOG00000016219			ENSRNOG00000016219	ENSRNOG00000016219	Vnn1	vanin 1 [Source:RGD Symbol;Acc:1310075]	ARRAYEXPRESS,ENSG
ENSRNOG00000013770	-1.52166	3.9728	58.6548	1.87912e-14	3.18644e-13	ENSRNOG00000013770			ENSRNOG00000013770	ENSRNOG00000013770	Folh1	folate hydrolase 1 [Source:RGD Symbol;Acc:70963]	ARRAYEXPRESS,ENSG
ENSRNOG00000019202	1.65648	2.49592	58.6368	1.89638e-14	3.21207e-13	ENSRNOG00000019202			ENSRNOG00000019202	ENSRNOG00000019202	Pvr	PVR cell adhesion molecule [Source:RGD Symbol;Acc:3813]	ARRAYEXPRESS,ENSG
ENSRNOG00000003237	-1.22571	5.71963	58.6091	1.92323e-14	3.25388e-13	ENSRNOG00000003237			ENSRNOG00000003237	ENSRNOG00000003237	Tp53bp2	tumor protein p53 binding protein, 2 [Source:RGD Symbol;Acc:1305461]	ARRAYEXPRESS,ENSG
ENSRNOG00000003748	2.75075	0.932733	58.5574	1.97442e-14	3.33673e-13	ENSRNOG00000003748			ENSRNOG00000003748	ENSRNOG00000003748	Tasl	TLR adaptor interacting with endolysosomal SLC15A4 [Source:RGD Symbol;Acc:1565785]	ARRAYEXPRESS,ENSG
ENSRNOG00000000529	2.21596	1.68231	58.5502	1.98171e-14	3.34528e-13	ENSRNOG00000000529			ENSRNOG00000000529	ENSRNOG00000000529	Pim1	Pim-1 proto-oncogene, serine/threonine kinase [Source:RGD Symbol;Acc:3330]	ARRAYEXPRESS,ENSG
ENSRNOG00000002425	1.81048	2.1434	58.4376	2.09841e-14	3.53829e-13	ENSRNOG00000002425			ENSRNOG00000002425	ENSRNOG00000002425	Pctp	phosphatidylcholine transfer protein [Source:RGD Symbol;Acc:3276]	ARRAYEXPRESS,ENSG
ENSRNOG00000037851	1.48196	2.86985	58.4335	2.10277e-14	3.54166e-13	ENSRNOG00000037851			ENSRNOG00000037851	ENSRNOG00000037851	Spidr	scaffold protein involved in DNA repair [Source:RGD Symbol;Acc:1566036]	ARRAYEXPRESS,ENSG
ENSRNOG00000019704	1.07332	6.2708	58.2856	2.26699e-14	3.81398e-13	ENSRNOG00000019704			ENSRNOG00000019704	ENSRNOG00000019704	Resp18	regulated endocrine-specific protein 18 [Source:RGD Symbol;Acc:3555]	ARRAYEXPRESS,ENSG
ENSRNOG00000004459	-2.09269	1.38757	58.204	2.36294e-14	3.97096e-13	ENSRNOG00000004459			ENSRNOG00000004459	ENSRNOG00000004459	Sdr9c7	short chain dehydrogenase/reductase family 9C, member 7 [Source:RGD Symbol;Acc:628716]	ARRAYEXPRESS,ENSG
ENSRNOG00000029768	5.91225	-0.540784	58.1994	2.36852e-14	3.97588e-13	ENSRNOG00000029768			ENSRNOG00000029768	ENSRNOG00000029768	Ccl12	C-C motif chemokine ligand 12 [Source:RGD Symbol;Acc:1309255]	ARRAYEXPRESS,ENSG
ENSRNOG00000062317	5.20463	-1.22302	58.0396	2.56889e-14	4.3074e-13	ENSRNOG00000062317			ENSRNOG00000062317	ENSRNOG00000062317	ENSRNOG00000062317	None	ARRAYEXPRESS,ENSG,UNIPROT_GN
ENSRNOG00000046222	3.29692	1.29351	57.9839	2.64269e-14	4.42621e-13	ENSRNOG00000046222			ENSRNOG00000046222	ENSRNOG00000046222	Ceacam4	CEA cell adhesion molecule 4 [Source:RGD Symbol;Acc:708435]	ARRAYEXPRESS,ENSG
ENSRNOG00000012840	1.07252	9.8318	57.8341	2.85183e-14	4.77118e-13	ENSRNOG00000012840			ENSRNOG00000012840	ENSRNOG00000012840	Sparc	secreted protein acidic and cysteine rich [Source:RGD Symbol;Acc:3742]	ARRAYEXPRESS,ENSG
ENSRNOG00000000632	2.41967	1.22698	57.8307	2.85673e-14	4.77405e-13	ENSRNOG00000000632			ENSRNOG00000000632	ENSRNOG00000000632	Cdk1	cyclin-dependent kinase 1 [Source:RGD Symbol;Acc:2319]	ARRAYEXPRESS,ENSG
ENSRNOG00000069673	1.20412	5.22054	57.8212	2.87057e-14	4.7918e-13	ENSRNOG00000069673			ENSRNOG00000069673	ENSRNOG00000069673	Pnpla2	patatin-like phospholipase domain containing 2 [Source:RGD Symbol;Acc:1309044]	ARRAYEXPRESS,ENSG
ENSRNOG00000008215	1.59967	2.87487	57.819	2.87374e-14	4.7918e-13	ENSRNOG00000008215			ENSRNOG00000008215	ENSRNOG00000008215	Trim47	tripartite motif-containing 47 [Source:RGD Symbol;Acc:1597317]	ARRAYEXPRESS,ENSG
ENSRNOG00000008364	0.924744	6.51515	57.6673	3.10419e-14	5.17032e-13	ENSRNOG00000008364			ENSRNOG00000008364	ENSRNOG00000008364	Cat	catalase [Source:RGD Symbol;Acc:2279]	ARRAYEXPRESS,ENSG
ENSRNOG00000014013	1.02637	8.20067	57.5874	3.23286e-14	5.37866e-13	ENSRNOG00000014013			ENSRNOG00000014013	ENSRNOG00000014013	Map4k4	mitogen-activated protein kinase kinase kinase kinase 4 [Source:RGD Symbol;Acc:1305322]	ARRAYEXPRESS,ENSG
ENSRNOG00000059097	2.62226	1.27518	57.5508	3.29356e-14	5.47359e-13	ENSRNOG00000059097			ENSRNOG00000059097	ENSRNOG00000059097	Ddx60	DEXD/H-box helicase 60 [Source:RGD Symbol;Acc:1560014]	ARRAYEXPRESS,ENSG
ENSRNOG00000002950	2.26462	1.45404	57.5259	3.33563e-14	5.53737e-13	ENSRNOG00000002950			ENSRNOG00000002950	ENSRNOG00000002950	Lyl1	LYL1, basic helix-loop-helix family member [Source:RGD Symbol;Acc:1359244]	ARRAYEXPRESS,ENSG
ENSRNOG00000046468	2.89845	1.78043	57.52	3.34564e-14	5.54785e-13	ENSRNOG00000046468			ENSRNOG00000046468	ENSRNOG00000046468	Ptgfr	prostaglandin F receptor [Source:RGD Symbol;Acc:3436]	ARRAYEXPRESS,ENSG
ENSRNOG00000027066	1.61744	3.0758	57.5034	3.37396e-14	5.58863e-13	ENSRNOG00000027066			ENSRNOG00000027066	ENSRNOG00000027066	Stk32a	serine/threonine kinase 32A [Source:RGD Symbol;Acc:1308338]	ARRAYEXPRESS,ENSG
ENSRNOG00000013564	2.35256	1.13076	57.4809	3.41272e-14	5.6466e-13	ENSRNOG00000013564			ENSRNOG00000013564	ENSRNOG00000013564	Dok3	docking protein 3 [Source:RGD Symbol;Acc:1311840]	ARRAYEXPRESS,ENSG
ENSRNOG00000016733	1.17553	4.09631	57.4732	3.42624e-14	5.66273e-13	ENSRNOG00000016733			ENSRNOG00000016733	ENSRNOG00000016733	Rab13	RAB13, member RAS oncogene family [Source:RGD Symbol;Acc:620880]	ARRAYEXPRESS,ENSG
ENSRNOG00000028801	2.03413	2.12672	57.3771	3.59776e-14	5.93966e-13	ENSRNOG00000028801			ENSRNOG00000028801	ENSRNOG00000028801	Gsap	gamma-secretase activating protein [Source:RGD Symbol;Acc:1563271]	ARRAYEXPRESS,ENSG
ENSRNOG00000019977	0.991975	6.99017	57.3042	3.7336e-14	6.15716e-13	ENSRNOG00000019977			ENSRNOG00000019977	ENSRNOG00000019977	Ptprf	protein tyrosine phosphatase, receptor type, F [Source:RGD Symbol;Acc:3453]	ARRAYEXPRESS,ENSG
ENSRNOG00000014971	-1.01811	5.53267	57.2875	3.76537e-14	6.20274e-13	ENSRNOG00000014971			ENSRNOG00000014971	ENSRNOG00000014971	Mas1	MAS1 proto-oncogene, G protein-coupled receptor [Source:RGD Symbol;Acc:3049]	ARRAYEXPRESS,ENSG
ENSRNOG00000019244	1.27975	3.93442	57.2503	3.83734e-14	6.31436e-13	ENSRNOG00000019244			ENSRNOG00000019244	ENSRNOG00000019244	Mxra8	matrix remodeling associated 8 [Source:RGD Symbol;Acc:1359356]	ARRAYEXPRESS,ENSG
ENSRNOG00000000599	1.37428	5.00817	57.2452	3.84726e-14	6.32375e-13	ENSRNOG00000000599			ENSRNOG00000000599	ENSRNOG00000000599	Lama4	laminin subunit alpha 4 [Source:RGD Symbol;Acc:1560062]	ARRAYEXPRESS,ENSG
ENSRNOG00000021261	1.06221	5.57361	57.2099	3.91699e-14	6.43131e-13	ENSRNOG00000021261			ENSRNOG00000021261	ENSRNOG00000021261	Rassf2	Ras association domain family member 2 [Source:RGD Symbol;Acc:1305551]	ARRAYEXPRESS,ENSG
ENSRNOG00000037710	-2.30097	1.01228	57.2026	3.93144e-14	6.44799e-13	ENSRNOG00000037710			ENSRNOG00000037710	ENSRNOG00000037710	Calr4	calreticulin 4 [Source:RGD Symbol;Acc:1591090]	ARRAYEXPRESS,ENSG
ENSRNOG00000001204	0.980634	6.3124	57.035	4.28114e-14	7.01387e-13	ENSRNOG00000001204			ENSRNOG00000001204	ENSRNOG00000001204	Ankrd13a	ankyrin repeat domain 13a [Source:RGD Symbol;Acc:1308577]	ARRAYEXPRESS,ENSG
ENSRNOG00000010529	2.38014	4.33649	56.9554	4.45808e-14	7.29579e-13	ENSRNOG00000010529			ENSRNOG00000010529	ENSRNOG00000010529	Thbs2	thrombospondin 2 [Source:RGD Symbol;Acc:1310979]	ARRAYEXPRESS,ENSG
ENSRNOG00000014956	1.84007	2.67112	56.9433	4.48563e-14	7.33289e-13	ENSRNOG00000014956			ENSRNOG00000014956	ENSRNOG00000014956	Slc11a1	solute carrier family 11 member 1 [Source:RGD Symbol;Acc:1601463]	ARRAYEXPRESS,ENSG
ENSRNOG00000005727	1.61425	3.44762	56.9022	4.58037e-14	7.47961e-13	ENSRNOG00000005727			ENSRNOG00000005727	ENSRNOG00000005727	Galnt3	polypeptide N-acetylgalactosaminyltransferase 3 [Source:RGD Symbol;Acc:1306443]	ARRAYEXPRESS,ENSG
ENSRNOG00000005807	3.18834	-0.254423	56.8794	4.63376e-14	7.55857e-13	ENSRNOG00000005807			ENSRNOG00000005807	ENSRNOG00000005807	Ptpn7	protein tyrosine phosphatase, non-receptor type 7 [Source:RGD Symbol;Acc:708516]	ARRAYEXPRESS,ENSG
ENSRNOG00000003895	2.37202	1.09851	56.7418	4.96967e-14	8.09771e-13	ENSRNOG00000003895			ENSRNOG00000003895	ENSRNOG00000003895	Rgs1	regulator of G-protein signaling 1 [Source:RGD Symbol;Acc:3561]	ARRAYEXPRESS,ENSG
ENSRNOG00000060340	1.0796	7.22719	56.7123	5.04465e-14	8.21097e-13	ENSRNOG00000060340			ENSRNOG00000060340	ENSRNOG00000060340	Psme4	proteasome activator subunit 4 [Source:RGD Symbol;Acc:1591971]	ARRAYEXPRESS,ENSG
ENSRNOG00000046159	0.858145	7.41998	56.6016	5.33693e-14	8.67728e-13	ENSRNOG00000046159			ENSRNOG00000046159	ENSRNOG00000046159	Gns	glucosamine (N-acetyl)-6-sulfatase [Source:RGD Symbol;Acc:1305877]	ARRAYEXPRESS,ENSG
ENSRNOG00000026387	4.50638	-0.817551	56.4981	5.62538e-14	9.13637e-13	ENSRNOG00000026387			ENSRNOG00000026387	ENSRNOG00000026387	Ms4a12	membrane spanning 4-domains A12 [Source:RGD Symbol;Acc:1307162]	ARRAYEXPRESS,ENSG
ENSRNOG00000011032	1.10113	5.3936	56.4331	5.81428e-14	9.43296e-13	ENSRNOG00000011032			ENSRNOG00000011032	ENSRNOG00000011032	Lhfpl2	LHFPL tetraspan subfamily member 2 [Source:RGD Symbol;Acc:1309869]	ARRAYEXPRESS,ENSG
ENSRNOG00000022426	2.70246	0.0799083	56.3561	6.04648e-14	9.79908e-13	ENSRNOG00000022426			ENSRNOG00000022426	ENSRNOG00000022426	LOC102546864	uncharacterized LOC102546864 [Source:RGD Symbol;Acc:7673409]	ARRAYEXPRESS,ENSG
ENSRNOG00000008904	1.66222	3.35712	56.2973	6.23025e-14	1.0086e-12	ENSRNOG00000008904			ENSRNOG00000008904	ENSRNOG00000008904	Fli1	Fli-1 proto-oncogene, ETS transcription factor [Source:RGD Symbol;Acc:1309837]	ARRAYEXPRESS,ENSG
ENSRNOG00000023400	1.76788	3.78108	56.1501	6.71429e-14	1.08579e-12	ENSRNOG00000023400			ENSRNOG00000023400	ENSRNOG00000023400	Dtx3l	deltex E3 ubiquitin ligase 3L [Source:RGD Symbol;Acc:1565144]	ARRAYEXPRESS,ENSG
ENSRNOG00000009354	-1.74562	3.04723	56.0853	6.93941e-14	1.12099e-12	ENSRNOG00000009354			ENSRNOG00000009354	ENSRNOG00000009354	Nrarp	Notch-regulated ankyrin repeat protein [Source:RGD Symbol;Acc:1591939]	ARRAYEXPRESS,ENSG
ENSRNOG00000021355	-1.60457	3.15775	56.0806	6.95602e-14	1.12246e-12	ENSRNOG00000021355			ENSRNOG00000021355	ENSRNOG00000021355	Car6	carbonic anhydrase 6 [Source:RGD Symbol;Acc:70516]	ARRAYEXPRESS,ENSG
ENSRNOG00000001582	1.31049	3.57544	56.0686	6.99873e-14	1.12814e-12	ENSRNOG00000001582			ENSRNOG00000001582	ENSRNOG00000001582	Bach1	BTB domain and CNC homolog 1 [Source:RGD Symbol;Acc:1306693]	ARRAYEXPRESS,ENSG
ENSRNOG00000006384	1.51482	4.48668	55.8718	7.73534e-14	1.24554e-12	ENSRNOG00000006384			ENSRNOG00000006384	ENSRNOG00000006384	Rig1	RNA sensor RIG-1 [Source:RGD Symbol;Acc:1309460]	ARRAYEXPRESS,ENSG
ENSRNOG00000036959	5.10696	-1.70402	55.8248	7.92245e-14	1.2743e-12	ENSRNOG00000036959			ENSRNOG00000036959	ENSRNOG00000036959	Sult6b2	sulfotransferase family 6B, member 2 [Source:RGD Symbol;Acc:1561551]	ARRAYEXPRESS,ENSG
ENSRNOG00000052247	1.08287	4.55384	55.8196	7.94351e-14	1.27632e-12	ENSRNOG00000052247			ENSRNOG00000052247	ENSRNOG00000052247	Manba	mannosidase beta [Source:RGD Symbol;Acc:1305785]	ARRAYEXPRESS,ENSG
ENSRNOG00000036659	-1.15559	4.60569	55.7576	8.19789e-14	1.31578e-12	ENSRNOG00000036659			ENSRNOG00000036659	ENSRNOG00000036659	Fn3k	fructosamine 3 kinase [Source:RGD Symbol;Acc:1559983]	ARRAYEXPRESS,ENSG
ENSRNOG00000037409	4.59925	-0.915792	55.7484	8.23634e-14	1.32054e-12	ENSRNOG00000037409			ENSRNOG00000037409	ENSRNOG00000037409	Scimp	SLP adaptor and CSK interacting membrane protein [Source:RGD Symbol;Acc:1593299]	ARRAYEXPRESS,ENSG
ENSRNOG00000046449	1.32188	4.4675	55.602	8.87338e-14	1.42116e-12	ENSRNOG00000046449			ENSRNOG00000046449	ENSRNOG00000046449	Npy	neuropeptide Y [Source:RGD Symbol;Acc:3197]	ARRAYEXPRESS,ENSG
ENSRNOG00000023566	1.85991	1.69037	55.5443	9.13786e-14	1.46159e-12	ENSRNOG00000023566			ENSRNOG00000023566	ENSRNOG00000023566	Vwa3b	von Willebrand factor A domain containing 3B [Source:RGD Symbol;Acc:1562560]	ARRAYEXPRESS,ENSG
ENSRNOG00000010626	3.28519	0.547684	55.5427	9.14526e-14	1.46159e-12	ENSRNOG00000010626			ENSRNOG00000010626	ENSRNOG00000010626	Sphk1	sphingosine kinase 1 [Source:RGD Symbol;Acc:620048]	ARRAYEXPRESS,ENSG
ENSRNOG00000002664	1.4998	3.39171	55.4051	9.80818e-14	1.56587e-12	ENSRNOG00000002664			ENSRNOG00000002664	ENSRNOG00000002664	Emp2	epithelial membrane protein 2 [Source:RGD Symbol;Acc:1359629]	ARRAYEXPRESS,ENSG
ENSRNOG00000008144	1.34583	3.97886	55.3625	1.00229e-13	1.5973e-12	ENSRNOG00000008144			ENSRNOG00000008144	ENSRNOG00000008144	Irf1	interferon regulatory factor 1 [Source:RGD Symbol;Acc:2920]	ARRAYEXPRESS,ENSG
ENSRNOG00000010513	2.63677	0.540283	55.3618	1.00264e-13	1.5973e-12	ENSRNOG00000010513			ENSRNOG00000010513	ENSRNOG00000010513	Tfpi2	tissue factor pathway inhibitor 2 [Source:RGD Symbol;Acc:628629]	ARRAYEXPRESS,ENSG
ENSRNOG00000007763	1.03446	5.40407	55.3466	1.01044e-13	1.60802e-12	ENSRNOG00000007763			ENSRNOG00000007763	ENSRNOG00000007763	Plod1	procollagen-lysine, 2-oxoglutarate 5-dioxygenase 1 [Source:RGD Symbol;Acc:621382]	ARRAYEXPRESS,ENSG
ENSRNOG00000071065	2.09404	1.59751	55.3147	1.02696e-13	1.63258e-12	ENSRNOG00000071065			ENSRNOG00000071065	ENSRNOG00000071065	LOC691418	predicted gene 14137 [Source:MGI Symbol;Acc:MGI:3651144]	ARRAYEXPRESS,ENSG
ENSRNOG00000015957	2.19739	2.60301	55.2787	1.04594e-13	1.66099e-12	ENSRNOG00000015957			ENSRNOG00000015957	ENSRNOG00000015957	F13a1	coagulation factor XIII A1 chain [Source:RGD Symbol;Acc:621495]	ARRAYEXPRESS,ENSG
ENSRNOG00000015857	1.13829	7.76299	55.1539	1.11452e-13	1.76803e-12	ENSRNOG00000015857			ENSRNOG00000015857	ENSRNOG00000015857	Ctsa	cathepsin A [Source:RGD Symbol;Acc:1309070]	ARRAYEXPRESS,ENSG
ENSRNOG00000015691	-0.903834	7.06043	55.1173	1.13549e-13	1.79939e-12	ENSRNOG00000015691			ENSRNOG00000015691	ENSRNOG00000015691	Inka2	inka box actin regulator 2 [Source:RGD Symbol;Acc:1306526]	ARRAYEXPRESS,ENSG
ENSRNOG00000003109	-3.13207	1.77074	55.0655	1.1658e-13	1.84548e-12	ENSRNOG00000003109			ENSRNOG00000003109	ENSRNOG00000003109	Btbd17	BTB domain containing 17 [Source:RGD Symbol;Acc:1563331]	ARRAYEXPRESS,ENSG
ENSRNOG00000046191	2.79398	-0.186247	55.0177	1.19447e-13	1.88888e-12	ENSRNOG00000046191			ENSRNOG00000046191	ENSRNOG00000046191	Cgas	cyclic GMP-AMP synthase [Source:RGD Symbol;Acc:1586939]	ARRAYEXPRESS,ENSG
ENSRNOG00000039048	3.05381	0.240798	54.9953	1.20817e-13	1.90853e-12	ENSRNOG00000039048			ENSRNOG00000039048	ENSRNOG00000039048	Cd200r1	CD200 receptor 1 [Source:RGD Symbol;Acc:61837]	ARRAYEXPRESS,ENSG
ENSRNOG00000009144	3.03001	0.398102	54.8026	1.33261e-13	2.10289e-12	ENSRNOG00000009144			ENSRNOG00000009144	ENSRNOG00000009144	Lad1	ladinin 1 [Source:RGD Symbol;Acc:1310652]	ARRAYEXPRESS,ENSG
ENSRNOG00000013231	1.15775	4.39978	54.773	1.35289e-13	2.13266e-12	ENSRNOG00000013231			ENSRNOG00000013231	ENSRNOG00000013231	Ptafr	platelet-activating factor receptor [Source:RGD Symbol;Acc:61897]	ARRAYEXPRESS,ENSG
ENSRNOG00000007529	1.15904	4.02091	54.7292	1.38338e-13	2.17782e-12	ENSRNOG00000007529			ENSRNOG00000007529	ENSRNOG00000007529	Bmf	Bcl2 modifying factor [Source:RGD Symbol;Acc:628658]	ARRAYEXPRESS,ENSG
ENSRNOG00000020385	1.27019	5.61884	54.7276	1.38445e-13	2.17782e-12	ENSRNOG00000020385			ENSRNOG00000020385	ENSRNOG00000020385	Fads3	fatty acid desaturase 3 [Source:RGD Symbol;Acc:628876]	ARRAYEXPRESS,ENSG
ENSRNOG00000005809	1.57546	4.21379	54.7151	1.39329e-13	2.18943e-12	ENSRNOG00000005809			ENSRNOG00000005809	ENSRNOG00000005809	Arhgdib	Rho GDP dissociation inhibitor beta [Source:RGD Symbol;Acc:1305383]	ARRAYEXPRESS,ENSG
ENSRNOG00000012331	1.85083	1.86669	54.5705	1.4997e-13	2.35419e-12	ENSRNOG00000012331			ENSRNOG00000012331	ENSRNOG00000012331	Casp8	caspase 8 [Source:RGD Symbol;Acc:620945]	ARRAYEXPRESS,ENSG
ENSRNOG00000001713	1.88539	2.30378	54.5466	1.51806e-13	2.38052e-12	ENSRNOG00000001713			ENSRNOG00000001713	ENSRNOG00000001713	Il13ra1	interleukin 13 receptor subunit alpha 1 [Source:RGD Symbol;Acc:628741]	ARRAYEXPRESS,ENSG
ENSRNOG00000013554	2.44016	1.46422	54.5043	1.55111e-13	2.4298e-12	ENSRNOG00000013554			ENSRNOG00000013554	ENSRNOG00000013554	Treml2	triggering receptor expressed on myeloid cells-like 2 [Source:RGD Symbol;Acc:1587039]	ARRAYEXPRESS,ENSG
ENSRNOG00000018082	2.27431	2.63051	54.4407	1.60212e-13	2.50709e-12	ENSRNOG00000018082			ENSRNOG00000018082	ENSRNOG00000018082	Slc26a2	solute carrier family 26 member 2 [Source:RGD Symbol;Acc:620622]	ARRAYEXPRESS,ENSG
ENSRNOG00000007603	3.06578	0.409102	54.3764	1.65537e-13	2.5867e-12	ENSRNOG00000007603			ENSRNOG00000007603	ENSRNOG00000007603	Gabrr1	gamma-aminobutyric acid type A receptor subunit rho 1 [Source:RGD Symbol;Acc:61900]	ARRAYEXPRESS,ENSG
ENSRNOG00000012721	1.53204	4.04822	54.3752	1.65644e-13	2.5867e-12	ENSRNOG00000012721			ENSRNOG00000012721	ENSRNOG00000012721	Ednra	endothelin receptor type A [Source:RGD Symbol;Acc:2535]	ARRAYEXPRESS,ENSG
ENSRNOG00000013090	2.69048	2.87814	54.2424	1.77223e-13	2.76463e-12	ENSRNOG00000013090			ENSRNOG00000013090	ENSRNOG00000013090	Gadd45g	growth arrest and DNA-damage-inducible, gamma [Source:RGD Symbol;Acc:1311796]	ARRAYEXPRESS,ENSG
ENSRNOG00000010265	2.45612	0.709921	54.2153	1.7968e-13	2.79826e-12	ENSRNOG00000010265			ENSRNOG00000010265	ENSRNOG00000010265	Ada	adenosine deaminase [Source:RGD Symbol;Acc:2031]	ARRAYEXPRESS,ENSG
ENSRNOG00000014202	2.37088	0.972622	54.2146	1.79751e-13	2.79826e-12	ENSRNOG00000014202			ENSRNOG00000014202	ENSRNOG00000014202	Snx20	sorting nexin 20 [Source:RGD Symbol;Acc:1307787]	ARRAYEXPRESS,ENSG
ENSRNOG00000007993	1.75713	2.38488	54.1914	1.81885e-13	2.82855e-12	ENSRNOG00000007993			ENSRNOG00000007993	ENSRNOG00000007993	Sh3tc1	SH3 domain and tetratricopeptide repeats 1 [Source:RGD Symbol;Acc:1305610]	ARRAYEXPRESS,ENSG
ENSRNOG00000002548	2.98573	0.0458128	54.1541	1.85363e-13	2.87965e-12	ENSRNOG00000002548			ENSRNOG00000002548	ENSRNOG00000002548	Tnn	tenascin N [Source:RGD Symbol;Acc:1306002]	ARRAYEXPRESS,ENSG
ENSRNOG00000017787	1.07319	4.54811	54.1253	1.88103e-13	2.9192e-12	ENSRNOG00000017787			ENSRNOG00000017787	ENSRNOG00000017787	Ripk1	receptor interacting serine/threonine kinase 1 [Source:RGD Symbol;Acc:1310158]	ARRAYEXPRESS,ENSG
ENSRNOG00000003285	-1.00462	4.82053	54.0357	1.96881e-13	3.05226e-12	ENSRNOG00000003285			ENSRNOG00000003285	ENSRNOG00000003285	Mpv17l	MPV17 mitochondrial inner membrane protein like [Source:RGD Symbol;Acc:2324483]	ARRAYEXPRESS,ENSG
ENSRNOG00000042848	0.939967	6.80845	53.9855	2.01977e-13	3.12804e-12	ENSRNOG00000042848			ENSRNOG00000042848	ENSRNOG00000042848	Jam2	junctional adhesion molecule 2 [Source:RGD Symbol;Acc:1561692]	ARRAYEXPRESS,ENSG
ENSRNOG00000011071	1.27652	3.84601	53.9231	2.0849e-13	3.22558e-12	ENSRNOG00000011071			ENSRNOG00000011071	ENSRNOG00000011071	Nt5e	5' nucleotidase, ecto [Source:RGD Symbol;Acc:61956]	ARRAYEXPRESS,ENSG
ENSRNOG00000000920	-2.18515	1.60274	53.9016	2.10784e-13	3.25771e-12	ENSRNOG00000000920			ENSRNOG00000000920	ENSRNOG00000000920	Phkg1	phosphorylase kinase catalytic subunit gamma 1 [Source:RGD Symbol;Acc:3325]	ARRAYEXPRESS,ENSG
ENSRNOG00000005690	1.16869	4.34968	53.825	2.19169e-13	3.38381e-12	ENSRNOG00000005690			ENSRNOG00000005690	ENSRNOG00000005690	Lmcd1	LIM and cysteine-rich domains 1 [Source:RGD Symbol;Acc:1308963]	ARRAYEXPRESS,ENSG
ENSRNOG00000004672	-1.06149	6.66443	53.7425	2.28567e-13	3.52529e-12	ENSRNOG00000004672			ENSRNOG00000004672	ENSRNOG00000004672	Sec14l2	SEC14-like lipid binding 2 [Source:RGD Symbol;Acc:621779]	ARRAYEXPRESS,ENSG
ENSRNOG00000022244	-2.10068	1.7705	53.6801	2.35939e-13	3.63525e-12	ENSRNOG00000022244			ENSRNOG00000022244	ENSRNOG00000022244	Or2b11	olfactory receptor family 2 subfamily B member 11 [Source:RGD Symbol;Acc:1333777]	ARRAYEXPRESS,ENSG
ENSRNOG00000042686	1.22723	3.59088	53.6	2.45762e-13	3.78272e-12	ENSRNOG00000042686			ENSRNOG00000042686	ENSRNOG00000042686	Trim34	tripartite motif-containing 34 [Source:RGD Symbol;Acc:7240857]	ARRAYEXPRESS,ENSG
ENSRNOG00000045668	1.05395	5.14146	53.4424	2.66282e-13	4.09436e-12	ENSRNOG00000045668			ENSRNOG00000045668	ENSRNOG00000045668	Ifnar2	interferon alpha and beta receptor subunit 2 [Source:RGD Symbol;Acc:1583177]	ARRAYEXPRESS,ENSG
ENSRNOG00000046502	0.855576	7.12267	53.4224	2.6901e-13	4.13207e-12	ENSRNOG00000046502			ENSRNOG00000046502	ENSRNOG00000046502	Lonp1	lon peptidase 1, mitochondrial [Source:RGD Symbol;Acc:621598]	ARRAYEXPRESS,ENSG
ENSRNOG00000054695	1.49889	4.35406	53.3762	2.75408e-13	4.22197e-12	ENSRNOG00000054695			ENSRNOG00000054695	ENSRNOG00000054695	Calcrl	calcitonin receptor like receptor [Source:RGD Symbol;Acc:2255]	ARRAYEXPRESS,ENSG
ENSRNOG00000011406	4.21154	-1.45437	53.3761	2.75425e-13	4.22197e-12	ENSRNOG00000011406			ENSRNOG00000011406	ENSRNOG00000011406	Ccl4	C-C motif chemokine ligand 4 [Source:RGD Symbol;Acc:620441]	ARRAYEXPRESS,ENSG
ENSRNOG00000003367	2.556	0.774179	53.3664	2.76792e-13	4.23858e-12	ENSRNOG00000003367			ENSRNOG00000003367	ENSRNOG00000003367	Tmem220	transmembrane protein 220 [Source:RGD Symbol;Acc:1309576]	ARRAYEXPRESS,ENSG
ENSRNOG00000017773	1.73925	2.15522	53.331	2.81828e-13	4.31131e-12	ENSRNOG00000017773			ENSRNOG00000017773	ENSRNOG00000017773	Crispld1	cysteine-rich secretory protein LCCL domain containing 1 [Source:RGD Symbol;Acc:1564813]	ARRAYEXPRESS,ENSG
ENSRNOG00000003229	-0.953989	9.68163	53.3132	2.84392e-13	4.3461e-12	ENSRNOG00000003229			ENSRNOG00000003229	ENSRNOG00000003229	Tspan7	tetraspanin 7 [Source:RGD Symbol;Acc:1589725]	ARRAYEXPRESS,ENSG
ENSRNOG00000015577	1.44696	2.84173	53.3107	2.84747e-13	4.3471e-12	ENSRNOG00000015577			ENSRNOG00000015577	ENSRNOG00000015577	Lpar6	lysophosphatidic acid receptor 6 [Source:RGD Symbol;Acc:1595950]	ARRAYEXPRESS,ENSG
ENSRNOG00000007540	2.84067	-0.316375	53.258	2.92495e-13	4.46084e-12	ENSRNOG00000007540			ENSRNOG00000007540	ENSRNOG00000007540	Msc	musculin [Source:RGD Symbol;Acc:1305496]	ARRAYEXPRESS,ENSG
ENSRNOG00000008412	3.02801	1.5654	53.2398	2.95223e-13	4.49789e-12	ENSRNOG00000008412			ENSRNOG00000008412	ENSRNOG00000008412	Gprc5a	G protein-coupled receptor, class C, group 5, member A [Source:RGD Symbol;Acc:1310804]	ARRAYEXPRESS,ENSG
ENSRNOG00000034038	5.56411	-0.272313	53.1199	3.13797e-13	4.77601e-12	ENSRNOG00000034038			ENSRNOG00000034038	ENSRNOG00000034038	LOC100911413	deleted in malignant brain tumors 1 protein-like [Source:RGD Symbol;Acc:6493252]	ARRAYEXPRESS,ENSG
ENSRNOG00000069198	2.41853	0.325774	53.1043	3.163e-13	4.80923e-12	ENSRNOG00000069198			ENSRNOG00000069198	ENSRNOG00000069198	Lrmda	leucine rich melanocyte differentiation associated [Source:RGD Symbol;Acc:1596707]	ARRAYEXPRESS,ENSG
ENSRNOG00000009258	2.44731	0.523857	53.0429	3.26335e-13	4.95678e-12	ENSRNOG00000009258			ENSRNOG00000009258	ENSRNOG00000009258	Cdk6	cyclin-dependent kinase 6 [Source:RGD Symbol;Acc:621121]	ARRAYEXPRESS,ENSG
ENSRNOG00000002881	1.16674	5.53476	52.9965	3.34145e-13	5.07029e-12	ENSRNOG00000002881			ENSRNOG00000002881	ENSRNOG00000002881	Ddr2	discoidin domain receptor tyrosine kinase 2 [Source:RGD Symbol;Acc:619855]	ARRAYEXPRESS,ENSG
ENSRNOG00000016846	1.14669	4.87267	52.7065	3.87304e-13	5.87098e-12	ENSRNOG00000016846			ENSRNOG00000016846	ENSRNOG00000016846	Pik3cd	phosphatidylinositol-4,5-bisphosphate 3-kinase, catalytic subunit delta [Source:RGD Symbol;Acc:1310990]	ARRAYEXPRESS,ENSG
ENSRNOG00000045738	-1.05242	6.02641	52.6432	3.99994e-13	6.05723e-12	ENSRNOG00000045738			ENSRNOG00000045738	ENSRNOG00000045738	Ak4	adenylate kinase 4 [Source:RGD Symbol;Acc:2078]	ARRAYEXPRESS,ENSG
ENSRNOG00000054080	1.45568	4.79896	52.5684	4.15514e-13	6.28591e-12	ENSRNOG00000054080			ENSRNOG00000054080	ENSRNOG00000054080	Cgnl1	cingulin-like 1 [Source:RGD Symbol;Acc:1304623]	ARRAYEXPRESS,ENSG
ENSRNOG00000055524	1.12557	4.09861	52.5599	4.1732e-13	6.30687e-12	ENSRNOG00000055524			ENSRNOG00000055524	ENSRNOG00000055524	Trip10	thyroid hormone receptor interactor 10 [Source:RGD Symbol;Acc:621145]	ARRAYEXPRESS,ENSG
ENSRNOG00000021380	-1.36113	4.12062	52.553	4.18782e-13	6.3226e-12	ENSRNOG00000021380			ENSRNOG00000021380	ENSRNOG00000021380	Fads6	fatty acid desaturase 6 [Source:RGD Symbol;Acc:1311950]	ARRAYEXPRESS,ENSG
ENSRNOG00000002309	2.79158	0.599286	52.5456	4.20384e-13	6.3404e-12	ENSRNOG00000002309			ENSRNOG00000002309	ENSRNOG00000002309	Hlx	H2.0-like homeobox [Source:RGD Symbol;Acc:1311961]	ARRAYEXPRESS,ENSG
ENSRNOG00000017680	3.28237	-0.811445	52.3963	4.53571e-13	6.8306e-12	ENSRNOG00000017680			ENSRNOG00000017680	ENSRNOG00000017680	Dennd2d	DENN domain containing 2D [Source:RGD Symbol;Acc:1305120]	ARRAYEXPRESS,ENSG
ENSRNOG00000021745	-1.05129	6.69988	52.3954	4.53795e-13	6.8306e-12	ENSRNOG00000021745			ENSRNOG00000021745	ENSRNOG00000021745	Bhlhe22	basic helix-loop-helix family, member e22 [Source:RGD Symbol;Acc:1305451]	ARRAYEXPRESS,ENSG
ENSRNOG00000014125	1.8792	2.85076	52.3114	4.73613e-13	7.12176e-12	ENSRNOG00000014125			ENSRNOG00000014125	ENSRNOG00000014125	Evi2b	ecotropic viral integration site 2B [Source:RGD Symbol;Acc:6495961]	ARRAYEXPRESS,ENSG
ENSRNOG00000008736	1.97503	1.72514	52.2391	4.91367e-13	7.38133e-12	ENSRNOG00000008736			ENSRNOG00000008736	ENSRNOG00000008736	Slamf8	SLAM family member 8 [Source:RGD Symbol;Acc:1306263]	ARRAYEXPRESS,ENSG
ENSRNOG00000016408	1.35335	3.11135	52.2235	4.95299e-13	7.43296e-12	ENSRNOG00000016408			ENSRNOG00000016408	ENSRNOG00000016408	Kirrel1	kirre like nephrin family adhesion molecule 1 [Source:RGD Symbol;Acc:727883]	ARRAYEXPRESS,ENSG
ENSRNOG00000017593	1.2458	3.79777	52.1959	5.02301e-13	7.5305e-12	ENSRNOG00000017593			ENSRNOG00000017593	ENSRNOG00000017593	Mtr	5-methyltetrahydrofolate-homocysteine methyltransferase [Source:RGD Symbol;Acc:621283]	ARRAYEXPRESS,ENSG
ENSRNOG00000003291	1.2231	4.90707	52.1938	5.02854e-13	7.53126e-12	ENSRNOG00000003291			ENSRNOG00000003291	ENSRNOG00000003291	Creg1	cellular repressor of E1A-stimulated genes 1 [Source:RGD Symbol;Acc:1306804]	ARRAYEXPRESS,ENSG
ENSRNOG00000018052	1.35981	4.38402	52.1714	5.08609e-13	7.60987e-12	ENSRNOG00000018052			ENSRNOG00000018052	ENSRNOG00000018052	Cnksr3	Cnksr family member 3 [Source:RGD Symbol;Acc:1307544]	ARRAYEXPRESS,ENSG
ENSRNOG00000017628	2.05297	6.90292	52.137	5.17605e-13	7.73675e-12	ENSRNOG00000017628			ENSRNOG00000017628	ENSRNOG00000017628	Tagln	transgelin [Source:RGD Symbol;Acc:3723]	ARRAYEXPRESS,ENSG
ENSRNOG00000008173	0.947836	6.43947	52.075	5.34197e-13	7.97681e-12	ENSRNOG00000008173			ENSRNOG00000008173	ENSRNOG00000008173	Sesn3	sestrin 3 [Source:RGD Symbol;Acc:1309470]	ARRAYEXPRESS,ENSG
ENSRNOG00000057713	1.18486	5.0819	52.0631	5.37443e-13	8.0173e-12	ENSRNOG00000057713			ENSRNOG00000057713	ENSRNOG00000057713	Cav2	caveolin 2 [Source:RGD Symbol;Acc:620348]	ARRAYEXPRESS,ENSG
ENSRNOG00000000888	0.84082	6.44897	52.0104	5.52076e-13	8.22741e-12	ENSRNOG00000000888			ENSRNOG00000000888	ENSRNOG00000000888	Sbds	Sbds, ribosome maturation factor [Source:RGD Symbol;Acc:1311043]	ARRAYEXPRESS,ENSG
ENSRNOG00000009513	0.961448	6.29838	51.603	6.79372e-13	1.01144e-11	ENSRNOG00000009513			ENSRNOG00000009513	ENSRNOG00000009513	Akr1b1	aldo-keto reductase family 1 member B1 [Source:RGD Symbol;Acc:2092]	ARRAYEXPRESS,ENSG
ENSRNOG00000004011	1.44127	3.13469	51.5929	6.8289e-13	1.01567e-11	ENSRNOG00000004011			ENSRNOG00000004011	ENSRNOG00000004011	Nedd1	NEDD1 gamma-tubulin ring complex targeting factor [Source:RGD Symbol;Acc:1307750]	ARRAYEXPRESS,ENSG
ENSRNOG00000020505	1.74486	2.00106	51.5509	6.97643e-13	1.03659e-11	ENSRNOG00000020505			ENSRNOG00000020505	ENSRNOG00000020505	Map4k1	mitogen activated protein kinase kinase kinase kinase 1 [Source:RGD Symbol;Acc:1305463]	ARRAYEXPRESS,ENSG
ENSRNOG00000011762	1.16097	4.28277	51.503	7.14888e-13	1.06116e-11	ENSRNOG00000011762			ENSRNOG00000011762	ENSRNOG00000011762	Elf1	E74 like ETS transcription factor 1 [Source:RGD Symbol;Acc:620697]	ARRAYEXPRESS,ENSG
ENSRNOG00000000704	1.7002	2.97503	51.491	7.19243e-13	1.06657e-11	ENSRNOG00000000704			ENSRNOG00000000704	ENSRNOG00000000704	Cmklr1	chemerin chemokine-like receptor 1 [Source:RGD Symbol;Acc:69359]	ARRAYEXPRESS,ENSG
ENSRNOG00000016378	2.03369	1.921	51.4314	7.41448e-13	1.09841e-11	ENSRNOG00000016378			ENSRNOG00000016378	ENSRNOG00000016378	Map3k8	mitogen-activated protein kinase kinase kinase 8 [Source:RGD Symbol;Acc:620969]	ARRAYEXPRESS,ENSG
ENSRNOG00000002680	1.05334	6.72717	51.4064	7.5093e-13	1.11136e-11	ENSRNOG00000002680			ENSRNOG00000002680	ENSRNOG00000002680	Lamc1	laminin subunit gamma 1 [Source:RGD Symbol;Acc:621052]	ARRAYEXPRESS,ENSG
ENSRNOG00000042960	-1.15146	4.67399	51.2976	7.93726e-13	1.17354e-11	ENSRNOG00000042960			ENSRNOG00000042960	ENSRNOG00000042960	Rgcc	regulator of cell cycle [Source:RGD Symbol;Acc:619721]	ARRAYEXPRESS,ENSG
ENSRNOG00000022537	3.13056	-0.414953	51.1638	8.49726e-13	1.2551e-11	ENSRNOG00000022537			ENSRNOG00000022537	ENSRNOG00000022537	E2f8	E2F transcription factor 8 [Source:RGD Symbol;Acc:1308091]	ARRAYEXPRESS,ENSG
ENSRNOG00000019651	1.07768	5.15526	51.094	8.80478e-13	1.29925e-11	ENSRNOG00000019651			ENSRNOG00000019651	ENSRNOG00000019651	Slc12a4	solute carrier family 12 member 4 [Source:RGD Symbol;Acc:3687]	ARRAYEXPRESS,ENSG
ENSRNOG00000033615	-0.985387	9.77634	51.0025	9.22478e-13	1.35989e-11	ENSRNOG00000033615			ENSRNOG00000033615	ENSRNOG00000033615	Mt-nd3	mitochondrially encoded NADH:ubiquinone oxidoreductase core subunit 3 [Source:RGD Symbol;Acc:620557]	ARRAYEXPRESS,ENSG
ENSRNOG00000009565	1.60476	3.99567	50.9737	9.36101e-13	1.37861e-11	ENSRNOG00000009565			ENSRNOG00000009565	ENSRNOG00000009565	Pdk4	pyruvate dehydrogenase kinase 4 [Source:RGD Symbol;Acc:69061]	ARRAYEXPRESS,ENSG
ENSRNOG00000001338	-4.73053	-1.83472	50.9384	9.53098e-13	1.40227e-11	ENSRNOG00000001338			ENSRNOG00000001338	ENSRNOG00000001338	Hpd	4-hydroxyphenylpyruvate dioxygenase [Source:RGD Symbol;Acc:61974]	ARRAYEXPRESS,ENSG
ENSRNOG00000008106	1.16766	5.18189	50.9119	9.66084e-13	1.41998e-11	ENSRNOG00000008106			ENSRNOG00000008106	ENSRNOG00000008106	Shmt2	serine hydroxymethyltransferase 2 [Source:RGD Symbol;Acc:1308582]	ARRAYEXPRESS,ENSG
ENSRNOG00000048812	1.1131	5.08577	50.8883	9.77765e-13	1.43575e-11	ENSRNOG00000048812			ENSRNOG00000048812	ENSRNOG00000048812	Gpx1	glutathione peroxidase 1 [Source:RGD Symbol;Acc:2729]	ARRAYEXPRESS,ENSG
ENSRNOG00000042189	0.852815	7.08348	50.8832	9.80288e-13	1.43804e-11	ENSRNOG00000042189			ENSRNOG00000042189	ENSRNOG00000042189	Rab31	RAB31, member RAS oncogene family [Source:RGD Symbol;Acc:628598]	ARRAYEXPRESS,ENSG
ENSRNOG00000010840	1.71331	3.16333	50.778	1.03428e-12	1.51576e-11	ENSRNOG00000010840			ENSRNOG00000010840	ENSRNOG00000010840	Adamtsl3	ADAMTS-like 3 [Source:RGD Symbol;Acc:1305155]	ARRAYEXPRESS,ENSG
ENSRNOG00000004517	1.26236	3.61299	50.7291	1.06035e-12	1.55246e-11	ENSRNOG00000004517			ENSRNOG00000004517	ENSRNOG00000004517	Igf1	insulin-like growth factor 1 [Source:RGD Symbol;Acc:2868]	ARRAYEXPRESS,ENSG
ENSRNOG00000009884	1.63748	4.18837	50.7265	1.06174e-12	1.55297e-11	ENSRNOG00000009884			ENSRNOG00000009884	ENSRNOG00000009884	Lgals1	galectin 1 [Source:RGD Symbol;Acc:69355]	ARRAYEXPRESS,ENSG
ENSRNOG00000061883	1.34929	3.83211	50.6581	1.09944e-12	1.60656e-11	ENSRNOG00000061883			ENSRNOG00000061883	ENSRNOG00000061883	Aqp9	aquaporin 9 [Source:RGD Symbol;Acc:68433]	ARRAYEXPRESS,ENSG
ENSRNOG00000013733	1.03724	4.99599	50.4715	1.20906e-12	1.76502e-11	ENSRNOG00000013733			ENSRNOG00000013733	ENSRNOG00000013733	Ppp4r1	protein phosphatase 4, regulatory subunit 1 [Source:RGD Symbol;Acc:619798]	ARRAYEXPRESS,ENSG
ENSRNOG00000012549	1.12193	7.0077	50.4516	1.22141e-12	1.78131e-11	ENSRNOG00000012549			ENSRNOG00000012549	ENSRNOG00000012549	Hs2st1	heparan sulfate 2-O-sulfotransferase 1 [Source:RGD Symbol;Acc:1305366]	ARRAYEXPRESS,ENSG
ENSRNOG00000036827	-0.975898	5.5095	50.4002	1.25379e-12	1.82676e-11	ENSRNOG00000036827			ENSRNOG00000036827	ENSRNOG00000036827	Ppp1r1a	protein phosphatase 1, regulatory (inhibitor) subunit 1A [Source:RGD Symbol;Acc:62018]	ARRAYEXPRESS,ENSG
ENSRNOG00000054086	4.54981	-1.45652	50.3415	1.29186e-12	1.8804e-11	ENSRNOG00000054086			ENSRNOG00000054086	ENSRNOG00000054086	Sp5	Sp5 transcription factor [Source:RGD Symbol;Acc:1308499]	ARRAYEXPRESS,ENSG
ENSRNOG00000016037	2.08821	2.23536	50.3147	1.30962e-12	1.90441e-11	ENSRNOG00000016037			ENSRNOG00000016037	ENSRNOG00000016037	Mafb	MAF bZIP transcription factor B [Source:RGD Symbol;Acc:2982]	ARRAYEXPRESS,ENSG
ENSRNOG00000021243	3.61047	1.30212	50.2501	1.35349e-12	1.9663e-11	ENSRNOG00000021243			ENSRNOG00000021243	ENSRNOG00000021243	Siglec1	sialic acid binding Ig like lectin 1 [Source:RGD Symbol;Acc:1311953]	ARRAYEXPRESS,ENSG
ENSRNOG00000020938	4.6041	4.30967	50.1918	1.39429e-12	2.02361e-11	ENSRNOG00000020938			ENSRNOG00000020938	ENSRNOG00000020938	Ppp1r15a	protein phosphatase 1, regulatory subunit 15A [Source:RGD Symbol;Acc:621526]	ARRAYEXPRESS,ENSG
ENSRNOG00000028219	1.03888	4.52944	50.1755	1.40589e-12	2.03847e-11	ENSRNOG00000028219			ENSRNOG00000028219	ENSRNOG00000028219	Tmem209	transmembrane protein 209 [Source:RGD Symbol;Acc:1309682]	ARRAYEXPRESS,ENSG
ENSRNOG00000010325	1.9198	1.38136	50.1553	1.42045e-12	2.0576e-11	ENSRNOG00000010325			ENSRNOG00000010325	ENSRNOG00000010325	Ptger3	prostaglandin E receptor 3 [Source:RGD Symbol;Acc:3435]	ARRAYEXPRESS,ENSG
ENSRNOG00000012098	-0.963279	8.01512	50.1379	1.4331e-12	2.07392e-11	ENSRNOG00000012098			ENSRNOG00000012098	ENSRNOG00000012098	Adcyap1r1	ADCYAP receptor type I [Source:RGD Symbol;Acc:2038]	ARRAYEXPRESS,ENSG
ENSRNOG00000037765	1.04421	5.89692	49.9768	1.55576e-12	2.24926e-11	ENSRNOG00000037765			ENSRNOG00000037765	ENSRNOG00000037765	Lims1	LIM zinc finger domain containing 1 [Source:RGD Symbol;Acc:1560732]	ARRAYEXPRESS,ENSG
ENSRNOG00000010731	-0.941494	10.0456	49.939	1.58598e-12	2.29074e-11	ENSRNOG00000010731			ENSRNOG00000010731	ENSRNOG00000010731	Gpm6a	glycoprotein m6a [Source:RGD Symbol;Acc:631368]	ARRAYEXPRESS,ENSG
ENSRNOG00000049507	1.33927	4.01906	49.9059	1.61297e-12	2.32748e-11	ENSRNOG00000049507			ENSRNOG00000049507	ENSRNOG00000049507	Septin10	septin 10 [Source:RGD Symbol;Acc:1359307]	ARRAYEXPRESS,ENSG
ENSRNOG00000030689	4.0994	0.399153	49.8936	1.62312e-12	2.33989e-11	ENSRNOG00000030689			ENSRNOG00000030689	ENSRNOG00000030689	Ms4a6c	membrane-spanning 4-domains, subfamily A, member 6C [Source:RGD Symbol;Acc:1589849]	ARRAYEXPRESS,ENSG
ENSRNOG00000017414	1.91936	3.52829	49.8838	1.63128e-12	2.34938e-11	ENSRNOG00000017414			ENSRNOG00000017414	ENSRNOG00000017414	Irf7	interferon regulatory factor 7 [Source:RGD Symbol;Acc:1307828]	ARRAYEXPRESS,ENSG
ENSRNOG00000012213	1.48426	2.49298	49.8657	1.64634e-12	2.36502e-11	ENSRNOG00000012213			ENSRNOG00000012213	ENSRNOG00000012213	Nthl1	nth-like DNA glycosylase 1 [Source:RGD Symbol;Acc:1309289]	ARRAYEXPRESS,ENSG
ENSRNOG00000011668	1.29402	4.14283	49.8655	1.64656e-12	2.36502e-11	ENSRNOG00000011668			ENSRNOG00000011668	ENSRNOG00000011668	Nfil3	nuclear factor, interleukin 3 regulated [Source:RGD Symbol;Acc:620972]	ARRAYEXPRESS,ENSG
ENSRNOG00000014060	-0.944717	8.00697	49.8651	1.64686e-12	2.36502e-11	ENSRNOG00000014060			ENSRNOG00000014060	ENSRNOG00000014060	Mras	muscle RAS oncogene homolog [Source:RGD Symbol;Acc:3111]	ARRAYEXPRESS,ENSG
ENSRNOG00000018406	0.946678	5.63566	49.8467	1.66239e-12	2.38503e-11	ENSRNOG00000018406			ENSRNOG00000018406	ENSRNOG00000018406	Wipf1	WAS/WASL interacting protein family, member 1 [Source:RGD Symbol;Acc:620887]	ARRAYEXPRESS,ENSG
ENSRNOG00000060614	-0.994861	5.78975	49.7924	1.70904e-12	2.44962e-11	ENSRNOG00000060614			ENSRNOG00000060614	ENSRNOG00000060614	Pxdn	peroxidasin [Source:RGD Symbol;Acc:1560694]	ARRAYEXPRESS,ENSG
ENSRNOG00000038047	4.08053	0.00894548	49.7409	1.7545e-12	2.51238e-11	ENSRNOG00000038047			ENSRNOG00000038047	ENSRNOG00000038047	Mt1-ps3	metallothionein 1, pseudogene 3 [Source:RGD Symbol;Acc:1642516]	ARRAYEXPRESS,ENSG
ENSRNOG00000030759	1.69111	2.37903	49.7038	1.78799e-12	2.55791e-11	ENSRNOG00000030759			ENSRNOG00000030759	ENSRNOG00000030759	Nhs	NHS actin remodeling regulator [Source:RGD Symbol;Acc:1561818]	ARRAYEXPRESS,ENSG
ENSRNOG00000010602	1.25643	6.03929	49.6687	1.82027e-12	2.60115e-11	ENSRNOG00000010602			ENSRNOG00000010602	ENSRNOG00000010602	Birc2	baculoviral IAP repeat-containing 2 [Source:RGD Symbol;Acc:620690]	ARRAYEXPRESS,ENSG
ENSRNOG00000015788	1.59577	2.20326	49.6672	1.82169e-12	2.60115e-11	ENSRNOG00000015788			ENSRNOG00000015788	ENSRNOG00000015788	Adora3	adenosine A3 receptor [Source:RGD Symbol;Acc:2051]	ARRAYEXPRESS,ENSG
ENSRNOG00000010440	-0.975915	5.58765	49.6645	1.82414e-12	2.60218e-11	ENSRNOG00000010440			ENSRNOG00000010440	ENSRNOG00000010440	Gnal	G protein subunit alpha L [Source:RGD Symbol;Acc:2715]	ARRAYEXPRESS,ENSG
ENSRNOG00000015671	3.26653	-0.658963	49.6397	1.84735e-12	2.63278e-11	ENSRNOG00000015671			ENSRNOG00000015671	ENSRNOG00000015671	Tectb	tectorin beta [Source:RGD Symbol;Acc:1305835]	ARRAYEXPRESS,ENSG
ENSRNOG00000013265	0.984507	5.2179	49.5854	1.89918e-12	2.70408e-11	ENSRNOG00000013265			ENSRNOG00000013265	ENSRNOG00000013265	Tgfbr2	transforming growth factor, beta receptor 2 [Source:RGD Symbol;Acc:69651]	ARRAYEXPRESS,ENSG
ENSRNOG00000066242	1.82302	2.05504	49.573	1.91128e-12	2.71873e-11	ENSRNOG00000066242			ENSRNOG00000066242	ENSRNOG00000066242	Rtp4	receptor (chemosensory) transporter protein 4 [Source:RGD Symbol;Acc:1306974]	ARRAYEXPRESS,ENSG
ENSRNOG00000007006	4.26584	-1.41802	49.5308	1.95277e-12	2.77512e-11	ENSRNOG00000007006			ENSRNOG00000007006	ENSRNOG00000007006	Slc3a1	solute carrier family 3 member 1 [Source:RGD Symbol;Acc:3709]	ARRAYEXPRESS,ENSG
ENSRNOG00000016367	1.28379	4.25581	49.5184	1.96523e-12	2.79018e-11	ENSRNOG00000016367			ENSRNOG00000016367	ENSRNOG00000016367	Vasp	vasodilator-stimulated phosphoprotein [Source:RGD Symbol;Acc:1311542]	ARRAYEXPRESS,ENSG
ENSRNOG00000009005	3.20864	3.24481	49.4927	1.99108e-12	2.8242e-11	ENSRNOG00000009005			ENSRNOG00000009005	ENSRNOG00000009005	Slco2a1	solute carrier organic anion transporter family, member 2a1 [Source:RGD Symbol;Acc:3051]	ARRAYEXPRESS,ENSG
ENSRNOG00000013907	1.00499	5.84892	49.4471	2.03798e-12	2.88801e-11	ENSRNOG00000013907			ENSRNOG00000013907	ENSRNOG00000013907	Sall1	spalt-like transcription factor 1 [Source:RGD Symbol;Acc:1309916]	ARRAYEXPRESS,ENSG
ENSRNOG00000032447	1.18686	3.46069	49.4418	2.04349e-12	2.89309e-11	ENSRNOG00000032447			ENSRNOG00000032447	ENSRNOG00000032447	Zfp641	zinc finger protein 641 [Source:RGD Symbol;Acc:1310412]	ARRAYEXPRESS,ENSG
ENSRNOG00000007202	1.39663	4.04385	49.4358	2.04967e-12	2.89909e-11	ENSRNOG00000007202			ENSRNOG00000007202	ENSRNOG00000007202	Sema3d	semaphorin 3D [Source:RGD Symbol;Acc:727939]	ARRAYEXPRESS,ENSG
ENSRNOG00000056398	1.11674	4.0175	49.1852	2.32904e-12	3.29114e-11	ENSRNOG00000056398			ENSRNOG00000056398	ENSRNOG00000056398	LOC100359876	multifunctional protein ADE2-like [Source:RGD Symbol;Acc:2323267]	ARRAYEXPRESS,ENSG
ENSRNOG00000005984	1.55853	2.21853	49.1682	2.34931e-12	3.31666e-11	ENSRNOG00000005984			ENSRNOG00000005984	ENSRNOG00000005984	Etv6	ETS variant transcription factor 6 [Source:RGD Symbol;Acc:1559537]	ARRAYEXPRESS,ENSG
ENSRNOG00000014265	1.16698	4.69856	49.1363	2.38782e-12	3.36786e-11	ENSRNOG00000014265			ENSRNOG00000014265	ENSRNOG00000014265	Tnfrsf19	TNF receptor superfamily member 19 [Source:RGD Symbol;Acc:1564996]	ARRAYEXPRESS,ENSG
ENSRNOG00000011700	0.911698	5.56564	49.1204	2.40721e-12	3.39201e-11	ENSRNOG00000011700			ENSRNOG00000011700	ENSRNOG00000011700	Ptprm	protein tyrosine phosphatase, receptor type, M [Source:RGD Symbol;Acc:620776]	ARRAYEXPRESS,ENSG
ENSRNOG00000004713	1.05507	4.9652	49.0659	2.47503e-12	3.48432e-11	ENSRNOG00000004713			ENSRNOG00000004713	ENSRNOG00000004713	Kcnj16	potassium inwardly-rectifying channel, subfamily J, member 16 [Source:RGD Symbol;Acc:61824]	ARRAYEXPRESS,ENSG
ENSRNOG00000012952	1.00973	5.56114	49.0234	2.52926e-12	3.55732e-11	ENSRNOG00000012952			ENSRNOG00000012952	ENSRNOG00000012952	Lrig1	leucine-rich repeats and immunoglobulin-like domains 1 [Source:RGD Symbol;Acc:1306788]	ARRAYEXPRESS,ENSG
ENSRNOG00000000568	0.949457	4.67403	49.0163	2.5385e-12	3.56697e-11	ENSRNOG00000000568			ENSRNOG00000000568	ENSRNOG00000000568	Slc29a3	solute carrier family 29 member 3 [Source:RGD Symbol;Acc:727811]	ARRAYEXPRESS,ENSG
ENSRNOG00000021203	1.19809	4.54745	48.9406	2.63833e-12	3.70378e-11	ENSRNOG00000021203			ENSRNOG00000021203	ENSRNOG00000021203	Atl3	atlastin GTPase 3 [Source:RGD Symbol;Acc:1309871]	ARRAYEXPRESS,ENSG
ENSRNOG00000015554	-1.1895	4.00109	48.8878	2.71032e-12	3.80129e-11	ENSRNOG00000015554			ENSRNOG00000015554	ENSRNOG00000015554	Ankdd1a	ankyrin repeat and death domain containing 1A [Source:RGD Symbol;Acc:1586052]	ARRAYEXPRESS,ENSG
ENSRNOG00000009772	-1.04068	6.16504	48.8773	2.72489e-12	3.81815e-11	ENSRNOG00000009772			ENSRNOG00000009772	ENSRNOG00000009772	Kirrel3	kirre like nephrin family adhesion molecule 3 [Source:RGD Symbol;Acc:1311382]	ARRAYEXPRESS,ENSG
ENSRNOG00000014046	-0.881819	6.48246	48.8649	2.74219e-12	3.83881e-11	ENSRNOG00000014046			ENSRNOG00000014046	ENSRNOG00000014046	Sertm1	serine-rich and transmembrane domain containing 1 [Source:RGD Symbol;Acc:1597355]	ARRAYEXPRESS,ENSG
ENSRNOG00000032708	3.27474	0.790129	48.7658	2.88421e-12	4.03386e-11	ENSRNOG00000032708			ENSRNOG00000032708	ENSRNOG00000032708	RT1-Bb	RT1 class II, locus Bb [Source:RGD Symbol;Acc:3469]	ARRAYEXPRESS,ENSG
ENSRNOG00000009910	0.908205	5.12031	48.7299	2.93759e-12	4.10469e-11	ENSRNOG00000009910			ENSRNOG00000009910	ENSRNOG00000009910	Swap70	switching B-cell complex subunit SWAP70 [Source:RGD Symbol;Acc:1305579]	ARRAYEXPRESS,ENSG
ENSRNOG00000020281	3.45087	0.872672	48.6466	3.06498e-12	4.27871e-11	ENSRNOG00000020281			ENSRNOG00000020281	ENSRNOG00000020281	Kif22	kinesin family member 22 [Source:RGD Symbol;Acc:1311886]	ARRAYEXPRESS,ENSG
ENSRNOG00000011752	1.20543	5.32085	48.5286	3.25501e-12	4.53977e-11	ENSRNOG00000011752			ENSRNOG00000011752	ENSRNOG00000011752	Sh3d19	SH3 domain containing 19 [Source:RGD Symbol;Acc:1304885]	ARRAYEXPRESS,ENSG
ENSRNOG00000000500	2.57793	0.611969	48.3003	3.65688e-12	5.09553e-11	ENSRNOG00000000500			ENSRNOG00000000500	ENSRNOG00000000500	Scube3	signal peptide, CUB domain and EGF like domain containing 3 [Source:RGD Symbol;Acc:1304880]	ARRAYEXPRESS,ENSG
ENSRNOG00000042411	1.09846	4.23544	48.2879	3.68019e-12	5.12325e-11	ENSRNOG00000042411			ENSRNOG00000042411	ENSRNOG00000042411	Rps6ka1	ribosomal protein S6 kinase A1 [Source:RGD Symbol;Acc:620675]	ARRAYEXPRESS,ENSG
ENSRNOG00000051952	1.185	3.58884	48.1888	3.87096e-12	5.38383e-11	ENSRNOG00000051952			ENSRNOG00000051952	ENSRNOG00000051952	Tes	testin LIM domain protein [Source:RGD Symbol;Acc:1566346]	ARRAYEXPRESS,ENSG
ENSRNOG00000002911	-3.27146	0.401514	48.1511	3.94605e-12	5.48318e-11	ENSRNOG00000002911			ENSRNOG00000002911	ENSRNOG00000002911	Alb	albumin [Source:RGD Symbol;Acc:2085]	ARRAYEXPRESS,ENSG
ENSRNOG00000057367	-0.835882	8.33838	48.0788	4.09426e-12	5.68387e-11	ENSRNOG00000057367			ENSRNOG00000057367	ENSRNOG00000057367	Glud1	glutamate dehydrogenase 1 [Source:RGD Symbol;Acc:2708]	ARRAYEXPRESS,ENSG
ENSRNOG00000029195	1.61881	2.4901	47.9899	4.28423e-12	5.94209e-11	ENSRNOG00000029195			ENSRNOG00000029195	ENSRNOG00000029195	Uba7	ubiquitin-like modifier activating enzyme 7 [Source:RGD Symbol;Acc:1308323]	ARRAYEXPRESS,ENSG
ENSRNOG00000043167	1.374	3.40779	47.8954	4.49576e-12	6.22972e-11	ENSRNOG00000043167			ENSRNOG00000043167	ENSRNOG00000043167	Itga9	integrin subunit alpha 9 [Source:RGD Symbol;Acc:1311191]	ARRAYEXPRESS,ENSG
ENSRNOG00000023778	1.15678	3.44263	47.8767	4.53887e-12	6.28365e-11	ENSRNOG00000023778			ENSRNOG00000023778	ENSRNOG00000023778	Gcnt2	glucosaminyl (N-acetyl) transferase 2 [Source:RGD Symbol;Acc:1303198]	ARRAYEXPRESS,ENSG
ENSRNOG00000002538	0.980277	5.04215	47.8594	4.57897e-12	6.33333e-11	ENSRNOG00000002538			ENSRNOG00000002538	ENSRNOG00000002538	Epb41l5	erythrocyte membrane protein band 4.1 like 5 [Source:RGD Symbol;Acc:1311366]	ARRAYEXPRESS,ENSG
ENSRNOG00000042289	-0.96066	7.30307	47.8369	4.63186e-12	6.40059e-11	ENSRNOG00000042289			ENSRNOG00000042289	ENSRNOG00000042289	Plcxd2	phosphatidylinositol-specific phospholipase C, X domain containing 2 [Source:RGD Symbol;Acc:1563504]	ARRAYEXPRESS,ENSG
ENSRNOG00000016451	1.79562	1.70055	47.8065	4.70418e-12	6.49454e-11	ENSRNOG00000016451			ENSRNOG00000016451	ENSRNOG00000016451	Cd1d1	CD1d1 molecule [Source:RGD Symbol;Acc:2296]	ARRAYEXPRESS,ENSG
ENSRNOG00000017485	3.01383	-0.415061	47.7982	4.72434e-12	6.51637e-11	ENSRNOG00000017485			ENSRNOG00000017485	ENSRNOG00000017485	Cd72	Cd72 molecule [Source:RGD Symbol;Acc:1309757]	ARRAYEXPRESS,ENSG
ENSRNOG00000006526	1.04592	6.79425	47.7951	4.73162e-12	6.52042e-11	ENSRNOG00000006526			ENSRNOG00000006526	ENSRNOG00000006526	Sema3c	semaphorin 3C [Source:RGD Symbol;Acc:1309343]	ARRAYEXPRESS,ENSG
ENSRNOG00000009131	1.77233	1.90763	47.7753	4.77987e-12	6.58088e-11	ENSRNOG00000009131			ENSRNOG00000009131	ENSRNOG00000009131	Zc3h12a	zinc finger CCCH type containing 12A [Source:RGD Symbol;Acc:1306776]	ARRAYEXPRESS,ENSG
ENSRNOG00000014999	1.05201	5.16039	47.6964	4.97603e-12	6.84466e-11	ENSRNOG00000014999			ENSRNOG00000014999	ENSRNOG00000014999	Tnpo1	transportin 1 [Source:RGD Symbol;Acc:1308372]	ARRAYEXPRESS,ENSG
ENSRNOG00000028386	2.13331	1.6899	47.6831	5.00992e-12	6.88497e-11	ENSRNOG00000028386			ENSRNOG00000028386	ENSRNOG00000028386	RGD1564162	similar to Homo sapiens fetal lung specific expression unknown [Source:RGD Symbol;Acc:1564162]	ARRAYEXPRESS,ENSG
ENSRNOG00000026653	1.97978	2.20686	47.678	5.02287e-12	6.89645e-11	ENSRNOG00000026653			ENSRNOG00000026653	ENSRNOG00000026653	Hcar2	hydroxycarboxylic acid receptor 2 [Source:RGD Symbol;Acc:727952]	ARRAYEXPRESS,ENSG
ENSRNOG00000068914	-1.00878	5.19972	47.5933	5.2448e-12	7.19458e-11	ENSRNOG00000068914			ENSRNOG00000068914	ENSRNOG00000068914	Nrep	neuronal regeneration related protein [Source:RGD Symbol;Acc:631411]	ARRAYEXPRESS,ENSG
ENSRNOG00000048191	7.55826	2.5511	47.5793	5.28225e-12	7.23933e-11	ENSRNOG00000048191			ENSRNOG00000048191	ENSRNOG00000048191	Serpina3a	serine (or cysteine) peptidase inhibitor, clade A, member 3A [Source:RGD Symbol;Acc:6502633]	ARRAYEXPRESS,ENSG
ENSRNOG00000028844	-1.16185	4.91014	47.4971	5.50859e-12	7.54265e-11	ENSRNOG00000028844			ENSRNOG00000028844	ENSRNOG00000028844	Slc9a5	solute carrier family 9 member A5 [Source:RGD Symbol;Acc:620473]	ARRAYEXPRESS,ENSG
ENSRNOG00000010448	1.02678	5.66488	47.4833	5.54733e-12	7.58877e-11	ENSRNOG00000010448			ENSRNOG00000010448	ENSRNOG00000010448	Ptbp1	polypyrimidine tract binding protein 1 [Source:RGD Symbol;Acc:62047]	ARRAYEXPRESS,ENSG
ENSRNOG00000009957	1.2975	3.4328	47.4516	5.63781e-12	7.70079e-11	ENSRNOG00000009957			ENSRNOG00000009957	ENSRNOG00000009957	Slc25a13	solute carrier family 25 member 13 [Source:RGD Symbol;Acc:1565889]	ARRAYEXPRESS,ENSG
ENSRNOG00000017382	1.10219	4.65015	47.451	5.63948e-12	7.70079e-11	ENSRNOG00000017382			ENSRNOG00000017382	ENSRNOG00000017382	Snx33	sorting nexin 33 [Source:RGD Symbol;Acc:1307898]	ARRAYEXPRESS,ENSG
ENSRNOG00000020525	1.23936	5.94303	47.4039	5.77678e-12	7.8811e-11	ENSRNOG00000020525			ENSRNOG00000020525	ENSRNOG00000020525	Col5a3	collagen type V alpha 3 chain [Source:RGD Symbol;Acc:70922]	ARRAYEXPRESS,ENSG
ENSRNOG00000022839	2.32013	2.18107	47.3814	5.84343e-12	7.96479e-11	ENSRNOG00000022839			ENSRNOG00000022839	ENSRNOG00000022839	Ifit3	interferon-induced protein with tetratricopeptide repeats 3 [Source:RGD Symbol;Acc:1359681]	ARRAYEXPRESS,ENSG
ENSRNOG00000049282	3.22763	0.533922	47.3622	5.90111e-12	8.03611e-11	ENSRNOG00000049282			ENSRNOG00000049282	ENSRNOG00000049282	Oas2	2'-5' oligoadenylate synthetase 2 [Source:RGD Symbol;Acc:1359697]	ARRAYEXPRESS,ENSG
ENSRNOG00000048036	1.09519	8.0617	47.3567	5.91763e-12	8.0513e-11	ENSRNOG00000048036			ENSRNOG00000048036	ENSRNOG00000048036	Ncan	neurocan [Source:RGD Symbol;Acc:619941]	ARRAYEXPRESS,ENSG
ENSRNOG00000032626	4.58303	-0.142565	47.2838	6.14173e-12	8.34863e-11	ENSRNOG00000032626			ENSRNOG00000032626	ENSRNOG00000032626	Mmp3	matrix metallopeptidase 3 [Source:RGD Symbol;Acc:621317]	ARRAYEXPRESS,ENSG
ENSRNOG00000025160	1.35666	3.99566	47.2371	6.28975e-12	8.5421e-11	ENSRNOG00000025160			ENSRNOG00000025160	ENSRNOG00000025160	Tlcd4	TLC domain containing 4 [Source:RGD Symbol;Acc:1563041]	ARRAYEXPRESS,ENSG
ENSRNOG00000019296	2.96898	-0.393378	47.2118	6.37162e-12	8.64547e-11	ENSRNOG00000019296			ENSRNOG00000019296	ENSRNOG00000019296	Gnat2	G protein subunit alpha transducin 2 [Source:RGD Symbol;Acc:1309514]	ARRAYEXPRESS,ENSG
ENSRNOG00000065273	1.08461	5.30705	47.1585	6.54719e-12	8.87567e-11	ENSRNOG00000065273			ENSRNOG00000065273	ENSRNOG00000065273	LOC103691165	uncharacterized LOC103691165 [Source:RGD Symbol;Acc:9322177]	ARRAYEXPRESS,ENSG
ENSRNOG00000046660	1.44966	2.26384	47.1177	6.68488e-12	9.05415e-11	ENSRNOG00000046660			ENSRNOG00000046660	ENSRNOG00000046660	Gpc6	glypican 6 [Source:RGD Symbol;Acc:1593308]	ARRAYEXPRESS,ENSG
ENSRNOG00000047578	-1.60843	2.09504	47.0633	6.8732e-12	9.30082e-11	ENSRNOG00000047578			ENSRNOG00000047578	ENSRNOG00000047578	Ccdc28b	coiled coil domain containing 28B [Source:RGD Symbol;Acc:1583447]	ARRAYEXPRESS,ENSG
ENSRNOG00000066703	1.24929	4.20484	47.0298	6.99156e-12	9.45247e-11	ENSRNOG00000066703			ENSRNOG00000066703	ENSRNOG00000066703	LOC103692025	uncharacterized LOC103692025 [Source:RGD Symbol;Acc:9159670]	ARRAYEXPRESS,ENSG
ENSRNOG00000017619	-1.2605	4.46014	46.9922	7.12693e-12	9.62422e-11	ENSRNOG00000017619			ENSRNOG00000017619	ENSRNOG00000017619	Aldh1a1	aldehyde dehydrogenase 1 family, member A1 [Source:RGD Symbol;Acc:2087]	ARRAYEXPRESS,ENSG
ENSRNOG00000019495	4.65894	-1.64939	46.991	7.13142e-12	9.62422e-11	ENSRNOG00000019495			ENSRNOG00000019495	ENSRNOG00000019495	Gbx2	gastrulation brain homeobox 2 [Source:RGD Symbol;Acc:621866]	ARRAYEXPRESS,ENSG
ENSRNOG00000014079	0.925932	5.81582	46.8487	7.6684e-12	1.0337e-10	ENSRNOG00000014079			ENSRNOG00000014079	ENSRNOG00000014079	Stat4	signal transducer and activator of transcription 4 [Source:RGD Symbol;Acc:1305747]	ARRAYEXPRESS,ENSG
ENSRNOG00000071015	-1.46735	2.79442	46.8474	7.67334e-12	1.0337e-10	ENSRNOG00000071015			ENSRNOG00000071015	ENSRNOG00000071015	Tlcd1	TLC domain containing 1 [Source:RGD Symbol;Acc:1359195]	ARRAYEXPRESS,ENSG
ENSRNOG00000011459	1.68883	2.10658	46.8361	7.71796e-12	1.03877e-10	ENSRNOG00000011459			ENSRNOG00000011459	ENSRNOG00000011459	Rhbdf2	rhomboid 5 homolog 2 [Source:RGD Symbol;Acc:1309699]	ARRAYEXPRESS,ENSG
ENSRNOG00000039976	1.29597	4.24195	46.8071	7.8328e-12	1.05329e-10	ENSRNOG00000039976			ENSRNOG00000039976	ENSRNOG00000039976	Ptk7	protein tyrosine kinase 7 [Source:RGD Symbol;Acc:1310472]	ARRAYEXPRESS,ENSG
ENSRNOG00000008178	0.985117	4.75006	46.7838	7.92673e-12	1.06496e-10	ENSRNOG00000008178			ENSRNOG00000008178	ENSRNOG00000008178	Nxn	nucleoredoxin [Source:RGD Symbol;Acc:1310489]	ARRAYEXPRESS,ENSG
ENSRNOG00000037835	1.39868	2.50086	46.7636	8.00887e-12	1.07504e-10	ENSRNOG00000037835			ENSRNOG00000037835	ENSRNOG00000037835	Catip	ciliogenesis associated TTC17 interacting protein [Source:RGD Symbol;Acc:1596071]	ARRAYEXPRESS,ENSG
ENSRNOG00000059140	2.28655	0.27662	46.7383	8.11258e-12	1.08799e-10	ENSRNOG00000059140			ENSRNOG00000059140	ENSRNOG00000059140	Myo1g	myosin IG [Source:RGD Symbol;Acc:1306016]	ARRAYEXPRESS,ENSG
ENSRNOG00000042182	2.08676	0.743454	46.6971	8.28519e-12	1.11014e-10	ENSRNOG00000042182			ENSRNOG00000042182	ENSRNOG00000042182	Mroh2a	maestro heat-like repeat family member 2A [Source:RGD Symbol;Acc:1565687]	ARRAYEXPRESS,ENSG
ENSRNOG00000011016	1.28357	3.35544	46.674	8.38354e-12	1.12232e-10	ENSRNOG00000011016			ENSRNOG00000011016	ENSRNOG00000011016	Slc7a2	solute carrier family 7 member 2 [Source:RGD Symbol;Acc:68387]	ARRAYEXPRESS,ENSG
ENSRNOG00000036828	-0.935101	6.78263	46.65	8.48672e-12	1.13512e-10	ENSRNOG00000036828			ENSRNOG00000036828	ENSRNOG00000036828	Pde1b	phosphodiesterase 1B [Source:RGD Symbol;Acc:3278]	ARRAYEXPRESS,ENSG
ENSRNOG00000046874	1.01213	4.13955	46.6481	8.49477e-12	1.13518e-10	ENSRNOG00000046874			ENSRNOG00000046874	ENSRNOG00000046874	Snx9	sorting nexin 9 [Source:RGD Symbol;Acc:1584466]	ARRAYEXPRESS,ENSG
ENSRNOG00000005264	1.00425	5.15011	46.6363	8.54624e-12	1.14104e-10	ENSRNOG00000005264			ENSRNOG00000005264	ENSRNOG00000005264	Sav1	salvador family WW domain containing protein 1 [Source:RGD Symbol;Acc:1307253]	ARRAYEXPRESS,ENSG
ENSRNOG00000022067	2.69804	-0.384323	46.5703	8.83884e-12	1.17906e-10	ENSRNOG00000022067			ENSRNOG00000022067	ENSRNOG00000022067	Tlr5	toll-like receptor 5 [Source:RGD Symbol;Acc:631351]	ARRAYEXPRESS,ENSG
ENSRNOG00000014562	0.811274	7.65605	46.4676	9.31438e-12	1.24139e-10	ENSRNOG00000014562			ENSRNOG00000014562	ENSRNOG00000014562	Hnrnpf	heterogeneous nuclear ribonucleoprotein F [Source:RGD Symbol;Acc:620366]	ARRAYEXPRESS,ENSG
ENSRNOG00000049179	1.60556	1.94726	46.3899	9.69158e-12	1.29052e-10	ENSRNOG00000049179			ENSRNOG00000049179	ENSRNOG00000049179	Pidd1	p53-induced death domain protein 1 [Source:RGD Symbol;Acc:1311792]	ARRAYEXPRESS,ENSG
ENSRNOG00000005223	-1.41644	2.55474	46.3705	9.78804e-12	1.30221e-10	ENSRNOG00000005223			ENSRNOG00000005223	ENSRNOG00000005223	Hnmt	histamine N-methyltransferase [Source:RGD Symbol;Acc:71049]	ARRAYEXPRESS,ENSG
ENSRNOG00000017093	1.31262	3.98736	46.3479	9.90142e-12	1.31613e-10	ENSRNOG00000017093			ENSRNOG00000017093	ENSRNOG00000017093	Pxdc1	PX domain containing 1 [Source:RGD Symbol;Acc:1311307]	ARRAYEXPRESS,ENSG
ENSRNOG00000068001	0.986605	4.11953	46.3169	1.00594e-11	1.33595e-10	ENSRNOG00000068001			ENSRNOG00000068001	ENSRNOG00000068001	Abcb4	ATP binding cassette subfamily B member 4 [Source:RGD Symbol;Acc:620248]	ARRAYEXPRESS,ENSG
ENSRNOG00000066437	-1.01054	5.42482	46.293	1.01829e-11	1.35114e-10	ENSRNOG00000066437			ENSRNOG00000066437	ENSRNOG00000066437	Ntm	neurotrimin [Source:RGD Symbol;Acc:620958]	ARRAYEXPRESS,ENSG
ENSRNOG00000005575	1.56744	2.49423	46.2567	1.03732e-11	1.37519e-10	ENSRNOG00000005575			ENSRNOG00000005575	ENSRNOG00000005575	Abi3	ABI family, member 3 [Source:RGD Symbol;Acc:1311794]	ARRAYEXPRESS,ENSG
ENSRNOG00000000506	1.49287	2.23494	46.2124	1.06102e-11	1.40537e-10	ENSRNOG00000000506			ENSRNOG00000000506	ENSRNOG00000000506	Tead3	TEA domain transcription factor 3 [Source:RGD Symbol;Acc:1311583]	ARRAYEXPRESS,ENSG
ENSRNOG00000019525	0.99904	8.51116	46.2008	1.06731e-11	1.41244e-10	ENSRNOG00000019525			ENSRNOG00000019525	ENSRNOG00000019525	Hspa9	heat shock protein family A (Hsp70) member 9 [Source:RGD Symbol;Acc:1311806]	ARRAYEXPRESS,ENSG
ENSRNOG00000003198	-0.834376	7.62617	46.0494	1.1531e-11	1.52464e-10	ENSRNOG00000003198			ENSRNOG00000003198	ENSRNOG00000003198	Bmerb1	bMERB domain containing 1 [Source:RGD Symbol;Acc:1305733]	ARRAYEXPRESS,ENSG
ENSRNOG00000017854	1.12431	6.15382	45.9635	1.20479e-11	1.59158e-10	ENSRNOG00000017854			ENSRNOG00000017854	ENSRNOG00000017854	Ucp2	uncoupling protein 2 [Source:RGD Symbol;Acc:3932]	ARRAYEXPRESS,ENSG
ENSRNOG00000016769	1.49254	2.28029	45.8949	1.24773e-11	1.64685e-10	ENSRNOG00000016769			ENSRNOG00000016769	ENSRNOG00000016769	Rab38	RAB38, member RAS oncogene family [Source:RGD Symbol;Acc:628752]	ARRAYEXPRESS,ENSG
ENSRNOG00000010658	1.23271	3.95384	45.8905	1.25053e-11	1.64909e-10	ENSRNOG00000010658			ENSRNOG00000010658	ENSRNOG00000010658	Cth	cystathionine gamma-lyase [Source:RGD Symbol;Acc:2443]	ARRAYEXPRESS,ENSG
ENSRNOG00000002046	4.94356	-1.86	45.842	1.28185e-11	1.68891e-10	ENSRNOG00000002046			ENSRNOG00000002046	ENSRNOG00000002046	Cd200r1l	CD200 receptor 1-like [Source:RGD Symbol;Acc:1563387]	ARRAYEXPRESS,ENSG
ENSRNOG00000000805	-1.22061	8.29989	45.76	1.33668e-11	1.7596e-10	ENSRNOG00000000805			ENSRNOG00000000805	ENSRNOG00000000805	Gja1	gap junction protein, alpha 1 [Source:RGD Symbol;Acc:2690]	ARRAYEXPRESS,ENSG
ENSRNOG00000068602	4.41917	-1.86423	45.7451	1.34685e-11	1.77145e-10	ENSRNOG00000068602			ENSRNOG00000068602	ENSRNOG00000068602	ENSRNOG00000068602	None	ARRAYEXPRESS,ENSG,UNIPROT_GN
ENSRNOG00000009761	0.948503	5.28167	45.7417	1.3492e-11	1.77297e-10	ENSRNOG00000009761			ENSRNOG00000009761	ENSRNOG00000009761	Tmod1	tropomodulin 1 [Source:RGD Symbol;Acc:3874]	ARRAYEXPRESS,ENSG
ENSRNOG00000006911	-0.850487	7.86517	45.731	1.3566e-11	1.78114e-10	ENSRNOG00000006911			ENSRNOG00000006911	ENSRNOG00000006911	Sptb	spectrin, beta, erythrocytic [Source:RGD Symbol;Acc:1303243]	ARRAYEXPRESS,ENSG
ENSRNOG00000023093	2.16795	0.515885	45.6465	1.41638e-11	1.858e-10	ENSRNOG00000023093			ENSRNOG00000023093	ENSRNOG00000023093	Mis18bp1	MIS18 binding protein 1 [Source:RGD Symbol;Acc:1594757]	ARRAYEXPRESS,ENSG
ENSRNOG00000010331	0.818288	9.2031	45.6279	1.42994e-11	1.87415e-10	ENSRNOG00000010331			ENSRNOG00000010331	ENSRNOG00000010331	Ctsb	cathepsin B [Source:RGD Symbol;Acc:621509]	ARRAYEXPRESS,ENSG
ENSRNOG00000010252	0.911777	6.02355	45.5636	1.4776e-11	1.93494e-10	ENSRNOG00000010252			ENSRNOG00000010252	ENSRNOG00000010252	Hexa	hexosaminidase subunit alpha [Source:RGD Symbol;Acc:2792]	ARRAYEXPRESS,ENSG
ENSRNOG00000003709	3.28187	-0.610428	45.5534	1.48533e-11	1.94337e-10	ENSRNOG00000003709			ENSRNOG00000003709	ENSRNOG00000003709	Kmo	kynurenine 3-monooxygenase [Source:RGD Symbol;Acc:620610]	ARRAYEXPRESS,ENSG
ENSRNOG00000017079	-0.93068	7.61574	45.5499	1.48797e-11	1.94512e-10	ENSRNOG00000017079			ENSRNOG00000017079	ENSRNOG00000017079	Pgm2l1	phosphoglucomutase 2-like 1 [Source:RGD Symbol;Acc:1583226]	ARRAYEXPRESS,ENSG
ENSRNOG00000012176	1.46509	2.55606	45.5396	1.49586e-11	1.95374e-10	ENSRNOG00000012176			ENSRNOG00000012176	ENSRNOG00000012176	Rab27b	RAB27B, member RAS oncogene family [Source:RGD Symbol;Acc:620114]	ARRAYEXPRESS,ENSG
ENSRNOG00000049034	1.1745	3.23616	45.4754	1.54568e-11	2.01704e-10	ENSRNOG00000049034			ENSRNOG00000049034	ENSRNOG00000049034	Ptrh1	peptidyl-tRNA hydrolase 1 homolog [Source:RGD Symbol;Acc:1310165]	ARRAYEXPRESS,ENSG
ENSRNOG00000048321	3.5363	-0.880715	45.4508	1.5652e-11	2.04074e-10	ENSRNOG00000048321			ENSRNOG00000048321	ENSRNOG00000048321	Tnfsf8	TNF superfamily member 8 [Source:RGD Symbol;Acc:1590403]	ARRAYEXPRESS,ENSG
ENSRNOG00000004280	0.99497	5.35892	45.4339	1.57879e-11	2.05667e-10	ENSRNOG00000004280			ENSRNOG00000004280	ENSRNOG00000004280	Tcn2	transcobalamin 2 [Source:RGD Symbol;Acc:620681]	ARRAYEXPRESS,ENSG
ENSRNOG00000007545	1.62439	3.90974	45.4147	1.59433e-11	2.07512e-10	ENSRNOG00000007545			ENSRNOG00000007545	ENSRNOG00000007545	Angptl4	angiopoietin-like 4 [Source:RGD Symbol;Acc:735058]	ARRAYEXPRESS,ENSG
ENSRNOG00000017212	1.12073	4.60373	45.4078	1.59993e-11	2.0806e-10	ENSRNOG00000017212			ENSRNOG00000017212	ENSRNOG00000017212	Spsb1	splA/ryanodine receptor domain and SOCS box containing 1 [Source:RGD Symbol;Acc:1309319]	ARRAYEXPRESS,ENSG
ENSRNOG00000015297	2.47348	1.09186	45.4024	1.60436e-11	2.08456e-10	ENSRNOG00000015297			ENSRNOG00000015297	ENSRNOG00000015297	C9h6orf132	similar to human chromosome 6 open reading frame 132 [Source:RGD Symbol;Acc:1561662]	ARRAYEXPRESS,ENSG
ENSRNOG00000014218	-0.923109	5.35996	45.3894	1.6151e-11	2.09669e-10	ENSRNOG00000014218			ENSRNOG00000014218	ENSRNOG00000014218	Tmem25	transmembrane protein 25 [Source:RGD Symbol;Acc:1596132]	ARRAYEXPRESS,ENSG
ENSRNOG00000021569	-0.910382	7.03663	45.355	1.64369e-11	2.13197e-10	ENSRNOG00000021569			ENSRNOG00000021569	ENSRNOG00000021569	Tiam1	TIAM Rac1 associated GEF 1 [Source:RGD Symbol;Acc:1307455]	ARRAYEXPRESS,ENSG
ENSRNOG00000054360	1.51585	2.91206	45.3311	1.66382e-11	2.15621e-10	ENSRNOG00000054360			ENSRNOG00000054360	ENSRNOG00000054360	Tspan11	tetraspanin 11 [Source:RGD Symbol;Acc:1305424]	ARRAYEXPRESS,ENSG
ENSRNOG00000060568	1.20178	3.53198	45.2709	1.71579e-11	2.22165e-10	ENSRNOG00000060568			ENSRNOG00000060568	ENSRNOG00000060568	Ptpn21	protein tyrosine phosphatase, non-receptor type 21 [Source:RGD Symbol;Acc:620216]	ARRAYEXPRESS,ENSG
ENSRNOG00000061519	0.966425	7.17347	45.2583	1.72683e-11	2.23402e-10	ENSRNOG00000061519			ENSRNOG00000061519	ENSRNOG00000061519	Asap2	ArfGAP with SH3 domain, ankyrin repeat and PH domain 2 [Source:RGD Symbol;Acc:1305263]	ARRAYEXPRESS,ENSG
ENSRNOG00000067971	-0.811411	7.48887	45.2532	1.73138e-11	2.23797e-10	ENSRNOG00000067971			ENSRNOG00000067971	ENSRNOG00000067971	Sprn	shadow of prion protein [Source:RGD Symbol;Acc:1561845]	ARRAYEXPRESS,ENSG
ENSRNOG00000014653	1.61235	2.08835	45.2377	1.74512e-11	2.25379e-10	ENSRNOG00000014653			ENSRNOG00000014653	ENSRNOG00000014653	Arl11	ADP-ribosylation factor like GTPase 11 [Source:RGD Symbol;Acc:1308083]	ARRAYEXPRESS,ENSG
ENSRNOG00000021213	0.920709	6.00059	45.1704	1.80611e-11	2.33055e-10	ENSRNOG00000021213			ENSRNOG00000021213	ENSRNOG00000021213	Lix1l	limb and CNS expressed 1 like [Source:RGD Symbol;Acc:1593161]	ARRAYEXPRESS,ENSG
ENSRNOG00000029082	2.61628	-0.257043	45.1338	1.84021e-11	2.37251e-10	ENSRNOG00000029082			ENSRNOG00000029082	ENSRNOG00000029082	AABR07005031.1	similar to ferritin light chain [Source:RGD Symbol;Acc:1566189]	ARRAYEXPRESS,ENSG
ENSRNOG00000002937	2.54476	0.288723	45.0999	1.87236e-11	2.41188e-10	ENSRNOG00000002937			ENSRNOG00000002937	ENSRNOG00000002937	Ren	renin [Source:RGD Symbol;Acc:3554]	ARRAYEXPRESS,ENSG
ENSRNOG00000009260	1.99939	0.903422	45.0588	1.91208e-11	2.46094e-10	ENSRNOG00000009260			ENSRNOG00000009260	ENSRNOG00000009260	Cnr2	cannabinoid receptor 2 [Source:RGD Symbol;Acc:619713]	ARRAYEXPRESS,ENSG
ENSRNOG00000018242	-0.991803	8.20749	45.0341	1.93634e-11	2.49003e-10	ENSRNOG00000018242			ENSRNOG00000018242	ENSRNOG00000018242	Camkk1	calcium/calmodulin-dependent protein kinase kinase 1 [Source:RGD Symbol;Acc:62023]	ARRAYEXPRESS,ENSG
ENSRNOG00000002968	2.1239	0.873457	44.9639	2.00704e-11	2.57873e-10	ENSRNOG00000002968			ENSRNOG00000002968	ENSRNOG00000002968	Tnfsf4	TNF superfamily member 4 [Source:RGD Symbol;Acc:619816]	ARRAYEXPRESS,ENSG
ENSRNOG00000004200	-0.815259	6.26742	44.9496	2.02172e-11	2.59537e-10	ENSRNOG00000004200			ENSRNOG00000004200	ENSRNOG00000004200	Sybu	syntabulin [Source:RGD Symbol;Acc:1564335]	ARRAYEXPRESS,ENSG
ENSRNOG00000012864	1.25961	2.84511	44.9402	2.03142e-11	2.6056e-10	ENSRNOG00000012864			ENSRNOG00000012864	ENSRNOG00000012864	Ern1	endoplasmic reticulum to nucleus signaling 1 [Source:RGD Symbol;Acc:1559716]	ARRAYEXPRESS,ENSG
ENSRNOG00000043311	2.12712	0.794256	44.8834	2.09127e-11	2.68008e-10	ENSRNOG00000043311			ENSRNOG00000043311	ENSRNOG00000043311	Birc7	baculoviral IAP repeat-containing 7 [Source:RGD Symbol;Acc:1562883]	ARRAYEXPRESS,ENSG
ENSRNOG00000013611	4.23619	-1.05363	44.7686	2.21749e-11	2.83941e-10	ENSRNOG00000013611			ENSRNOG00000013611	ENSRNOG00000013611	Krt32	keratin 32 [Source:RGD Symbol;Acc:1359701]	ARRAYEXPRESS,ENSG
ENSRNOG00000036760	-1.7279	2.08354	44.7361	2.25462e-11	2.88449e-10	ENSRNOG00000036760			ENSRNOG00000036760	ENSRNOG00000036760	Tmc5	transmembrane channel-like 5 [Source:RGD Symbol;Acc:1307037]	ARRAYEXPRESS,ENSG
ENSRNOG00000005037	1.95718	0.937343	44.6864	2.3126e-11	2.95615e-10	ENSRNOG00000005037			ENSRNOG00000005037	ENSRNOG00000005037	Kif18a	kinesin family member 18A [Source:RGD Symbol;Acc:1561740]	ARRAYEXPRESS,ENSG
ENSRNOG00000009783	-0.805248	7.25161	44.6744	2.32678e-11	2.97175e-10	ENSRNOG00000009783			ENSRNOG00000009783	ENSRNOG00000009783	Camk2g	calcium/calmodulin-dependent protein kinase II gamma [Source:RGD Symbol;Acc:621802]	ARRAYEXPRESS,ENSG
ENSRNOG00000001628	-0.839376	5.97282	44.672	2.32962e-11	2.97284e-10	ENSRNOG00000001628			ENSRNOG00000001628	ENSRNOG00000001628	Pcp4	Purkinje cell protein 4 [Source:RGD Symbol;Acc:3271]	ARRAYEXPRESS,ENSG
ENSRNOG00000015177	0.904975	5.99024	44.6165	2.39668e-11	3.05582e-10	ENSRNOG00000015177			ENSRNOG00000015177	ENSRNOG00000015177	Sun2	Sad1 and UNC84 domain containing 2 [Source:RGD Symbol;Acc:1563141]	ARRAYEXPRESS,ENSG
ENSRNOG00000019478	1.01301	4.27866	44.5873	2.43269e-11	3.09909e-10	ENSRNOG00000019478			ENSRNOG00000019478	ENSRNOG00000019478	Irf9	interferon regulatory factor 9 [Source:RGD Symbol;Acc:1308766]	ARRAYEXPRESS,ENSG
ENSRNOG00000024762	2.74536	-0.231438	44.5535	2.47502e-11	3.15035e-10	ENSRNOG00000024762			ENSRNOG00000024762	ENSRNOG00000024762	Frmd7	FERM domain containing 7 [Source:RGD Symbol;Acc:1562057]	ARRAYEXPRESS,ENSG
ENSRNOG00000012156	0.970022	4.70535	44.55	2.47938e-11	3.15323e-10	ENSRNOG00000012156			ENSRNOG00000012156	ENSRNOG00000012156	Ostf1	osteoclast stimulating factor 1 [Source:RGD Symbol;Acc:628849]	ARRAYEXPRESS,ENSG
ENSRNOG00000015329	0.912717	4.78998	44.4819	2.56715e-11	3.26209e-10	ENSRNOG00000015329			ENSRNOG00000015329	ENSRNOG00000015329	Kpna2	karyopherin subunit alpha 2 [Source:RGD Symbol;Acc:621419]	ARRAYEXPRESS,ENSG
ENSRNOG00000047349	2.55724	-0.00615326	44.3022	2.81397e-11	3.5727e-10	ENSRNOG00000047349			ENSRNOG00000047349	ENSRNOG00000047349	Ms4a6b	membrane-spanning 4-domains, subfamily A, member 6B [Source:RGD Symbol;Acc:1311761]	ARRAYEXPRESS,ENSG
ENSRNOG00000026447	-1.49044	4.10189	44.2854	2.8382e-11	3.60041e-10	ENSRNOG00000026447			ENSRNOG00000026447	ENSRNOG00000026447	Disp3	dispatched RND transporter family member 3 [Source:RGD Symbol;Acc:1305820]	ARRAYEXPRESS,ENSG
ENSRNOG00000001979	0.8662	6.34611	44.2582	2.87799e-11	3.6478e-10	ENSRNOG00000001979			ENSRNOG00000001979	ENSRNOG00000001979	Rcan1	regulator of calcineurin 1 [Source:RGD Symbol;Acc:631338]	ARRAYEXPRESS,ENSG
ENSRNOG00000005410	1.79542	2.06959	44.2192	2.93592e-11	3.71809e-10	ENSRNOG00000005410			ENSRNOG00000005410	ENSRNOG00000005410	Cdca7l	cell division cycle associated 7 like [Source:RGD Symbol;Acc:1564080]	ARRAYEXPRESS,ENSG
ENSRNOG00000007564	1.2866	3.67072	44.1919	2.97714e-11	3.76712e-10	ENSRNOG00000007564			ENSRNOG00000007564	ENSRNOG00000007564	Evc	EvC ciliary complex subunit 1 [Source:RGD Symbol;Acc:735186]	ARRAYEXPRESS,ENSG
ENSRNOG00000022911	1.90011	1.08416	44.1808	2.99398e-11	3.78523e-10	ENSRNOG00000022911			ENSRNOG00000022911	ENSRNOG00000022911	Hjurp	Holliday junction recognition protein [Source:RGD Symbol;Acc:1305846]	ARRAYEXPRESS,ENSG
ENSRNOG00000027091	0.902587	4.7178	44.0513	3.19884e-11	4.04083e-10	ENSRNOG00000027091			ENSRNOG00000027091	ENSRNOG00000027091	Kctd18	potassium channel tetramerization domain containing 18 [Source:RGD Symbol;Acc:1564820]	ARRAYEXPRESS,ENSG
ENSRNOG00000042628	2.10778	0.770193	44.0161	3.25689e-11	4.1107e-10	ENSRNOG00000042628			ENSRNOG00000042628	ENSRNOG00000042628	Tmem273	transmembrane protein 273 [Source:RGD Symbol;Acc:1561145]	ARRAYEXPRESS,ENSG
ENSRNOG00000016812	-2.34092	-0.232581	44.0112	3.26494e-11	4.1174e-10	ENSRNOG00000016812			ENSRNOG00000016812	ENSRNOG00000016812	Adamts16	ADAM metallopeptidase with thrombospondin type 1 motif, 16 [Source:RGD Symbol;Acc:1310046]	ARRAYEXPRESS,ENSG
ENSRNOG00000013014	2.01346	2.24152	43.9954	3.2915e-11	4.1474e-10	ENSRNOG00000013014			ENSRNOG00000013014	ENSRNOG00000013014	Cyba	cytochrome b-245 alpha chain [Source:RGD Symbol;Acc:620573]	ARRAYEXPRESS,ENSG
ENSRNOG00000015155	-2.76914	0.449369	43.9233	3.41492e-11	4.2993e-10	ENSRNOG00000015155			ENSRNOG00000015155	ENSRNOG00000015155	Tnnc2	troponin C2, fast skeletal type [Source:RGD Symbol;Acc:1311973]	ARRAYEXPRESS,ENSG
ENSRNOG00000013805	1.3417	3.06407	43.8796	3.49202e-11	4.38961e-10	ENSRNOG00000013805			ENSRNOG00000013805	ENSRNOG00000013805	Tnip2	TNFAIP3 interacting protein 2 [Source:RGD Symbol;Acc:1307717]	ARRAYEXPRESS,ENSG
ENSRNOG00000000167	-3.52653	0.286144	43.8794	3.4925e-11	4.38961e-10	ENSRNOG00000000167			ENSRNOG00000000167	ENSRNOG00000000167	Alas2	5'-aminolevulinate synthase 2 [Source:RGD Symbol;Acc:2084]	ARRAYEXPRESS,ENSG
ENSRNOG00000018384	1.12299	3.83773	43.8469	3.55097e-11	4.45937e-10	ENSRNOG00000018384			ENSRNOG00000018384	ENSRNOG00000018384	Adam12	ADAM metallopeptidase domain 12 [Source:RGD Symbol;Acc:1583652]	ARRAYEXPRESS,ENSG
ENSRNOG00000003956	1.01926	3.9505	43.832	3.57804e-11	4.4896e-10	ENSRNOG00000003956			ENSRNOG00000003956	ENSRNOG00000003956	Arhgap6	Rho GTPase activating protein 6 [Source:RGD Symbol;Acc:2323364]	ARRAYEXPRESS,ENSG
ENSRNOG00000012049	1.85456	2.30118	43.8237	3.59322e-11	4.50488e-10	ENSRNOG00000012049			ENSRNOG00000012049	ENSRNOG00000012049	Sox7	SRY-box transcription factor 7 [Source:RGD Symbol;Acc:1310038]	ARRAYEXPRESS,ENSG
ENSRNOG00000026518	2.70112	0.473346	43.8219	3.59663e-11	4.5054e-10	ENSRNOG00000026518			ENSRNOG00000026518	ENSRNOG00000026518	Tmem156	transmembrane protein 156 [Source:RGD Symbol;Acc:1562424]	ARRAYEXPRESS,ENSG
ENSRNOG00000022533	1.66972	1.80312	43.8007	3.63575e-11	4.5506e-10	ENSRNOG00000022533			ENSRNOG00000022533	ENSRNOG00000022533	Micall2	MICAL-like 2 [Source:RGD Symbol;Acc:1307875]	ARRAYEXPRESS,ENSG
ENSRNOG00000009134	1.27917	2.95571	43.7028	3.82228e-11	4.78008e-10	ENSRNOG00000009134			ENSRNOG00000009134	ENSRNOG00000009134	Mad2l2	mitotic arrest deficient 2 like 2 [Source:RGD Symbol;Acc:1307499]	ARRAYEXPRESS,ENSG
ENSRNOG00000002273	1.10492	3.72497	43.6488	3.92914e-11	4.90962e-10	ENSRNOG00000002273			ENSRNOG00000002273	ENSRNOG00000002273	Naaa	N-acylethanolamine acid amidase [Source:RGD Symbol;Acc:1307267]	ARRAYEXPRESS,ENSG
ENSRNOG00000011861	1.47528	3.11235	43.5706	4.08939e-11	5.10561e-10	ENSRNOG00000011861			ENSRNOG00000011861	ENSRNOG00000011861	Aadat	aminoadipate aminotransferase [Source:RGD Symbol;Acc:2948]	ARRAYEXPRESS,ENSG
ENSRNOG00000005776	-0.932419	6.58776	43.5611	4.10927e-11	5.12617e-10	ENSRNOG00000005776			ENSRNOG00000005776	ENSRNOG00000005776	Bcl11b	BCL11 transcription factor B [Source:RGD Symbol;Acc:1311128]	ARRAYEXPRESS,ENSG
ENSRNOG00000001726	-1.10392	4.38106	43.514	4.20933e-11	5.24662e-10	ENSRNOG00000001726			ENSRNOG00000001726	ENSRNOG00000001726	Tmem44	transmembrane protein 44 [Source:RGD Symbol;Acc:1563737]	ARRAYEXPRESS,ENSG
ENSRNOG00000020557	-1.2843	4.99375	43.4561	4.33589e-11	5.39989e-10	ENSRNOG00000020557			ENSRNOG00000020557	ENSRNOG00000020557	Ryr1	ryanodine receptor 1 [Source:RGD Symbol;Acc:1586637]	ARRAYEXPRESS,ENSG
ENSRNOG00000001431	1.53094	2.35702	43.3855	4.49502e-11	5.59343e-10	ENSRNOG00000001431			ENSRNOG00000001431	ENSRNOG00000001431	Rasa4	RAS p21 protein activator 4 [Source:RGD Symbol;Acc:1565457]	ARRAYEXPRESS,ENSG
ENSRNOG00000055293	-1.07458	5.40023	43.378	4.51244e-11	5.61045e-10	ENSRNOG00000055293			ENSRNOG00000055293	ENSRNOG00000055293	Ptprb	protein tyrosine phosphatase, receptor type, B [Source:RGD Symbol;Acc:1305922]	ARRAYEXPRESS,ENSG
ENSRNOG00000003562	-0.807608	6.47862	43.2459	4.82739e-11	5.99707e-10	ENSRNOG00000003562			ENSRNOG00000003562	ENSRNOG00000003562	Susd4	sushi domain containing 4 [Source:RGD Symbol;Acc:1564043]	ARRAYEXPRESS,ENSG
ENSRNOG00000020206	0.977375	8.3325	43.2209	4.88966e-11	6.0694e-10	ENSRNOG00000020206			ENSRNOG00000020206	ENSRNOG00000020206	Ctsd	cathepsin D [Source:RGD Symbol;Acc:621511]	ARRAYEXPRESS,ENSG
ENSRNOG00000004273	2.1556	1.68336	43.2131	4.90916e-11	6.08857e-10	ENSRNOG00000004273			ENSRNOG00000004273	ENSRNOG00000004273	Ifitm1	interferon induced transmembrane protein 1 [Source:RGD Symbol;Acc:1307601]	ARRAYEXPRESS,ENSG
ENSRNOG00000020393	1.15187	5.41644	43.1859	4.97789e-11	6.16872e-10	ENSRNOG00000020393			ENSRNOG00000020393	ENSRNOG00000020393	Rhog	ras homolog family member G [Source:RGD Symbol;Acc:621310]	ARRAYEXPRESS,ENSG
ENSRNOG00000015986	1.02807	4.74734	43.1406	5.09429e-11	6.30775e-10	ENSRNOG00000015986			ENSRNOG00000015986	ENSRNOG00000015986	Rassf8	Ras association domain family member 8 [Source:RGD Symbol;Acc:1308820]	ARRAYEXPRESS,ENSG
ENSRNOG00000011871	0.935881	5.52565	43.1035	5.19195e-11	6.42337e-10	ENSRNOG00000011871			ENSRNOG00000011871	ENSRNOG00000011871	Kat2b	lysine acetyltransferase 2B [Source:RGD Symbol;Acc:1305902]	ARRAYEXPRESS,ENSG
ENSRNOG00000028344	1.79172	1.2865	43.0985	5.2052e-11	6.43446e-10	ENSRNOG00000028344			ENSRNOG00000028344	ENSRNOG00000028344	Mmp11	matrix metallopeptidase 11 [Source:RGD Symbol;Acc:3099]	ARRAYEXPRESS,ENSG
ENSRNOG00000008658	1.42293	3.9344	43.0918	5.22318e-11	6.45138e-10	ENSRNOG00000008658			ENSRNOG00000008658	ENSRNOG00000008658	Mitf	melanocyte inducing transcription factor [Source:RGD Symbol;Acc:3092]	ARRAYEXPRESS,ENSG
ENSRNOG00000047618	0.892247	5.20294	43.0379	5.36899e-11	6.62602e-10	ENSRNOG00000047618			ENSRNOG00000047618	ENSRNOG00000047618	Katnal1	katanin catalytic subunit A1 like 1 [Source:RGD Symbol;Acc:1359252]	ARRAYEXPRESS,ENSG
ENSRNOG00000036661	-0.923555	5.52218	43.0318	5.38582e-11	6.64134e-10	ENSRNOG00000036661			ENSRNOG00000036661	ENSRNOG00000036661	Rab40b	Rab40b, member RAS oncogene family [Source:RGD Symbol;Acc:1305663]	ARRAYEXPRESS,ENSG
ENSRNOG00000009266	0.980005	6.57084	42.9959	5.48534e-11	6.7585e-10	ENSRNOG00000009266			ENSRNOG00000009266	ENSRNOG00000009266	Anp32b	acidic nuclear phosphoprotein 32 family member B [Source:RGD Symbol;Acc:621285]	ARRAYEXPRESS,ENSG
ENSRNOG00000011912	-1.03696	6.43427	42.8895	5.79204e-11	7.13053e-10	ENSRNOG00000011912			ENSRNOG00000011912	ENSRNOG00000011912	Tmem38a	transmembrane protein 38a [Source:RGD Symbol;Acc:1307901]	ARRAYEXPRESS,ENSG
ENSRNOG00000018517	1.1985	3.31151	42.8742	5.83742e-11	7.18051e-10	ENSRNOG00000018517			ENSRNOG00000018517	ENSRNOG00000018517	Trim21	tripartite motif-containing 21 [Source:RGD Symbol;Acc:1305795]	ARRAYEXPRESS,ENSG
ENSRNOG00000055650	1.8412	3.14076	42.8678	5.85671e-11	7.19833e-10	ENSRNOG00000055650			ENSRNOG00000055650	ENSRNOG00000055650	Pou2f2	POU class 2 homeobox 2 [Source:RGD Symbol;Acc:621690]	ARRAYEXPRESS,ENSG
ENSRNOG00000010629	1.10802	3.59717	42.8454	5.9241e-11	7.2752e-10	ENSRNOG00000010629			ENSRNOG00000010629	ENSRNOG00000010629	Nod1	nucleotide-binding oligomerization domain containing 1 [Source:RGD Symbol;Acc:1562269]	ARRAYEXPRESS,ENSG
ENSRNOG00000032215	1.01993	3.96429	42.8209	5.99866e-11	7.36074e-10	ENSRNOG00000032215			ENSRNOG00000032215	ENSRNOG00000032215	Cdyl	chromodomain Y-like [Source:RGD Symbol;Acc:1549745]	ARRAYEXPRESS,ENSG
ENSRNOG00000029047	1.95029	1.86139	42.8132	6.02254e-11	7.384e-10	ENSRNOG00000029047			ENSRNOG00000029047	ENSRNOG00000029047	Cubn	cubilin [Source:RGD Symbol;Acc:68355]	ARRAYEXPRESS,ENSG
ENSRNOG00000006336	1.00299	5.25598	42.8019	6.05731e-11	7.42057e-10	ENSRNOG00000006336			ENSRNOG00000006336	ENSRNOG00000006336	Fyco1	FYVE and coiled-coil domain autophagy adaptor 1 [Source:RGD Symbol;Acc:1309069]	ARRAYEXPRESS,ENSG
ENSRNOG00000012580	-1.3542	4.2051	42.7187	6.32061e-11	7.73233e-10	ENSRNOG00000012580			ENSRNOG00000012580	ENSRNOG00000012580	Ccdc141	coiled-coil domain containing 141 [Source:RGD Symbol;Acc:1593250]	ARRAYEXPRESS,ENSG
ENSRNOG00000008588	3.30546	-1.05753	42.7182	6.32209e-11	7.73233e-10	ENSRNOG00000008588			ENSRNOG00000008588	ENSRNOG00000008588	Batf	basic leucine zipper ATF-like transcription factor [Source:RGD Symbol;Acc:1304923]	ARRAYEXPRESS,ENSG
ENSRNOG00000068695	-1.98957	1.00025	42.7009	6.37839e-11	7.79483e-10	ENSRNOG00000068695			ENSRNOG00000068695	ENSRNOG00000068695	Diras3	DIRAS family GTPase 3 [Source:RGD Symbol;Acc:1565168]	ARRAYEXPRESS,ENSG
ENSRNOG00000014182	0.909899	5.06307	42.6615	6.50806e-11	7.94682e-10	ENSRNOG00000014182			ENSRNOG00000014182	ENSRNOG00000014182	Tns1	tensin 1 [Source:RGD Symbol;Acc:68427]	ARRAYEXPRESS,ENSG
ENSRNOG00000031138	1.229	3.33749	42.6234	6.63597e-11	8.09642e-10	ENSRNOG00000031138			ENSRNOG00000031138	ENSRNOG00000031138	Irgm	immunity-related GTPase M [Source:RGD Symbol;Acc:1305163]	ARRAYEXPRESS,ENSG
ENSRNOG00000012791	1.40666	2.78035	42.6015	6.71088e-11	8.18116e-10	ENSRNOG00000012791			ENSRNOG00000012791	ENSRNOG00000012791	Ajuba	ajuba LIM protein [Source:RGD Symbol;Acc:620407]	ARRAYEXPRESS,ENSG
ENSRNOG00000016831	0.956582	6.08549	42.5639	6.84112e-11	8.33317e-10	ENSRNOG00000016831			ENSRNOG00000016831	ENSRNOG00000016831	Serpinh1	serpin family H member 1 [Source:RGD Symbol;Acc:69302]	ARRAYEXPRESS,ENSG
ENSRNOG00000005888	2.22623	1.1277	42.5508	6.88685e-11	8.38207e-10	ENSRNOG00000005888			ENSRNOG00000005888	ENSRNOG00000005888	Fsip1	fibrous sheath interacting protein 1 [Source:RGD Symbol;Acc:1306874]	ARRAYEXPRESS,ENSG
ENSRNOG00000014872	0.996938	4.43287	42.549	6.89328e-11	8.3831e-10	ENSRNOG00000014872			ENSRNOG00000014872	ENSRNOG00000014872	Sec24d	SEC24 homolog D, COPII coat complex component [Source:RGD Symbol;Acc:1311720]	ARRAYEXPRESS,ENSG
ENSRNOG00000013018	2.33657	0.229657	42.4329	7.31506e-11	8.88883e-10	ENSRNOG00000013018			ENSRNOG00000013018	ENSRNOG00000013018	Eda2r	ectodysplasin A2 receptor [Source:RGD Symbol;Acc:1564025]	ARRAYEXPRESS,ENSG
ENSRNOG00000042758	1.34456	2.66691	42.4292	7.32886e-11	8.8984e-10	ENSRNOG00000042758			ENSRNOG00000042758	ENSRNOG00000042758	Tmem243	transmembrane protein 243 [Source:RGD Symbol;Acc:1562351]	ARRAYEXPRESS,ENSG
ENSRNOG00000045829	1.83996	3.59895	42.3893	7.47994e-11	9.0745e-10	ENSRNOG00000045829			ENSRNOG00000045829	ENSRNOG00000045829	Thbs1	thrombospondin 1 [Source:RGD Symbol;Acc:1588455]	ARRAYEXPRESS,ENSG
ENSRNOG00000063590	-1.20206	2.86584	42.3189	7.754e-11	9.39937e-10	ENSRNOG00000063590			ENSRNOG00000063590	ENSRNOG00000063590	Fzd4	frizzled class receptor 4 [Source:RGD Symbol;Acc:71017]	ARRAYEXPRESS,ENSG
ENSRNOG00000009889	-0.898487	5.6718	42.2984	7.83567e-11	9.49071e-10	ENSRNOG00000009889			ENSRNOG00000009889	ENSRNOG00000009889	Pgm1	phosphoglucomutase 1 [Source:RGD Symbol;Acc:3316]	ARRAYEXPRESS,ENSG
ENSRNOG00000006450	1.43607	2.54883	42.2668	7.96341e-11	9.63765e-10	ENSRNOG00000006450			ENSRNOG00000006450	ENSRNOG00000006450	Erbb2	erb-b2 receptor tyrosine kinase 2 [Source:RGD Symbol;Acc:2561]	ARRAYEXPRESS,ENSG
ENSRNOG00000047321	-2.87577	-0.209247	42.2152	8.17625e-11	9.88726e-10	ENSRNOG00000047321			ENSRNOG00000047321	ENSRNOG00000047321	Hba-a3	hemoglobin alpha, adult chain 3 [Source:RGD Symbol;Acc:1359209]	ARRAYEXPRESS,ENSG
ENSRNOG00000020687	-0.978453	5.47124	42.1999	8.24057e-11	9.95703e-10	ENSRNOG00000020687			ENSRNOG00000020687	ENSRNOG00000020687	Dpf1	double PHD fingers 1 [Source:RGD Symbol;Acc:61868]	ARRAYEXPRESS,ENSG
ENSRNOG00000006735	2.10612	0.829355	42.1959	8.2575e-11	9.96945e-10	ENSRNOG00000006735			ENSRNOG00000006735	ENSRNOG00000006735	Cdkn2b	cyclin-dependent kinase inhibitor 2B [Source:RGD Symbol;Acc:2324]	ARRAYEXPRESS,ENSG
ENSRNOG00000067168	2.29797	0.309309	42.0823	8.75122e-11	1.0557e-09	ENSRNOG00000067168			ENSRNOG00000067168	ENSRNOG00000067168	Prelid2	PRELI domain containing 2 [Source:RGD Symbol;Acc:1584707]	ARRAYEXPRESS,ENSG
ENSRNOG00000010903	-2.47482	-0.0515999	42.0791	8.76568e-11	1.0566e-09	ENSRNOG00000010903			ENSRNOG00000010903	ENSRNOG00000010903	Crb1	crumbs cell polarity complex component 1 [Source:RGD Symbol;Acc:1309947]	ARRAYEXPRESS,ENSG
ENSRNOG00000008712	1.05824	3.95146	41.9816	9.21362e-11	1.10918e-09	ENSRNOG00000008712			ENSRNOG00000008712	ENSRNOG00000008712	Tmem268	transmembrane protein 268 [Source:RGD Symbol;Acc:1304595]	ARRAYEXPRESS,ENSG
ENSRNOG00000010533	0.912157	5.07771	41.981	9.21669e-11	1.10918e-09	ENSRNOG00000010533			ENSRNOG00000010533	ENSRNOG00000010533	Arfip1	ADP-ribosylation factor interacting protein 1 [Source:RGD Symbol;Acc:708401]	ARRAYEXPRESS,ENSG
ENSRNOG00000010131	0.83764	5.64384	41.9713	9.26219e-11	1.11376e-09	ENSRNOG00000010131			ENSRNOG00000010131	ENSRNOG00000010131	Rin2	Ras and Rab interactor 2 [Source:RGD Symbol;Acc:1305873]	ARRAYEXPRESS,ENSG
ENSRNOG00000019330	2.03911	0.903069	41.9497	9.36524e-11	1.12525e-09	ENSRNOG00000019330			ENSRNOG00000019330	ENSRNOG00000019330	Procr	protein C receptor [Source:RGD Symbol;Acc:1305991]	ARRAYEXPRESS,ENSG
ENSRNOG00000033837	-1.22242	5.13469	41.9143	9.53618e-11	1.14488e-09	ENSRNOG00000033837			ENSRNOG00000033837	ENSRNOG00000033837	Cdh9	cadherin 9 [Source:RGD Symbol;Acc:1308343]	ARRAYEXPRESS,ENSG
ENSRNOG00000045821	1.2705	2.6862	41.882	9.69523e-11	1.16304e-09	ENSRNOG00000045821			ENSRNOG00000045821	ENSRNOG00000045821	Slc41a3	solute carrier family 41, member 3 [Source:RGD Symbol;Acc:1589573]	ARRAYEXPRESS,ENSG
ENSRNOG00000016334	1.04775	4.9901	41.7864	1.01811e-10	1.22035e-09	ENSRNOG00000016334			ENSRNOG00000016334	ENSRNOG00000016334	Ptbp3	polypyrimidine tract binding protein 3 [Source:RGD Symbol;Acc:621671]	ARRAYEXPRESS,ENSG
ENSRNOG00000047218	-1.0797	3.33231	41.7687	1.02735e-10	1.23044e-09	ENSRNOG00000047218			ENSRNOG00000047218	ENSRNOG00000047218	Clic5	chloride intracellular channel 5 [Source:RGD Symbol;Acc:620659]	ARRAYEXPRESS,ENSG
ENSRNOG00000027871	-0.803854	7.76856	41.7593	1.03232e-10	1.2354e-09	ENSRNOG00000027871			ENSRNOG00000027871	ENSRNOG00000027871	Rapgefl1	Rap guanine nucleotide exchange factor like 1 [Source:RGD Symbol;Acc:1563269]	ARRAYEXPRESS,ENSG
ENSRNOG00000042224	1.61567	3.64989	41.7212	1.05259e-10	1.25866e-09	ENSRNOG00000042224			ENSRNOG00000042224	ENSRNOG00000042224	Cyp2j10	cytochrome P450, family 2, subfamily j, polypeptide 10 [Source:RGD Symbol;Acc:1563215]	ARRAYEXPRESS,ENSG
ENSRNOG00000016448	0.787018	5.7541	41.5879	1.12689e-10	1.34565e-09	ENSRNOG00000016448			ENSRNOG00000016448	ENSRNOG00000016448	Eef2k	eukaryotic elongation factor-2 kinase [Source:RGD Symbol;Acc:2538]	ARRAYEXPRESS,ENSG
ENSRNOG00000059474	0.892429	5.50975	41.5875	1.12713e-10	1.34565e-09	ENSRNOG00000059474			ENSRNOG00000059474	ENSRNOG00000059474	Mob1a	MOB kinase activator 1A [Source:RGD Symbol;Acc:1307014]	ARRAYEXPRESS,ENSG
ENSRNOG00000000441	1.75535	2.20314	41.5771	1.13311e-10	1.35171e-09	ENSRNOG00000000441			ENSRNOG00000000441	ENSRNOG00000000441	Gpsm3	G-protein signaling modulator 3 [Source:RGD Symbol;Acc:1303014]	ARRAYEXPRESS,ENSG
ENSRNOG00000071010	1.99512	0.843226	41.5616	1.14216e-10	1.36143e-09	ENSRNOG00000071010			ENSRNOG00000071010	ENSRNOG00000071010	Bmp2	bone morphogenetic protein 2 [Source:RGD Symbol;Acc:2211]	ARRAYEXPRESS,ENSG
ENSRNOG00000008656	-0.851657	8.25342	41.5506	1.14858e-10	1.36799e-09	ENSRNOG00000008656			ENSRNOG00000008656	ENSRNOG00000008656	Snca	synuclein alpha [Source:RGD Symbol;Acc:3729]	ARRAYEXPRESS,ENSG
ENSRNOG00000024688	3.14024	-1.00468	41.4745	1.19417e-10	1.42117e-09	ENSRNOG00000024688			ENSRNOG00000024688	ENSRNOG00000024688	Erfe	erythroferrone [Source:RGD Symbol;Acc:1584688]	ARRAYEXPRESS,ENSG
ENSRNOG00000018488	2.16226	0.611166	41.3862	1.24936e-10	1.48567e-09	ENSRNOG00000018488			ENSRNOG00000018488	ENSRNOG00000018488	Cd40	CD40 molecule [Source:RGD Symbol;Acc:619830]	ARRAYEXPRESS,ENSG
ENSRNOG00000008157	-0.931004	8.0621	41.3816	1.2523e-10	1.48737e-09	ENSRNOG00000008157			ENSRNOG00000008157	ENSRNOG00000008157	Syn2	synapsin II [Source:RGD Symbol;Acc:3798]	ARRAYEXPRESS,ENSG
ENSRNOG00000016827	-0.845603	5.75081	41.3809	1.25277e-10	1.48737e-09	ENSRNOG00000016827			ENSRNOG00000016827	ENSRNOG00000016827	Slc38a3	solute carrier family 38, member 3 [Source:RGD Symbol;Acc:628620]	ARRAYEXPRESS,ENSG
ENSRNOG00000011140	-0.882549	5.24352	41.3668	1.26182e-10	1.49693e-09	ENSRNOG00000011140			ENSRNOG00000011140	ENSRNOG00000011140	Prxl2a	peroxiredoxin like 2A [Source:RGD Symbol;Acc:1309676]	ARRAYEXPRESS,ENSG
ENSRNOG00000069246	1.72711	2.60816	41.3101	1.29898e-10	1.5398e-09	ENSRNOG00000069246			ENSRNOG00000069246	ENSRNOG00000069246	Abcg3l3	ATP-binding cassette, subfamily G (WHITE), member 3-like 3 [Source:RGD Symbol;Acc:1564709]	ARRAYEXPRESS,ENSG
ENSRNOG00000037621	2.21153	1.4133	41.2822	1.31764e-10	1.56068e-09	ENSRNOG00000037621			ENSRNOG00000037621	ENSRNOG00000037621	Spata48	spermatogenesis associated 48 [Source:RGD Symbol;Acc:1309870]	ARRAYEXPRESS,ENSG
ENSRNOG00000010775	1.05686	4.31778	41.2595	1.33305e-10	1.57769e-09	ENSRNOG00000010775			ENSRNOG00000010775	ENSRNOG00000010775	Arrdc4	arrestin domain containing 4 [Source:RGD Symbol;Acc:1311763]	ARRAYEXPRESS,ENSG
ENSRNOG00000005650	2.06818	1.56283	41.254	1.33678e-10	1.58086e-09	ENSRNOG00000005650			ENSRNOG00000005650	ENSRNOG00000005650	Pgf	placental growth factor [Source:RGD Symbol;Acc:619850]	ARRAYEXPRESS,ENSG
ENSRNOG00000022507	0.853819	6.46198	41.2279	1.35474e-10	1.60084e-09	ENSRNOG00000022507			ENSRNOG00000022507	ENSRNOG00000022507	Twf1	twinfilin actin-binding protein 1 [Source:RGD Symbol;Acc:1311872]	ARRAYEXPRESS,ENSG
ENSRNOG00000031232	0.81096	7.15558	41.2063	1.36983e-10	1.61739e-09	ENSRNOG00000031232			ENSRNOG00000031232	ENSRNOG00000031232	Nrp2	neuropilin 2 [Source:RGD Symbol;Acc:621442]	ARRAYEXPRESS,ENSG
ENSRNOG00000008400	1.07265	3.76416	41.2043	1.37119e-10	1.61772e-09	ENSRNOG00000008400			ENSRNOG00000008400	ENSRNOG00000008400	Pml	PML nuclear body scaffold [Source:RGD Symbol;Acc:1562602]	ARRAYEXPRESS,ENSG
ENSRNOG00000005616	0.837335	5.16626	41.1789	1.38915e-10	1.63763e-09	ENSRNOG00000005616			ENSRNOG00000005616	ENSRNOG00000005616	Ncoa3	nuclear receptor coactivator 3 [Source:RGD Symbol;Acc:620109]	ARRAYEXPRESS,ENSG
ENSRNOG00000021713	1.9774	1.0974	41.1637	1.4e-10	1.64912e-09	ENSRNOG00000021713			ENSRNOG00000021713	ENSRNOG00000021713	Kif18b	kinesin family member 18B [Source:RGD Symbol;Acc:1310360]	ARRAYEXPRESS,ENSG
ENSRNOG00000024428	1.83917	1.2971	41.1306	1.42386e-10	1.67592e-09	ENSRNOG00000024428			ENSRNOG00000024428	ENSRNOG00000024428	Kif20a	kinesin family member 20A [Source:RGD Symbol;Acc:1307695]	ARRAYEXPRESS,ENSG
ENSRNOG00000005882	-0.923636	5.17029	41.1169	1.43395e-10	1.68646e-09	ENSRNOG00000005882			ENSRNOG00000005882	ENSRNOG00000005882	Tle1	TLE family member 1, transcriptional corepressor [Source:RGD Symbol;Acc:1309237]	ARRAYEXPRESS,ENSG
ENSRNOG00000059445	1.02066	3.86486	41.0987	1.4473e-10	1.70083e-09	ENSRNOG00000059445			ENSRNOG00000059445	ENSRNOG00000059445	Aifm2	apoptosis inducing factor, mitochondria associated 2 [Source:RGD Symbol;Acc:1304964]	ARRAYEXPRESS,ENSG
ENSRNOG00000047393	2.94842	0.588481	41.0391	1.49216e-10	1.75217e-09	ENSRNOG00000047393			ENSRNOG00000047393	ENSRNOG00000047393	Krt18	keratin 18 [Source:RGD Symbol;Acc:619935]	ARRAYEXPRESS,ENSG
ENSRNOG00000007570	1.04537	3.94362	41.0191	1.50751e-10	1.76882e-09	ENSRNOG00000007570			ENSRNOG00000007570	ENSRNOG00000007570	Dera	deoxyribose-phosphate aldolase [Source:RGD Symbol;Acc:1589836]	ARRAYEXPRESS,ENSG
ENSRNOG00000056069	1.80501	1.66811	41.0146	1.51095e-10	1.77147e-09	ENSRNOG00000056069			ENSRNOG00000056069	ENSRNOG00000056069	Kif11	kinesin family member 11 [Source:RGD Symbol;Acc:621258]	ARRAYEXPRESS,ENSG
ENSRNOG00000020583	1.43394	5.12507	40.9924	1.52825e-10	1.79036e-09	ENSRNOG00000020583			ENSRNOG00000020583	ENSRNOG00000020583	Fcgrt	Fc gamma receptor and transporter [Source:RGD Symbol;Acc:61811]	ARRAYEXPRESS,ENSG
ENSRNOG00000002360	-0.980763	5.20375	40.9661	1.5489e-10	1.81313e-09	ENSRNOG00000002360			ENSRNOG00000002360	ENSRNOG00000002360	Gabrg1	gamma-aminobutyric acid type A receptor subunit gamma 1 [Source:RGD Symbol;Acc:621732]	ARRAYEXPRESS,ENSG
ENSRNOG00000047861	3.47312	-1.25417	40.8917	1.60904e-10	1.88206e-09	ENSRNOG00000047861			ENSRNOG00000047861	ENSRNOG00000047861	LOC102555114	disks large homolog 5-like [Source:RGD Symbol;Acc:7525038]	ARRAYEXPRESS,ENSG
ENSRNOG00000048449	2.4484	0.471363	40.7387	1.74007e-10	2.03374e-09	ENSRNOG00000048449			ENSRNOG00000048449	ENSRNOG00000048449	Itgb3	integrin subunit beta 3 [Source:RGD Symbol;Acc:628868]	ARRAYEXPRESS,ENSG
ENSRNOG00000019549	1.11757	6.18731	40.7287	1.74901e-10	2.0426e-09	ENSRNOG00000019549			ENSRNOG00000019549	ENSRNOG00000019549	Akap12	A-kinase anchoring protein 12 [Source:RGD Symbol;Acc:70988]	ARRAYEXPRESS,ENSG
ENSRNOG00000013683	-0.761704	7.10065	40.5955	1.87237e-10	2.18497e-09	ENSRNOG00000013683			ENSRNOG00000013683	ENSRNOG00000013683	S1pr1	sphingosine-1-phosphate receptor 1 [Source:RGD Symbol;Acc:61958]	ARRAYEXPRESS,ENSG
ENSRNOG00000019243	1.09355	3.77594	40.5837	1.88376e-10	2.19655e-09	ENSRNOG00000019243			ENSRNOG00000019243	ENSRNOG00000019243	Glb1l	galactosidase, beta 1-like [Source:RGD Symbol;Acc:1309474]	ARRAYEXPRESS,ENSG
ENSRNOG00000004972	1.62979	2.12552	40.5616	1.90517e-10	2.21979e-09	ENSRNOG00000004972			ENSRNOG00000004972	ENSRNOG00000004972	Upp1	uridine phosphorylase 1 [Source:RGD Symbol;Acc:1305566]	ARRAYEXPRESS,ENSG
ENSRNOG00000011381	-1.02929	7.40865	40.5096	1.95657e-10	2.27791e-09	ENSRNOG00000011381			ENSRNOG00000011381	ENSRNOG00000011381	Acsbg1	acyl-CoA synthetase bubblegum family member 1 [Source:RGD Symbol;Acc:708557]	ARRAYEXPRESS,ENSG
ENSRNOG00000049949	-1.24851	8.04917	40.4555	2.01146e-10	2.34e-09	ENSRNOG00000049949			ENSRNOG00000049949	ENSRNOG00000049949	Hapln4	hyaluronan and proteoglycan link protein 4 [Source:RGD Symbol;Acc:1308408]	ARRAYEXPRESS,ENSG
ENSRNOG00000057988	-0.819664	8.76667	40.4199	2.04847e-10	2.38121e-09	ENSRNOG00000057988			ENSRNOG00000057988	ENSRNOG00000057988	Pfkm	phosphofructokinase, muscle [Source:RGD Symbol;Acc:68419]	ARRAYEXPRESS,ENSG
ENSRNOG00000001424	0.750059	6.32318	40.396	2.0736e-10	2.40855e-09	ENSRNOG00000001424			ENSRNOG00000001424	ENSRNOG00000001424	Cux1	cut-like homeobox 1 [Source:RGD Symbol;Acc:620618]	ARRAYEXPRESS,ENSG
ENSRNOG00000009412	1.10386	3.84798	40.3911	2.07887e-10	2.4128e-09	ENSRNOG00000009412			ENSRNOG00000009412	ENSRNOG00000009412	Lrch1	leucine rich repeats and calponin homology domain containing 1 [Source:RGD Symbol;Acc:1595678]	ARRAYEXPRESS,ENSG
ENSRNOG00000033386	3.57064	-1.29314	40.3156	2.16079e-10	2.50595e-09	ENSRNOG00000033386			ENSRNOG00000033386	ENSRNOG00000033386	Itih1	inter-alpha trypsin inhibitor, heavy chain 1 [Source:RGD Symbol;Acc:1306099]	ARRAYEXPRESS,ENSG
ENSRNOG00000018330	1.90353	1.12948	40.2743	2.20696e-10	2.55752e-09	ENSRNOG00000018330			ENSRNOG00000018330	ENSRNOG00000018330	Fam83f	family with sequence similarity 83, member F [Source:RGD Symbol;Acc:1562089]	ARRAYEXPRESS,ENSG
ENSRNOG00000011070	1.08378	3.9252	40.2333	2.25374e-10	2.60971e-09	ENSRNOG00000011070			ENSRNOG00000011070	ENSRNOG00000011070	Gnb4	G protein subunit beta 4 [Source:RGD Symbol;Acc:1359321]	ARRAYEXPRESS,ENSG
ENSRNOG00000033608	0.977233	4.53158	40.2292	2.25843e-10	2.61313e-09	ENSRNOG00000033608			ENSRNOG00000033608	ENSRNOG00000033608	Cd276	Cd276 molecule [Source:RGD Symbol;Acc:727815]	ARRAYEXPRESS,ENSG
ENSRNOG00000013598	2.69314	-0.130959	40.2013	2.29096e-10	2.64873e-09	ENSRNOG00000013598			ENSRNOG00000013598	ENSRNOG00000013598	Melk	maternal embryonic leucine zipper kinase [Source:RGD Symbol;Acc:1308974]	ARRAYEXPRESS,ENSG
ENSRNOG00000001309	-0.832644	6.66235	40.1493	2.3527e-10	2.71801e-09	ENSRNOG00000001309			ENSRNOG00000001309	ENSRNOG00000001309	Camkk2	calcium/calmodulin-dependent protein kinase kinase 2 [Source:RGD Symbol;Acc:620092]	ARRAYEXPRESS,ENSG
ENSRNOG00000058202	-0.813151	8.98363	40.1342	2.37098e-10	2.73702e-09	ENSRNOG00000058202			ENSRNOG00000058202	ENSRNOG00000058202	Ppp2r2c	protein phosphatase 2, regulatory subunit B, gamma [Source:RGD Symbol;Acc:620920]	ARRAYEXPRESS,ENSG
ENSRNOG00000011589	1.00293	5.12741	40.099	2.41407e-10	2.78463e-09	ENSRNOG00000011589			ENSRNOG00000011589	ENSRNOG00000011589	Camk2d	calcium/calmodulin-dependent protein kinase II delta [Source:RGD Symbol;Acc:2263]	ARRAYEXPRESS,ENSG
ENSRNOG00000012582	1.80687	1.92723	40.0923	2.42241e-10	2.7921e-09	ENSRNOG00000012582			ENSRNOG00000012582	ENSRNOG00000012582	Eif4ebp1	eukaryotic translation initiation factor 4E binding protein 1 [Source:RGD Symbol;Acc:620259]	ARRAYEXPRESS,ENSG
ENSRNOG00000032178	2.17825	0.555495	40.0805	2.43704e-10	2.8068e-09	ENSRNOG00000032178			ENSRNOG00000032178	ENSRNOG00000032178	Cenpa	centromere protein A [Source:RGD Symbol;Acc:1563607]	ARRAYEXPRESS,ENSG
ENSRNOG00000003992	1.61076	2.23147	39.9821	2.56307e-10	2.9497e-09	ENSRNOG00000003992			ENSRNOG00000003992	ENSRNOG00000003992	Pik3r6	phosphoinositide-3-kinase, regulatory subunit 6 [Source:RGD Symbol;Acc:1560850]	ARRAYEXPRESS,ENSG
ENSRNOG00000012095	-0.839954	7.20826	39.9778	2.56867e-10	2.95366e-09	ENSRNOG00000012095			ENSRNOG00000012095	ENSRNOG00000012095	Pkia	cAMP-dependent protein kinase inhibitor alpha [Source:RGD Symbol;Acc:621021]	ARRAYEXPRESS,ENSG
ENSRNOG00000015618	1.05394	3.62589	39.9758	2.57128e-10	2.95366e-09	ENSRNOG00000015618			ENSRNOG00000015618	ENSRNOG00000015618	Wnt5a	Wnt family member 5A [Source:RGD Symbol;Acc:69250]	ARRAYEXPRESS,ENSG
ENSRNOG00000005115	2.41027	-0.354552	39.9749	2.57243e-10	2.95366e-09	ENSRNOG00000005115			ENSRNOG00000005115	ENSRNOG00000005115	Asf1b	anti-silencing function 1B histone chaperone [Source:RGD Symbol;Acc:1304918]	ARRAYEXPRESS,ENSG
ENSRNOG00000002349	-0.843589	7.22179	39.938	2.62158e-10	3.0078e-09	ENSRNOG00000002349			ENSRNOG00000002349	ENSRNOG00000002349	Gabra2	gamma-aminobutyric acid type A receptor subunit alpha 2 [Source:RGD Symbol;Acc:61856]	ARRAYEXPRESS,ENSG
ENSRNOG00000027833	0.93096	4.18802	39.9002	2.67278e-10	3.0642e-09	ENSRNOG00000027833			ENSRNOG00000027833	ENSRNOG00000027833	Fnip2	folliculin interacting protein 2 [Source:RGD Symbol;Acc:1562174]	ARRAYEXPRESS,ENSG
ENSRNOG00000014963	-1.03887	7.28804	39.8928	2.68296e-10	3.07352e-09	ENSRNOG00000014963			ENSRNOG00000014963	ENSRNOG00000014963	Adgrg1	adhesion G protein-coupled receptor G1 [Source:RGD Symbol;Acc:628617]	ARRAYEXPRESS,ENSG
ENSRNOG00000014718	-0.932978	7.84618	39.863	2.72408e-10	3.11757e-09	ENSRNOG00000014718			ENSRNOG00000014718	ENSRNOG00000014718	Acsl3	acyl-CoA synthetase long-chain family member 3 [Source:RGD Symbol;Acc:70552]	ARRAYEXPRESS,ENSG
ENSRNOG00000008194	0.874892	5.71639	39.862	2.72556e-10	3.11757e-09	ENSRNOG00000008194			ENSRNOG00000008194	ENSRNOG00000008194	Znfx1	zinc finger, NFX1-type containing 1 [Source:RGD Symbol;Acc:1306344]	ARRAYEXPRESS,ENSG
ENSRNOG00000054625	1.27283	3.19627	39.8204	2.7842e-10	3.18222e-09	ENSRNOG00000054625			ENSRNOG00000054625	ENSRNOG00000054625	Fhod1	formin homology 2 domain containing 1 [Source:RGD Symbol;Acc:1589776]	ARRAYEXPRESS,ENSG
ENSRNOG00000003388	2.02414	1.63437	39.7646	2.8649e-10	3.27195e-09	ENSRNOG00000003388			ENSRNOG00000003388	ENSRNOG00000003388	Cenpf	centromere protein F [Source:RGD Symbol;Acc:628667]	ARRAYEXPRESS,ENSG
ENSRNOG00000008560	-0.959293	4.83243	39.7468	2.89111e-10	3.29938e-09	ENSRNOG00000008560			ENSRNOG00000008560	ENSRNOG00000008560	Ccdc30	coiled-coil domain containing 30 [Source:RGD Symbol;Acc:1305604]	ARRAYEXPRESS,ENSG
ENSRNOG00000013415	1.65349	1.39242	39.7268	2.92087e-10	3.33081e-09	ENSRNOG00000013415			ENSRNOG00000013415	ENSRNOG00000013415	Ptpn18	protein tyrosine phosphatase, non-receptor type 18 [Source:RGD Symbol;Acc:1311586]	ARRAYEXPRESS,ENSG
ENSRNOG00000030467	1.6914	2.01793	39.7055	2.95297e-10	3.36486e-09	ENSRNOG00000030467			ENSRNOG00000030467	ENSRNOG00000030467	Ube2l6	ubiquitin-conjugating enzyme E2L 6 [Source:RGD Symbol;Acc:1307960]	ARRAYEXPRESS,ENSG
ENSRNOG00000015658	0.751583	7.90253	39.6988	2.96313e-10	3.37388e-09	ENSRNOG00000015658			ENSRNOG00000015658	ENSRNOG00000015658	Sorbs1	sorbin and SH3 domain containing 1 [Source:RGD Symbol;Acc:1586598]	ARRAYEXPRESS,ENSG
ENSRNOG00000017975	-1.07537	3.56133	39.6404	3.05309e-10	3.47367e-09	ENSRNOG00000017975			ENSRNOG00000017975	ENSRNOG00000017975	Dnajb13	DnaJ heat shock protein family (Hsp40) member B13 [Source:RGD Symbol;Acc:1359131]	ARRAYEXPRESS,ENSG
ENSRNOG00000011989	1.30524	5.14718	39.5516	3.19502e-10	3.6324e-09	ENSRNOG00000011989			ENSRNOG00000011989	ENSRNOG00000011989	Vat1l	vesicle amine transport 1-like [Source:RGD Symbol;Acc:1598315]	ARRAYEXPRESS,ENSG
ENSRNOG00000029949	6.23059	4.92111	39.519	3.24885e-10	3.6908e-09	ENSRNOG00000029949			ENSRNOG00000029949	ENSRNOG00000029949	Serpina3a	serine (or cysteine) peptidase inhibitor, clade A, member 3A [Source:RGD Symbol;Acc:6502633]	ARRAYEXPRESS,ENSG
ENSRNOG00000042668	1.33171	3.69953	39.4402	3.3826e-10	3.83984e-09	ENSRNOG00000042668			ENSRNOG00000042668	ENSRNOG00000042668	Msrb3	methionine sulfoxide reductase B3 [Source:RGD Symbol;Acc:1596851]	ARRAYEXPRESS,ENSG
ENSRNOG00000062679	2.65323	0.395023	39.3917	3.46768e-10	3.93344e-09	ENSRNOG00000062679			ENSRNOG00000062679	ENSRNOG00000062679	Akr1c13	aldo-keto reductase family 1, member C13 [Source:RGD Symbol;Acc:1308232]	ARRAYEXPRESS,ENSG
ENSRNOG00000022640	3.31758	1.73579	39.3695	3.50733e-10	3.97541e-09	ENSRNOG00000022640			ENSRNOG00000022640	ENSRNOG00000022640	Siglec8	sialic acid binding Ig-like lectin 8 [Source:RGD Symbol;Acc:1563073]	ARRAYEXPRESS,ENSG
ENSRNOG00000017392	1.7056	1.56562	39.361	3.52265e-10	3.98851e-09	ENSRNOG00000017392			ENSRNOG00000017392	ENSRNOG00000017392	Fgf2	fibroblast growth factor 2 [Source:RGD Symbol;Acc:2609]	ARRAYEXPRESS,ENSG
ENSRNOG00000007364	-0.769047	7.41188	39.3601	3.5242e-10	3.98851e-09	ENSRNOG00000007364			ENSRNOG00000007364	ENSRNOG00000007364	Rab15	RAB15, member RAS oncogene family [Source:RGD Symbol;Acc:735172]	ARRAYEXPRESS,ENSG
ENSRNOG00000003241	-0.865077	7.53434	39.353	3.53714e-10	4.00014e-09	ENSRNOG00000003241			ENSRNOG00000003241	ENSRNOG00000003241	Gabrg2	gamma-aminobutyric acid type A receptor subunit gamma 2 [Source:RGD Symbol;Acc:61966]	ARRAYEXPRESS,ENSG
ENSRNOG00000014241	0.992475	6.77651	39.3192	3.59878e-10	4.06678e-09	ENSRNOG00000014241			ENSRNOG00000014241	ENSRNOG00000014241	Ece1	endothelin converting enzyme 1 [Source:RGD Symbol;Acc:620293]	ARRAYEXPRESS,ENSG
ENSRNOG00000014156	2.19766	0.187099	39.3094	3.61691e-10	4.0842e-09	ENSRNOG00000014156			ENSRNOG00000014156	ENSRNOG00000014156	Fut7	fucosyltransferase 7 [Source:RGD Symbol;Acc:735019]	ARRAYEXPRESS,ENSG
ENSRNOG00000007147	-1.08874	6.91383	39.3006	3.63336e-10	4.09968e-09	ENSRNOG00000007147			ENSRNOG00000007147	ENSRNOG00000007147	Cyp46a1	cytochrome P450, family 46, subfamily a, polypeptide 1 [Source:RGD Symbol;Acc:1306605]	ARRAYEXPRESS,ENSG
ENSRNOG00000009805	1.08244	4.67406	39.2858	3.66091e-10	4.12767e-09	ENSRNOG00000009805			ENSRNOG00000009805	ENSRNOG00000009805	Wasf2	WASP family member 2 [Source:RGD Symbol;Acc:1307299]	ARRAYEXPRESS,ENSG
ENSRNOG00000029165	-0.996217	6.2372	39.2764	3.67856e-10	4.14446e-09	ENSRNOG00000029165			ENSRNOG00000029165	ENSRNOG00000029165	Stx1a	syntaxin 1A [Source:RGD Symbol;Acc:69430]	ARRAYEXPRESS,ENSG
ENSRNOG00000023366	1.48463	2.0663	39.2516	3.72561e-10	4.19432e-09	ENSRNOG00000023366			ENSRNOG00000023366	ENSRNOG00000023366	Styxl1	serine/threonine/tyrosine interacting-like 1 [Source:RGD Symbol;Acc:1305845]	ARRAYEXPRESS,ENSG
ENSRNOG00000010091	0.878103	6.93257	39.2128	3.80042e-10	4.27533e-09	ENSRNOG00000010091			ENSRNOG00000010091	ENSRNOG00000010091	Efcab14	EF-hand calcium binding domain 14 [Source:RGD Symbol;Acc:1310351]	ARRAYEXPRESS,ENSG
ENSRNOG00000011284	2.01923	1.62006	39.197	3.83127e-10	4.3068e-09	ENSRNOG00000011284			ENSRNOG00000011284	ENSRNOG00000011284	Sgms2	sphingomyelin synthase 2 [Source:RGD Symbol;Acc:1305778]	ARRAYEXPRESS,ENSG
ENSRNOG00000047046	1.37428	2.55898	39.1135	3.99868e-10	4.49163e-09	ENSRNOG00000047046			ENSRNOG00000047046	ENSRNOG00000047046	Plin4	perilipin 4 [Source:RGD Symbol;Acc:1590867]	ARRAYEXPRESS,ENSG
ENSRNOG00000010630	0.948044	4.08088	39.0413	4.14938e-10	4.65649e-09	ENSRNOG00000010630			ENSRNOG00000010630	ENSRNOG00000010630	Prcp	prolylcarboxypeptidase [Source:RGD Symbol;Acc:1307842]	ARRAYEXPRESS,ENSG
ENSRNOG00000003538	1.13533	3.85462	39.0395	4.15317e-10	4.65649e-09	ENSRNOG00000003538			ENSRNOG00000003538	ENSRNOG00000003538	Adamts4	ADAM metallopeptidase with thrombospondin type 1 motif, 4 [Source:RGD Symbol;Acc:621242]	ARRAYEXPRESS,ENSG
ENSRNOG00000038916	1.64961	1.5061	39.0388	4.15475e-10	4.65649e-09	ENSRNOG00000038916			ENSRNOG00000038916	ENSRNOG00000038916	Dram1	DNA-damage regulated autophagy modulator 1 [Source:RGD Symbol;Acc:1598133]	ARRAYEXPRESS,ENSG
ENSRNOG00000017416	1.67064	3.03194	39.018	4.19913e-10	4.70271e-09	ENSRNOG00000017416			ENSRNOG00000017416	ENSRNOG00000017416	Ppic	peptidylprolyl isomerase C [Source:RGD Symbol;Acc:1303221]	ARRAYEXPRESS,ENSG
ENSRNOG00000021796	-1.99776	0.648786	38.9966	4.24546e-10	4.75105e-09	ENSRNOG00000021796			ENSRNOG00000021796	ENSRNOG00000021796	RGD1565166	similar to MGC45438 protein [Source:RGD Symbol;Acc:1565166]	ARRAYEXPRESS,ENSG
ENSRNOG00000068715	1.50813	3.48261	38.9598	4.32625e-10	4.83785e-09	ENSRNOG00000068715			ENSRNOG00000068715	ENSRNOG00000068715	ENSRNOG00000068715	None	ARRAYEXPRESS,ENSG,UNIPROT_GN
ENSRNOG00000028273	2.35163	-0.0452403	38.951	4.34569e-10	4.85598e-09	ENSRNOG00000028273			ENSRNOG00000028273	ENSRNOG00000028273	Tmem150b	transmembrane protein 150B [Source:RGD Symbol;Acc:1306181]	ARRAYEXPRESS,ENSG
ENSRNOG00000022704	-0.928058	4.47453	38.9218	4.41132e-10	4.92565e-09	ENSRNOG00000022704			ENSRNOG00000022704	ENSRNOG00000022704	Esyt3	extended synaptotagmin 3 [Source:RGD Symbol;Acc:1561304]	ARRAYEXPRESS,ENSG
ENSRNOG00000020202	-0.754681	7.09322	38.889	4.48602e-10	5.00533e-09	ENSRNOG00000020202			ENSRNOG00000020202	ENSRNOG00000020202	Asrgl1	asparaginase and isoaspartyl peptidase 1 [Source:RGD Symbol;Acc:708526]	ARRAYEXPRESS,ENSG
ENSRNOG00000032381	1.32312	3.28127	38.8638	4.54441e-10	5.06672e-09	ENSRNOG00000032381			ENSRNOG00000032381	ENSRNOG00000032381	Naglu	N-acetyl-alpha-glucosaminidase [Source:RGD Symbol;Acc:1564228]	ARRAYEXPRESS,ENSG
ENSRNOG00000002480	1.22002	3.56111	38.8268	4.63124e-10	5.15969e-09	ENSRNOG00000002480			ENSRNOG00000002480	ENSRNOG00000002480	Gpr137b	G protein-coupled receptor 137B [Source:RGD Symbol;Acc:1307342]	ARRAYEXPRESS,ENSG
ENSRNOG00000018018	-0.818302	7.55264	38.8133	4.6633e-10	5.19155e-09	ENSRNOG00000018018			ENSRNOG00000018018	ENSRNOG00000018018	Kcnip2	potassium voltage-gated channel interacting protein 2 [Source:RGD Symbol;Acc:70887]	ARRAYEXPRESS,ENSG
ENSRNOG00000020813	1.0486	5.26521	38.7764	4.75243e-10	5.28686e-09	ENSRNOG00000020813			ENSRNOG00000020813	ENSRNOG00000020813	Ltbp3	latent transforming growth factor beta binding protein 3 [Source:RGD Symbol;Acc:62057]	ARRAYEXPRESS,ENSG
ENSRNOG00000001271	1.26471	3.11436	38.7367	4.85013e-10	5.39154e-09	ENSRNOG00000001271			ENSRNOG00000001271	ENSRNOG00000001271	Card6	caspase recruitment domain family, member 6 [Source:RGD Symbol;Acc:1305805]	ARRAYEXPRESS,ENSG
ENSRNOG00000019851	3.1457	0.166325	38.7259	4.87695e-10	5.41735e-09	ENSRNOG00000019851			ENSRNOG00000019851	ENSRNOG00000019851	Cox6a2	cytochrome c oxidase subunit 6A2 [Source:RGD Symbol;Acc:2385]	ARRAYEXPRESS,ENSG
ENSRNOG00000005326	-0.788124	6.37454	38.6713	5.01538e-10	5.56699e-09	ENSRNOG00000005326			ENSRNOG00000005326	ENSRNOG00000005326	Cnrip1	cannabinoid receptor interacting protein 1 [Source:RGD Symbol;Acc:1308373]	ARRAYEXPRESS,ENSG
ENSRNOG00000028198	0.891691	5.02158	38.6073	5.18255e-10	5.7483e-09	ENSRNOG00000028198			ENSRNOG00000028198	ENSRNOG00000028198	Sh2b3	SH2B adaptor protein 3 [Source:RGD Symbol;Acc:68411]	ARRAYEXPRESS,ENSG
ENSRNOG00000046216	3.73759	-0.11089	38.6047	5.18937e-10	5.75161e-09	ENSRNOG00000046216			ENSRNOG00000046216	ENSRNOG00000046216	RGD1559482	similar to immunoglobulin superfamily, member 7 [Source:RGD Symbol;Acc:1559482]	ARRAYEXPRESS,ENSG
ENSRNOG00000033256	2.70531	0.647634	38.5139	5.43649e-10	6.02106e-09	ENSRNOG00000033256			ENSRNOG00000033256	ENSRNOG00000033256	LOC691141	cDNA sequence AB124611 [Source:MGI Symbol;Acc:MGI:3043001]	ARRAYEXPRESS,ENSG
ENSRNOG00000019383	-0.906656	8.13712	38.499	5.4781e-10	6.06267e-09	ENSRNOG00000019383			ENSRNOG00000019383	ENSRNOG00000019383	Tef	TEF transcription factor, PAR bZIP family member [Source:RGD Symbol;Acc:3841]	ARRAYEXPRESS,ENSG
ENSRNOG00000056174	-0.752368	6.67624	38.4875	5.51065e-10	6.0942e-09	ENSRNOG00000056174			ENSRNOG00000056174	ENSRNOG00000056174	Pdzd4	PDZ domain containing 4 [Source:RGD Symbol;Acc:1561214]	ARRAYEXPRESS,ENSG
ENSRNOG00000015418	-1.40063	3.12231	38.4822	5.52557e-10	6.1062e-09	ENSRNOG00000015418			ENSRNOG00000015418	ENSRNOG00000015418	Klhl14	kelch-like family member 14 [Source:RGD Symbol;Acc:1566178]	ARRAYEXPRESS,ENSG
ENSRNOG00000016552	-0.797309	8.27869	38.4536	5.60699e-10	6.18785e-09	ENSRNOG00000016552			ENSRNOG00000016552	ENSRNOG00000016552	Hmgcs1	3-hydroxy-3-methylglutaryl-CoA synthase 1 [Source:RGD Symbol;Acc:70970]	ARRAYEXPRESS,ENSG
ENSRNOG00000063676	-0.730064	6.70592	38.4534	5.6077e-10	6.18785e-09	ENSRNOG00000063676			ENSRNOG00000063676	ENSRNOG00000063676	Lhfpl4	LHFPL tetraspan subfamily member 4 [Source:RGD Symbol;Acc:727967]	ARRAYEXPRESS,ENSG
ENSRNOG00000056746	2.59711	0.224526	38.4215	5.70024e-10	6.28534e-09	ENSRNOG00000056746			ENSRNOG00000056746	ENSRNOG00000056746	Tchh	trichohyalin [Source:RGD Symbol;Acc:1309635]	ARRAYEXPRESS,ENSG
ENSRNOG00000060703	2.114	0.0735345	38.3827	5.81457e-10	6.4067e-09	ENSRNOG00000060703			ENSRNOG00000060703	ENSRNOG00000060703	Troap	trophinin associated protein [Source:RGD Symbol;Acc:1306870]	ARRAYEXPRESS,ENSG
ENSRNOG00000001417	0.84086	5.0749	38.3758	5.83506e-10	6.42456e-09	ENSRNOG00000001417			ENSRNOG00000001417	ENSRNOG00000001417	Plod3	procollagen-lysine, 2-oxoglutarate 5-dioxygenase 3 [Source:RGD Symbol;Acc:631339]	ARRAYEXPRESS,ENSG
ENSRNOG00000014973	1.26759	2.47286	38.3512	5.90931e-10	6.50155e-09	ENSRNOG00000014973			ENSRNOG00000014973	ENSRNOG00000014973	Tekt1	tektin 1 [Source:RGD Symbol;Acc:619913]	ARRAYEXPRESS,ENSG
ENSRNOG00000025689	-1.17575	3.25468	38.3453	5.92701e-10	6.51624e-09	ENSRNOG00000025689			ENSRNOG00000025689	ENSRNOG00000025689	Abhd1	abhydrolase domain containing 1 [Source:RGD Symbol;Acc:1310988]	ARRAYEXPRESS,ENSG
ENSRNOG00000059702	1.26625	3.15336	38.2739	6.1479e-10	6.75414e-09	ENSRNOG00000059702			ENSRNOG00000059702	ENSRNOG00000059702	Tex9	testis expressed 9 [Source:RGD Symbol;Acc:1304772]	ARRAYEXPRESS,ENSG
ENSRNOG00000007901	0.795648	6.31793	38.27	6.1604e-10	6.76292e-09	ENSRNOG00000007901			ENSRNOG00000007901	ENSRNOG00000007901	Tmed10	transmembrane p24 trafficking protein 10 [Source:RGD Symbol;Acc:620970]	ARRAYEXPRESS,ENSG
ENSRNOG00000021919	1.31633	3.0522	38.2677	6.16765e-10	6.76593e-09	ENSRNOG00000021919			ENSRNOG00000021919	ENSRNOG00000021919	Rhoj	ras homolog family member J [Source:RGD Symbol;Acc:1310528]	ARRAYEXPRESS,ENSG
ENSRNOG00000009570	-0.870964	6.29086	38.2643	6.17819e-10	6.77254e-09	ENSRNOG00000009570			ENSRNOG00000009570	ENSRNOG00000009570	Pdxp	pyridoxal phosphatase [Source:RGD Symbol;Acc:1586212]	ARRAYEXPRESS,ENSG
ENSRNOG00000007152	0.77838	6.76623	38.2122	6.3453e-10	6.95065e-09	ENSRNOG00000007152			ENSRNOG00000007152	ENSRNOG00000007152	Bhlhe40	basic helix-loop-helix family, member e40 [Source:RGD Symbol;Acc:68439]	ARRAYEXPRESS,ENSG
ENSRNOG00000020539	1.57484	2.20793	38.1653	6.49992e-10	7.11117e-09	ENSRNOG00000020539			ENSRNOG00000020539	ENSRNOG00000020539	Muc1	mucin 1, cell surface associated [Source:RGD Symbol;Acc:3122]	ARRAYEXPRESS,ENSG
ENSRNOG00000030232	-0.709143	7.38757	38.1644	6.50274e-10	7.11117e-09	ENSRNOG00000030232			ENSRNOG00000030232	ENSRNOG00000030232	Hacd3	3-hydroxyacyl-CoA dehydratase 3 [Source:RGD Symbol;Acc:1565496]	ARRAYEXPRESS,ENSG
ENSRNOG00000013690	1.13837	3.4697	38.1634	6.50606e-10	7.11117e-09	ENSRNOG00000013690			ENSRNOG00000013690	ENSRNOG00000013690	Clba1	clathrin binding box of aftiphilin containing 1 [Source:RGD Symbol;Acc:1307315]	ARRAYEXPRESS,ENSG
ENSRNOG00000030790	0.728322	6.97201	38.1191	6.65562e-10	7.26935e-09	ENSRNOG00000030790			ENSRNOG00000030790	ENSRNOG00000030790	Ctnnd1	catenin delta 1 [Source:RGD Symbol;Acc:1305643]	ARRAYEXPRESS,ENSG
ENSRNOG00000015308	1.92927	0.89874	37.9971	7.08492e-10	7.73261e-09	ENSRNOG00000015308			ENSRNOG00000015308	ENSRNOG00000015308	Pbk	PDZ binding kinase [Source:RGD Symbol;Acc:1309565]	ARRAYEXPRESS,ENSG
ENSRNOG00000023143	1.6229	2.28673	37.9496	7.25969e-10	7.9176e-09	ENSRNOG00000023143			ENSRNOG00000023143	ENSRNOG00000023143	Nlrp1a	NLR family, pyrin domain containing 1A [Source:RGD Symbol;Acc:1310963]	ARRAYEXPRESS,ENSG
ENSRNOG00000000774	-0.785686	9.89835	37.9003	7.44548e-10	8.11433e-09	ENSRNOG00000000774			ENSRNOG00000000774	ENSRNOG00000000774	Gabbr1	gamma-aminobutyric acid type B receptor subunit 1 [Source:RGD Symbol;Acc:621537]	ARRAYEXPRESS,ENSG
ENSRNOG00000006527	-0.825802	8.73288	37.8527	7.6292e-10	8.30852e-09	ENSRNOG00000006527			ENSRNOG00000006527	ENSRNOG00000006527	Slc6a1	solute carrier family 6 member 1 [Source:RGD Symbol;Acc:620533]	ARRAYEXPRESS,ENSG
ENSRNOG00000003098	-1.05043	4.4854	37.8295	7.72043e-10	8.40178e-09	ENSRNOG00000003098			ENSRNOG00000003098	ENSRNOG00000003098	Prom1	prominin 1 [Source:RGD Symbol;Acc:69367]	ARRAYEXPRESS,ENSG
ENSRNOG00000015774	1.47588	2.64864	37.7705	7.95775e-10	8.65377e-09	ENSRNOG00000015774			ENSRNOG00000015774	ENSRNOG00000015774	Mreg	melanoregulin [Source:RGD Symbol;Acc:1562333]	ARRAYEXPRESS,ENSG
ENSRNOG00000003278	1.12889	3.97446	37.7638	7.98511e-10	8.67723e-09	ENSRNOG00000003278			ENSRNOG00000003278	ENSRNOG00000003278	Map3k14	mitogen-activated protein kinase kinase kinase 14 [Source:RGD Symbol;Acc:1310487]	ARRAYEXPRESS,ENSG
ENSRNOG00000008482	1.19106	3.5466	37.7318	8.1169e-10	8.81406e-09	ENSRNOG00000008482			ENSRNOG00000008482	ENSRNOG00000008482	Rbms1	RNA binding motif, single stranded interacting protein 1 [Source:RGD Symbol;Acc:1307777]	ARRAYEXPRESS,ENSG
ENSRNOG00000015520	2.53088	-0.253287	37.6913	8.28738e-10	8.99128e-09	ENSRNOG00000015520			ENSRNOG00000015520	ENSRNOG00000015520	Ticrr	TOPBP1-interacting checkpoint and replication regulator [Source:RGD Symbol;Acc:1308541]	ARRAYEXPRESS,ENSG
ENSRNOG00000047653	-3.38596	-1.16342	37.6902	8.29209e-10	8.99128e-09	ENSRNOG00000047653			ENSRNOG00000047653	ENSRNOG00000047653	Crybb1	crystallin, beta B1 [Source:RGD Symbol;Acc:2416]	ARRAYEXPRESS,ENSG
ENSRNOG00000018716	1.30777	2.2943	37.6882	8.30064e-10	8.99405e-09	ENSRNOG00000018716			ENSRNOG00000018716	ENSRNOG00000018716	Dennd2c	DENN domain containing 2C [Source:RGD Symbol;Acc:1308197]	ARRAYEXPRESS,ENSG
ENSRNOG00000010947	1.25829	4.37993	37.668	8.38689e-10	9.08095e-09	ENSRNOG00000010947			ENSRNOG00000010947	ENSRNOG00000010947	Mmp14	matrix metallopeptidase 14 [Source:RGD Symbol;Acc:620198]	ARRAYEXPRESS,ENSG
ENSRNOG00000015522	4.19371	-2.04242	37.6263	8.56808e-10	9.27045e-09	ENSRNOG00000015522			ENSRNOG00000015522	ENSRNOG00000015522	Tfap2a	transcription factor AP-2 alpha [Source:RGD Symbol;Acc:1310267]	ARRAYEXPRESS,ENSG
ENSRNOG00000060753	1.11328	4.27212	37.6103	8.63876e-10	9.3398e-09	ENSRNOG00000060753			ENSRNOG00000060753	ENSRNOG00000060753	Esyt1	extended synaptotagmin 1 [Source:RGD Symbol;Acc:3053]	ARRAYEXPRESS,ENSG
ENSRNOG00000037815	0.855269	6.06903	37.609	8.64462e-10	9.3398e-09	ENSRNOG00000037815			ENSRNOG00000037815	ENSRNOG00000037815	Aldh2	aldehyde dehydrogenase 2 family member [Source:RGD Symbol;Acc:69219]	ARRAYEXPRESS,ENSG
ENSRNOG00000016653	-0.831162	6.69979	37.5669	8.83326e-10	9.53674e-09	ENSRNOG00000016653			ENSRNOG00000016653	ENSRNOG00000016653	Ngef	neuronal guanine nucleotide exchange factor [Source:RGD Symbol;Acc:1309055]	ARRAYEXPRESS,ENSG
ENSRNOG00000011526	0.846301	4.98009	37.537	8.96939e-10	9.67335e-09	ENSRNOG00000011526			ENSRNOG00000011526	ENSRNOG00000011526	Pcsk6	proprotein convertase subtilisin/kexin type 6 [Source:RGD Symbol;Acc:3246]	ARRAYEXPRESS,ENSG
ENSRNOG00000019374	0.853561	5.31487	37.5363	8.97268e-10	9.67335e-09	ENSRNOG00000019374			ENSRNOG00000019374	ENSRNOG00000019374	Csk	C-terminal Src kinase [Source:RGD Symbol;Acc:1308800]	ARRAYEXPRESS,ENSG
ENSRNOG00000013793	2.29217	1.3182	37.5089	9.09953e-10	9.79672e-09	ENSRNOG00000013793			ENSRNOG00000013793	ENSRNOG00000013793	C1qtnf9	C1q and TNF related 9 [Source:RGD Symbol;Acc:1560876]	ARRAYEXPRESS,ENSG
ENSRNOG00000048315	0.958771	5.6785	37.5088	9.10017e-10	9.79672e-09	ENSRNOG00000048315			ENSRNOG00000048315	ENSRNOG00000048315	Eif2ak2	eukaryotic translation initiation factor 2-alpha kinase 2 [Source:RGD Symbol;Acc:3402]	ARRAYEXPRESS,ENSG
ENSRNOG00000003866	1.35766	2.93439	37.3609	9.81705e-10	1.05609e-08	ENSRNOG00000003866			ENSRNOG00000003866	ENSRNOG00000003866	Cxcr4	C-X-C motif chemokine receptor 4 [Source:RGD Symbol;Acc:620465]	ARRAYEXPRESS,ENSG
ENSRNOG00000002204	2.00564	1.17817	37.3387	9.92929e-10	1.0674e-08	ENSRNOG00000002204			ENSRNOG00000002204	ENSRNOG00000002204	Ccdc158	coiled-coil domain containing 158 [Source:RGD Symbol;Acc:1308523]	ARRAYEXPRESS,ENSG
ENSRNOG00000048580	1.27754	3.39529	37.3297	9.9754e-10	1.07159e-08	ENSRNOG00000048580			ENSRNOG00000048580	ENSRNOG00000048580	Trip6	thyroid hormone receptor interactor 6 [Source:RGD Symbol;Acc:1583180]	ARRAYEXPRESS,ENSG
ENSRNOG00000016038	2.41001	1.18349	37.3089	1.00822e-09	1.08228e-08	ENSRNOG00000016038			ENSRNOG00000016038	ENSRNOG00000016038	Mgmt	O-6-methylguanine-DNA methyltransferase [Source:RGD Symbol;Acc:3087]	ARRAYEXPRESS,ENSG
ENSRNOG00000061367	1.36884	2.97081	37.2837	1.02135e-09	1.09559e-08	ENSRNOG00000061367			ENSRNOG00000061367	ENSRNOG00000061367	Atp7a	ATPase copper transporting alpha [Source:RGD Symbol;Acc:2179]	ARRAYEXPRESS,ENSG
ENSRNOG00000017060	-0.818396	8.25227	37.202	1.06502e-09	1.14163e-08	ENSRNOG00000017060			ENSRNOG00000017060	ENSRNOG00000017060	Ryr2	ryanodine receptor 2 [Source:RGD Symbol;Acc:620314]	ARRAYEXPRESS,ENSG
ENSRNOG00000010186	0.935435	6.53548	37.1921	1.07048e-09	1.14665e-08	ENSRNOG00000010186			ENSRNOG00000010186	ENSRNOG00000010186	Cdv3	carnitine deficiency-associated gene expressed in ventricle 3 [Source:RGD Symbol;Acc:1359113]	ARRAYEXPRESS,ENSG
ENSRNOG00000001953	1.6475	2.64291	37.1654	1.0852e-09	1.1616e-08	ENSRNOG00000001953			ENSRNOG00000001953	ENSRNOG00000001953	Bace2	beta-secretase 2 [Source:RGD Symbol;Acc:1303241]	ARRAYEXPRESS,ENSG
ENSRNOG00000028384	1.37992	3.34815	37.1415	1.09862e-09	1.17512e-08	ENSRNOG00000028384			ENSRNOG00000028384	ENSRNOG00000028384	Npepl1	aminopeptidase-like 1 [Source:RGD Symbol;Acc:1311351]	ARRAYEXPRESS,ENSG
ENSRNOG00000054963	1.04679	3.71292	37.1161	1.11304e-09	1.1897e-08	ENSRNOG00000054963			ENSRNOG00000054963	ENSRNOG00000054963	Rhbdd1	rhomboid domain containing 1 [Source:RGD Symbol;Acc:1306477]	ARRAYEXPRESS,ENSG
ENSRNOG00000002652	-0.823033	7.59598	37.1007	1.12184e-09	1.19825e-08	ENSRNOG00000002652			ENSRNOG00000002652	ENSRNOG00000002652	Rap1gap2	RAP1 GTPase activating protein 2 [Source:RGD Symbol;Acc:1304590]	ARRAYEXPRESS,ENSG
ENSRNOG00000030012	4.21289	-1.44317	37.0591	1.14605e-09	1.22325e-08	ENSRNOG00000030012			ENSRNOG00000030012	ENSRNOG00000030012	Clec4a2	C-type lectin domain family 4, member A2 [Source:RGD Symbol;Acc:1359163]	ARRAYEXPRESS,ENSG
ENSRNOG00000003287	1.16975	2.68383	37.0335	1.16117e-09	1.2385e-08	ENSRNOG00000003287			ENSRNOG00000003287	ENSRNOG00000003287	Fbxw10	F-box and WD repeat domain containing 10 [Source:RGD Symbol;Acc:1563889]	ARRAYEXPRESS,ENSG
ENSRNOG00000033796	1.56378	2.2648	37.0293	1.16369e-09	1.24031e-08	ENSRNOG00000033796			ENSRNOG00000033796	ENSRNOG00000033796	Kcnj5	potassium inwardly-rectifying channel, subfamily J, member 5 [Source:RGD Symbol;Acc:61971]	ARRAYEXPRESS,ENSG
ENSRNOG00000008565	-0.827713	6.75562	36.9263	1.22679e-09	1.30663e-08	ENSRNOG00000008565			ENSRNOG00000008565	ENSRNOG00000008565	Nkiras1	NFKB inhibitor interacting Ras-like 1 [Source:RGD Symbol;Acc:1308560]	ARRAYEXPRESS,ENSG
ENSRNOG00000043300	-1.8665	3.97521	36.916	1.2333e-09	1.31263e-08	ENSRNOG00000043300			ENSRNOG00000043300	ENSRNOG00000043300	Enho	energy homeostasis associated [Source:RGD Symbol;Acc:6487582]	ARRAYEXPRESS,ENSG
ENSRNOG00000014227	2.20272	0.564341	36.8466	1.27801e-09	1.35925e-08	ENSRNOG00000014227			ENSRNOG00000014227	ENSRNOG00000014227	Mrgprx3	MAS related GPR family member X3 [Source:RGD Symbol;Acc:632282]	ARRAYEXPRESS,ENSG
ENSRNOG00000060936	1.1164	3.04895	36.7815	1.32141e-09	1.40442e-08	ENSRNOG00000060936			ENSRNOG00000060936	ENSRNOG00000060936	Ikbkg	inhibitor of nuclear factor kappa B kinase regulatory subunit gamma [Source:RGD Symbol;Acc:735223]	ARRAYEXPRESS,ENSG
ENSRNOG00000008203	-0.813705	6.27514	36.7679	1.33064e-09	1.41301e-08	ENSRNOG00000008203			ENSRNOG00000008203	ENSRNOG00000008203	Synpr	synaptoporin [Source:RGD Symbol;Acc:708366]	ARRAYEXPRESS,ENSG
ENSRNOG00000014832	0.955894	4.33713	36.7668	1.33137e-09	1.41301e-08	ENSRNOG00000014832			ENSRNOG00000014832	ENSRNOG00000014832	Mapkapk3	MAPK activated protein kinase 3 [Source:RGD Symbol;Acc:1304980]	ARRAYEXPRESS,ENSG
ENSRNOG00000020078	1.18809	3.10315	36.707	1.37286e-09	1.45601e-08	ENSRNOG00000020078			ENSRNOG00000020078	ENSRNOG00000020078	Vstm4	V-set and transmembrane domain containing 4 [Source:RGD Symbol;Acc:1310423]	ARRAYEXPRESS,ENSG
ENSRNOG00000015233	0.834882	5.62976	36.6424	1.41912e-09	1.50401e-08	ENSRNOG00000015233			ENSRNOG00000015233	ENSRNOG00000015233	Etfa	electron transfer flavoprotein subunit alpha [Source:RGD Symbol;Acc:628747]	ARRAYEXPRESS,ENSG
ENSRNOG00000056297	0.870293	4.67604	36.6125	1.44107e-09	1.52619e-08	ENSRNOG00000056297			ENSRNOG00000056297	ENSRNOG00000056297	Fmnl3	formin-like 3 [Source:RGD Symbol;Acc:1583854]	ARRAYEXPRESS,ENSG
ENSRNOG00000013426	2.08569	1.93586	36.5809	1.46463e-09	1.55005e-08	ENSRNOG00000013426			ENSRNOG00000013426	ENSRNOG00000013426	Mrgprf	MAS related GPR family member F [Source:RGD Symbol;Acc:708478]	ARRAYEXPRESS,ENSG
ENSRNOG00000037437	1.05268	4.87571	36.5765	1.46792e-09	1.55244e-08	ENSRNOG00000037437			ENSRNOG00000037437	ENSRNOG00000037437	Golga3	golgin A3 [Source:RGD Symbol;Acc:1305262]	ARRAYEXPRESS,ENSG
ENSRNOG00000011416	1.67722	1.40418	36.5743	1.46957e-09	1.55308e-08	ENSRNOG00000011416			ENSRNOG00000011416	ENSRNOG00000011416	Vegfc	vascular endothelial growth factor C [Source:RGD Symbol;Acc:619800]	ARRAYEXPRESS,ENSG
ENSRNOG00000015799	-1.55363	2.27606	36.5721	1.47124e-09	1.55376e-08	ENSRNOG00000015799			ENSRNOG00000015799	ENSRNOG00000015799	Nat8f1	N-acetyltransferase 8 (GCN5-related) family member 1 [Source:RGD Symbol;Acc:621606]	ARRAYEXPRESS,ENSG
ENSRNOG00000016957	2.30729	6.06525	36.5525	1.48607e-09	1.56831e-08	ENSRNOG00000016957			ENSRNOG00000016957	ENSRNOG00000016957	Igfbp2	insulin-like growth factor binding protein 2 [Source:RGD Symbol;Acc:2873]	ARRAYEXPRESS,ENSG
ENSRNOG00000008676	1.40857	3.52222	36.5122	1.51714e-09	1.59998e-08	ENSRNOG00000008676			ENSRNOG00000008676	ENSRNOG00000008676	Emp1	epithelial membrane protein 1 [Source:RGD Symbol;Acc:2552]	ARRAYEXPRESS,ENSG
ENSRNOG00000024661	1.08135	3.9573	36.5075	1.52078e-09	1.60269e-08	ENSRNOG00000024661			ENSRNOG00000024661	ENSRNOG00000024661	Jpt2	Jupiter microtubule associated homolog 2 [Source:RGD Symbol;Acc:1305117]	ARRAYEXPRESS,ENSG
ENSRNOG00000037845	1.72579	0.871998	36.4268	1.58506e-09	1.66927e-08	ENSRNOG00000037845			ENSRNOG00000037845	ENSRNOG00000037845	Cysltr1	cysteinyl leukotriene receptor 1 [Source:RGD Symbol;Acc:619796]	ARRAYEXPRESS,ENSG
ENSRNOG00000052022	-0.792088	6.08482	36.384	1.62029e-09	1.70517e-08	ENSRNOG00000052022			ENSRNOG00000052022	ENSRNOG00000052022	Pnma3	PNMA family member 3 [Source:RGD Symbol;Acc:1563752]	ARRAYEXPRESS,ENSG
ENSRNOG00000013000	-0.734484	8.02987	36.382	1.62196e-09	1.70573e-08	ENSRNOG00000013000			ENSRNOG00000013000	ENSRNOG00000013000	Ldhb	lactate dehydrogenase B [Source:RGD Symbol;Acc:2997]	ARRAYEXPRESS,ENSG
ENSRNOG00000064612	-1.14148	3.832	36.3443	1.65365e-09	1.73784e-08	ENSRNOG00000064612			ENSRNOG00000064612	ENSRNOG00000064612	Gcnt4	glucosaminyl (N-acetyl) transferase 4 [Source:RGD Symbol;Acc:1563891]	ARRAYEXPRESS,ENSG
ENSRNOG00000013057	1.27778	3.1463	36.3151	1.67856e-09	1.76278e-08	ENSRNOG00000013057			ENSRNOG00000013057	ENSRNOG00000013057	Prc1	protein regulator of cytokinesis 1 [Source:RGD Symbol;Acc:1311754]	ARRAYEXPRESS,ENSG
ENSRNOG00000056612	-1.18049	3.95238	36.2909	1.69955e-09	1.78357e-08	ENSRNOG00000056612			ENSRNOG00000056612	ENSRNOG00000056612	Unc13c	unc-13 homolog C [Source:RGD Symbol;Acc:628592]	ARRAYEXPRESS,ENSG
ENSRNOG00000002085	3.75188	-1.84614	36.2466	1.7386e-09	1.82328e-08	ENSRNOG00000002085			ENSRNOG00000002085	ENSRNOG00000002085	Thegl	theg spermatid protein-like [Source:RGD Symbol;Acc:1562571]	ARRAYEXPRESS,ENSG
ENSRNOG00000069773	-0.886545	5.42684	36.2223	1.76046e-09	1.84491e-08	ENSRNOG00000069773			ENSRNOG00000069773	ENSRNOG00000069773	ENSRNOG00000069773	None	ARRAYEXPRESS,ENSG,UNIPROT_GN
ENSRNOG00000054506	-3.72324	-1.50549	36.1871	1.79249e-09	1.87717e-08	ENSRNOG00000054506			ENSRNOG00000054506	ENSRNOG00000054506	Nccrp1	NCCRP1, F-box associated domain containing [Source:RGD Symbol;Acc:1305932]	ARRAYEXPRESS,ENSG
ENSRNOG00000039530	-0.890012	4.94506	36.1741	1.80456e-09	1.88849e-08	ENSRNOG00000039530			ENSRNOG00000039530	ENSRNOG00000039530	Ccl27	C-C motif chemokine ligand 27 [Source:RGD Symbol;Acc:1304660]	ARRAYEXPRESS,ENSG
ENSRNOG00000020721	1.6025	1.7555	36.1694	1.80889e-09	1.89171e-08	ENSRNOG00000020721			ENSRNOG00000020721	ENSRNOG00000020721	Nme6	NME/NM23 nucleoside diphosphate kinase 6 [Source:RGD Symbol;Acc:61896]	ARRAYEXPRESS,ENSG
ENSRNOG00000007307	1.04115	3.38951	36.1656	1.81242e-09	1.89408e-08	ENSRNOG00000007307			ENSRNOG00000007307	ENSRNOG00000007307	Syde1	synapse defective Rho GTPase homolog 1 [Source:RGD Symbol;Acc:1305857]	ARRAYEXPRESS,ENSG
ENSRNOG00000003081	1.44722	1.77969	36.0845	1.88946e-09	1.97322e-08	ENSRNOG00000003081			ENSRNOG00000003081	ENSRNOG00000003081	Ribc1	RIB43A domain with coiled-coils 1 [Source:RGD Symbol;Acc:1359621]	ARRAYEXPRESS,ENSG
ENSRNOG00000007728	1.15537	3.28812	36.0745	1.89913e-09	1.98193e-08	ENSRNOG00000007728			ENSRNOG00000007728	ENSRNOG00000007728	Gsdmd	gasdermin D [Source:RGD Symbol;Acc:1307261]	ARRAYEXPRESS,ENSG
ENSRNOG00000004854	2.23731	1.04076	36.0251	1.94794e-09	2.03146e-08	ENSRNOG00000004854			ENSRNOG00000004854	ENSRNOG00000004854	Has2	hyaluronan synthase 2 [Source:RGD Symbol;Acc:2781]	ARRAYEXPRESS,ENSG
ENSRNOG00000019961	-0.755736	6.48367	35.9846	1.98883e-09	2.07267e-08	ENSRNOG00000019961			ENSRNOG00000019961	ENSRNOG00000019961	Tmem151b	transmembrane protein 151B [Source:RGD Symbol;Acc:1562074]	ARRAYEXPRESS,ENSG
ENSRNOG00000018683	0.807427	5.84556	35.9747	1.99898e-09	2.08179e-08	ENSRNOG00000018683			ENSRNOG00000018683	ENSRNOG00000018683	Dock1	dedicator of cyto-kinesis 1 [Source:RGD Symbol;Acc:1566072]	ARRAYEXPRESS,ENSG
ENSRNOG00000011317	0.880205	5.96436	35.9234	2.05226e-09	2.1358e-08	ENSRNOG00000011317			ENSRNOG00000011317	ENSRNOG00000011317	Pkn2	protein kinase N2 [Source:RGD Symbol;Acc:620146]	ARRAYEXPRESS,ENSG
ENSRNOG00000015382	0.966592	4.14561	35.8559	2.12464e-09	2.2096e-08	ENSRNOG00000015382			ENSRNOG00000015382	ENSRNOG00000015382	Arid5a	AT-rich interaction domain 5A [Source:RGD Symbol;Acc:1311041]	ARRAYEXPRESS,ENSG
ENSRNOG00000020030	-1.65214	4.01505	35.845	2.13657e-09	2.22046e-08	ENSRNOG00000020030			ENSRNOG00000020030	ENSRNOG00000020030	Crlf1	cytokine receptor-like factor 1 [Source:RGD Symbol;Acc:1311371]	ARRAYEXPRESS,ENSG
ENSRNOG00000030930	2.11764	0.0363364	35.8249	2.15867e-09	2.24188e-08	ENSRNOG00000030930			ENSRNOG00000030930	ENSRNOG00000030930	Samsn1	SAM domain, SH3 domain and nuclear localization signals, 1 [Source:RGD Symbol;Acc:620926]	ARRAYEXPRESS,ENSG
ENSRNOG00000049351	-0.788001	7.48348	35.8097	2.17564e-09	2.25744e-08	ENSRNOG00000049351			ENSRNOG00000049351	ENSRNOG00000049351	Nat8l	N-acetyltransferase 8-like [Source:RGD Symbol;Acc:1305719]	ARRAYEXPRESS,ENSG
ENSRNOG00000042753	-0.705893	8.11128	35.8088	2.17667e-09	2.25744e-08	ENSRNOG00000042753			ENSRNOG00000042753	ENSRNOG00000042753	Fgf13	fibroblast growth factor 13 [Source:RGD Symbol;Acc:620164]	ARRAYEXPRESS,ENSG
ENSRNOG00000001223	0.775657	6.85759	35.7846	2.2038e-09	2.28401e-08	ENSRNOG00000001223			ENSRNOG00000001223	ENSRNOG00000001223	Pttg1ip	PTTG1 interacting protein [Source:RGD Symbol;Acc:1305983]	ARRAYEXPRESS,ENSG
ENSRNOG00000016156	-0.941066	10.4319	35.7573	2.23488e-09	2.31462e-08	ENSRNOG00000016156			ENSRNOG00000016156	ENSRNOG00000016156	Nptxr	neuronal pentraxin receptor [Source:RGD Symbol;Acc:628898]	ARRAYEXPRESS,ENSG
ENSRNOG00000013167	1.14763	3.36597	35.7301	2.26638e-09	2.34562e-08	ENSRNOG00000013167			ENSRNOG00000013167	ENSRNOG00000013167	Hmgb2	high mobility group box 2 [Source:RGD Symbol;Acc:69291]	ARRAYEXPRESS,ENSG
ENSRNOG00000025051	1.26637	2.84744	35.6739	2.3327e-09	2.4126e-08	ENSRNOG00000025051			ENSRNOG00000025051	ENSRNOG00000025051	Tal1	TAL bHLH transcription factor 1, erythroid differentiation factor [Source:RGD Symbol;Acc:1306748]	ARRAYEXPRESS,ENSG
ENSRNOG00000028569	1.12195	3.25561	35.6561	2.35404e-09	2.43299e-08	ENSRNOG00000028569			ENSRNOG00000028569	ENSRNOG00000028569	Arhgap27	Rho GTPase activating protein 27 [Source:RGD Symbol;Acc:735202]	ARRAYEXPRESS,ENSG
ENSRNOG00000001049	0.713128	9.18736	35.6211	2.39682e-09	2.47551e-08	ENSRNOG00000001049			ENSRNOG00000001049	ENSRNOG00000001049	Tpt1	tumor protein, translationally-controlled 1 [Source:RGD Symbol;Acc:621623]	ARRAYEXPRESS,ENSG
ENSRNOG00000027924	3.08601	-1.44684	35.6073	2.4138e-09	2.49096e-08	ENSRNOG00000027924			ENSRNOG00000027924	ENSRNOG00000027924	Fam83g	family with sequence similarity 83, member G [Source:RGD Symbol;Acc:2322345]	ARRAYEXPRESS,ENSG
ENSRNOG00000004060	-0.852303	11.5455	35.6063	2.41511e-09	2.49096e-08	ENSRNOG00000004060			ENSRNOG00000004060	ENSRNOG00000004060	Calm1	calmodulin 1 [Source:RGD Symbol;Acc:2257]	ARRAYEXPRESS,ENSG
ENSRNOG00000017766	-1.2396	7.11993	35.5838	2.44315e-09	2.51816e-08	ENSRNOG00000017766			ENSRNOG00000017766	ENSRNOG00000017766	Car12	carbonic anhydrase 12 [Source:RGD Symbol;Acc:1306612]	ARRAYEXPRESS,ENSG
ENSRNOG00000019041	0.835434	5.20849	35.5445	2.49288e-09	2.56765e-08	ENSRNOG00000019041			ENSRNOG00000019041	ENSRNOG00000019041	Psme1	proteasome activator subunit 1 [Source:RGD Symbol;Acc:3429]	ARRAYEXPRESS,ENSG
ENSRNOG00000001205	-0.711771	7.66586	35.5282	2.51382e-09	2.58744e-08	ENSRNOG00000001205			ENSRNOG00000001205	ENSRNOG00000001205	Agpat3	1-acylglycerol-3-phosphate O-acyltransferase 3 [Source:RGD Symbol;Acc:1305787]	ARRAYEXPRESS,ENSG
ENSRNOG00000012966	0.785517	5.28328	35.5227	2.52096e-09	2.59301e-08	ENSRNOG00000012966			ENSRNOG00000012966	ENSRNOG00000012966	Acadl	acyl-CoA dehydrogenase, long chain [Source:RGD Symbol;Acc:2011]	ARRAYEXPRESS,ENSG
ENSRNOG00000022320	1.80758	0.893737	35.4927	2.56006e-09	2.63143e-08	ENSRNOG00000022320			ENSRNOG00000022320	ENSRNOG00000022320	Primpol	primase and DNA directed polymerase [Source:RGD Symbol;Acc:1562119]	ARRAYEXPRESS,ENSG
ENSRNOG00000003809	0.740814	6.98441	35.4788	2.57842e-09	2.64848e-08	ENSRNOG00000003809			ENSRNOG00000003809	ENSRNOG00000003809	Sat1	spermidine/spermine N1-acetyl transferase 1 [Source:RGD Symbol;Acc:1586174]	ARRAYEXPRESS,ENSG
ENSRNOG00000001192	0.978696	5.44578	35.4714	2.5882e-09	2.65671e-08	ENSRNOG00000001192			ENSRNOG00000001192	ENSRNOG00000001192	Gltp	glycolipid transfer protein [Source:RGD Symbol;Acc:1564442]	ARRAYEXPRESS,ENSG
ENSRNOG00000029903	-0.796139	6.34291	35.4484	2.61899e-09	2.68648e-08	ENSRNOG00000029903			ENSRNOG00000029903	ENSRNOG00000029903	Spock3	SPARC/osteonectin, cwcv and kazal like domains proteoglycan 3 [Source:RGD Symbol;Acc:1305672]	ARRAYEXPRESS,ENSG
ENSRNOG00000070924	3.22603	-1.33134	35.3952	2.69151e-09	2.75898e-08	ENSRNOG00000070924			ENSRNOG00000070924	ENSRNOG00000070924	ENSRNOG00000070924	None	ARRAYEXPRESS,ENSG,UNIPROT_GN
ENSRNOG00000020440	-0.772022	6.28396	35.3688	2.72828e-09	2.79476e-08	ENSRNOG00000020440			ENSRNOG00000020440	ENSRNOG00000020440	Fads2	fatty acid desaturase 2 [Source:RGD Symbol;Acc:68339]	ARRAYEXPRESS,ENSG
ENSRNOG00000037432	1.13049	3.09815	35.3497	2.75511e-09	2.82032e-08	ENSRNOG00000037432			ENSRNOG00000037432	ENSRNOG00000037432	Exo5	exonuclease 5 [Source:RGD Symbol;Acc:1309802]	ARRAYEXPRESS,ENSG
ENSRNOG00000067040	1.67853	2.42833	35.2931	2.83633e-09	2.90149e-08	ENSRNOG00000067040			ENSRNOG00000067040	ENSRNOG00000067040	LOC102555033	zinc finger protein 709-like [Source:RGD Symbol;Acc:7551590]	ARRAYEXPRESS,ENSG
ENSRNOG00000004442	1.08106	3.1013	35.2565	2.8901e-09	2.95448e-08	ENSRNOG00000004442			ENSRNOG00000004442	ENSRNOG00000004442	Dglucy	D-glutamate cyclase [Source:RGD Symbol;Acc:1311756]	ARRAYEXPRESS,ENSG
ENSRNOG00000007906	1.84644	0.812233	35.2351	2.92214e-09	2.9852e-08	ENSRNOG00000007906			ENSRNOG00000007906	ENSRNOG00000007906	Bub1b	BUB1 mitotic checkpoint serine/threonine kinase B [Source:RGD Symbol;Acc:619791]	ARRAYEXPRESS,ENSG
ENSRNOG00000069647	-0.92138	7.12079	35.2151	2.9523e-09	3.01396e-08	ENSRNOG00000069647			ENSRNOG00000069647	ENSRNOG00000069647	ENSRNOG00000069647	None	ARRAYEXPRESS,ENSG,UNIPROT_GN
ENSRNOG00000018044	-0.714301	5.83387	35.2059	2.96617e-09	3.02605e-08	ENSRNOG00000018044			ENSRNOG00000018044	ENSRNOG00000018044	Phyh	phytanoyl-CoA 2-hydroxylase [Source:RGD Symbol;Acc:620317]	ARRAYEXPRESS,ENSG
ENSRNOG00000010031	-1.09656	4.08581	35.1828	3.00168e-09	3.0602e-08	ENSRNOG00000010031			ENSRNOG00000010031	ENSRNOG00000010031	Vtn	vitronectin [Source:RGD Symbol;Acc:3967]	ARRAYEXPRESS,ENSG
ENSRNOG00000007864	1.82325	1.25967	35.1707	3.02036e-09	3.07716e-08	ENSRNOG00000007864			ENSRNOG00000007864	ENSRNOG00000007864	Vrk2	VRK serine/threonine kinase 2 [Source:RGD Symbol;Acc:1311585]	ARRAYEXPRESS,ENSG
ENSRNOG00000029756	0.960263	3.76341	35.1404	3.06771e-09	3.12328e-08	ENSRNOG00000029756			ENSRNOG00000029756	ENSRNOG00000029756	P2ry13	purinergic receptor P2Y13 [Source:RGD Symbol;Acc:1302941]	ARRAYEXPRESS,ENSG
ENSRNOG00000009453	1.19733	2.74183	35.1215	3.09761e-09	3.15158e-08	ENSRNOG00000009453			ENSRNOG00000009453	ENSRNOG00000009453	Mob3b	MOB kinase activator 3B [Source:RGD Symbol;Acc:1560696]	ARRAYEXPRESS,ENSG
ENSRNOG00000037853	1.66802	2.09576	35.1079	3.11931e-09	3.16992e-08	ENSRNOG00000037853			ENSRNOG00000037853	ENSRNOG00000037853	Rarres1	retinoic acid receptor responder 1 [Source:RGD Symbol;Acc:1309509]	ARRAYEXPRESS,ENSG
ENSRNOG00000027550	-0.807419	4.93068	35.1076	3.11986e-09	3.16992e-08	ENSRNOG00000027550			ENSRNOG00000027550	ENSRNOG00000027550	Mzf1	myeloid zinc finger 1 [Source:RGD Symbol;Acc:1308391]	ARRAYEXPRESS,ENSG
ENSRNOG00000011723	1.65986	1.02848	35.0842	3.15756e-09	3.20606e-08	ENSRNOG00000011723			ENSRNOG00000011723	ENSRNOG00000011723	Slc44a3	solute carrier family 44, member 3 [Source:RGD Symbol;Acc:1305808]	ARRAYEXPRESS,ENSG
ENSRNOG00000006086	-0.693982	7.65878	35.0462	3.21974e-09	3.26698e-08	ENSRNOG00000006086			ENSRNOG00000006086	ENSRNOG00000006086	Lynx1	Ly6/neurotoxin 1 [Source:RGD Symbol;Acc:1312017]	ARRAYEXPRESS,ENSG
ENSRNOG00000004482	0.902741	4.62643	35.0267	3.25222e-09	3.2977e-08	ENSRNOG00000004482			ENSRNOG00000004482	ENSRNOG00000004482	Ccdc88c	coiled-coil domain containing 88C [Source:RGD Symbol;Acc:1307429]	ARRAYEXPRESS,ENSG
ENSRNOG00000016708	-1.10444	3.93656	35.008	3.28352e-09	3.3272e-08	ENSRNOG00000016708			ENSRNOG00000016708	ENSRNOG00000016708	E2f1	E2F transcription factor 1 [Source:RGD Symbol;Acc:728892]	ARRAYEXPRESS,ENSG
ENSRNOG00000012428	1.54165	2.26825	34.9945	3.30635e-09	3.34807e-08	ENSRNOG00000012428			ENSRNOG00000012428	ENSRNOG00000012428	Maf	MAF bZIP transcription factor [Source:RGD Symbol;Acc:3034]	ARRAYEXPRESS,ENSG
ENSRNOG00000019281	0.964585	5.10453	34.972	3.34473e-09	3.38465e-08	ENSRNOG00000019281			ENSRNOG00000019281	ENSRNOG00000019281	Glmp	glycosylated lysosomal membrane protein [Source:RGD Symbol;Acc:1303130]	ARRAYEXPRESS,ENSG
ENSRNOG00000014197	-1.24254	2.58278	34.9253	3.42591e-09	3.46447e-08	ENSRNOG00000014197			ENSRNOG00000014197	ENSRNOG00000014197	Tmem51	transmembrane protein 51 [Source:RGD Symbol;Acc:1565452]	ARRAYEXPRESS,ENSG
ENSRNOG00000004699	1.09322	3.44044	34.9196	3.43603e-09	3.47236e-08	ENSRNOG00000004699			ENSRNOG00000004699	ENSRNOG00000004699	Fibin	fin bud initiation factor homolog [Source:RGD Symbol;Acc:1563711]	ARRAYEXPRESS,ENSG
ENSRNOG00000000699	-1.39848	4.69648	34.8941	3.48131e-09	3.51575e-08	ENSRNOG00000000699			ENSRNOG00000000699	ENSRNOG00000000699	Selplg	selectin P ligand [Source:RGD Symbol;Acc:1307971]	ARRAYEXPRESS,ENSG
ENSRNOG00000063150	1.18227	2.83968	34.8452	3.56988e-09	3.60277e-08	ENSRNOG00000063150			ENSRNOG00000063150	ENSRNOG00000063150	Rab42	RAB42, member RAS oncogene family [Source:RGD Symbol;Acc:1593983]	ARRAYEXPRESS,ENSG
ENSRNOG00000006048	1.12437	2.93005	34.8427	3.57438e-09	3.60489e-08	ENSRNOG00000006048			ENSRNOG00000006048	ENSRNOG00000006048	Ezh2	enhancer of zeste 2 polycomb repressive complex 2 subunit [Source:RGD Symbol;Acc:1595860]	ARRAYEXPRESS,ENSG
ENSRNOG00000050983	-0.815076	9.43033	34.8355	3.58764e-09	3.61583e-08	ENSRNOG00000050983			ENSRNOG00000050983	ENSRNOG00000050983	Hpcal4	hippocalcin-like 4 [Source:RGD Symbol;Acc:708491]	ARRAYEXPRESS,ENSG
ENSRNOG00000020587	1.05803	4.20419	34.8332	3.59203e-09	3.61782e-08	ENSRNOG00000020587			ENSRNOG00000020587	ENSRNOG00000020587	Efemp2	EGF containing fibulin extracellular matrix protein 2 [Source:RGD Symbol;Acc:1359496]	ARRAYEXPRESS,ENSG
ENSRNOG00000049471	-1.46046	2.34585	34.8173	3.62145e-09	3.64501e-08	ENSRNOG00000049471			ENSRNOG00000049471	ENSRNOG00000049471	Steap3	STEAP3 metalloreductase [Source:RGD Symbol;Acc:708552]	ARRAYEXPRESS,ENSG
ENSRNOG00000053410	2.24945	0.832774	34.8087	3.63736e-09	3.65857e-08	ENSRNOG00000053410			ENSRNOG00000053410	ENSRNOG00000053410	Adcy10	adenylate cyclase 10 [Source:RGD Symbol;Acc:708450]	ARRAYEXPRESS,ENSG
ENSRNOG00000060775	-0.714201	6.86328	34.8051	3.64416e-09	3.66295e-08	ENSRNOG00000060775			ENSRNOG00000060775	ENSRNOG00000060775	Lmo7	LIM domain 7 [Source:RGD Symbol;Acc:1302984]	ARRAYEXPRESS,ENSG
ENSRNOG00000042825	2.3369	0.0242272	34.7706	3.70932e-09	3.72595e-08	ENSRNOG00000042825			ENSRNOG00000042825	ENSRNOG00000042825	Cd300le	Cd300 molecule-like family member E [Source:RGD Symbol;Acc:1305426]	ARRAYEXPRESS,ENSG
ENSRNOG00000036834	1.51522	2.52514	34.7339	3.77996e-09	3.79437e-08	ENSRNOG00000036834			ENSRNOG00000036834	ENSRNOG00000036834	Gpr84	G protein-coupled receptor 84 [Source:RGD Symbol;Acc:1585277]	ARRAYEXPRESS,ENSG
ENSRNOG00000021060	2.84439	-0.949155	34.7198	3.80733e-09	3.81929e-08	ENSRNOG00000021060			ENSRNOG00000021060	ENSRNOG00000021060	Fam187b	family with sequence similarity 187, member B [Source:RGD Symbol;Acc:1597448]	ARRAYEXPRESS,ENSG
ENSRNOG00000010997	0.838569	5.20229	34.7171	3.81274e-09	3.82217e-08	ENSRNOG00000010997			ENSRNOG00000010997	ENSRNOG00000010997	Ednrb	endothelin receptor type B [Source:RGD Symbol;Acc:2536]	ARRAYEXPRESS,ENSG
ENSRNOG00000016488	0.978302	6.96593	34.7118	3.82309e-09	3.82998e-08	ENSRNOG00000016488			ENSRNOG00000016488	ENSRNOG00000016488	Pltp	phospholipid transfer protein [Source:RGD Symbol;Acc:1306695]	ARRAYEXPRESS,ENSG
ENSRNOG00000042374	1.32348	2.09399	34.6906	3.86498e-09	3.86812e-08	ENSRNOG00000042374			ENSRNOG00000042374	ENSRNOG00000042374	Tgif2	TGFB-induced factor homeobox 2 [Source:RGD Symbol;Acc:1560115]	ARRAYEXPRESS,ENSG
ENSRNOG00000003703	1.05914	3.25743	34.6899	3.86631e-09	3.86812e-08	ENSRNOG00000003703			ENSRNOG00000003703	ENSRNOG00000003703	Mcm6	minichromosome maintenance complex component 6 [Source:RGD Symbol;Acc:61967]	ARRAYEXPRESS,ENSG
ENSRNOG00000021017	-0.949099	6.23392	34.6865	3.87304e-09	3.87226e-08	ENSRNOG00000021017			ENSRNOG00000021017	ENSRNOG00000021017	Car11	carbonic anhydrase 11 [Source:RGD Symbol;Acc:735155]	ARRAYEXPRESS,ENSG
ENSRNOG00000056947	2.68711	0.828642	34.669	3.90804e-09	3.90466e-08	ENSRNOG00000056947			ENSRNOG00000056947	ENSRNOG00000056947	LOC120097562	probable ATP-dependent RNA helicase DDX60 [Source:RGD Symbol;Acc:41078313]	ARRAYEXPRESS,ENSG
ENSRNOG00000021091	-0.782807	7.34871	34.6505	3.94538e-09	3.93934e-08	ENSRNOG00000021091			ENSRNOG00000021091	ENSRNOG00000021091	Trank1	tetratricopeptide repeat and ankyrin repeat containing 1 [Source:RGD Symbol;Acc:1563130]	ARRAYEXPRESS,ENSG
ENSRNOG00000031222	-0.904391	5.47435	34.6294	3.98827e-09	3.97952e-08	ENSRNOG00000031222			ENSRNOG00000031222	ENSRNOG00000031222	RGD1561327	similar to melanoma antigen family A, 10 [Source:RGD Symbol;Acc:1561327]	ARRAYEXPRESS,ENSG
ENSRNOG00000028417	-1.0562	5.26525	34.5811	4.08864e-09	4.07696e-08	ENSRNOG00000028417			ENSRNOG00000028417	ENSRNOG00000028417	Neurod2	neuronal differentiation 2 [Source:RGD Symbol;Acc:3166]	ARRAYEXPRESS,ENSG
ENSRNOG00000011346	1.23747	3.30767	34.5632	4.12628e-09	4.11176e-08	ENSRNOG00000011346			ENSRNOG00000011346	ENSRNOG00000011346	Ehd2	EH-domain containing 2 [Source:RGD Symbol;Acc:1560856]	ARRAYEXPRESS,ENSG
ENSRNOG00000033564	2.94597	1.27031	34.5434	4.16853e-09	4.1511e-08	ENSRNOG00000033564			ENSRNOG00000033564	ENSRNOG00000033564	Cfd	complement factor D [Source:RGD Symbol;Acc:2498]	ARRAYEXPRESS,ENSG
ENSRNOG00000015027	2.97736	-1.53014	34.4896	4.28542e-09	4.26467e-08	ENSRNOG00000015027			ENSRNOG00000015027	ENSRNOG00000015027	Il18r1	interleukin 18 receptor 1 [Source:RGD Symbol;Acc:1308589]	ARRAYEXPRESS,ENSG
ENSRNOG00000004242	2.01987	-0.106278	34.4878	4.2893e-09	4.26571e-08	ENSRNOG00000004242			ENSRNOG00000004242	ENSRNOG00000004242	Pole2	DNA polymerase epsilon 2, accessory subunit [Source:RGD Symbol;Acc:1311962]	ARRAYEXPRESS,ENSG
ENSRNOG00000015858	1.37987	2.39216	34.4612	4.34844e-09	4.32166e-08	ENSRNOG00000015858			ENSRNOG00000015858	ENSRNOG00000015858	Hyal1	hyaluronidase 1 [Source:RGD Symbol;Acc:1303060]	ARRAYEXPRESS,ENSG
ENSRNOG00000009722	-0.724451	9.21726	34.4427	4.3898e-09	4.35987e-08	ENSRNOG00000009722			ENSRNOG00000009722	ENSRNOG00000009722	Chd3	chromodomain helicase DNA binding protein 3 [Source:RGD Symbol;Acc:1311923]	ARRAYEXPRESS,ENSG
ENSRNOG00000042729	1.21134	2.64021	34.4175	4.44717e-09	4.41393e-08	ENSRNOG00000042729			ENSRNOG00000042729	ENSRNOG00000042729	Efhc1	EF-hand domain containing 1 [Source:RGD Symbol;Acc:1587365]	ARRAYEXPRESS,ENSG
ENSRNOG00000059956	-1.34704	2.10271	34.3557	4.59063e-09	4.55331e-08	ENSRNOG00000059956			ENSRNOG00000059956	ENSRNOG00000059956	Bcl6b	BCL6B, transcription repressor [Source:RGD Symbol;Acc:1563179]	ARRAYEXPRESS,ENSG
ENSRNOG00000021726	1.25717	3.16442	34.303	4.71663e-09	4.67519e-08	ENSRNOG00000021726			ENSRNOG00000021726	ENSRNOG00000021726	Tlr3	toll-like receptor 3 [Source:RGD Symbol;Acc:735171]	ARRAYEXPRESS,ENSG
ENSRNOG00000017974	-0.737508	7.54192	34.291	4.74568e-09	4.70089e-08	ENSRNOG00000017974			ENSRNOG00000017974	ENSRNOG00000017974	Gprin1	G protein-regulated inducer of neurite outgrowth 1 [Source:RGD Symbol;Acc:1308762]	ARRAYEXPRESS,ENSG
ENSRNOG00000011199	-0.672168	6.8542	34.2866	4.75645e-09	4.70845e-08	ENSRNOG00000011199			ENSRNOG00000011199	ENSRNOG00000011199	Parp6	poly (ADP-ribose) polymerase family, member 6 [Source:RGD Symbol;Acc:1310937]	ARRAYEXPRESS,ENSG
ENSRNOG00000023935	-0.847711	6.03119	34.2716	4.79332e-09	4.74182e-08	ENSRNOG00000023935			ENSRNOG00000023935	ENSRNOG00000023935	Nrsn2	neurensin 2 [Source:RGD Symbol;Acc:1586322]	ARRAYEXPRESS,ENSG
ENSRNOG00000013916	-0.779922	7.97144	34.2352	4.88367e-09	4.82801e-08	ENSRNOG00000013916			ENSRNOG00000013916	ENSRNOG00000013916	Nefm	neurofilament medium chain [Source:RGD Symbol;Acc:3160]	ARRAYEXPRESS,ENSG
ENSRNOG00000056038	0.849192	5.14357	34.2031	4.96509e-09	4.90527e-08	ENSRNOG00000056038			ENSRNOG00000056038	ENSRNOG00000056038	Ehbp1l1	EH domain binding protein 1-like 1 [Source:RGD Symbol;Acc:1563823]	ARRAYEXPRESS,ENSG
ENSRNOG00000013177	0.98519	3.77078	34.1732	5.04184e-09	4.97782e-08	ENSRNOG00000013177			ENSRNOG00000013177	ENSRNOG00000013177	Map3k1	mitogen-activated protein kinase kinase kinase 1 [Source:RGD Symbol;Acc:620966]	ARRAYEXPRESS,ENSG
ENSRNOG00000011313	1.03351	4.7884	34.1702	5.04972e-09	4.98233e-08	ENSRNOG00000011313			ENSRNOG00000011313	ENSRNOG00000011313	Sorcs1	sortilin-related VPS10 domain containing receptor 1 [Source:RGD Symbol;Acc:1305910]	ARRAYEXPRESS,ENSG
ENSRNOG00000055331	-0.748813	7.03225	34.145	5.11551e-09	5.04392e-08	ENSRNOG00000055331			ENSRNOG00000055331	ENSRNOG00000055331	Ints10	integrator complex subunit 10 [Source:RGD Symbol;Acc:1304711]	ARRAYEXPRESS,ENSG
ENSRNOG00000008209	0.883862	5.02718	34.1421	5.12318e-09	5.04816e-08	ENSRNOG00000008209			ENSRNOG00000008209	ENSRNOG00000008209	St3gal1	ST3 beta-galactoside alpha-2,3-sialyltransferase 1 [Source:RGD Symbol;Acc:1309373]	ARRAYEXPRESS,ENSG
ENSRNOG00000005067	0.837705	5.72117	34.1313	5.1516e-09	5.07284e-08	ENSRNOG00000005067			ENSRNOG00000005067	ENSRNOG00000005067	Zfp36l2	zinc finger protein 36, C3H type-like 2 [Source:RGD Symbol;Acc:1308913]	ARRAYEXPRESS,ENSG
ENSRNOG00000068243	-0.78224	7.431	34.1058	5.21963e-09	5.13646e-08	ENSRNOG00000068243			ENSRNOG00000068243	ENSRNOG00000068243	Cdk5r1	cyclin-dependent kinase 5 regulatory subunit 1 [Source:RGD Symbol;Acc:629472]	ARRAYEXPRESS,ENSG
ENSRNOG00000005530	-0.954393	5.4622	34.0534	5.36203e-09	5.27313e-08	ENSRNOG00000005530			ENSRNOG00000005530	ENSRNOG00000005530	Rps6kl1	ribosomal protein S6 kinase-like 1 [Source:RGD Symbol;Acc:1309493]	ARRAYEXPRESS,ENSG
ENSRNOG00000059479	-0.830367	10.1064	34.0367	5.40815e-09	5.31501e-08	ENSRNOG00000059479			ENSRNOG00000059479	ENSRNOG00000059479	Adcy1	adenylate cyclase 1 [Source:RGD Symbol;Acc:1309318]	ARRAYEXPRESS,ENSG
ENSRNOG00000006298	1.01495	4.58556	34.0328	5.41922e-09	5.32239e-08	ENSRNOG00000006298			ENSRNOG00000006298	ENSRNOG00000006298	Cpne3	copine 3 [Source:RGD Symbol;Acc:1310178]	ARRAYEXPRESS,ENSG
ENSRNOG00000061304	-0.68894	8.28189	34.0305	5.42539e-09	5.32497e-08	ENSRNOG00000061304			ENSRNOG00000061304	ENSRNOG00000061304	Atp2b3	ATPase plasma membrane Ca2+ transporting 3 [Source:RGD Symbol;Acc:621304]	ARRAYEXPRESS,ENSG
ENSRNOG00000060694	0.764587	5.21736	34.028	5.43241e-09	5.32838e-08	ENSRNOG00000060694			ENSRNOG00000060694	ENSRNOG00000060694	Adam17	ADAM metallopeptidase domain 17 [Source:RGD Symbol;Acc:620404]	ARRAYEXPRESS,ENSG
ENSRNOG00000010655	1.92738	1.17853	34.0155	5.4675e-09	5.3593e-08	ENSRNOG00000010655			ENSRNOG00000010655	ENSRNOG00000010655	Mttp	microsomal triglyceride transfer protein [Source:RGD Symbol;Acc:1308388]	ARRAYEXPRESS,ENSG
ENSRNOG00000009956	0.918269	8.0355	34.003	5.50259e-09	5.39017e-08	ENSRNOG00000009956			ENSRNOG00000009956	ENSRNOG00000009956	Wnk1	WNK lysine deficient protein kinase 1 [Source:RGD Symbol;Acc:621141]	ARRAYEXPRESS,ENSG
ENSRNOG00000021359	1.16816	2.51875	33.9949	5.5258e-09	5.40937e-08	ENSRNOG00000021359			ENSRNOG00000021359	ENSRNOG00000021359	Mtfr1	mitochondrial fission regulator 1 [Source:RGD Symbol;Acc:1304936]	ARRAYEXPRESS,ENSG
ENSRNOG00000016256	0.674391	6.92029	33.9927	5.5319e-09	5.41182e-08	ENSRNOG00000016256			ENSRNOG00000016256	ENSRNOG00000016256	Myo9b	myosin IXb [Source:RGD Symbol;Acc:3146]	ARRAYEXPRESS,ENSG
ENSRNOG00000014603	2.20019	0.461204	33.8925	5.82437e-09	5.69422e-08	ENSRNOG00000014603			ENSRNOG00000014603	ENSRNOG00000014603	Sgcg	sarcoglycan, gamma [Source:RGD Symbol;Acc:1359577]	ARRAYEXPRESS,ENSG
ENSRNOG00000014508	-0.785555	7.46095	33.8782	5.86727e-09	5.73243e-08	ENSRNOG00000014508			ENSRNOG00000014508	ENSRNOG00000014508	Mgll	monoglyceride lipase [Source:RGD Symbol;Acc:71039]	ARRAYEXPRESS,ENSG
ENSRNOG00000014758	-0.758034	7.11422	33.8467	5.96291e-09	5.82208e-08	ENSRNOG00000014758			ENSRNOG00000014758	ENSRNOG00000014758	Lgi1	leucine-rich, glioma inactivated 1 [Source:RGD Symbol;Acc:628742]	ARRAYEXPRESS,ENSG
ENSRNOG00000007139	-1.14426	3.18571	33.8203	6.04444e-09	5.89784e-08	ENSRNOG00000007139			ENSRNOG00000007139	ENSRNOG00000007139	Ttpa	alpha tocopherol transfer protein [Source:RGD Symbol;Acc:3915]	ARRAYEXPRESS,ENSG
ENSRNOG00000013656	0.829643	6.00085	33.8154	6.0596e-09	5.90532e-08	ENSRNOG00000013656			ENSRNOG00000013656	ENSRNOG00000013656	Lpar1	lysophosphatidic acid receptor 1 [Source:RGD Symbol;Acc:620563]	ARRAYEXPRESS,ENSG
ENSRNOG00000009334	2.0767	0.0960958	33.8153	6.05997e-09	5.90532e-08	ENSRNOG00000009334			ENSRNOG00000009334	ENSRNOG00000009334	Knstrn	kinetochore-localized astrin/SPAG5 binding protein [Source:RGD Symbol;Acc:1303240]	ARRAYEXPRESS,ENSG
ENSRNOG00000014168	0.879993	4.16344	33.7872	6.14808e-09	5.9873e-08	ENSRNOG00000014168			ENSRNOG00000014168	ENSRNOG00000014168	Xylb	xylulokinase [Source:RGD Symbol;Acc:1307372]	ARRAYEXPRESS,ENSG
ENSRNOG00000012622	-0.889572	4.94329	33.7592	6.23748e-09	6.06952e-08	ENSRNOG00000012622			ENSRNOG00000012622	ENSRNOG00000012622	Mmp15	matrix metallopeptidase 15 [Source:RGD Symbol;Acc:1308937]	ARRAYEXPRESS,ENSG
ENSRNOG00000045683	-1.15285	3.40322	33.7582	6.2406e-09	6.06952e-08	ENSRNOG00000045683			ENSRNOG00000045683	ENSRNOG00000045683	Mfap4	microfibril associated protein 4 [Source:RGD Symbol;Acc:1307841]	ARRAYEXPRESS,ENSG
ENSRNOG00000011205	3.34986	-1.47036	33.7439	6.28644e-09	6.11014e-08	ENSRNOG00000011205			ENSRNOG00000011205	ENSRNOG00000011205	Ccl3	C-C motif chemokine ligand 3 [Source:RGD Symbol;Acc:3647]	ARRAYEXPRESS,ENSG
ENSRNOG00000046852	-1.17693	4.03349	33.7218	6.35853e-09	6.17621e-08	ENSRNOG00000046852			ENSRNOG00000046852	ENSRNOG00000046852	B3gat2	beta-1,3-glucuronyltransferase 2 [Source:RGD Symbol;Acc:620903]	ARRAYEXPRESS,ENSG
ENSRNOG00000005289	1.04055	4.92454	33.718	6.37085e-09	6.18418e-08	ENSRNOG00000005289			ENSRNOG00000005289	ENSRNOG00000005289	Prkd3	protein kinase D3 [Source:RGD Symbol;Acc:1310236]	ARRAYEXPRESS,ENSG
ENSRNOG00000015157	1.90412	1.09866	33.7127	6.3881e-09	6.19691e-08	ENSRNOG00000015157			ENSRNOG00000015157	ENSRNOG00000015157	Smtnl2	smoothelin-like 2 [Source:RGD Symbol;Acc:1585960]	ARRAYEXPRESS,ENSG
ENSRNOG00000019577	-1.7711	0.52882	33.671	6.52678e-09	6.32735e-08	ENSRNOG00000019577			ENSRNOG00000019577	ENSRNOG00000019577	Adamts19	ADAM metallopeptidase with thrombospondin type 1 motif, 19 [Source:RGD Symbol;Acc:1308359]	ARRAYEXPRESS,ENSG
ENSRNOG00000000001	2.58944	-0.520431	33.6666	6.54152e-09	6.33755e-08	ENSRNOG00000000001			ENSRNOG00000000001	ENSRNOG00000000001	Arsj	arylsulfatase family, member J [Source:RGD Symbol;Acc:1307640]	ARRAYEXPRESS,ENSG
ENSRNOG00000030771	-0.738476	7.73211	33.6559	6.57734e-09	6.36814e-08	ENSRNOG00000030771			ENSRNOG00000030771	ENSRNOG00000030771	Dgkb	diacylglycerol kinase, beta [Source:RGD Symbol;Acc:2488]	ARRAYEXPRESS,ENSG
ENSRNOG00000024566	1.55632	1.42134	33.6347	6.64952e-09	6.43388e-08	ENSRNOG00000024566			ENSRNOG00000024566	ENSRNOG00000024566	Sh3d21	SH3 domain containing 21 [Source:RGD Symbol;Acc:1305090]	ARRAYEXPRESS,ENSG
ENSRNOG00000024426	-1.25951	2.6015	33.6145	6.71895e-09	6.49686e-08	ENSRNOG00000024426			ENSRNOG00000024426	ENSRNOG00000024426	Mro	maestro [Source:RGD Symbol;Acc:1559803]	ARRAYEXPRESS,ENSG
ENSRNOG00000015594	-0.906093	4.72722	33.53	7.01729e-09	6.78097e-08	ENSRNOG00000015594			ENSRNOG00000015594	ENSRNOG00000015594	Rftn2	raftlin family member 2 [Source:RGD Symbol;Acc:1307304]	ARRAYEXPRESS,ENSG
ENSRNOG00000007645	-0.824481	5.89926	33.5179	7.06116e-09	6.81898e-08	ENSRNOG00000007645			ENSRNOG00000007645	ENSRNOG00000007645	Kcnj9	potassium inwardly-rectifying channel, subfamily J, member 9 [Source:RGD Symbol;Acc:621440]	ARRAYEXPRESS,ENSG
ENSRNOG00000069835	1.8099	1.19436	33.3904	7.53933e-09	7.27606e-08	ENSRNOG00000069835			ENSRNOG00000069835	ENSRNOG00000069835	Oas1i	2 ' -5 ' oligoadenylate synthetase 1I [Source:RGD Symbol;Acc:1359379]	ARRAYEXPRESS,ENSG
ENSRNOG00000016592	0.739242	8.34731	33.3673	7.62953e-09	7.35838e-08	ENSRNOG00000016592			ENSRNOG00000016592	ENSRNOG00000016592	Gnai2	G protein subunit alpha i2 [Source:RGD Symbol;Acc:620243]	ARRAYEXPRESS,ENSG
ENSRNOG00000011794	2.13966	0.38055	33.3642	7.64187e-09	7.36554e-08	ENSRNOG00000011794			ENSRNOG00000011794	ENSRNOG00000011794	Tcea3	transcription elongation factor A3 [Source:RGD Symbol;Acc:1311369]	ARRAYEXPRESS,ENSG
ENSRNOG00000012495	0.865077	6.17459	33.3533	7.68472e-09	7.39963e-08	ENSRNOG00000012495			ENSRNOG00000012495	ENSRNOG00000012495	Podxl	podocalyxin-like [Source:RGD Symbol;Acc:621878]	ARRAYEXPRESS,ENSG
ENSRNOG00000000563	1.93777	0.163218	33.3527	7.68709e-09	7.39963e-08	ENSRNOG00000000563			ENSRNOG00000000563	ENSRNOG00000000563	Adamts14	ADAM metallopeptidase with thrombospondin type 1 motif, 14 [Source:RGD Symbol;Acc:1308899]	ARRAYEXPRESS,ENSG
ENSRNOG00000021984	-0.724419	6.4824	33.2572	8.07414e-09	7.76722e-08	ENSRNOG00000021984			ENSRNOG00000021984	ENSRNOG00000021984	Rgs7	regulator of G-protein signaling 7 [Source:RGD Symbol;Acc:3570]	ARRAYEXPRESS,ENSG
ENSRNOG00000006197	0.801531	7.24923	33.2249	8.2093e-09	7.89218e-08	ENSRNOG00000006197			ENSRNOG00000006197	ENSRNOG00000006197	Calu	calumenin [Source:RGD Symbol;Acc:620383]	ARRAYEXPRESS,ENSG
ENSRNOG00000008283	0.78023	6.53524	33.1968	8.32873e-09	8.00188e-08	ENSRNOG00000008283			ENSRNOG00000008283	ENSRNOG00000008283	B4galt5	beta-1,4-galactosyltransferase 5 [Source:RGD Symbol;Acc:1310062]	ARRAYEXPRESS,ENSG
ENSRNOG00000032436	0.912488	5.31862	33.1866	8.37237e-09	8.03865e-08	ENSRNOG00000032436			ENSRNOG00000032436	ENSRNOG00000032436	Tmod3	tropomodulin 3 [Source:RGD Symbol;Acc:1311030]	ARRAYEXPRESS,ENSG
ENSRNOG00000063216	1.85611	0.776149	33.1675	8.45535e-09	8.11314e-08	ENSRNOG00000063216			ENSRNOG00000063216	ENSRNOG00000063216	Ccnb2	cyclin B2 [Source:RGD Symbol;Acc:1308176]	ARRAYEXPRESS,ENSG
ENSRNOG00000012297	0.841627	6.71913	33.1615	8.48128e-09	8.13282e-08	ENSRNOG00000012297			ENSRNOG00000012297	ENSRNOG00000012297	Marchf8	membrane associated ring-CH-type finger 8 [Source:RGD Symbol;Acc:1309339]	ARRAYEXPRESS,ENSG
ENSRNOG00000014285	0.761797	5.80979	33.1488	8.53681e-09	8.18084e-08	ENSRNOG00000014285			ENSRNOG00000014285	ENSRNOG00000014285	Ssh2	slingshot protein phosphatase 2 [Source:RGD Symbol;Acc:1309389]	ARRAYEXPRESS,ENSG
ENSRNOG00000033220	1.79994	2.41122	33.1417	8.56834e-09	8.20581e-08	ENSRNOG00000033220			ENSRNOG00000033220	ENSRNOG00000033220	Oas1f	2 ' -5 ' oligoadenylate synthetase 1F [Source:RGD Symbol;Acc:1359647]	ARRAYEXPRESS,ENSG
ENSRNOG00000019100	2.07786	0.309555	33.1347	8.5991e-09	8.23002e-08	ENSRNOG00000019100			ENSRNOG00000019100	ENSRNOG00000019100	Kif2c	kinesin family member 2C [Source:RGD Symbol;Acc:620239]	ARRAYEXPRESS,ENSG
ENSRNOG00000046947	-0.733037	7.88734	33.0952	8.7755e-09	8.39349e-08	ENSRNOG00000046947			ENSRNOG00000046947	ENSRNOG00000046947	Ak5	adenylate kinase 5 [Source:RGD Symbol;Acc:1590818]	ARRAYEXPRESS,ENSG
ENSRNOG00000010233	1.30261	6.59256	33.046	9.00028e-09	8.603e-08	ENSRNOG00000010233			ENSRNOG00000010233	ENSRNOG00000010233	Cald1	caldesmon 1 [Source:RGD Symbol;Acc:2256]	ARRAYEXPRESS,ENSG
ENSRNOG00000015741	-0.683694	7.17931	33.013	9.15433e-09	8.74468e-08	ENSRNOG00000015741			ENSRNOG00000015741	ENSRNOG00000015741	Slc2a13	solute carrier family 2 member 13 [Source:RGD Symbol;Acc:621814]	ARRAYEXPRESS,ENSG
ENSRNOG00000017600	1.02477	5.40012	32.958	9.41694e-09	8.98983e-08	ENSRNOG00000017600			ENSRNOG00000017600	ENSRNOG00000017600	Ptpn9	protein tyrosine phosphatase, non-receptor type 9 [Source:RGD Symbol;Acc:628726]	ARRAYEXPRESS,ENSG
ENSRNOG00000008165	1.31011	2.69568	32.9193	9.60658e-09	9.16503e-08	ENSRNOG00000008165			ENSRNOG00000008165	ENSRNOG00000008165	Tpx2	TPX2, microtubule nucleation factor [Source:RGD Symbol;Acc:1311894]	ARRAYEXPRESS,ENSG
ENSRNOG00000069516	-1.15387	3.11486	32.9018	9.6931e-09	9.2417e-08	ENSRNOG00000069516			ENSRNOG00000069516	ENSRNOG00000069516	Scrg1	stimulator of chondrogenesis 1 [Source:RGD Symbol;Acc:68377]	ARRAYEXPRESS,ENSG
ENSRNOG00000004921	1.54536	1.40477	32.8872	9.76618e-09	9.30546e-08	ENSRNOG00000004921			ENSRNOG00000004921	ENSRNOG00000004921	Nusap1	nucleolar and spindle associated protein 1 [Source:RGD Symbol;Acc:1305764]	ARRAYEXPRESS,ENSG
ENSRNOG00000027988	-0.670318	7.4679	32.8427	9.99245e-09	9.51502e-08	ENSRNOG00000027988			ENSRNOG00000027988	ENSRNOG00000027988	Zhx3	zinc fingers and homeoboxes 3 [Source:RGD Symbol;Acc:631431]	ARRAYEXPRESS,ENSG
ENSRNOG00000070575	-0.811808	5.68803	32.831	1.00529e-08	9.56648e-08	ENSRNOG00000070575			ENSRNOG00000070575	ENSRNOG00000070575	LOC108353456	protein FAM19A1 [Source:RGD Symbol;Acc:11412621]	ARRAYEXPRESS,ENSG
ENSRNOG00000002014	3.05702	-1.59386	32.8169	1.01262e-08	9.63013e-08	ENSRNOG00000002014			ENSRNOG00000002014	ENSRNOG00000002014	Stap1	signal transducing adaptor family member 1 [Source:RGD Symbol;Acc:1311584]	ARRAYEXPRESS,ENSG
ENSRNOG00000062686	1.22596	3.57774	32.7954	1.02389e-08	9.7312e-08	ENSRNOG00000062686			ENSRNOG00000062686	ENSRNOG00000062686	Gcnt1	glucosaminyl (N-acetyl) transferase 1 [Source:RGD Symbol;Acc:621370]	ARRAYEXPRESS,ENSG
ENSRNOG00000018944	-0.829775	4.28901	32.7802	1.03191e-08	9.80123e-08	ENSRNOG00000018944			ENSRNOG00000018944	ENSRNOG00000018944	Pank1	pantothenate kinase 1 [Source:RGD Symbol;Acc:1304677]	ARRAYEXPRESS,ENSG
ENSRNOG00000018003	2.08536	1.25451	32.7757	1.03431e-08	9.81777e-08	ENSRNOG00000018003			ENSRNOG00000018003	ENSRNOG00000018003	F2rl1	F2R like trypsin receptor 1 [Source:RGD Symbol;Acc:620866]	ARRAYEXPRESS,ENSG
ENSRNOG00000038066	-0.837607	5.20965	32.7278	1.0601e-08	1.00562e-07	ENSRNOG00000038066			ENSRNOG00000038066	ENSRNOG00000038066	Nalf2	NALCN channel auxiliary factor 2 [Source:RGD Symbol;Acc:1584125]	ARRAYEXPRESS,ENSG
ENSRNOG00000007372	1.39364	2.11736	32.7011	1.07476e-08	1.01888e-07	ENSRNOG00000007372			ENSRNOG00000007372	ENSRNOG00000007372	Casp1	caspase 1 [Source:RGD Symbol;Acc:2274]	ARRAYEXPRESS,ENSG
ENSRNOG00000012561	0.762303	5.59416	32.6133	1.12444e-08	1.06531e-07	ENSRNOG00000012561			ENSRNOG00000012561	ENSRNOG00000012561	Arhgef10	Rho guanine nucleotide exchange factor 10 [Source:RGD Symbol;Acc:1565043]	ARRAYEXPRESS,ENSG
ENSRNOG00000002128	0.900655	5.45669	32.5912	1.13729e-08	1.0768e-07	ENSRNOG00000002128			ENSRNOG00000002128	ENSRNOG00000002128	Ppat	phosphoribosyl pyrophosphate amidotransferase [Source:RGD Symbol;Acc:620237]	ARRAYEXPRESS,ENSG
ENSRNOG00000000302	-0.736206	5.53071	32.5471	1.16337e-08	1.1008e-07	ENSRNOG00000000302			ENSRNOG00000000302	ENSRNOG00000000302	Sesn1	sestrin 1 [Source:RGD Symbol;Acc:1307517]	ARRAYEXPRESS,ENSG
ENSRNOG00000037198	1.58908	2.20058	32.5371	1.16941e-08	1.10582e-07	ENSRNOG00000037198			ENSRNOG00000037198	ENSRNOG00000037198	Usp18	ubiquitin specific peptidase 18 [Source:RGD Symbol;Acc:1359153]	ARRAYEXPRESS,ENSG
ENSRNOG00000002540	1.80706	0.93344	32.5071	1.18761e-08	1.12232e-07	ENSRNOG00000002540			ENSRNOG00000002540	ENSRNOG00000002540	Rhoh	ras homolog family member H [Source:RGD Symbol;Acc:1307623]	ARRAYEXPRESS,ENSG
ENSRNOG00000004863	-0.897018	5.68882	32.4994	1.19232e-08	1.12606e-07	ENSRNOG00000004863			ENSRNOG00000004863	ENSRNOG00000004863	Mpped2	metallophosphoesterase domain containing 2 [Source:RGD Symbol;Acc:735060]	ARRAYEXPRESS,ENSG
ENSRNOG00000021589	-0.85541	5.95381	32.4674	1.21209e-08	1.14401e-07	ENSRNOG00000021589			ENSRNOG00000021589	ENSRNOG00000021589	Nexmif	neurite extension and migration factor [Source:RGD Symbol;Acc:1561931]	ARRAYEXPRESS,ENSG
ENSRNOG00000069635	1.70659	0.923508	32.4646	1.21382e-08	1.14493e-07	ENSRNOG00000069635			ENSRNOG00000069635	ENSRNOG00000069635	Tnfaip8l1	TNF alpha induced protein 8 like 1 [Source:RGD Symbol;Acc:1588574]	ARRAYEXPRESS,ENSG
ENSRNOG00000022428	-0.79246	5.45251	32.4502	1.22286e-08	1.15273e-07	ENSRNOG00000022428			ENSRNOG00000022428	ENSRNOG00000022428	Flrt1	fibronectin leucine rich transmembrane protein 1 [Source:RGD Symbol;Acc:1565152]	ARRAYEXPRESS,ENSG
ENSRNOG00000047143	-0.933203	4.20791	32.4039	1.25236e-08	1.1798e-07	ENSRNOG00000047143			ENSRNOG00000047143	ENSRNOG00000047143	Fkbp1b	FKBP prolyl isomerase 1B [Source:RGD Symbol;Acc:61835]	ARRAYEXPRESS,ENSG
ENSRNOG00000008411	0.894249	4.95078	32.3957	1.25765e-08	1.18403e-07	ENSRNOG00000008411			ENSRNOG00000008411	ENSRNOG00000008411	Sec23b	Sec23 homolog B, COPII coat complex component [Source:RGD Symbol;Acc:1310699]	ARRAYEXPRESS,ENSG
ENSRNOG00000064601	0.831447	5.05577	32.3659	1.27708e-08	1.20157e-07	ENSRNOG00000064601			ENSRNOG00000064601	ENSRNOG00000064601	Mlec	malectin [Source:RGD Symbol;Acc:1307736]	ARRAYEXPRESS,ENSG
ENSRNOG00000019319	0.739693	6.06197	32.3637	1.27852e-08	1.20217e-07	ENSRNOG00000019319			ENSRNOG00000019319	ENSRNOG00000019319	Fchsd2	FCH and double SH3 domains 2 [Source:RGD Symbol;Acc:1304812]	ARRAYEXPRESS,ENSG
ENSRNOG00000055567	1.04179	7.05688	32.3353	1.29734e-08	1.21911e-07	ENSRNOG00000055567			ENSRNOG00000055567	ENSRNOG00000055567	Fmnl2	formin-like 2 [Source:RGD Symbol;Acc:1560248]	ARRAYEXPRESS,ENSG
ENSRNOG00000001704	2.35059	0.597937	32.3243	1.30474e-08	1.22529e-07	ENSRNOG00000001704			ENSRNOG00000001704	ENSRNOG00000001704	Runx1	RUNX family transcription factor 1 [Source:RGD Symbol;Acc:2283]	ARRAYEXPRESS,ENSG
ENSRNOG00000028156	0.807694	4.87164	32.2972	1.32301e-08	1.24167e-07	ENSRNOG00000028156			ENSRNOG00000028156	ENSRNOG00000028156	Pld1	phospholipase D1 [Source:RGD Symbol;Acc:3349]	ARRAYEXPRESS,ENSG
ENSRNOG00000019662	0.945106	3.89785	32.2944	1.32497e-08	1.24274e-07	ENSRNOG00000019662			ENSRNOG00000019662	ENSRNOG00000019662	Tm6sf1	transmembrane 6 superfamily member 1 [Source:RGD Symbol;Acc:1307978]	ARRAYEXPRESS,ENSG
ENSRNOG00000013162	-0.826759	7.1068	32.275	1.33824e-08	1.2544e-07	ENSRNOG00000013162			ENSRNOG00000013162	ENSRNOG00000013162	Zcchc12	zinc finger CCHC-type containing 12 [Source:RGD Symbol;Acc:1359439]	ARRAYEXPRESS,ENSG
ENSRNOG00000010320	-0.814622	7.30718	32.2506	1.35516e-08	1.26946e-07	ENSRNOG00000010320			ENSRNOG00000010320	ENSRNOG00000010320	Efnb3	ephrin B3 [Source:RGD Symbol;Acc:2541]	ARRAYEXPRESS,ENSG
ENSRNOG00000018706	2.07923	-0.204424	32.2347	1.36626e-08	1.27907e-07	ENSRNOG00000018706			ENSRNOG00000018706	ENSRNOG00000018706	Il15ra	interleukin 15 receptor subunit alpha [Source:RGD Symbol;Acc:1305149]	ARRAYEXPRESS,ENSG
ENSRNOG00000003276	0.945601	5.30521	32.2115	1.3827e-08	1.29365e-07	ENSRNOG00000003276			ENSRNOG00000003276	ENSRNOG00000003276	Myo1d	myosin ID [Source:RGD Symbol;Acc:621321]	ARRAYEXPRESS,ENSG
ENSRNOG00000016377	1.87513	0.377078	32.1524	1.42539e-08	1.33276e-07	ENSRNOG00000016377			ENSRNOG00000016377	ENSRNOG00000016377	Cep55	centrosomal protein 55 [Source:RGD Symbol;Acc:1305340]	ARRAYEXPRESS,ENSG
ENSRNOG00000016728	-0.812031	5.00585	32.1489	1.42797e-08	1.33434e-07	ENSRNOG00000016728			ENSRNOG00000016728	ENSRNOG00000016728	Tiam2	TIAM Rac1 associated GEF 2 [Source:RGD Symbol;Acc:2324148]	ARRAYEXPRESS,ENSG
ENSRNOG00000028335	-0.747437	6.25177	32.1396	1.43484e-08	1.33993e-07	ENSRNOG00000028335			ENSRNOG00000028335	ENSRNOG00000028335	Fat4	FAT atypical cadherin 4 [Source:RGD Symbol;Acc:1564291]	ARRAYEXPRESS,ENSG
ENSRNOG00000026036	-0.906367	5.94146	32.1108	1.45623e-08	1.35906e-07	ENSRNOG00000026036			ENSRNOG00000026036	ENSRNOG00000026036	Pdyn	prodynorphin [Source:RGD Symbol;Acc:62054]	ARRAYEXPRESS,ENSG
ENSRNOG00000006689	0.826444	5.09368	32.109	1.4576e-08	1.35949e-07	ENSRNOG00000006689			ENSRNOG00000006689	ENSRNOG00000006689	Chd7	chromodomain helicase DNA binding protein 7 [Source:RGD Symbol;Acc:1311921]	ARRAYEXPRESS,ENSG
ENSRNOG00000018778	-0.695883	7.63045	32.0999	1.46446e-08	1.36504e-07	ENSRNOG00000018778			ENSRNOG00000018778	ENSRNOG00000018778	Cadm1	cell adhesion molecule 1 [Source:RGD Symbol;Acc:1310999]	ARRAYEXPRESS,ENSG
ENSRNOG00000026577	-0.696281	7.40372	32.0683	1.48845e-08	1.38654e-07	ENSRNOG00000026577			ENSRNOG00000026577	ENSRNOG00000026577	Cpne4	copine 4 [Source:RGD Symbol;Acc:1308844]	ARRAYEXPRESS,ENSG
ENSRNOG00000018421	0.949021	3.66357	32.0477	1.50431e-08	1.40045e-07	ENSRNOG00000018421			ENSRNOG00000018421	ENSRNOG00000018421	Aen	apoptosis enhancing nuclease [Source:RGD Symbol;Acc:1305051]	ARRAYEXPRESS,ENSG
ENSRNOG00000031689	2.10287	-0.348879	32.0308	1.51746e-08	1.41182e-07	ENSRNOG00000031689			ENSRNOG00000031689	ENSRNOG00000031689	Trim15	tripartite motif containing 15 [Source:RGD Symbol;Acc:6496746]	ARRAYEXPRESS,ENSG
ENSRNOG00000006003	-0.669224	6.80133	32.0293	1.51868e-08	1.41207e-07	ENSRNOG00000006003			ENSRNOG00000006003	ENSRNOG00000006003	Ctnna2	catenin alpha 2 [Source:RGD Symbol;Acc:1305060]	ARRAYEXPRESS,ENSG
ENSRNOG00000060123	-0.842933	8.0251	32.0167	1.52854e-08	1.42036e-07	ENSRNOG00000060123			ENSRNOG00000060123	ENSRNOG00000060123	Kifc2	kinesin family member C2 [Source:RGD Symbol;Acc:735021]	ARRAYEXPRESS,ENSG
ENSRNOG00000017879	0.760399	6.19211	32.0122	1.53207e-08	1.42275e-07	ENSRNOG00000017879			ENSRNOG00000017879	ENSRNOG00000017879	Gab1	GRB2-associated binding protein 1 [Source:RGD Symbol;Acc:1311085]	ARRAYEXPRESS,ENSG
ENSRNOG00000022784	1.03137	4.0366	31.9977	1.54356e-08	1.43255e-07	ENSRNOG00000022784			ENSRNOG00000022784	ENSRNOG00000022784	Fzd10	frizzled class receptor 10 [Source:RGD Symbol;Acc:1583825]	ARRAYEXPRESS,ENSG
ENSRNOG00000004149	-1.10398	3.02897	31.9446	1.58631e-08	1.47131e-07	ENSRNOG00000004149			ENSRNOG00000004149	ENSRNOG00000004149	Mgat4c	MGAT4 family, member C [Source:RGD Symbol;Acc:1307871]	ARRAYEXPRESS,ENSG
ENSRNOG00000009054	-0.702996	7.92306	31.9293	1.59885e-08	1.48202e-07	ENSRNOG00000009054			ENSRNOG00000009054	ENSRNOG00000009054	Elmod1	ELMO domain containing 1 [Source:RGD Symbol;Acc:1564186]	ARRAYEXPRESS,ENSG
ENSRNOG00000019219	-0.639173	7.73002	31.9142	1.61137e-08	1.4927e-07	ENSRNOG00000019219			ENSRNOG00000019219	ENSRNOG00000019219	Vamp1	vesicle-associated membrane protein 1 [Source:RGD Symbol;Acc:3948]	ARRAYEXPRESS,ENSG
ENSRNOG00000027770	-0.81128	5.4254	31.9089	1.61578e-08	1.49587e-07	ENSRNOG00000027770			ENSRNOG00000027770	ENSRNOG00000027770	Trpm3	transient receptor potential cation channel, subfamily M, member 3 [Source:RGD Symbol;Acc:1304888]	ARRAYEXPRESS,ENSG
ENSRNOG00000007542	-0.686929	8.10668	31.9035	1.62027e-08	1.4991e-07	ENSRNOG00000007542			ENSRNOG00000007542	ENSRNOG00000007542	Scg5	secretogranin V [Source:RGD Symbol;Acc:3669]	ARRAYEXPRESS,ENSG
ENSRNOG00000019629	0.724543	8.98126	31.8591	1.65768e-08	1.53277e-07	ENSRNOG00000019629			ENSRNOG00000019629	ENSRNOG00000019629	Lamp1	lysosomal-associated membrane protein 1 [Source:RGD Symbol;Acc:2989]	ARRAYEXPRESS,ENSG
ENSRNOG00000032813	1.03659	4.56133	31.8519	1.66391e-08	1.53758e-07	ENSRNOG00000032813			ENSRNOG00000032813	ENSRNOG00000032813	Mdc1	mediator of DNA damage checkpoint 1 [Source:RGD Symbol;Acc:1559468]	ARRAYEXPRESS,ENSG
ENSRNOG00000054689	-0.694647	6.21306	31.8296	1.68304e-08	1.5543e-07	ENSRNOG00000054689			ENSRNOG00000054689	ENSRNOG00000054689	Cox7b	cytochrome c oxidase subunit 7B [Source:RGD Symbol;Acc:727789]	ARRAYEXPRESS,ENSG
ENSRNOG00000063332	2.30812	0.34123	31.8279	1.68455e-08	1.55474e-07	ENSRNOG00000063332			ENSRNOG00000063332	ENSRNOG00000063332	ENSRNOG00000063332	None	ARRAYEXPRESS,ENSG,UNIPROT_GN
ENSRNOG00000014936	1.33737	3.41747	31.824	1.68791e-08	1.55688e-07	ENSRNOG00000014936			ENSRNOG00000014936	ENSRNOG00000014936	Ifitm2	interferon induced transmembrane protein 2 [Source:RGD Symbol;Acc:69332]	ARRAYEXPRESS,ENSG
ENSRNOG00000001494	-0.782782	7.73387	31.8069	1.70289e-08	1.56973e-07	ENSRNOG00000001494			ENSRNOG00000001494	ENSRNOG00000001494	Napa	NSF attachment protein alpha [Source:RGD Symbol;Acc:620855]	ARRAYEXPRESS,ENSG
ENSRNOG00000001142	0.834323	4.09141	31.805	1.70457e-08	1.57032e-07	ENSRNOG00000001142			ENSRNOG00000001142	ENSRNOG00000001142	Prkab1	protein kinase AMP-activated non-catalytic subunit beta 1 [Source:RGD Symbol;Acc:71057]	ARRAYEXPRESS,ENSG
ENSRNOG00000002278	1.13877	3.55167	31.7918	1.71617e-08	1.58004e-07	ENSRNOG00000002278			ENSRNOG00000002278	ENSRNOG00000002278	Tec	tec protein tyrosine kinase [Source:RGD Symbol;Acc:620973]	ARRAYEXPRESS,ENSG
ENSRNOG00000015655	0.779424	5.20626	31.7644	1.7405e-08	1.60046e-07	ENSRNOG00000015655			ENSRNOG00000015655	ENSRNOG00000015655	Ptgfrn	prostaglandin F2 receptor inhibitor [Source:RGD Symbol;Acc:3437]	ARRAYEXPRESS,ENSG
ENSRNOG00000007657	-1.10364	5.23845	31.7633	1.74152e-08	1.60046e-07	ENSRNOG00000007657			ENSRNOG00000007657	ENSRNOG00000007657	Col27a1	collagen type XXVII alpha 1 chain [Source:RGD Symbol;Acc:735115]	ARRAYEXPRESS,ENSG
ENSRNOG00000070946	-0.719856	5.67823	31.7633	1.74156e-08	1.60046e-07	ENSRNOG00000070946			ENSRNOG00000070946	ENSRNOG00000070946	Lsm8	LSM8 homolog, U6 small nuclear RNA associated [Source:RGD Symbol;Acc:1308442]	ARRAYEXPRESS,ENSG
ENSRNOG00000000885	-0.97646	5.4753	31.7616	1.74306e-08	1.60086e-07	ENSRNOG00000000885			ENSRNOG00000000885	ENSRNOG00000000885	Auts2	activator of transcription and developmental regulator AUTS2 [Source:RGD Symbol;Acc:2323959]	ARRAYEXPRESS,ENSG
ENSRNOG00000045743	-1.93233	1.47616	31.7345	1.76751e-08	1.62233e-07	ENSRNOG00000045743			ENSRNOG00000045743	ENSRNOG00000045743	Etnppl	ethanolamine-phosphate phospho-lyase [Source:RGD Symbol;Acc:1590098]	ARRAYEXPRESS,ENSG
ENSRNOG00000032297	-0.631781	6.74764	31.7257	1.77556e-08	1.62872e-07	ENSRNOG00000032297			ENSRNOG00000032297	ENSRNOG00000032297	Msmo1	methylsterol monooxygenase 1 [Source:RGD Symbol;Acc:620281]	ARRAYEXPRESS,ENSG
ENSRNOG00000015101	2.41871	-0.175549	31.722	1.77894e-08	1.63082e-07	ENSRNOG00000015101			ENSRNOG00000015101	ENSRNOG00000015101	Mak	male germ cell-associated kinase [Source:RGD Symbol;Acc:3036]	ARRAYEXPRESS,ENSG
ENSRNOG00000003597	-0.703239	8.85501	31.6935	1.80526e-08	1.65385e-07	ENSRNOG00000003597			ENSRNOG00000003597	ENSRNOG00000003597	Tuba4a	tubulin, alpha 4A [Source:RGD Symbol;Acc:1359623]	ARRAYEXPRESS,ENSG
ENSRNOG00000014647	0.887812	4.6881	31.6924	1.80626e-08	1.65385e-07	ENSRNOG00000014647			ENSRNOG00000014647	ENSRNOG00000014647	Cbfb	core-binding factor subunit beta [Source:RGD Symbol;Acc:620493]	ARRAYEXPRESS,ENSG
ENSRNOG00000031506	2.50329	-0.592554	31.6732	1.82426e-08	1.66931e-07	ENSRNOG00000031506			ENSRNOG00000031506	ENSRNOG00000031506	LOC120102993	ferritin light chain 1-like [Source:RGD Symbol;Acc:41253011]	ARRAYEXPRESS,ENSG
ENSRNOG00000002305	-0.906121	6.22114	31.6132	1.88146e-08	1.7206e-07	ENSRNOG00000002305			ENSRNOG00000002305	ENSRNOG00000002305	Slc15a2	solute carrier family 15 member 2 [Source:RGD Symbol;Acc:61972]	ARRAYEXPRESS,ENSG
ENSRNOG00000007900	-0.966243	4.88412	31.5991	1.89518e-08	1.7321e-07	ENSRNOG00000007900			ENSRNOG00000007900	ENSRNOG00000007900	Tspan33	tetraspanin 33 [Source:RGD Symbol;Acc:1560915]	ARRAYEXPRESS,ENSG
ENSRNOG00000009862	-0.815087	9.9004	31.5968	1.89742e-08	1.73309e-07	ENSRNOG00000009862			ENSRNOG00000009862	ENSRNOG00000009862	Olfm1	olfactomedin 1 [Source:RGD Symbol;Acc:620320]	ARRAYEXPRESS,ENSG
ENSRNOG00000013589	-0.826472	6.93271	31.5891	1.90498e-08	1.73893e-07	ENSRNOG00000013589			ENSRNOG00000013589	ENSRNOG00000013589	Cxcl12	C-X-C motif chemokine ligand 12 [Source:RGD Symbol;Acc:3651]	ARRAYEXPRESS,ENSG
ENSRNOG00000002514	0.80927	4.19839	31.587	1.90699e-08	1.73971e-07	ENSRNOG00000002514			ENSRNOG00000002514	ENSRNOG00000002514	Ccdc93	coiled-coil domain containing 93 [Source:RGD Symbol;Acc:1560504]	ARRAYEXPRESS,ENSG
ENSRNOG00000013248	0.836793	5.69116	31.5799	1.91401e-08	1.74505e-07	ENSRNOG00000013248			ENSRNOG00000013248	ENSRNOG00000013248	Wwc2	WW and C2 domain containing 2 [Source:RGD Symbol;Acc:1559427]	ARRAYEXPRESS,ENSG
ENSRNOG00000030269	-0.714805	8.45409	31.5752	1.91866e-08	1.74823e-07	ENSRNOG00000030269			ENSRNOG00000030269	ENSRNOG00000030269	Atp2b2	ATPase plasma membrane Ca2+ transporting 2 [Source:RGD Symbol;Acc:2176]	ARRAYEXPRESS,ENSG
ENSRNOG00000031760	1.28565	3.12762	31.5682	1.92555e-08	1.75344e-07	ENSRNOG00000031760			ENSRNOG00000031760	ENSRNOG00000031760	Fmn1	formin 1 [Source:RGD Symbol;Acc:1306349]	ARRAYEXPRESS,ENSG
ENSRNOG00000009848	1.40589	2.0224	31.5469	1.9468e-08	1.77172e-07	ENSRNOG00000009848			ENSRNOG00000009848	ENSRNOG00000009848	Il18	interleukin 18 [Source:RGD Symbol;Acc:2889]	ARRAYEXPRESS,ENSG
ENSRNOG00000004147	0.826628	7.15618	31.5356	1.95821e-08	1.78102e-07	ENSRNOG00000004147			ENSRNOG00000004147	ENSRNOG00000004147	Abca8a	ATP-binding cassette, subfamily A (ABC1), member 8a [Source:RGD Symbol;Acc:1307333]	ARRAYEXPRESS,ENSG
ENSRNOG00000057996	-1.01261	6.72599	31.5045	1.98983e-08	1.80869e-07	ENSRNOG00000057996			ENSRNOG00000057996	ENSRNOG00000057996	Phactr3	phosphatase and actin regulator 3 [Source:RGD Symbol;Acc:1303029]	ARRAYEXPRESS,ENSG
ENSRNOG00000001679	-3.11181	-1.38379	31.5003	1.99411e-08	1.81148e-07	ENSRNOG00000001679			ENSRNOG00000001679	ENSRNOG00000001679	Gabrr3	gamma-aminobutyric acid type A receptor subunit rho3 [Source:RGD Symbol;Acc:621564]	ARRAYEXPRESS,ENSG
ENSRNOG00000033153	1.77039	1.25833	31.4885	2.00629e-08	1.82144e-07	ENSRNOG00000033153			ENSRNOG00000033153	ENSRNOG00000033153	Sfn	stratifin [Source:RGD Symbol;Acc:1304729]	ARRAYEXPRESS,ENSG
ENSRNOG00000016356	-0.674889	8.00996	31.4844	2.01049e-08	1.82414e-07	ENSRNOG00000016356			ENSRNOG00000016356	ENSRNOG00000016356	Got1	glutamic-oxaloacetic transaminase 1 [Source:RGD Symbol;Acc:2721]	ARRAYEXPRESS,ENSG
ENSRNOG00000024322	-0.648425	6.83622	31.4806	2.01442e-08	1.82661e-07	ENSRNOG00000024322			ENSRNOG00000024322	ENSRNOG00000024322	Shroom2	shroom family member 2 [Source:RGD Symbol;Acc:1565163]	ARRAYEXPRESS,ENSG
ENSRNOG00000014461	1.0254	3.7553	31.4462	2.05038e-08	1.8581e-07	ENSRNOG00000014461			ENSRNOG00000014461	ENSRNOG00000014461	Galns	galactosamine (N-acetyl)-6-sulfatase [Source:RGD Symbol;Acc:1565391]	ARRAYEXPRESS,ENSG
ENSRNOG00000001516	-0.720053	8.5098	31.4406	2.05639e-08	1.86242e-07	ENSRNOG00000001516			ENSRNOG00000001516	ENSRNOG00000001516	Rapgef4	Rap guanine nucleotide exchange factor 4 [Source:RGD Symbol;Acc:621886]	ARRAYEXPRESS,ENSG
ENSRNOG00000013658	-0.819587	8.41527	31.4315	2.06605e-08	1.87003e-07	ENSRNOG00000013658			ENSRNOG00000013658	ENSRNOG00000013658	Nefl	neurofilament light chain [Source:RGD Symbol;Acc:621458]	ARRAYEXPRESS,ENSG
ENSRNOG00000007663	0.675033	8.23721	31.3915	2.10904e-08	1.90779e-07	ENSRNOG00000007663			ENSRNOG00000007663	ENSRNOG00000007663	Rps6	ribosomal protein S6 [Source:RGD Symbol;Acc:3602]	ARRAYEXPRESS,ENSG
ENSRNOG00000010784	-0.741807	8.63397	31.3855	2.11558e-08	1.91256e-07	ENSRNOG00000010784			ENSRNOG00000010784	ENSRNOG00000010784	Scg3	secretogranin III [Source:RGD Symbol;Acc:621209]	ARRAYEXPRESS,ENSG
ENSRNOG00000017319	0.741376	5.81081	31.379	2.12265e-08	1.91779e-07	ENSRNOG00000017319			ENSRNOG00000017319	ENSRNOG00000017319	Mertk	MER proto-oncogene, tyrosine kinase [Source:RGD Symbol;Acc:69283]	ARRAYEXPRESS,ENSG
ENSRNOG00000010555	-0.843421	9.03337	31.3434	2.16196e-08	1.95214e-07	ENSRNOG00000010555			ENSRNOG00000010555	ENSRNOG00000010555	Phyhip	phytanoyl-CoA 2-hydroxylase interacting protein [Source:RGD Symbol;Acc:1305790]	ARRAYEXPRESS,ENSG
ENSRNOG00000028627	-1.35203	2.06201	31.3411	2.16449e-08	1.95325e-07	ENSRNOG00000028627			ENSRNOG00000028627	ENSRNOG00000028627	Hmcn1	hemicentin 1 [Source:RGD Symbol;Acc:1564772]	ARRAYEXPRESS,ENSG
ENSRNOG00000014290	-0.778685	5.94819	31.3382	2.1677e-08	1.95497e-07	ENSRNOG00000014290			ENSRNOG00000014290	ENSRNOG00000014290	Grm1	glutamate metabotropic receptor 1 [Source:RGD Symbol;Acc:2742]	ARRAYEXPRESS,ENSG
ENSRNOG00000000906	-1.09641	2.81561	31.3305	2.17631e-08	1.96155e-07	ENSRNOG00000000906			ENSRNOG00000000906	ENSRNOG00000000906	Medag	mesenteric estrogen-dependent adipogenesis [Source:RGD Symbol;Acc:1307396]	ARRAYEXPRESS,ENSG
ENSRNOG00000012016	0.720804	6.45759	31.3095	2.2e-08	1.98171e-07	ENSRNOG00000012016			ENSRNOG00000012016	ENSRNOG00000012016	Npc1	NPC intracellular cholesterol transporter 1 [Source:RGD Symbol;Acc:628693]	ARRAYEXPRESS,ENSG
ENSRNOG00000038955	1.65156	1.067	31.2984	2.21257e-08	1.99184e-07	ENSRNOG00000038955			ENSRNOG00000038955	ENSRNOG00000038955	MGC105567	similar to cDNA sequence BC023105 [Source:RGD Symbol;Acc:1565797]	ARRAYEXPRESS,ENSG
ENSRNOG00000031916	1.18455	2.22749	31.2909	2.22123e-08	1.99844e-07	ENSRNOG00000031916			ENSRNOG00000031916	ENSRNOG00000031916	Timeless	timeless circadian regulator [Source:RGD Symbol;Acc:620939]	ARRAYEXPRESS,ENSG
ENSRNOG00000030183	1.13651	2.74275	31.2791	2.23476e-08	2.00941e-07	ENSRNOG00000030183			ENSRNOG00000030183	ENSRNOG00000030183	Plod2	procollagen lysine, 2-oxoglutarate 5-dioxygenase 2 [Source:RGD Symbol;Acc:3353]	ARRAYEXPRESS,ENSG
ENSRNOG00000065338	-1.16714	3.943	31.254	2.26382e-08	2.03432e-07	ENSRNOG00000065338			ENSRNOG00000065338	ENSRNOG00000065338	ENSRNOG00000065338	None	ARRAYEXPRESS,ENSG,UNIPROT_GN
ENSRNOG00000014793	1.26912	2.18521	31.2516	2.26656e-08	2.03557e-07	ENSRNOG00000014793			ENSRNOG00000014793	ENSRNOG00000014793	Gpr149	G protein-coupled receptor 149 [Source:RGD Symbol;Acc:619890]	ARRAYEXPRESS,ENSG
ENSRNOG00000006368	-0.751132	6.60079	31.1876	2.34258e-08	2.10258e-07	ENSRNOG00000006368			ENSRNOG00000006368	ENSRNOG00000006368	Lrrn3	leucine rich repeat neuronal 3 [Source:RGD Symbol;Acc:71066]	ARRAYEXPRESS,ENSG
ENSRNOG00000033617	-1.25364	2.6883	31.1836	2.3474e-08	2.10564e-07	ENSRNOG00000033617			ENSRNOG00000033617	ENSRNOG00000033617	Krt26	keratin 26 [Source:RGD Symbol;Acc:1303322]	ARRAYEXPRESS,ENSG
ENSRNOG00000019711	-0.719427	5.38347	31.1666	2.36808e-08	2.12292e-07	ENSRNOG00000019711			ENSRNOG00000019711	ENSRNOG00000019711	Isoc1	isochorismatase domain containing 1 [Source:RGD Symbol;Acc:1307632]	ARRAYEXPRESS,ENSG
ENSRNOG00000051408	1.0124	5.56367	31.1329	2.40947e-08	2.15874e-07	ENSRNOG00000051408			ENSRNOG00000051408	ENSRNOG00000051408	Magt1	magnesium transporter 1 [Source:RGD Symbol;Acc:620094]	ARRAYEXPRESS,ENSG
ENSRNOG00000011648	3.3212	2.26447	31.1257	2.41846e-08	2.1655e-07	ENSRNOG00000011648			ENSRNOG00000011648	ENSRNOG00000011648	Aqp1	aquaporin 1 [Source:RGD Symbol;Acc:2141]	ARRAYEXPRESS,ENSG
ENSRNOG00000022893	-0.820755	7.9178	31.0911	2.46196e-08	2.20314e-07	ENSRNOG00000022893			ENSRNOG00000022893	ENSRNOG00000022893	Rimbp2	RIMS binding protein 2 [Source:RGD Symbol;Acc:708533]	ARRAYEXPRESS,ENSG
ENSRNOG00000016029	0.877867	6.48174	31.0768	2.48016e-08	2.2181e-07	ENSRNOG00000016029			ENSRNOG00000016029	ENSRNOG00000016029	Rb1	RB transcriptional corepressor 1 [Source:RGD Symbol;Acc:3540]	ARRAYEXPRESS,ENSG
ENSRNOG00000061650	1.14824	3.50417	31.0742	2.48353e-08	2.2198e-07	ENSRNOG00000061650			ENSRNOG00000061650	ENSRNOG00000061650	Cdhr4	cadherin-related family member 4 [Source:RGD Symbol;Acc:1306603]	ARRAYEXPRESS,ENSG
ENSRNOG00000053055	-3.02709	1.63369	31.0444	2.52196e-08	2.2528e-07	ENSRNOG00000053055			ENSRNOG00000053055	ENSRNOG00000053055	Otop3	otopetrin 3 [Source:RGD Symbol;Acc:1306663]	ARRAYEXPRESS,ENSG
ENSRNOG00000019926	-1.17941	2.73835	31.0306	2.53993e-08	2.2675e-07	ENSRNOG00000019926			ENSRNOG00000019926	ENSRNOG00000019926	Ramp1	receptor activity modifying protein 1 [Source:RGD Symbol;Acc:61870]	ARRAYEXPRESS,ENSG
ENSRNOG00000018198	-0.664784	6.62518	30.9846	2.60086e-08	2.32052e-07	ENSRNOG00000018198			ENSRNOG00000018198	ENSRNOG00000018198	Dapk1	death associated protein kinase 1 [Source:RGD Symbol;Acc:1311629]	ARRAYEXPRESS,ENSG
ENSRNOG00000065110	1.96626	0.82758	30.9437	2.65622e-08	2.3685e-07	ENSRNOG00000065110			ENSRNOG00000065110	ENSRNOG00000065110	ENSRNOG00000065110	None	ARRAYEXPRESS,ENSG,UNIPROT_GN
ENSRNOG00000067416	-0.673993	7.09396	30.9357	2.66715e-08	2.37684e-07	ENSRNOG00000067416			ENSRNOG00000067416	ENSRNOG00000067416	Kcnd2	potassium voltage-gated channel subfamily D member 2 [Source:RGD Symbol;Acc:68393]	ARRAYEXPRESS,ENSG
ENSRNOG00000008936	1.59871	0.78977	30.9342	2.66933e-08	2.37737e-07	ENSRNOG00000008936			ENSRNOG00000008936	ENSRNOG00000008936	Map3k6	mitogen-activated protein kinase kinase kinase 6 [Source:RGD Symbol;Acc:1304625]	ARRAYEXPRESS,ENSG
ENSRNOG00000009605	0.766559	5.25006	30.9178	2.69195e-08	2.39584e-07	ENSRNOG00000009605			ENSRNOG00000009605	ENSRNOG00000009605	Tfe3	transcription factor binding to IGHM enhancer 3 [Source:RGD Symbol;Acc:1559642]	ARRAYEXPRESS,ENSG
ENSRNOG00000029441	-0.692254	8.43299	30.9168	2.69326e-08	2.39584e-07	ENSRNOG00000029441			ENSRNOG00000029441	ENSRNOG00000029441	Klhl2	kelch-like family member 2 [Source:RGD Symbol;Acc:1306388]	ARRAYEXPRESS,ENSG
ENSRNOG00000012181	-0.821642	6.27831	30.9124	2.69939e-08	2.39987e-07	ENSRNOG00000012181			ENSRNOG00000012181	ENSRNOG00000012181	Lpl	lipoprotein lipase [Source:RGD Symbol;Acc:3017]	ARRAYEXPRESS,ENSG
ENSRNOG00000017231	0.729914	6.12264	30.9071	2.7068e-08	2.40503e-07	ENSRNOG00000017231			ENSRNOG00000017231	ENSRNOG00000017231	Adam9	ADAM metallopeptidase domain 9 [Source:RGD Symbol;Acc:621473]	ARRAYEXPRESS,ENSG
ENSRNOG00000055716	2.13776	1.77901	30.8781	2.7475e-08	2.43975e-07	ENSRNOG00000055716			ENSRNOG00000055716	ENSRNOG00000055716	Oscar	osteoclast associated Ig-like receptor [Source:RGD Symbol;Acc:1559897]	ARRAYEXPRESS,ENSG
ENSRNOG00000027259	1.10608	3.22867	30.8599	2.77346e-08	2.46135e-07	ENSRNOG00000027259			ENSRNOG00000027259	ENSRNOG00000027259	Faxdc2	fatty acid hydroxylase domain containing 2 [Source:RGD Symbol;Acc:1586284]	ARRAYEXPRESS,ENSG
ENSRNOG00000012151	1.39482	2.22376	30.8578	2.77638e-08	2.46248e-07	ENSRNOG00000012151			ENSRNOG00000012151	ENSRNOG00000012151	Itpripl1	ITPRIP like 1 [Source:RGD Symbol;Acc:1564158]	ARRAYEXPRESS,ENSG
ENSRNOG00000000692	1.45791	1.60621	30.8304	2.81596e-08	2.49611e-07	ENSRNOG00000000692			ENSRNOG00000000692	ENSRNOG00000000692	Ung	uracil-DNA glycosylase [Source:RGD Symbol;Acc:1307200]	ARRAYEXPRESS,ENSG
ENSRNOG00000005865	0.728538	6.14392	30.789	2.87665e-08	2.5484e-07	ENSRNOG00000005865			ENSRNOG00000005865	ENSRNOG00000005865	Itprid2	ITPR interacting domain containing 2 [Source:RGD Symbol;Acc:1310767]	ARRAYEXPRESS,ENSG
ENSRNOG00000053061	-0.782548	4.64354	30.755	2.9275e-08	2.59192e-07	ENSRNOG00000053061			ENSRNOG00000053061	ENSRNOG00000053061	Ubl4a	ubiquitin-like 4A [Source:RGD Symbol;Acc:1563983]	ARRAYEXPRESS,ENSG
ENSRNOG00000008000	-0.733007	7.06531	30.7321	2.96228e-08	2.62116e-07	ENSRNOG00000008000			ENSRNOG00000008000	ENSRNOG00000008000	Syt13	synaptotagmin 13 [Source:RGD Symbol;Acc:621877]	ARRAYEXPRESS,ENSG
ENSRNOG00000006926	3.34808	-0.285192	30.7177	2.98424e-08	2.63904e-07	ENSRNOG00000006926			ENSRNOG00000006926	ENSRNOG00000006926	Atp6v0d2	ATPase H+ transporting V0 subunit D2 [Source:RGD Symbol;Acc:1306900]	ARRAYEXPRESS,ENSG
ENSRNOG00000050767	-0.663373	7.22299	30.7096	2.99683e-08	2.64861e-07	ENSRNOG00000050767			ENSRNOG00000050767	ENSRNOG00000050767	Nrn1	neuritin 1 [Source:RGD Symbol;Acc:621586]	ARRAYEXPRESS,ENSG
ENSRNOG00000021553	0.991466	3.50244	30.6851	3.0348e-08	2.68059e-07	ENSRNOG00000021553			ENSRNOG00000021553	ENSRNOG00000021553	Nckap5	NCK-associated protein 5 [Source:RGD Symbol;Acc:1564507]	ARRAYEXPRESS,ENSG
ENSRNOG00000017146	1.20416	3.18726	30.6676	3.06234e-08	2.70333e-07	ENSRNOG00000017146			ENSRNOG00000017146	ENSRNOG00000017146	Nfatc1	nuclear factor of activated T-cells 1 [Source:RGD Symbol;Acc:2319357]	ARRAYEXPRESS,ENSG
ENSRNOG00000003908	1.06112	3.77428	30.6463	3.09615e-08	2.73157e-07	ENSRNOG00000003908			ENSRNOG00000003908	ENSRNOG00000003908	Cep128	centrosomal protein 128 [Source:RGD Symbol;Acc:1595693]	ARRAYEXPRESS,ENSG
ENSRNOG00000026091	1.43137	1.45447	30.6381	3.10935e-08	2.7416e-07	ENSRNOG00000026091			ENSRNOG00000026091	ENSRNOG00000026091	Slc10a4	solute carrier family 10, member 4 [Source:RGD Symbol;Acc:1309536]	ARRAYEXPRESS,ENSG
ENSRNOG00000020088	-0.962906	5.40331	30.6351	3.11416e-08	2.74423e-07	ENSRNOG00000020088			ENSRNOG00000020088	ENSRNOG00000020088	Klhl26	kelch-like family member 26 [Source:RGD Symbol;Acc:1312034]	ARRAYEXPRESS,ENSG
ENSRNOG00000015840	0.688193	6.35153	30.6261	3.1286e-08	2.75533e-07	ENSRNOG00000015840			ENSRNOG00000015840	ENSRNOG00000015840	Hsd17b4	hydroxysteroid (17-beta) dehydrogenase 4 [Source:RGD Symbol;Acc:621806]	ARRAYEXPRESS,ENSG
ENSRNOG00000018603	1.02792	4.80418	30.6208	3.13719e-08	2.76128e-07	ENSRNOG00000018603			ENSRNOG00000018603	ENSRNOG00000018603	Carns1	carnosine synthase 1 [Source:RGD Symbol;Acc:1308234]	ARRAYEXPRESS,ENSG
ENSRNOG00000025074	3.7273	-2.08463	30.6195	3.13919e-08	2.76142e-07	ENSRNOG00000025074			ENSRNOG00000025074	ENSRNOG00000025074	Fgg	fibrinogen gamma chain [Source:RGD Symbol;Acc:2613]	ARRAYEXPRESS,ENSG
ENSRNOG00000008615	-0.725886	7.85351	30.5939	3.18099e-08	2.7955e-07	ENSRNOG00000008615			ENSRNOG00000008615	ENSRNOG00000008615	Mal2	mal, T-cell differentiation protein 2 [Source:RGD Symbol;Acc:735066]	ARRAYEXPRESS,ENSG
ENSRNOG00000013914	1.90047	0.018863	30.5934	3.18166e-08	2.7955e-07	ENSRNOG00000013914			ENSRNOG00000013914	ENSRNOG00000013914	Gpr132	G protein-coupled receptor 132 [Source:RGD Symbol;Acc:1310817]	ARRAYEXPRESS,ENSG
ENSRNOG00000018576	1.51285	1.23105	30.5803	3.20328e-08	2.81285e-07	ENSRNOG00000018576			ENSRNOG00000018576	ENSRNOG00000018576	Rcan3	RCAN family member 3 [Source:RGD Symbol;Acc:1311826]	ARRAYEXPRESS,ENSG
ENSRNOG00000024832	-0.668518	7.48608	30.5574	3.2414e-08	2.84466e-07	ENSRNOG00000024832			ENSRNOG00000024832	ENSRNOG00000024832	Gpr158	G protein-coupled receptor 158 [Source:RGD Symbol;Acc:1305841]	ARRAYEXPRESS,ENSG
ENSRNOG00000007048	0.713871	7.33097	30.5411	3.2686e-08	2.86686e-07	ENSRNOG00000007048			ENSRNOG00000007048	ENSRNOG00000007048	Rap1b	RAP1B, member of RAS oncogene family [Source:RGD Symbol;Acc:620577]	ARRAYEXPRESS,ENSG
ENSRNOG00000018304	0.744916	6.87174	30.5227	3.29984e-08	2.89256e-07	ENSRNOG00000018304			ENSRNOG00000018304	ENSRNOG00000018304	Lars1	leucyl-tRNA synthetase 1 [Source:RGD Symbol;Acc:1304962]	ARRAYEXPRESS,ENSG
ENSRNOG00000002827	-0.736063	8.36104	30.4762	3.37981e-08	2.96093e-07	ENSRNOG00000002827			ENSRNOG00000002827	ENSRNOG00000002827	Rbfox1	RNA binding fox-1 homolog 1 [Source:RGD Symbol;Acc:1311210]	ARRAYEXPRESS,ENSG
ENSRNOG00000024728	1.21617	2.80359	30.4586	3.41063e-08	2.98619e-07	ENSRNOG00000024728			ENSRNOG00000024728	ENSRNOG00000024728	Arhgap22	Rho GTPase activating protein 22 [Source:RGD Symbol;Acc:1307237]	ARRAYEXPRESS,ENSG
ENSRNOG00000025338	0.732508	5.26924	30.4417	3.44049e-08	3.01058e-07	ENSRNOG00000025338			ENSRNOG00000025338	ENSRNOG00000025338	Msi2	musashi RNA-binding protein 2 [Source:RGD Symbol;Acc:1560397]	ARRAYEXPRESS,ENSG
ENSRNOG00000017568	-0.687998	6.44783	30.3933	3.52744e-08	3.08487e-07	ENSRNOG00000017568			ENSRNOG00000017568	ENSRNOG00000017568	Rit2	Ras-like without CAAX 2 [Source:RGD Symbol;Acc:1307654]	ARRAYEXPRESS,ENSG
ENSRNOG00000016541	-0.688986	9.78301	30.3772	3.55689e-08	3.10881e-07	ENSRNOG00000016541			ENSRNOG00000016541	ENSRNOG00000016541	Enc1	ectodermal-neural cortex 1 [Source:RGD Symbol;Acc:1303152]	ARRAYEXPRESS,ENSG
ENSRNOG00000025110	-1.21418	4.40331	30.317	3.66898e-08	3.20491e-07	ENSRNOG00000025110			ENSRNOG00000025110	ENSRNOG00000025110	Vwa3a	von Willebrand factor A domain containing 3A [Source:RGD Symbol;Acc:1311670]	ARRAYEXPRESS,ENSG
ENSRNOG00000024390	2.19853	-0.391265	30.3002	3.70094e-08	3.23095e-07	ENSRNOG00000024390			ENSRNOG00000024390	ENSRNOG00000024390	Osm	oncostatin M [Source:RGD Symbol;Acc:1585012]	ARRAYEXPRESS,ENSG
ENSRNOG00000067120	0.645418	8.36142	30.2769	3.74568e-08	3.26811e-07	ENSRNOG00000067120			ENSRNOG00000067120	ENSRNOG00000067120	Paqr8	progestin and adipoQ receptor family member 8 [Source:RGD Symbol;Acc:1311710]	ARRAYEXPRESS,ENSG
ENSRNOG00000031202	3.22048	-1.86155	30.2751	3.749e-08	3.2691e-07	ENSRNOG00000031202			ENSRNOG00000031202	ENSRNOG00000031202	Trim30c	tripartite motif-containing 30C [Source:RGD Symbol;Acc:1566132]	ARRAYEXPRESS,ENSG
ENSRNOG00000015495	1.39421	1.5984	30.2568	3.78464e-08	3.29812e-07	ENSRNOG00000015495			ENSRNOG00000015495	ENSRNOG00000015495	Slc25a37	solute carrier family 25 member 37 [Source:RGD Symbol;Acc:1359361]	ARRAYEXPRESS,ENSG
ENSRNOG00000021693	0.923508	3.37853	30.2557	3.78668e-08	3.29812e-07	ENSRNOG00000021693			ENSRNOG00000021693	ENSRNOG00000021693	Fam149a	family with sequence similarity 149, member A [Source:RGD Symbol;Acc:1586153]	ARRAYEXPRESS,ENSG
ENSRNOG00000014775	-0.707405	5.32927	30.2444	3.80883e-08	3.31549e-07	ENSRNOG00000014775			ENSRNOG00000014775	ENSRNOG00000014775	Nol4	nucleolar protein 4 [Source:RGD Symbol;Acc:1310663]	ARRAYEXPRESS,ENSG
ENSRNOG00000008716	-0.672799	6.6975	30.1845	3.9283e-08	3.4175e-07	ENSRNOG00000008716			ENSRNOG00000008716	ENSRNOG00000008716	Nefh	neurofilament heavy chain [Source:RGD Symbol;Acc:3159]	ARRAYEXPRESS,ENSG
ENSRNOG00000052469	0.762925	5.76126	30.1589	3.98063e-08	3.46103e-07	ENSRNOG00000052469			ENSRNOG00000052469	ENSRNOG00000052469	Bmpr1a	bone morphogenetic protein receptor type 1A [Source:RGD Symbol;Acc:70989]	ARRAYEXPRESS,ENSG
ENSRNOG00000051915	0.705064	5.62169	30.142	4.0155e-08	3.48932e-07	ENSRNOG00000051915			ENSRNOG00000051915	ENSRNOG00000051915	Spred3	sprouty-related, EVH1 domain containing 3 [Source:RGD Symbol;Acc:1311713]	ARRAYEXPRESS,ENSG
ENSRNOG00000057703	-0.722281	7.73719	30.1218	4.05752e-08	3.5238e-07	ENSRNOG00000057703			ENSRNOG00000057703	ENSRNOG00000057703	Cabp7	calcium binding protein 7 [Source:RGD Symbol;Acc:1359269]	ARRAYEXPRESS,ENSG
ENSRNOG00000050974	3.04107	-1.57771	30.0799	4.14615e-08	3.59868e-07	ENSRNOG00000050974			ENSRNOG00000050974	ENSRNOG00000050974	Cd300c2	CD300C molecule 2 [Source:RGD Symbol;Acc:1561778]	ARRAYEXPRESS,ENSG
ENSRNOG00000008595	1.1891	2.31709	30.0574	4.19435e-08	3.63842e-07	ENSRNOG00000008595			ENSRNOG00000008595	ENSRNOG00000008595	Ttc12	tetratricopeptide repeat domain 12 [Source:RGD Symbol;Acc:1303264]	ARRAYEXPRESS,ENSG
ENSRNOG00000029810	1.16289	3.85365	30.0211	4.27364e-08	3.70506e-07	ENSRNOG00000029810			ENSRNOG00000029810	ENSRNOG00000029810	Tspan4	tetraspanin 4 [Source:RGD Symbol;Acc:1305810]	ARRAYEXPRESS,ENSG
ENSRNOG00000054157	-0.781238	6.23628	30.0018	4.31644e-08	3.74e-07	ENSRNOG00000054157			ENSRNOG00000054157	ENSRNOG00000054157	Nadk2	NAD kinase 2, mitochondrial [Source:RGD Symbol;Acc:1306809]	ARRAYEXPRESS,ENSG
ENSRNOG00000019730	0.721166	5.99009	29.9986	4.32361e-08	3.74405e-07	ENSRNOG00000019730			ENSRNOG00000019730	ENSRNOG00000019730	Inppl1	inositol polyphosphate phosphatase-like 1 [Source:RGD Symbol;Acc:68396]	ARRAYEXPRESS,ENSG
ENSRNOG00000039596	1.87665	0.495957	29.9819	4.36099e-08	3.77424e-07	ENSRNOG00000039596			ENSRNOG00000039596	ENSRNOG00000039596	Prob1	proline-rich basic protein 1 [Source:RGD Symbol;Acc:1594845]	ARRAYEXPRESS,ENSG
ENSRNOG00000007091	-0.730947	6.71005	29.9776	4.37072e-08	3.78049e-07	ENSRNOG00000007091			ENSRNOG00000007091	ENSRNOG00000007091	Ly6e	lymphocyte antigen 6 family member E [Source:RGD Symbol;Acc:1565342]	ARRAYEXPRESS,ENSG
ENSRNOG00000009203	3.09893	-1.81157	29.9206	4.50098e-08	3.89091e-07	ENSRNOG00000009203			ENSRNOG00000009203	ENSRNOG00000009203	C8h11orf97	similar to human chromosome 11 open reading frame 97 [Source:RGD Symbol;Acc:1561795]	ARRAYEXPRESS,ENSG
ENSRNOG00000019659	0.795791	4.93815	29.9152	4.51358e-08	3.89956e-07	ENSRNOG00000019659			ENSRNOG00000019659	ENSRNOG00000019659	Aspa	aspartoacylase [Source:RGD Symbol;Acc:621693]	ARRAYEXPRESS,ENSG
ENSRNOG00000016872	-0.78316	8.80844	29.9074	4.53174e-08	3.91299e-07	ENSRNOG00000016872			ENSRNOG00000016872	ENSRNOG00000016872	Plppr4	phospholipid phosphatase related 4 [Source:RGD Symbol;Acc:727806]	ARRAYEXPRESS,ENSG
ENSRNOG00000016949	-0.829156	4.22211	29.8902	4.57226e-08	3.94571e-07	ENSRNOG00000016949			ENSRNOG00000016949	ENSRNOG00000016949	Slc25a33	solute carrier family 25 member 33 [Source:RGD Symbol;Acc:1583942]	ARRAYEXPRESS,ENSG
ENSRNOG00000001707	-0.747833	5.20571	29.8775	4.60225e-08	3.96931e-07	ENSRNOG00000001707			ENSRNOG00000001707	ENSRNOG00000001707	Vwa5b2	von Willebrand factor A domain containing 5B2 [Source:RGD Symbol;Acc:1564491]	ARRAYEXPRESS,ENSG
ENSRNOG00000059538	1.2094	5.42872	29.8634	4.63581e-08	3.99596e-07	ENSRNOG00000059538			ENSRNOG00000059538	ENSRNOG00000059538	Clec2g	C-type lectin domain family 2, member G [Source:RGD Symbol;Acc:1563148]	ARRAYEXPRESS,ENSG
ENSRNOG00000012815	-0.692121	5.94309	29.8294	4.71792e-08	4.0644e-07	ENSRNOG00000012815			ENSRNOG00000012815	ENSRNOG00000012815	Chst10	carbohydrate sulfotransferase 10 [Source:RGD Symbol;Acc:621216]	ARRAYEXPRESS,ENSG
ENSRNOG00000017872	-1.31514	3.665	29.7878	4.82005e-08	4.15e-07	ENSRNOG00000017872			ENSRNOG00000017872	ENSRNOG00000017872	LOC120099971	aldehyde dehydrogenase family 3 member B3 [Source:RGD Symbol;Acc:41285163]	ARRAYEXPRESS,ENSG
ENSRNOG00000048273	1.39773	7.70391	29.7743	4.85382e-08	4.17668e-07	ENSRNOG00000048273			ENSRNOG00000048273	ENSRNOG00000048273	Apod	apolipoprotein D [Source:RGD Symbol;Acc:2137]	ARRAYEXPRESS,ENSG
ENSRNOG00000033206	0.910006	5.32729	29.752	4.91012e-08	4.2227e-07	ENSRNOG00000033206			ENSRNOG00000033206	ENSRNOG00000033206	Entpd5	ectonucleoside triphosphate diphosphohydrolase 5 [Source:RGD Symbol;Acc:735219]	ARRAYEXPRESS,ENSG
ENSRNOG00000000186	-1.27075	4.98993	29.7392	4.94253e-08	4.24814e-07	ENSRNOG00000000186			ENSRNOG00000000186	ENSRNOG00000000186	Tst	thiosulfate sulfurtransferase [Source:RGD Symbol;Acc:3913]	ARRAYEXPRESS,ENSG
ENSRNOG00000005592	-0.65942	6.61628	29.7106	5.01603e-08	4.30885e-07	ENSRNOG00000005592			ENSRNOG00000005592	ENSRNOG00000005592	Brinp2	BMP/retinoic acid inducible neural specific 2 [Source:RGD Symbol;Acc:708419]	ARRAYEXPRESS,ENSG
ENSRNOG00000037449	1.22286	2.62354	29.7073	5.02462e-08	4.31376e-07	ENSRNOG00000037449			ENSRNOG00000037449	ENSRNOG00000037449	Pole	DNA polymerase epsilon, catalytic subunit [Source:RGD Symbol;Acc:1594540]	ARRAYEXPRESS,ENSG
ENSRNOG00000013072	-0.736692	7.72794	29.6978	5.04916e-08	4.33235e-07	ENSRNOG00000013072			ENSRNOG00000013072	ENSRNOG00000013072	Plxna4	plexin A4 [Source:RGD Symbol;Acc:1308074]	ARRAYEXPRESS,ENSG
ENSRNOG00000008190	0.72662	5.34487	29.6918	5.0649e-08	4.34337e-07	ENSRNOG00000008190			ENSRNOG00000008190	ENSRNOG00000008190	Pnpla7	patatin-like phospholipase domain containing 7 [Source:RGD Symbol;Acc:708466]	ARRAYEXPRESS,ENSG
ENSRNOG00000020339	-1.14748	6.88499	29.6827	5.08869e-08	4.36128e-07	ENSRNOG00000020339			ENSRNOG00000020339	ENSRNOG00000020339	Neurl1	neuralized E3 ubiquitin protein ligase 1 [Source:RGD Symbol;Acc:1307021]	ARRAYEXPRESS,ENSG
ENSRNOG00000021108	2.34107	-0.211909	29.6814	5.09199e-08	4.36161e-07	ENSRNOG00000021108			ENSRNOG00000021108	ENSRNOG00000021108	Slc22a12	solute carrier family 22 member 12 [Source:RGD Symbol;Acc:621628]	ARRAYEXPRESS,ENSG
ENSRNOG00000011562	-0.753155	5.8041	29.6437	5.19201e-08	4.44475e-07	ENSRNOG00000011562			ENSRNOG00000011562	ENSRNOG00000011562	Slitrk2	SLIT and NTRK-like family, member 2 [Source:RGD Symbol;Acc:1561361]	ARRAYEXPRESS,ENSG
ENSRNOG00000013409	0.831632	4.11554	29.6342	5.2175e-08	4.46402e-07	ENSRNOG00000013409			ENSRNOG00000013409	ENSRNOG00000013409	Gclm	glutamate cysteine ligase, modifier subunit [Source:RGD Symbol;Acc:619871]	ARRAYEXPRESS,ENSG
ENSRNOG00000029799	-0.638535	6.93923	29.6109	5.28063e-08	4.51547e-07	ENSRNOG00000029799			ENSRNOG00000029799	ENSRNOG00000029799	Tomm34	translocase of outer mitochondrial membrane 34 [Source:RGD Symbol;Acc:1309029]	ARRAYEXPRESS,ENSG
ENSRNOG00000001227	-0.648739	7.32169	29.5988	5.31373e-08	4.54118e-07	ENSRNOG00000001227			ENSRNOG00000001227	ENSRNOG00000001227	Adarb1	adenosine deaminase, RNA-specific, B1 [Source:RGD Symbol;Acc:2033]	ARRAYEXPRESS,ENSG
ENSRNOG00000029614	-0.703948	5.88043	29.5943	5.32601e-08	4.54908e-07	ENSRNOG00000029614			ENSRNOG00000029614	ENSRNOG00000029614	Robo1	roundabout guidance receptor 1 [Source:RGD Symbol;Acc:61941]	ARRAYEXPRESS,ENSG
ENSRNOG00000011250	2.90046	1.02623	29.5892	5.34011e-08	4.55854e-07	ENSRNOG00000011250			ENSRNOG00000011250	ENSRNOG00000011250	Inmt	indolethylamine N-methyltransferase [Source:RGD Symbol;Acc:1597087]	ARRAYEXPRESS,ENSG
ENSRNOG00000024429	3.1089	-1.9543	29.5457	5.46139e-08	4.65941e-07	ENSRNOG00000024429			ENSRNOG00000024429	ENSRNOG00000024429	Peg12	paternally expressed 12 [Source:RGD Symbol;Acc:1307664]	ARRAYEXPRESS,ENSG
ENSRNOG00000005343	2.75518	-1.48589	29.5356	5.48984e-08	4.68103e-07	ENSRNOG00000005343			ENSRNOG00000005343	ENSRNOG00000005343	Esr2	estrogen receptor 2 [Source:RGD Symbol;Acc:2582]	ARRAYEXPRESS,ENSG
ENSRNOG00000032929	0.922743	3.64909	29.5096	5.56403e-08	4.74159e-07	ENSRNOG00000032929			ENSRNOG00000032929	ENSRNOG00000032929	Incenp	inner centromere protein [Source:RGD Symbol;Acc:1305292]	ARRAYEXPRESS,ENSG
ENSRNOG00000037768	1.73068	1.32475	29.4674	5.68655e-08	4.84325e-07	ENSRNOG00000037768			ENSRNOG00000037768	ENSRNOG00000037768	Rab43	RAB43, member RAS oncogene family [Source:RGD Symbol;Acc:1565300]	ARRAYEXPRESS,ENSG
ENSRNOG00000001201	0.758698	5.08063	29.4523	5.73093e-08	4.87828e-07	ENSRNOG00000001201			ENSRNOG00000001201	ENSRNOG00000001201	Cstb	cystatin B [Source:RGD Symbol;Acc:2435]	ARRAYEXPRESS,ENSG
ENSRNOG00000018247	1.44815	2.46357	29.4357	5.78022e-08	4.91744e-07	ENSRNOG00000018247			ENSRNOG00000018247	ENSRNOG00000018247	Dhx58	DEXH-box helicase 58 [Source:RGD Symbol;Acc:1310093]	ARRAYEXPRESS,ENSG
ENSRNOG00000003741	-0.876244	9.14067	29.4334	5.78727e-08	4.92065e-07	ENSRNOG00000003741			ENSRNOG00000003741	ENSRNOG00000003741	Nptx1	neuronal pentraxin 1 [Source:RGD Symbol;Acc:628894]	ARRAYEXPRESS,ENSG
ENSRNOG00000000638	-0.691969	7.8835	29.4223	5.82027e-08	4.94592e-07	ENSRNOG00000000638			ENSRNOG00000000638	ENSRNOG00000000638	Zfp365	zinc finger protein 365 [Source:RGD Symbol;Acc:1565986]	ARRAYEXPRESS,ENSG
ENSRNOG00000004564	1.33843	2.63718	29.4158	5.83989e-08	4.95978e-07	ENSRNOG00000004564			ENSRNOG00000004564	ENSRNOG00000004564	Lrriq1	leucine-rich repeats and IQ motif containing 1 [Source:RGD Symbol;Acc:1564903]	ARRAYEXPRESS,ENSG
ENSRNOG00000055583	-0.953751	7.26879	29.3933	5.90805e-08	5.01482e-07	ENSRNOG00000055583			ENSRNOG00000055583	ENSRNOG00000055583	Ttyh3	tweety family member 3 [Source:RGD Symbol;Acc:1309549]	ARRAYEXPRESS,ENSG
ENSRNOG00000029773	0.910763	4.55824	29.3918	5.91267e-08	5.01591e-07	ENSRNOG00000029773			ENSRNOG00000029773	ENSRNOG00000029773	Atm	ATM serine/threonine kinase [Source:RGD Symbol;Acc:1593265]	ARRAYEXPRESS,ENSG
ENSRNOG00000065643	1.19305	2.60565	29.378	5.95505e-08	5.04901e-07	ENSRNOG00000065643			ENSRNOG00000065643	ENSRNOG00000065643	Sox4	SRY-box transcription factor 4 [Source:RGD Symbol;Acc:1309488]	ARRAYEXPRESS,ENSG
ENSRNOG00000001830	2.59661	1.96436	29.3749	5.96441e-08	5.05409e-07	ENSRNOG00000001830			ENSRNOG00000001830	ENSRNOG00000001830	Bmal2	basic helix-loop-helix ARNT like 2 [Source:RGD Symbol;Acc:620230]	ARRAYEXPRESS,ENSG
ENSRNOG00000033026	-1.16614	2.77559	29.3341	6.09149e-08	5.15886e-07	ENSRNOG00000033026			ENSRNOG00000033026	ENSRNOG00000033026	Dclk3	doublecortin-like kinase 3 [Source:RGD Symbol;Acc:1309232]	ARRAYEXPRESS,ENSG
ENSRNOG00000004912	0.949439	6.67365	29.3249	6.12053e-08	5.18053e-07	ENSRNOG00000004912			ENSRNOG00000004912	ENSRNOG00000004912	Itgav	integrin subunit alpha V [Source:RGD Symbol;Acc:1310613]	ARRAYEXPRESS,ENSG
ENSRNOG00000008421	-0.617245	7.12116	29.3073	6.17617e-08	5.22468e-07	ENSRNOG00000008421			ENSRNOG00000008421	ENSRNOG00000008421	Klhl5	kelch-like family member 5 [Source:RGD Symbol;Acc:1309661]	ARRAYEXPRESS,ENSG
ENSRNOG00000017595	1.17038	5.04473	29.2454	6.37686e-08	5.39141e-07	ENSRNOG00000017595			ENSRNOG00000017595	ENSRNOG00000017595	Rsu1	Ras suppressor protein 1 [Source:RGD Symbol;Acc:1591781]	ARRAYEXPRESS,ENSG
ENSRNOG00000020562	1.78373	0.294105	29.2194	6.46294e-08	5.46111e-07	ENSRNOG00000020562			ENSRNOG00000020562	ENSRNOG00000020562	Slc22a18	solute carrier family 22, member 18 [Source:RGD Symbol;Acc:1303323]	ARRAYEXPRESS,ENSG
ENSRNOG00000001389	1.68319	0.571694	29.2027	6.51868e-08	5.50511e-07	ENSRNOG00000001389			ENSRNOG00000001389	ENSRNOG00000001389	Irs3	insulin receptor substrate 3 [Source:RGD Symbol;Acc:69317]	ARRAYEXPRESS,ENSG
ENSRNOG00000024365	1.6183	1.13097	29.1428	6.72336e-08	5.67477e-07	ENSRNOG00000024365			ENSRNOG00000024365	ENSRNOG00000024365	Ect2	epithelial cell transforming 2 [Source:RGD Symbol;Acc:1308524]	ARRAYEXPRESS,ENSG
ENSRNOG00000024632	0.686679	6.20884	29.1196	6.80445e-08	5.73999e-07	ENSRNOG00000024632			ENSRNOG00000024632	ENSRNOG00000024632	Atf6	activating transcription factor 6 [Source:RGD Symbol;Acc:1305471]	ARRAYEXPRESS,ENSG
ENSRNOG00000008810	-0.906488	9.49849	29.1136	6.82558e-08	5.75409e-07	ENSRNOG00000008810			ENSRNOG00000008810	ENSRNOG00000008810	Nsmf	NMDA receptor synaptonuclear signaling and neuronal migration factor [Source:RGD Symbol;Acc:619819]	ARRAYEXPRESS,ENSG
ENSRNOG00000042326	-0.700771	5.05859	29.1127	6.82884e-08	5.75409e-07	ENSRNOG00000042326			ENSRNOG00000042326	ENSRNOG00000042326	Smpdl3b	sphingomyelin phosphodiesterase, acid-like 3B [Source:RGD Symbol;Acc:1307458]	ARRAYEXPRESS,ENSG
ENSRNOG00000019447	2.18673	1.76319	29.1046	6.85743e-08	5.77494e-07	ENSRNOG00000019447			ENSRNOG00000019447	ENSRNOG00000019447	Ecel1	endothelin converting enzyme-like 1 [Source:RGD Symbol;Acc:61806]	ARRAYEXPRESS,ENSG
ENSRNOG00000060988	-0.779845	6.0263	29.0896	6.91062e-08	5.81647e-07	ENSRNOG00000060988			ENSRNOG00000060988	ENSRNOG00000060988	Kcnc4	potassium voltage-gated channel subfamily C member 4 [Source:RGD Symbol;Acc:1589169]	ARRAYEXPRESS,ENSG
ENSRNOG00000016411	0.702617	6.55954	29.0326	7.11697e-08	5.9868e-07	ENSRNOG00000016411			ENSRNOG00000016411	ENSRNOG00000016411	Rps12	ribosomal protein S12 [Source:RGD Symbol;Acc:62024]	ARRAYEXPRESS,ENSG
ENSRNOG00000031855	-0.816098	5.80008	29.0233	7.15135e-08	6.01234e-07	ENSRNOG00000031855			ENSRNOG00000031855	ENSRNOG00000031855	Actr3b	actin related protein 3B [Source:RGD Symbol;Acc:1565759]	ARRAYEXPRESS,ENSG
ENSRNOG00000016595	1.27424	1.97904	29.0202	7.16278e-08	6.01858e-07	ENSRNOG00000016595			ENSRNOG00000016595	ENSRNOG00000016595	Hhex	hematopoietically expressed homeobox [Source:RGD Symbol;Acc:619932]	ARRAYEXPRESS,ENSG
ENSRNOG00000010274	1.03935	4.68776	29.0189	7.1674e-08	6.01909e-07	ENSRNOG00000010274			ENSRNOG00000010274	ENSRNOG00000010274	Smc4	structural maintenance of chromosomes 4 [Source:RGD Symbol;Acc:1306680]	ARRAYEXPRESS,ENSG
ENSRNOG00000059880	0.633711	6.99656	29.0092	7.20351e-08	6.04603e-07	ENSRNOG00000059880			ENSRNOG00000059880	ENSRNOG00000059880	Rubcn	rubicon autophagy regulator [Source:RGD Symbol;Acc:1305422]	ARRAYEXPRESS,ENSG
ENSRNOG00000016148	1.24878	2.25782	28.9794	7.31508e-08	6.13624e-07	ENSRNOG00000016148			ENSRNOG00000016148	ENSRNOG00000016148	Gtse1	G-2 and S-phase expressed 1 [Source:RGD Symbol;Acc:1563164]	ARRAYEXPRESS,ENSG
ENSRNOG00000020020	0.721058	6.25764	28.9641	7.37325e-08	6.18158e-07	ENSRNOG00000020020			ENSRNOG00000020020	ENSRNOG00000020020	Wbp1l	WW domain binding protein 1-like [Source:RGD Symbol;Acc:1305793]	ARRAYEXPRESS,ENSG
ENSRNOG00000022071	1.73528	1.29122	28.9539	7.41218e-08	6.21075e-07	ENSRNOG00000022071			ENSRNOG00000022071	ENSRNOG00000022071	Itga2b	integrin subunit alpha 2b [Source:RGD Symbol;Acc:1596428]	ARRAYEXPRESS,ENSG
ENSRNOG00000031598	3.11805	-1.78085	28.9439	7.45053e-08	6.2394e-07	ENSRNOG00000031598			ENSRNOG00000031598	ENSRNOG00000031598	Atp8b4	ATPase phospholipid transporting 8B4 (putative) [Source:RGD Symbol;Acc:1306712]	ARRAYEXPRESS,ENSG
ENSRNOG00000024957	1.12938	2.43849	28.936	7.48114e-08	6.26154e-07	ENSRNOG00000024957			ENSRNOG00000024957	ENSRNOG00000024957	Dnali1	dynein, axonemal, light intermediate chain 1 [Source:RGD Symbol;Acc:1309260]	ARRAYEXPRESS,ENSG
ENSRNOG00000049054	-1.26364	5.86964	28.9186	7.54837e-08	6.31429e-07	ENSRNOG00000049054			ENSRNOG00000049054	ENSRNOG00000049054	Ntsr2	neurotensin receptor 2 [Source:RGD Symbol;Acc:70962]	ARRAYEXPRESS,ENSG
ENSRNOG00000022760	1.55001	1.29105	28.8981	7.62896e-08	6.37815e-07	ENSRNOG00000022760			ENSRNOG00000022760	ENSRNOG00000022760	Rubcnl	rubicon like autophagy enhancer [Source:RGD Symbol;Acc:1304929]	ARRAYEXPRESS,ENSG
ENSRNOG00000007508	-0.967217	4.76525	28.8877	7.66987e-08	6.40879e-07	ENSRNOG00000007508			ENSRNOG00000007508	ENSRNOG00000007508	Lrtm2	leucine-rich repeats and transmembrane domains 2 [Source:RGD Symbol;Acc:1587001]	ARRAYEXPRESS,ENSG
ENSRNOG00000008036	0.864166	4.91529	28.8406	7.85854e-08	6.56278e-07	ENSRNOG00000008036			ENSRNOG00000008036	ENSRNOG00000008036	Dennd4c	DENN domain containing 4C [Source:RGD Symbol;Acc:1308489]	ARRAYEXPRESS,ENSG
ENSRNOG00000049498	1.17571	2.45055	28.8238	7.92692e-08	6.6162e-07	ENSRNOG00000049498			ENSRNOG00000049498	ENSRNOG00000049498	Nat1	N-acetyltransferase 1 [Source:RGD Symbol;Acc:70490]	ARRAYEXPRESS,ENSG
ENSRNOG00000046171	1.35872	3.72084	28.7913	8.06124e-08	6.72457e-07	ENSRNOG00000046171			ENSRNOG00000046171	ENSRNOG00000046171	AABR07035839.1	MLX interacting protein-like [Source:RGD Symbol;Acc:620400]	ARRAYEXPRESS,ENSG
ENSRNOG00000052080	-0.816671	10.0504	28.7902	8.06589e-08	6.72471e-07	ENSRNOG00000052080			ENSRNOG00000052080	ENSRNOG00000052080	Camk2b	calcium/calmodulin-dependent protein kinase II beta [Source:RGD Symbol;Acc:2262]	ARRAYEXPRESS,ENSG
ENSRNOG00000016244	-0.691066	8.29128	28.7685	8.15655e-08	6.79652e-07	ENSRNOG00000016244			ENSRNOG00000016244	ENSRNOG00000016244	Mical2	microtubule associated monooxygenase, calponin and LIM domain containing 2 [Source:RGD Symbol;Acc:1311773]	ARRAYEXPRESS,ENSG
ENSRNOG00000047931	0.725836	9.17791	28.7611	8.18779e-08	6.81877e-07	ENSRNOG00000047931			ENSRNOG00000047931	ENSRNOG00000047931	Tmsb4x	thymosin beta 4, X-linked [Source:RGD Symbol;Acc:621622]	ARRAYEXPRESS,ENSG
ENSRNOG00000042524	2.63883	-1.42448	28.7511	8.23037e-08	6.85043e-07	ENSRNOG00000042524			ENSRNOG00000042524	ENSRNOG00000042524	Milr1	mast cell immunoglobulin-like receptor 1 [Source:RGD Symbol;Acc:620488]	ARRAYEXPRESS,ENSG
ENSRNOG00000005034	-0.705527	7.41361	28.7394	8.28007e-08	6.88519e-07	ENSRNOG00000005034			ENSRNOG00000005034	ENSRNOG00000005034	Arhgef25	Rho guanine nucleotide exchange factor 25 [Source:RGD Symbol;Acc:735210]	ARRAYEXPRESS,ENSG
ENSRNOG00000018494	0.780694	6.38629	28.7391	8.28132e-08	6.88519e-07	ENSRNOG00000018494			ENSRNOG00000018494	ENSRNOG00000018494	Ppp1r3c	protein phosphatase 1, regulatory subunit 3C [Source:RGD Symbol;Acc:1309132]	ARRAYEXPRESS,ENSG
ENSRNOG00000009204	1.77552	0.104611	28.7344	8.30146e-08	6.89434e-07	ENSRNOG00000009204			ENSRNOG00000009204	ENSRNOG00000009204	Il17re	interleukin 17 receptor E [Source:RGD Symbol;Acc:735148]	ARRAYEXPRESS,ENSG
ENSRNOG00000059510	-0.65892	7.91943	28.7344	8.30151e-08	6.89434e-07	ENSRNOG00000059510			ENSRNOG00000059510	ENSRNOG00000059510	LOC100910792	amphiphysin-like [Source:RGD Symbol;Acc:6496650]	ARRAYEXPRESS,ENSG
ENSRNOG00000033593	0.7716	5.95938	28.71	8.40679e-08	6.97792e-07	ENSRNOG00000033593			ENSRNOG00000033593	ENSRNOG00000033593	Osbpl9	oxysterol binding protein-like 9 [Source:RGD Symbol;Acc:1311508]	ARRAYEXPRESS,ENSG
ENSRNOG00000009481	-0.716081	6.10253	28.708	8.41549e-08	6.98127e-07	ENSRNOG00000009481			ENSRNOG00000009481	ENSRNOG00000009481	Ddhd1	DDHD domain containing 1 [Source:RGD Symbol;Acc:1308576]	ARRAYEXPRESS,ENSG
ENSRNOG00000063400	-1.24409	4.4134	28.6776	8.54883e-08	7.08797e-07	ENSRNOG00000063400			ENSRNOG00000063400	ENSRNOG00000063400	Shisa9	shisa family member 9 [Source:RGD Symbol;Acc:2320726]	ARRAYEXPRESS,ENSG
ENSRNOG00000053469	1.08941	2.76461	28.6373	8.7283e-08	7.23277e-07	ENSRNOG00000053469			ENSRNOG00000053469	ENSRNOG00000053469	Tmc6	transmembrane channel like 6 [Source:RGD Symbol;Acc:1591146]	ARRAYEXPRESS,ENSG
ENSRNOG00000001173	-0.9052	5.32814	28.5943	8.92458e-08	7.39135e-07	ENSRNOG00000001173			ENSRNOG00000001173	ENSRNOG00000001173	Cabp1	calcium binding protein 1 [Source:RGD Symbol;Acc:620385]	ARRAYEXPRESS,ENSG
ENSRNOG00000006941	0.739461	5.71228	28.5814	8.98404e-08	7.43648e-07	ENSRNOG00000006941			ENSRNOG00000006941	ENSRNOG00000006941	Thumpd3	THUMP domain containing 3 [Source:RGD Symbol;Acc:1560852]	ARRAYEXPRESS,ENSG
ENSRNOG00000019737	-0.961956	4.86059	28.5632	9.06899e-08	7.50266e-07	ENSRNOG00000019737			ENSRNOG00000019737	ENSRNOG00000019737	Sema4a	semaphorin 4A [Source:RGD Symbol;Acc:1304636]	ARRAYEXPRESS,ENSG
ENSRNOG00000007081	1.41375	3.82456	28.5426	9.16597e-08	7.57872e-07	ENSRNOG00000007081			ENSRNOG00000007081	ENSRNOG00000007081	Xdh	xanthine dehydrogenase [Source:RGD Symbol;Acc:62043]	ARRAYEXPRESS,ENSG
ENSRNOG00000071217	1.09672	2.41804	28.5019	9.36068e-08	7.73545e-07	ENSRNOG00000071217			ENSRNOG00000071217	ENSRNOG00000071217	Chek1	checkpoint kinase 1 [Source:RGD Symbol;Acc:620545]	ARRAYEXPRESS,ENSG
ENSRNOG00000014761	-0.965984	5.7321	28.4835	9.45027e-08	7.80518e-07	ENSRNOG00000014761			ENSRNOG00000014761	ENSRNOG00000014761	Rasd2	RASD family, member 2 [Source:RGD Symbol;Acc:628594]	ARRAYEXPRESS,ENSG
ENSRNOG00000004810	-0.677829	7.87705	28.4669	9.53139e-08	7.86785e-07	ENSRNOG00000004810			ENSRNOG00000004810	ENSRNOG00000004810	Plcb1	phospholipase C beta 1 [Source:RGD Symbol;Acc:3344]	ARRAYEXPRESS,ENSG
ENSRNOG00000004171	-0.692927	5.9549	28.459	9.57029e-08	7.89562e-07	ENSRNOG00000004171			ENSRNOG00000004171	ENSRNOG00000004171	Dnah9	dynein, axonemal, heavy chain 9 [Source:RGD Symbol;Acc:621799]	ARRAYEXPRESS,ENSG
ENSRNOG00000015991	0.743854	5.32599	28.4578	9.57613e-08	7.8961e-07	ENSRNOG00000015991			ENSRNOG00000015991	ENSRNOG00000015991	Npr2	natriuretic peptide receptor 2 [Source:RGD Symbol;Acc:620851]	ARRAYEXPRESS,ENSG
ENSRNOG00000039759	0.846441	4.92865	28.446	9.63509e-08	7.94035e-07	ENSRNOG00000039759			ENSRNOG00000039759	ENSRNOG00000039759	Gpr34	G protein-coupled receptor 34 [Source:RGD Symbol;Acc:1563681]	ARRAYEXPRESS,ENSG
ENSRNOG00000000151	0.953476	4.09531	28.4385	9.67229e-08	7.96664e-07	ENSRNOG00000000151			ENSRNOG00000000151	ENSRNOG00000000151	Ldlrap1	low density lipoprotein receptor adaptor protein 1 [Source:RGD Symbol;Acc:1563417]	ARRAYEXPRESS,ENSG
ENSRNOG00000007957	-0.684805	7.63289	28.4294	9.71769e-08	7.99964e-07	ENSRNOG00000007957			ENSRNOG00000007957	ENSRNOG00000007957	Tspoap1	TSPO associated protein 1 [Source:RGD Symbol;Acc:708563]	ARRAYEXPRESS,ENSG
ENSRNOG00000026842	0.657885	6.07189	28.4212	9.75931e-08	8.02949e-07	ENSRNOG00000026842			ENSRNOG00000026842	ENSRNOG00000026842	Nnt	nicotinamide nucleotide transhydrogenase [Source:RGD Symbol;Acc:1587346]	ARRAYEXPRESS,ENSG
ENSRNOG00000004303	0.742235	5.03021	28.3833	9.95209e-08	8.18362e-07	ENSRNOG00000004303			ENSRNOG00000004303	ENSRNOG00000004303	Timp3	TIMP metallopeptidase inhibitor 3 [Source:RGD Symbol;Acc:3865]	ARRAYEXPRESS,ENSG
ENSRNOG00000056837	-0.654099	9.23603	28.3709	1.00158e-07	8.2315e-07	ENSRNOG00000056837			ENSRNOG00000056837	ENSRNOG00000056837	Abr	ABR activator of RhoGEF and GTPase [Source:RGD Symbol;Acc:1306279]	ARRAYEXPRESS,ENSG
ENSRNOG00000018239	1.09023	2.86755	28.3624	1.00602e-07	8.26345e-07	ENSRNOG00000018239			ENSRNOG00000018239	ENSRNOG00000018239	Dhrs4	dehydrogenase/reductase 4 [Source:RGD Symbol;Acc:708482]	ARRAYEXPRESS,ENSG
ENSRNOG00000000257	-0.714769	6.69353	28.3125	1.03226e-07	8.47437e-07	ENSRNOG00000000257			ENSRNOG00000000257	ENSRNOG00000000257	Smpd3	sphingomyelin phosphodiesterase 3 [Source:RGD Symbol;Acc:619754]	ARRAYEXPRESS,ENSG
ENSRNOG00000021540	-0.667498	5.86028	28.2897	1.0445e-07	8.57013e-07	ENSRNOG00000021540			ENSRNOG00000021540	ENSRNOG00000021540	Rnf227	ring finger protein 227 [Source:RGD Symbol;Acc:1563441]	ARRAYEXPRESS,ENSG
ENSRNOG00000068148	-1.43861	1.44295	28.2295	1.07747e-07	8.83587e-07	ENSRNOG00000068148			ENSRNOG00000068148	ENSRNOG00000068148	LOC102547920	zinc finger protein 729-like [Source:RGD Symbol;Acc:7716029]	ARRAYEXPRESS,ENSG
ENSRNOG00000013963	0.637493	7.5019	28.1898	1.0998e-07	9.01406e-07	ENSRNOG00000013963			ENSRNOG00000013963	ENSRNOG00000013963	Il6st	interleukin 6 cytokine family signal transducer [Source:RGD Symbol;Acc:2903]	ARRAYEXPRESS,ENSG
ENSRNOG00000012067	3.75071	1.6989	28.1846	1.10276e-07	9.03334e-07	ENSRNOG00000012067			ENSRNOG00000012067	ENSRNOG00000012067	Fam111a	FAM111 trypsin like peptidase A [Source:RGD Symbol;Acc:1560913]	ARRAYEXPRESS,ENSG
ENSRNOG00000042086	-0.966398	5.15295	28.1607	1.11651e-07	9.14099e-07	ENSRNOG00000042086			ENSRNOG00000042086	ENSRNOG00000042086	Rab26	RAB26, member RAS oncogene family [Source:RGD Symbol;Acc:620890]	ARRAYEXPRESS,ENSG
ENSRNOG00000018322	0.748779	8.26098	28.1569	1.11867e-07	9.15366e-07	ENSRNOG00000018322			ENSRNOG00000018322	ENSRNOG00000018322	Picalm	phosphatidylinositol binding clathrin assembly protein [Source:RGD Symbol;Acc:621054]	ARRAYEXPRESS,ENSG
ENSRNOG00000008016	0.951776	4.25849	28.1545	1.12006e-07	9.16011e-07	ENSRNOG00000008016			ENSRNOG00000008016	ENSRNOG00000008016	Ckap4	cytoskeleton-associated protein 4 [Source:RGD Symbol;Acc:1311989]	ARRAYEXPRESS,ENSG
ENSRNOG00000009151	1.16591	2.26226	28.0907	1.15758e-07	9.46178e-07	ENSRNOG00000009151			ENSRNOG00000009151	ENSRNOG00000009151	Mipol1	mirror-image polydactyly 1 [Source:RGD Symbol;Acc:6504372]	ARRAYEXPRESS,ENSG
ENSRNOG00000029042	-0.866065	4.3222	28.0691	1.17061e-07	9.56309e-07	ENSRNOG00000029042			ENSRNOG00000029042	ENSRNOG00000029042	Mt-nd6	mitochondrially encoded NADH:ubiquinone oxidoreductase core subunit 6 [Source:RGD Symbol;Acc:620561]	ARRAYEXPRESS,ENSG
ENSRNOG00000052354	0.788897	5.21684	28.0413	1.18756e-07	9.69623e-07	ENSRNOG00000052354			ENSRNOG00000052354	ENSRNOG00000052354	Arhgef40	Rho guanine nucleotide exchange factor 40 [Source:RGD Symbol;Acc:1308093]	ARRAYEXPRESS,ENSG
ENSRNOG00000059605	-0.890302	9.94918	28.0319	1.19334e-07	9.73814e-07	ENSRNOG00000059605			ENSRNOG00000059605	ENSRNOG00000059605	Ddn	dendrin [Source:RGD Symbol;Acc:2497]	ARRAYEXPRESS,ENSG
ENSRNOG00000005457	-0.805431	5.23882	27.9963	1.21545e-07	9.91318e-07	ENSRNOG00000005457			ENSRNOG00000005457	ENSRNOG00000005457	Lamp5	lysosomal-associated membrane protein family, member 5 [Source:RGD Symbol;Acc:1306991]	ARRAYEXPRESS,ENSG
ENSRNOG00000013902	0.841312	5.26947	27.9831	1.22376e-07	9.97558e-07	ENSRNOG00000013902			ENSRNOG00000013902	ENSRNOG00000013902	P2ry12	purinergic receptor P2Y12 [Source:RGD Symbol;Acc:621681]	ARRAYEXPRESS,ENSG
ENSRNOG00000003997	-1.35459	2.05653	27.9616	1.23747e-07	1.00818e-06	ENSRNOG00000003997			ENSRNOG00000003997	ENSRNOG00000003997	Pld5	phospholipase D family, member 5 [Source:RGD Symbol;Acc:1562609]	ARRAYEXPRESS,ENSG
ENSRNOG00000004682	1.95754	-0.671186	27.9392	1.25187e-07	1.01936e-06	ENSRNOG00000004682			ENSRNOG00000004682	ENSRNOG00000004682	Parpbp	PARP1 binding protein [Source:RGD Symbol;Acc:2314264]	ARRAYEXPRESS,ENSG
ENSRNOG00000065974	1.03207	2.76206	27.9309	1.25729e-07	1.02322e-06	ENSRNOG00000065974			ENSRNOG00000065974	ENSRNOG00000065974	Rsad1	radical S-adenosyl methionine domain containing 1 [Source:RGD Symbol;Acc:1592414]	ARRAYEXPRESS,ENSG
ENSRNOG00000047124	-1.66237	1.01807	27.9296	1.25811e-07	1.02333e-06	ENSRNOG00000047124			ENSRNOG00000047124	ENSRNOG00000047124	Atp2a1	ATPase sarcoplasmic/endoplasmic reticulum Ca2+ transporting 1 [Source:RGD Symbol;Acc:621293]	ARRAYEXPRESS,ENSG
ENSRNOG00000004033	0.736252	6.02501	27.9247	1.26126e-07	1.02534e-06	ENSRNOG00000004033			ENSRNOG00000004033	ENSRNOG00000004033	Sema6a	semaphorin 6A [Source:RGD Symbol;Acc:1305493]	ARRAYEXPRESS,ENSG
ENSRNOG00000012508	1.27586	2.66124	27.9227	1.26262e-07	1.02589e-06	ENSRNOG00000012508			ENSRNOG00000012508	ENSRNOG00000012508	Slc39a8	solute carrier family 39 member 8 [Source:RGD Symbol;Acc:1308236]	ARRAYEXPRESS,ENSG
ENSRNOG00000020295	-0.836405	4.34904	27.8834	1.28852e-07	1.04637e-06	ENSRNOG00000020295			ENSRNOG00000020295	ENSRNOG00000020295	Plekhn1	pleckstrin homology domain containing N1 [Source:RGD Symbol;Acc:1311019]	ARRAYEXPRESS,ENSG
ENSRNOG00000002364	-0.807905	7.95199	27.8642	1.30136e-07	1.05622e-06	ENSRNOG00000002364			ENSRNOG00000002364	ENSRNOG00000002364	Rnf112	ring finger protein 112 [Source:RGD Symbol;Acc:3986]	ARRAYEXPRESS,ENSG
ENSRNOG00000010721	1.48553	1.3992	27.8604	1.30391e-07	1.05772e-06	ENSRNOG00000010721			ENSRNOG00000010721	ENSRNOG00000010721	Dlgap5	DLG associated protein 5 [Source:RGD Symbol;Acc:1311247]	ARRAYEXPRESS,ENSG
ENSRNOG00000017710	2.24803	-0.736715	27.8559	1.30697e-07	1.05962e-06	ENSRNOG00000017710			ENSRNOG00000017710	ENSRNOG00000017710	Asprv1	aspartic peptidase, retroviral-like 1 [Source:RGD Symbol;Acc:1560859]	ARRAYEXPRESS,ENSG
ENSRNOG00000011452	-0.836579	9.37854	27.8453	1.31412e-07	1.06485e-06	ENSRNOG00000011452			ENSRNOG00000011452	ENSRNOG00000011452	Aldoc	aldolase, fructose-bisphosphate C [Source:RGD Symbol;Acc:2091]	ARRAYEXPRESS,ENSG
ENSRNOG00000032902	0.932852	4.28936	27.8433	1.31546e-07	1.06536e-06	ENSRNOG00000032902			ENSRNOG00000032902	ENSRNOG00000032902	Ybx1-ps20	Y box binding protein 1, pseudogene 20 [Source:RGD Symbol;Acc:1590933]	ARRAYEXPRESS,ENSG
ENSRNOG00000006167	1.24421	1.88088	27.8241	1.32857e-07	1.0754e-06	ENSRNOG00000006167			ENSRNOG00000006167	ENSRNOG00000006167	Rasal3	RAS protein activator like 3 [Source:RGD Symbol;Acc:1309019]	ARRAYEXPRESS,ENSG
ENSRNOG00000030101	-0.951233	3.29683	27.8208	1.33089e-07	1.07669e-06	ENSRNOG00000030101			ENSRNOG00000030101	ENSRNOG00000030101	Traip	TRAF-interacting protein [Source:RGD Symbol;Acc:1309761]	ARRAYEXPRESS,ENSG
[truncated: 13,152 more rows]

## Sheet: 0.01 FDR cutoff
Ensembl	logFC	logCPM	LR	PValue	FDR	ENSEMBL_link			initial_alias	converted_alias	name	description	namespace
[truncated: 4,722 more rows]

## Sheet: gProfiler_rat-GO-paths-up
source	term_name	term_id	highlighted	adjusted_p_value	negative_log10_of_adjusted_p_value	term_size	query_size	intersection_size	effective_domain_size	intersections
[truncated: 845 more rows]

[truncated: 1 more sheets: gProfiler_rat-GO-paths-down]
