# Supplementary material for: Gfap Mutation and Astrocyte Dysfunction Lead to a Neurodegenerative Profile with Impaired Synaptic Plasticity and Cognitive Deficits in a Rat Model of Alexander Disease
Source: eNeuro. 2025 Mar 19;12(3):ENEURO.0504-24.2025. doi: 10.1523/ENEURO.0504-24.2025 (PMC11936449; doi:10.1523/ENEURO.0504-24.2025)
Supplement: Figure 1-3 — DEG for male rats at P21. Download Figure 1-3, XLS file. [file eneuro-12-ENEURO.0504-24.2025-s004.xls]

## Sheet: annotate
	logFC	logCPM	LR	PValue	FDR	ENSEMBL_link			converted_alias	name	description	namespace
ENSRNOG00000055078	6.97576	5.45912	1514.78	0	0	ENSRNOG00000055078			ENSRNOG00000055078	Cyp4b1	cytochrome P450, family 4, subfamily b, polypeptide 1 [Source:RGD Symbol;Acc:2480]	ARRAYEXPRESS,ENSG
ENSRNOG00000023546	5.65699	4.98044	2184.22	0	0	ENSRNOG00000023546			ENSRNOG00000023546	Hspb1	heat shock protein family B (small) member 1 [Source:RGD Symbol;Acc:61306]	ARRAYEXPRESS,ENSG
ENSRNOG00000043098	4.84447	6.94345	1834.09	0	0	ENSRNOG00000043098			ENSRNOG00000043098	Mt2A	metallothionein 2A [Source:RGD Symbol;Acc:1592345]	ARRAYEXPRESS,ENSG
ENSRNOG00000014524	3.84576	6.6907	1760.59	0	0	ENSRNOG00000014524			ENSRNOG00000014524	S1pr3	sphingosine-1-phosphate receptor 3 [Source:RGD Symbol;Acc:1583843]	ARRAYEXPRESS,ENSG
ENSRNOG00000018087	3.79004	8.1247	1463.98	0	0	ENSRNOG00000018087			ENSRNOG00000018087	Vim	vimentin [Source:RGD Symbol;Acc:621646]	ARRAYEXPRESS,ENSG
ENSRNOG00000014117	4.40205	5.81355	1416.76	0	1.19616e-306	ENSRNOG00000014117			ENSRNOG00000014117	Hmox1	heme oxygenase 1 [Source:RGD Symbol;Acc:2806]	ARRAYEXPRESS,ENSG
ENSRNOG00000013973	5.55688	5.24505	1392.94	7.18497e-305	1.53532e-301	ENSRNOG00000013973			ENSRNOG00000013973	Lcn2	lipocalin 2 [Source:RGD Symbol;Acc:69408]	ARRAYEXPRESS,ENSG
ENSRNOG00000014838	4.23583	3.84096	1091	2.98405e-239	5.57943e-236	ENSRNOG00000014838			ENSRNOG00000014838	Glipr2	GLI pathogenesis-related 2 [Source:RGD Symbol;Acc:1583669]	ARRAYEXPRESS,ENSG
ENSRNOG00000008816	3.21221	5.5597	1055.71	1.3992e-231	2.32547e-228	ENSRNOG00000008816			ENSRNOG00000008816	Gpnmb	glycoprotein nmb [Source:RGD Symbol;Acc:71008]	ARRAYEXPRESS,ENSG
ENSRNOG00000013526	3.07082	4.84968	891.063	8.60168e-196	1.28664e-192	ENSRNOG00000013526			ENSRNOG00000013526	Rassf4	Ras association domain family member 4 [Source:RGD Symbol;Acc:1307785]	ARRAYEXPRESS,ENSG
ENSRNOG00000012772	3.19178	5.81408	866.592	1.7968e-190	2.44332e-187	ENSRNOG00000012772			ENSRNOG00000012772	Nqo1	NAD(P)H quinone dehydrogenase 1 [Source:RGD Symbol;Acc:2503]	ARRAYEXPRESS,ENSG
ENSRNOG00000002919	2.52571	11.14	853.807	1.0814e-187	1.34796e-184	ENSRNOG00000002919			ENSRNOG00000002919	Gfap	glial fibrillary acidic protein [Source:RGD Symbol;Acc:2679]	ARRAYEXPRESS,ENSG
ENSRNOG00000003537	4.89486	4.70629	839.639	1.30028e-184	1.49612e-181	ENSRNOG00000003537			ENSRNOG00000003537	Spta1	spectrin, alpha, erythrocytic 1 [Source:RGD Symbol;Acc:1305194]	ARRAYEXPRESS,ENSG
ENSRNOG00000007281	2.85096	5.9513	817.109	1.02871e-179	1.09911e-176	ENSRNOG00000007281			ENSRNOG00000007281	Flnc	filamin C [Source:RGD Symbol;Acc:1308807]	ARRAYEXPRESS,ENSG
ENSRNOG00000015727	5.75216	3.20014	797.833	1.59684e-175	1.59236e-172	ENSRNOG00000015727			ENSRNOG00000015727	Loxl4	lysyl oxidase-like 4 [Source:RGD Symbol;Acc:1308588]	ARRAYEXPRESS,ENSG
ENSRNOG00000063373	4.27843	3.21606	749.432	5.33254e-165	4.98526e-162	ENSRNOG00000063373			ENSRNOG00000063373	Socs3	suppressor of cytokine signaling 3 [Source:RGD Symbol;Acc:621087]	ARRAYEXPRESS,ENSG
ENSRNOG00000014961	2.70533	6.49258	735.563	5.52855e-162	4.86447e-159	ENSRNOG00000014961			ENSRNOG00000014961	Pdpn	podoplanin [Source:RGD Symbol;Acc:61819]	ARRAYEXPRESS,ENSG
ENSRNOG00000030118	2.17746	6.81931	730.237	7.95742e-161	6.61262e-158	ENSRNOG00000030118			ENSRNOG00000030118	Msn	moesin [Source:RGD Symbol;Acc:621260]	ARRAYEXPRESS,ENSG
ENSRNOG00000006094	2.87712	5.55222	687.928	1.26126e-151	9.9294e-149	ENSRNOG00000006094			ENSRNOG00000006094	Cd44	CD44 molecule (Indian blood group) [Source:RGD Symbol;Acc:2307]	ARRAYEXPRESS,ENSG
ENSRNOG00000010165	4.30393	2.99301	651.993	8.23334e-144	6.15772e-141	ENSRNOG00000010165			ENSRNOG00000010165	Tnfaip2	TNF alpha induced protein 2 [Source:RGD Symbol;Acc:1594556]	ARRAYEXPRESS,ENSG
ENSRNOG00000003745	4.65385	3.39901	642.478	9.66192e-142	6.88205e-139	ENSRNOG00000003745			ENSRNOG00000003745	Atf3	activating transcription factor 3 [Source:RGD Symbol;Acc:2165]	ARRAYEXPRESS,ENSG
ENSRNOG00000007159	6.5139	4.61432	623.22	1.4908e-137	1.01361e-134	ENSRNOG00000007159			ENSRNOG00000007159	Ccl2	C-C motif chemokine ligand 2 [Source:RGD Symbol;Acc:3645]	ARRAYEXPRESS,ENSG
ENSRNOG00000020552	6.2966	1.99043	610.78	7.5707e-135	4.92359e-132	ENSRNOG00000020552			ENSRNOG00000020552	Fosl1	FOS like 1, AP-1 transcription factor subunit [Source:RGD Symbol;Acc:2627]	ARRAYEXPRESS,ENSG
ENSRNOG00000025764	4.77504	4.42516	605.033	1.34618e-133	8.39008e-131	ENSRNOG00000025764			ENSRNOG00000025764	Mt1	metallothionein 1 [Source:RGD Symbol;Acc:3117]	ARRAYEXPRESS,ENSG
ENSRNOG00000020729	4.34439	4.44383	586.622	1.3601e-129	8.13773e-127	ENSRNOG00000020729			ENSRNOG00000020729	Stc2	stanniocalcin 2 [Source:RGD Symbol;Acc:621777]	ARRAYEXPRESS,ENSG
ENSRNOG00000011411	2.29286	5.30234	586.157	1.71706e-129	9.87839e-127	ENSRNOG00000011411			ENSRNOG00000011411	Adgrg6	adhesion G protein-coupled receptor G6 [Source:RGD Symbol;Acc:1308551]	ARRAYEXPRESS,ENSG
ENSRNOG00000018646	2.43778	4.68253	578.688	7.23507e-128	4.00823e-125	ENSRNOG00000018646			ENSRNOG00000018646	Hbegf	heparin-binding EGF-like growth factor [Source:RGD Symbol;Acc:2526]	ARRAYEXPRESS,ENSG
ENSRNOG00000012749	2.23524	5.86743	568.132	1.43103e-125	7.64477e-123	ENSRNOG00000012749			ENSRNOG00000012749	C1qb	complement C1q B chain [Source:RGD Symbol;Acc:2229]	ARRAYEXPRESS,ENSG
ENSRNOG00000014660	2.15519	6.90581	562.545	2.35017e-124	1.2122e-121	ENSRNOG00000014660			ENSRNOG00000014660	Usp53	ubiquitin specific peptidase 53 [Source:RGD Symbol;Acc:1306615]	ARRAYEXPRESS,ENSG
ENSRNOG00000025691	3.53028	6.50178	551.708	5.34964e-122	2.66733e-119	ENSRNOG00000025691			ENSRNOG00000025691	Pla2g7	phospholipase A2 group VII [Source:RGD Symbol;Acc:1310734]	ARRAYEXPRESS,ENSG
ENSRNOG00000011913	3.00217	5.85818	546.302	8.02466e-121	3.87203e-118	ENSRNOG00000011913			ENSRNOG00000011913	Cp	ceruloplasmin [Source:RGD Symbol;Acc:2387]	ARRAYEXPRESS,ENSG
ENSRNOG00000033697	3.14475	3.24877	545.906	9.78739e-121	4.57499e-118	ENSRNOG00000033697			ENSRNOG00000033697	Casp4	caspase 4 [Source:RGD Symbol;Acc:621757]	ARRAYEXPRESS,ENSG
ENSRNOG00000017469	3.8877	4.85889	517.967	1.17178e-114	5.31134e-112	ENSRNOG00000017469			ENSRNOG00000017469	Anxa1	annexin A1 [Source:RGD Symbol;Acc:2118]	ARRAYEXPRESS,ENSG
ENSRNOG00000027784	3.00803	3.34288	510.792	4.26545e-113	1.87655e-110	ENSRNOG00000027784			ENSRNOG00000027784	Tsku	tsukushi, small leucine rich proteoglycan [Source:RGD Symbol;Acc:1359311]	ARRAYEXPRESS,ENSG
ENSRNOG00000015948	3.45194	2.99054	492.185	4.76942e-109	2.03831e-106	ENSRNOG00000015948			ENSRNOG00000015948	Slc1a5	solute carrier family 1 member 5 [Source:RGD Symbol;Acc:708512]	ARRAYEXPRESS,ENSG
ENSRNOG00000066573	2.16782	5.11412	476.881	1.01948e-105	4.23593e-103	ENSRNOG00000066573			ENSRNOG00000066573	C4a	complement C4A [Source:RGD Symbol;Acc:620005]	ARRAYEXPRESS,ENSG
ENSRNOG00000056153	6.64435	1.58479	475.638	1.90029e-105	7.6823e-103	ENSRNOG00000056153			ENSRNOG00000056153	Tent5b	terminal nucleotidyltransferase 5B [Source:RGD Symbol;Acc:1308967]	ARRAYEXPRESS,ENSG
ENSRNOG00000014948	5.16846	1.91142	475.549	1.98701e-105	7.82149e-103	ENSRNOG00000014948			ENSRNOG00000014948	Osgin1	oxidative stress induced growth inhibitor 1 [Source:RGD Symbol;Acc:620679]	ARRAYEXPRESS,ENSG
ENSRNOG00000021285	2.22827	5.22045	473.885	4.57588e-105	1.75503e-102	ENSRNOG00000021285			ENSRNOG00000021285	Celsr1	cadherin, EGF LAG seven-pass G-type receptor 1 [Source:RGD Symbol;Acc:1560078]	ARRAYEXPRESS,ENSG
ENSRNOG00000062678	5.63313	3.44302	467.905	9.15707e-104	3.42429e-101	ENSRNOG00000062678			ENSRNOG00000062678	H19	H19 imprinted maternally expressed transcript [Source:RGD Symbol;Acc:2775]	ARRAYEXPRESS,ENSG
ENSRNOG00000018659	2.44705	6.21513	441.437	5.26923e-98	1.92237e-95	ENSRNOG00000018659			ENSRNOG00000018659	Csf1	colony stimulating factor 1 [Source:RGD Symbol;Acc:621063]	ARRAYEXPRESS,ENSG
ENSRNOG00000014288	2.43641	8.40481	423.726	3.77111e-94	1.34305e-91	ENSRNOG00000014288			ENSRNOG00000014288	Fn1	fibronectin 1 [Source:RGD Symbol;Acc:2624]	ARRAYEXPRESS,ENSG
ENSRNOG00000011316	2.87898	3.04461	410.332	3.10423e-91	1.07984e-88	ENSRNOG00000011316			ENSRNOG00000011316	Fam167a	family with sequence similarity 167, member A [Source:RGD Symbol;Acc:1561302]	ARRAYEXPRESS,ENSG
ENSRNOG00000024382	3.05228	2.63522	407.79	1.10942e-90	3.77153e-88	ENSRNOG00000024382			ENSRNOG00000024382	Fcgr3a	Fc gamma receptor 3A [Source:RGD Symbol;Acc:1303067]	ARRAYEXPRESS,ENSG
ENSRNOG00000058388	2.35848	3.72903	403.671	8.74582e-90	2.90711e-87	ENSRNOG00000058388			ENSRNOG00000058388	Zfp36	zinc finger protein 36 [Source:RGD Symbol;Acc:620722]	ARRAYEXPRESS,ENSG
ENSRNOG00000012807	2.01202	6.23522	400.105	5.22429e-89	1.6988e-86	ENSRNOG00000012807			ENSRNOG00000012807	C1qa	complement C1q A chain [Source:RGD Symbol;Acc:1306716]	ARRAYEXPRESS,ENSG
ENSRNOG00000015894	1.81277	4.35498	398.455	1.19472e-88	3.80226e-86	ENSRNOG00000015894			ENSRNOG00000015894	Dock8	dedicator of cytokinesis 8 [Source:RGD Symbol;Acc:1561588]	ARRAYEXPRESS,ENSG
ENSRNOG00000011559	1.85733	8.16845	389.81	9.1054e-87	2.83747e-84	ENSRNOG00000011559			ENSRNOG00000011559	Cnn3	calponin 3 [Source:RGD Symbol;Acc:71044]	ARRAYEXPRESS,ENSG
ENSRNOG00000010645	4.80893	4.02115	388.242	1.99839e-86	6.10039e-84	ENSRNOG00000010645			ENSRNOG00000010645	Lgals3	galectin 3 [Source:RGD Symbol;Acc:69356]	ARRAYEXPRESS,ENSG
ENSRNOG00000016164	2.10644	6.33126	385.852	6.61959e-86	1.98032e-83	ENSRNOG00000016164			ENSRNOG00000016164	Fcrl2	Fc receptor-like 2 [Source:RGD Symbol;Acc:1306885]	ARRAYEXPRESS,ENSG
ENSRNOG00000012546	2.23312	5.60376	385.243	8.98358e-86	2.63483e-83	ENSRNOG00000012546			ENSRNOG00000012546	Frmpd1	FERM and PDZ domain containing 1 [Source:RGD Symbol;Acc:1305229]	ARRAYEXPRESS,ENSG
ENSRNOG00000033192	2.85468	3.69705	383.645	2.00134e-85	5.75693e-83	ENSRNOG00000033192			ENSRNOG00000033192	Osmr	oncostatin M receptor [Source:RGD Symbol;Acc:1302983]	ARRAYEXPRESS,ENSG
ENSRNOG00000006778	3.4985	2.78104	382.166	4.20218e-85	1.18596e-82	ENSRNOG00000006778			ENSRNOG00000006778	Mmp19	matrix metallopeptidase 19 [Source:RGD Symbol;Acc:1311376]	ARRAYEXPRESS,ENSG
ENSRNOG00000015030	1.68628	6.41293	380.821	8.24639e-85	2.28425e-82	ENSRNOG00000015030			ENSRNOG00000015030	Tjp2	tight junction protein 2 [Source:RGD Symbol;Acc:619807]	ARRAYEXPRESS,ENSG
ENSRNOG00000031312	1.78972	4.62112	379.423	1.66171e-84	4.51925e-82	ENSRNOG00000031312			ENSRNOG00000031312	Tnfrsf1a	TNF receptor superfamily member 1A [Source:RGD Symbol;Acc:621237]	ARRAYEXPRESS,ENSG
ENSRNOG00000053787	2.86753	3.37376	377.76	3.82482e-84	1.02164e-81	ENSRNOG00000053787			ENSRNOG00000053787	Mdfic	MyoD family inhibitor domain containing [Source:RGD Symbol;Acc:1309532]	ARRAYEXPRESS,ENSG
ENSRNOG00000020182	1.82823	4.51108	373.753	2.8509e-83	7.48136e-81	ENSRNOG00000020182			ENSRNOG00000020182	Mvp	major vault protein [Source:RGD Symbol;Acc:70932]	ARRAYEXPRESS,ENSG
ENSRNOG00000016831	1.36924	6.5199	366.062	1.34775e-81	3.47579e-79	ENSRNOG00000016831			ENSRNOG00000016831	Serpinh1	serpin family H member 1 [Source:RGD Symbol;Acc:69302]	ARRAYEXPRESS,ENSG
ENSRNOG00000000187	3.35148	2.72606	355.532	2.64593e-79	6.7081e-77	ENSRNOG00000000187			ENSRNOG00000000187	Csf2rb	colony stimulating factor 2 receptor subunit beta [Source:RGD Symbol;Acc:620189]	ARRAYEXPRESS,ENSG
ENSRNOG00000049491	1.94262	4.48792	354.291	4.92878e-79	1.22875e-76	ENSRNOG00000049491			ENSRNOG00000049491	RT1-DMb	RT1 class II, locus DMb [Source:RGD Symbol;Acc:735096]	ARRAYEXPRESS,ENSG
ENSRNOG00000018237	1.45816	5.95225	352.519	1.19861e-78	2.93915e-76	ENSRNOG00000018237			ENSRNOG00000018237	Gstp1	glutathione S-transferase pi 1 [Source:RGD Symbol;Acc:2758]	ARRAYEXPRESS,ENSG
ENSRNOG00000014314	5.07843	1.3074	344.117	8.09686e-77	1.95343e-74	ENSRNOG00000014314			ENSRNOG00000014314	Slc39a4	solute carrier family 39 member 4 [Source:RGD Symbol;Acc:1306701]	ARRAYEXPRESS,ENSG
ENSRNOG00000020673	1.36394	6.49901	336.805	3.1668e-75	7.51889e-73	ENSRNOG00000020673			ENSRNOG00000020673	Pbxip1	PBX homeobox interacting protein 1 [Source:RGD Symbol;Acc:1305180]	ARRAYEXPRESS,ENSG
ENSRNOG00000000239	5.86848	2.33686	336.171	4.35189e-75	1.01712e-72	ENSRNOG00000000239			ENSRNOG00000000239	Ccl7	C-C motif chemokine ligand 7 [Source:RGD Symbol;Acc:1359152]	ARRAYEXPRESS,ENSG
ENSRNOG00000002802	5.0366	1.30977	335.752	5.37016e-75	1.2358e-72	ENSRNOG00000002802			ENSRNOG00000002802	Cxcl1	C-X-C motif chemokine ligand 1 [Source:RGD Symbol;Acc:619869]	ARRAYEXPRESS,ENSG
ENSRNOG00000000614	2.04783	3.94926	333.642	1.54725e-74	3.50662e-72	ENSRNOG00000000614			ENSRNOG00000000614	Bicc1	BicC family RNA binding protein 1 [Source:RGD Symbol;Acc:1307459]	ARRAYEXPRESS,ENSG
ENSRNOG00000014294	1.87527	3.84447	328.188	2.38457e-73	5.32364e-71	ENSRNOG00000014294			ENSRNOG00000014294	Ptpn6	protein tyrosine phosphatase, non-receptor type 6 [Source:RGD Symbol;Acc:620660]	ARRAYEXPRESS,ENSG
ENSRNOG00000065195	2.82696	2.80764	326.259	6.2761e-73	1.38056e-70	ENSRNOG00000065195			ENSRNOG00000065195	ENSRNOG00000065195	None	ARRAYEXPRESS,ENSG,UNIPROT_GN
ENSRNOG00000015992	6.96031	1.27609	325.177	1.0798e-72	2.34082e-70	ENSRNOG00000015992			ENSRNOG00000015992	Ccl20	C-C motif chemokine ligand 20 [Source:RGD Symbol;Acc:3646]	ARRAYEXPRESS,ENSG
ENSRNOG00000013674	1.68078	5.79712	324.497	1.51871e-72	3.24526e-70	ENSRNOG00000013674			ENSRNOG00000013674	Megf10	multiple EGF-like domains 10 [Source:RGD Symbol;Acc:735084]	ARRAYEXPRESS,ENSG
ENSRNOG00000008412	3.85485	1.51115	322.692	3.75353e-72	7.9078e-70	ENSRNOG00000008412			ENSRNOG00000008412	Gprc5a	G protein-coupled receptor, class C, group 5, member A [Source:RGD Symbol;Acc:1310804]	ARRAYEXPRESS,ENSG
ENSRNOG00000036942	3.65612	1.70144	320.218	1.29861e-71	2.69786e-69	ENSRNOG00000036942			ENSRNOG00000036942	Tnfrsf9	TNF receptor superfamily member 9 [Source:RGD Symbol;Acc:1598208]	ARRAYEXPRESS,ENSG
ENSRNOG00000018487	1.4791	7.7078	318.193	3.58455e-71	7.34489e-69	ENSRNOG00000018487			ENSRNOG00000018487	Slc3a2	solute carrier family 3 member 2 [Source:RGD Symbol;Acc:3073]	ARRAYEXPRESS,ENSG
ENSRNOG00000013967	2.20369	3.6461	316.551	8.16983e-71	1.65141e-68	ENSRNOG00000013967			ENSRNOG00000013967	Blnk	B-cell linker [Source:RGD Symbol;Acc:1561933]	ARRAYEXPRESS,ENSG
ENSRNOG00000018371	1.98267	3.5941	314.723	2.04391e-70	4.07638e-68	ENSRNOG00000018371			ENSRNOG00000018371	Tubb6	tubulin, beta 6 class V [Source:RGD Symbol;Acc:1305887]	ARRAYEXPRESS,ENSG
ENSRNOG00000000814	2.28634	8.21518	312.13	7.50256e-70	1.47662e-67	ENSRNOG00000000814			ENSRNOG00000000814	Fabp7	fatty acid binding protein 7 [Source:RGD Symbol;Acc:69312]	ARRAYEXPRESS,ENSG
ENSRNOG00000007319	5.68133	1.74968	312.02	7.92743e-70	1.53998e-67	ENSRNOG00000007319			ENSRNOG00000007319	Trib3	tribbles pseudokinase 3 [Source:RGD Symbol;Acc:708432]	ARRAYEXPRESS,ENSG
ENSRNOG00000050697	2.01742	4.7021	308.483	4.67381e-69	8.96292e-67	ENSRNOG00000050697			ENSRNOG00000050697	Ctsz	cathepsin Z [Source:RGD Symbol;Acc:708479]	ARRAYEXPRESS,ENSG
ENSRNOG00000018509	1.33303	6.49361	307.275	8.56557e-69	1.62182e-66	ENSRNOG00000018509			ENSRNOG00000018509	Cx3cr1	C-X3-C motif chemokine receptor 1 [Source:RGD Symbol;Acc:620137]	ARRAYEXPRESS,ENSG
ENSRNOG00000026415	3.41611	3.4699	306.255	1.42923e-68	2.6723e-66	ENSRNOG00000026415			ENSRNOG00000026415	Col14a1	collagen type XIV alpha 1 chain [Source:RGD Symbol;Acc:1305806]	ARRAYEXPRESS,ENSG
ENSRNOG00000005731	3.93319	2.51651	306.111	1.53624e-68	2.83692e-66	ENSRNOG00000005731			ENSRNOG00000005731	Birc3	baculoviral IAP repeat-containing 3 [Source:RGD Symbol;Acc:621282]	ARRAYEXPRESS,ENSG
ENSRNOG00000018414	1.47476	7.59522	303.974	4.48751e-68	8.18588e-66	ENSRNOG00000018414			ENSRNOG00000018414	Csf1r	colony stimulating factor 1 receptor [Source:RGD Symbol;Acc:2425]	ARRAYEXPRESS,ENSG
ENSRNOG00000050794	1.7463	4.5637	302.968	7.43399e-68	1.33973e-65	ENSRNOG00000050794			ENSRNOG00000050794	Pdlim4	PDZ and LIM domain 4 [Source:RGD Symbol;Acc:3575]	ARRAYEXPRESS,ENSG
ENSRNOG00000007457	3.2207	5.03673	302.894	7.71446e-68	1.37372e-65	ENSRNOG00000007457			ENSRNOG00000007457	Serping1	serpin family G member 1 [Source:RGD Symbol;Acc:735225]	ARRAYEXPRESS,ENSG
ENSRNOG00000011821	3.71528	3.59341	302.827	7.97709e-68	1.40378e-65	ENSRNOG00000011821			ENSRNOG00000011821	S100a4	S100 calcium-binding protein A4 [Source:RGD Symbol;Acc:3245]	ARRAYEXPRESS,ENSG
ENSRNOG00000024818	1.82433	3.44055	300.549	2.50177e-67	4.35134e-65	ENSRNOG00000024818			ENSRNOG00000024818	Eva1b	eva-1 homolog B [Source:RGD Symbol;Acc:1308876]	ARRAYEXPRESS,ENSG
ENSRNOG00000020942	3.09426	1.92284	299.557	4.11438e-67	7.0739e-65	ENSRNOG00000020942			ENSRNOG00000020942	Plekha4	pleckstrin homology domain containing A4 [Source:RGD Symbol;Acc:735133]	ARRAYEXPRESS,ENSG
ENSRNOG00000010208	3.93859	3.79864	298.212	8.07809e-67	1.37309e-64	ENSRNOG00000010208			ENSRNOG00000010208	Timp1	TIMP metallopeptidase inhibitor 1 [Source:RGD Symbol;Acc:621675]	ARRAYEXPRESS,ENSG
ENSRNOG00000005615	2.37991	4.81583	296.589	1.82397e-66	3.06549e-64	ENSRNOG00000005615			ENSRNOG00000005615	Gadd45a	growth arrest and DNA-damage-inducible, alpha [Source:RGD Symbol;Acc:2654]	ARRAYEXPRESS,ENSG
ENSRNOG00000019728	1.98485	5.15867	293.292	9.53355e-66	1.58448e-63	ENSRNOG00000019728			ENSRNOG00000019728	Itgam	integrin subunit alpha M [Source:RGD Symbol;Acc:2926]	ARRAYEXPRESS,ENSG
ENSRNOG00000014387	1.93301	3.89499	291.319	2.56573e-65	4.21738e-63	ENSRNOG00000014387			ENSRNOG00000014387	Chac1	ChaC glutathione-specific gamma-glutamylcyclotransferase 1 [Source:RGD Symbol;Acc:1307153]	ARRAYEXPRESS,ENSG
ENSRNOG00000057569	1.46083	6.31027	290.55	3.77307e-65	6.13452e-63	ENSRNOG00000057569			ENSRNOG00000057569	Ahnak	AHNAK nucleoprotein [Source:RGD Symbol;Acc:619779]	ARRAYEXPRESS,ENSG
ENSRNOG00000008586	2.50617	3.61899	289.497	6.3992e-65	1.02924e-62	ENSRNOG00000008586			ENSRNOG00000008586	Aldh1l2	aldehyde dehydrogenase 1 family, member L2 [Source:RGD Symbol;Acc:1309458]	ARRAYEXPRESS,ENSG
ENSRNOG00000007679	1.55952	4.90191	289.39	6.75328e-65	1.07463e-62	ENSRNOG00000007679			ENSRNOG00000007679	Cyth4	cytohesin 4 [Source:RGD Symbol;Acc:1564842]	ARRAYEXPRESS,ENSG
ENSRNOG00000043044	2.02826	4.30881	289.284	7.12237e-65	1.12144e-62	ENSRNOG00000043044			ENSRNOG00000043044	Cnn2	calponin 2 [Source:RGD Symbol;Acc:1589807]	ARRAYEXPRESS,ENSG
ENSRNOG00000012843	4.88192	3.11635	286.809	2.4655e-64	3.84155e-62	ENSRNOG00000012843			ENSRNOG00000012843	Aspg	asparaginase [Source:RGD Symbol;Acc:708388]	ARRAYEXPRESS,ENSG
ENSRNOG00000012804	2.48035	4.88986	285.892	3.90476e-64	6.02138e-62	ENSRNOG00000012804			ENSRNOG00000012804	C1qc	complement C1q C chain [Source:RGD Symbol;Acc:1306828]	ARRAYEXPRESS,ENSG
ENSRNOG00000028566	1.82282	5.3046	280.625	5.48822e-63	8.37682e-61	ENSRNOG00000028566			ENSRNOG00000028566	Pld4	phospholipase D family, member 4 [Source:RGD Symbol;Acc:1598308]	ARRAYEXPRESS,ENSG
ENSRNOG00000031743	2.20863	3.69226	279.567	9.33137e-63	1.40989e-60	ENSRNOG00000031743			ENSRNOG00000031743	Gbp2	guanylate binding protein 2 [Source:RGD Symbol;Acc:621810]	ARRAYEXPRESS,ENSG
ENSRNOG00000000655	1.80858	3.58354	279.418	1.00581e-62	1.50449e-60	ENSRNOG00000000655			ENSRNOG00000000655	Ptprc	protein tyrosine phosphatase, receptor type, C [Source:RGD Symbol;Acc:3451]	ARRAYEXPRESS,ENSG
ENSRNOG00000007133	1.19916	7.02126	276.283	4.84965e-62	7.18228e-60	ENSRNOG00000007133			ENSRNOG00000007133	Plxnb2	plexin B2 [Source:RGD Symbol;Acc:1305495]	ARRAYEXPRESS,ENSG
ENSRNOG00000021438	1.81365	4.52083	275.555	6.98579e-62	1.02445e-59	ENSRNOG00000021438			ENSRNOG00000021438	Tuba1c	tubulin, alpha 1C [Source:RGD Symbol;Acc:1307226]	ARRAYEXPRESS,ENSG
ENSRNOG00000063679	1.31549	5.53388	274.256	1.34052e-61	1.94674e-59	ENSRNOG00000063679			ENSRNOG00000063679	Samd9l	sterile alpha motif domain containing 9-like [Source:RGD Symbol;Acc:1562531]	ARRAYEXPRESS,ENSG
ENSRNOG00000023708	1.70893	5.48604	272.763	2.83628e-61	4.07933e-59	ENSRNOG00000023708			ENSRNOG00000023708	Tmem176a	transmembrane protein 176A [Source:RGD Symbol;Acc:1310725]	ARRAYEXPRESS,ENSG
ENSRNOG00000015036	2.02681	5.14695	271.564	5.17577e-61	7.37325e-59	ENSRNOG00000015036			ENSRNOG00000015036	Ccn2	cellular communication network factor 2 [Source:RGD Symbol;Acc:621392]	ARRAYEXPRESS,ENSG
ENSRNOG00000054890	1.17866	7.42363	270.706	7.96169e-61	1.1235e-58	ENSRNOG00000054890			ENSRNOG00000054890	Flna	filamin A [Source:RGD Symbol;Acc:1560614]	ARRAYEXPRESS,ENSG
ENSRNOG00000008465	1.42528	6.18797	270.115	1.07136e-60	1.4977e-58	ENSRNOG00000008465			ENSRNOG00000008465	Tmem176b	transmembrane protein 176B [Source:RGD Symbol;Acc:708403]	ARRAYEXPRESS,ENSG
ENSRNOG00000015078	2.72259	3.27543	268.485	2.42774e-60	3.36242e-58	ENSRNOG00000015078			ENSRNOG00000015078	Ifitm3	interferon induced transmembrane protein 3 [Source:RGD Symbol;Acc:1595844]	ARRAYEXPRESS,ENSG
ENSRNOG00000020845	2.1726	2.78005	266.326	7.17319e-60	9.84372e-58	ENSRNOG00000020845			ENSRNOG00000020845	Tyrobp	transmembrane immune signaling adaptor Tyrobp [Source:RGD Symbol;Acc:1303081]	ARRAYEXPRESS,ENSG
ENSRNOG00000000569	1.33518	5.05859	266.219	7.56626e-60	1.02887e-57	ENSRNOG00000000569			ENSRNOG00000000569	Vsir	V-set immunoregulatory receptor [Source:RGD Symbol;Acc:1590938]	ARRAYEXPRESS,ENSG
ENSRNOG00000002403	2.00015	3.87819	265.725	9.69706e-60	1.30674e-57	ENSRNOG00000002403			ENSRNOG00000002403	Niban1	niban apoptosis regulator 1 [Source:RGD Symbol;Acc:71088]	ARRAYEXPRESS,ENSG
ENSRNOG00000010897	1.4403	6.37369	265.181	1.27394e-59	1.70139e-57	ENSRNOG00000010897			ENSRNOG00000010897	Nek6	NIMA-related kinase 6 [Source:RGD Symbol;Acc:727779]	ARRAYEXPRESS,ENSG
ENSRNOG00000010047	2.60679	3.61863	264.735	1.59344e-59	2.10927e-57	ENSRNOG00000010047			ENSRNOG00000010047	Ddit4l	DNA-damage-inducible transcript 4-like [Source:RGD Symbol;Acc:2322961]	ARRAYEXPRESS,ENSG
ENSRNOG00000008517	1.62219	5.14698	263.201	3.44167e-59	4.51583e-57	ENSRNOG00000008517			ENSRNOG00000008517	Cdc42ep1	CDC42 effector protein 1 [Source:RGD Symbol;Acc:1311131]	ARRAYEXPRESS,ENSG
ENSRNOG00000053272	1.65086	6.4885	262.087	6.02094e-59	7.83141e-57	ENSRNOG00000053272			ENSRNOG00000053272	Chi3l1	chitinase 3 like 1 [Source:RGD Symbol;Acc:620874]	ARRAYEXPRESS,ENSG
ENSRNOG00000031930	1.76245	4.34302	260.684	1.21744e-58	1.56987e-56	ENSRNOG00000031930			ENSRNOG00000031930	Cela1	chymotrypsin like elastase 1 [Source:RGD Symbol;Acc:2547]	ARRAYEXPRESS,ENSG
ENSRNOG00000057794	2.63122	2.55532	260.262	1.5043e-58	1.92319e-56	ENSRNOG00000057794			ENSRNOG00000057794	Adamts5	ADAM metallopeptidase with thrombospondin type 1 motif, 5 [Source:RGD Symbol;Acc:735196]	ARRAYEXPRESS,ENSG
ENSRNOG00000022256	4.51318	1.66679	258.507	3.63048e-58	4.60209e-56	ENSRNOG00000022256			ENSRNOG00000022256	Cxcl10	C-X-C motif chemokine ligand 10 [Source:RGD Symbol;Acc:620209]	ARRAYEXPRESS,ENSG
ENSRNOG00000013917	1.66367	3.73225	255.722	1.46879e-57	1.84623e-55	ENSRNOG00000013917			ENSRNOG00000013917	Igsf10	immunoglobulin superfamily, member 10 [Source:RGD Symbol;Acc:735030]	ARRAYEXPRESS,ENSG
ENSRNOG00000050430	2.14061	2.48431	253.735	3.98325e-57	4.96512e-55	ENSRNOG00000050430			ENSRNOG00000050430	Vav1	vav guanine nucleotide exchange factor 1 [Source:RGD Symbol;Acc:3951]	ARRAYEXPRESS,ENSG
ENSRNOG00000019742	1.29778	6.39911	253.61	4.24165e-57	5.24353e-55	ENSRNOG00000019742			ENSRNOG00000019742	Stat3	signal transducer and activator of transcription 3 [Source:RGD Symbol;Acc:3772]	ARRAYEXPRESS,ENSG
ENSRNOG00000049115	1.67542	5.51105	253.401	4.71002e-57	5.7748e-55	ENSRNOG00000049115			ENSRNOG00000049115	Ccr5	C-C motif chemokine receptor 5 [Source:RGD Symbol;Acc:620596]	ARRAYEXPRESS,ENSG
ENSRNOG00000002520	1.338	5.6448	253.207	5.19168e-57	6.31359e-55	ENSRNOG00000002520			ENSRNOG00000002520	Litaf	lipopolysaccharide-induced TNF factor [Source:RGD Symbol;Acc:69294]	ARRAYEXPRESS,ENSG
ENSRNOG00000024207	1.61201	3.9052	252.988	5.79467e-57	6.99005e-55	ENSRNOG00000024207			ENSRNOG00000024207	Fgfrl1	fibroblast growth factor receptor-like 1 [Source:RGD Symbol;Acc:735156]	ARRAYEXPRESS,ENSG
ENSRNOG00000018911	1.54873	6.59003	251.9	1.00046e-56	1.19719e-54	ENSRNOG00000018911			ENSRNOG00000018911	Pfkfb3	6-phosphofructo-2-kinase/fructose-2,6-biphosphatase 3 [Source:RGD Symbol;Acc:619776]	ARRAYEXPRESS,ENSG
ENSRNOG00000007350	2.3855	2.68866	251.316	1.34142e-56	1.59245e-54	ENSRNOG00000007350			ENSRNOG00000007350	Rac2	Rac family small GTPase 2 [Source:RGD Symbol;Acc:1307568]	ARRAYEXPRESS,ENSG
ENSRNOG00000006302	1.42844	6.83316	250.542	1.97844e-56	2.3302e-54	ENSRNOG00000006302			ENSRNOG00000006302	Gclc	glutamate-cysteine ligase, catalytic subunit [Source:RGD Symbol;Acc:619868]	ARRAYEXPRESS,ENSG
ENSRNOG00000036829	1.39032	5.05258	248.431	5.70888e-56	6.67136e-54	ENSRNOG00000036829			ENSRNOG00000036829	Nckap1l	NCK associated protein 1 like [Source:RGD Symbol;Acc:1312032]	ARRAYEXPRESS,ENSG
ENSRNOG00000057713	1.70206	5.54182	248.318	6.04132e-56	7.00512e-54	ENSRNOG00000057713			ENSRNOG00000057713	Cav2	caveolin 2 [Source:RGD Symbol;Acc:620348]	ARRAYEXPRESS,ENSG
ENSRNOG00000024277	2.86788	1.8971	247.598	8.67071e-56	9.97666e-54	ENSRNOG00000024277			ENSRNOG00000024277	Card11	caspase recruitment domain family, member 11 [Source:RGD Symbol;Acc:2323211]	ARRAYEXPRESS,ENSG
ENSRNOG00000023226	1.99969	5.14225	247.442	9.37911e-56	1.07094e-53	ENSRNOG00000023226			ENSRNOG00000023226	S100a10	S100 calcium binding protein A10 [Source:RGD Symbol;Acc:628655]	ARRAYEXPRESS,ENSG
ENSRNOG00000002045	1.8802	6.32906	244.617	3.87283e-55	4.38863e-53	ENSRNOG00000002045			ENSRNOG00000002045	Anxa3	annexin A3 [Source:RGD Symbol;Acc:2119]	ARRAYEXPRESS,ENSG
ENSRNOG00000009211	2.04118	3.31136	243.844	5.70963e-55	6.42141e-53	ENSRNOG00000009211			ENSRNOG00000009211	C3ar1	complement C3a receptor 1 [Source:RGD Symbol;Acc:620537]	ARRAYEXPRESS,ENSG
ENSRNOG00000017980	2.89707	2.65003	243.141	8.12554e-55	9.07029e-53	ENSRNOG00000017980			ENSRNOG00000017980	Itgal	integrin subunit alpha L [Source:RGD Symbol;Acc:631424]	ARRAYEXPRESS,ENSG
ENSRNOG00000025811	1.60345	4.00295	242.527	1.10586e-54	1.2253e-52	ENSRNOG00000025811			ENSRNOG00000025811	Cfp	complement factor properdin [Source:RGD Symbol;Acc:1594557]	ARRAYEXPRESS,ENSG
ENSRNOG00000008215	2.0337	2.82874	240.566	2.95934e-54	3.25484e-52	ENSRNOG00000008215			ENSRNOG00000008215	Trim47	tripartite motif-containing 47 [Source:RGD Symbol;Acc:1597317]	ARRAYEXPRESS,ENSG
ENSRNOG00000015496	1.10823	6.44728	240.179	3.59409e-54	3.92411e-52	ENSRNOG00000015496			ENSRNOG00000015496	Tpm4	tropomyosin 4 [Source:RGD Symbol;Acc:3899]	ARRAYEXPRESS,ENSG
ENSRNOG00000049614	1.23053	6.44076	239.375	5.38192e-54	5.83353e-52	ENSRNOG00000049614			ENSRNOG00000049614	Itih5	inter-alpha-trypsin inhibitor heavy chain 5 [Source:RGD Symbol;Acc:1591485]	ARRAYEXPRESS,ENSG
ENSRNOG00000046001	2.16632	2.795	238.791	7.21593e-54	7.76517e-52	ENSRNOG00000046001			ENSRNOG00000046001	AABR07030823.1	forkhead box J1 [Source:RGD Symbol;Acc:621764]	ARRAYEXPRESS,ENSG
ENSRNOG00000012957	1.12495	6.13434	238.368	8.92398e-54	9.53463e-52	ENSRNOG00000012957			ENSRNOG00000012957	Sh3glb1	SH3 domain -containing GRB2-like endophilin B1 [Source:RGD Symbol;Acc:1304859]	ARRAYEXPRESS,ENSG
ENSRNOG00000020679	2.2015	2.86657	236.72	2.04093e-53	2.16512e-51	ENSRNOG00000020679			ENSRNOG00000020679	Icam1	intercellular adhesion molecule 1 [Source:RGD Symbol;Acc:2857]	ARRAYEXPRESS,ENSG
ENSRNOG00000011054	1.3354	5.3685	236.531	2.24425e-53	2.36405e-51	ENSRNOG00000011054			ENSRNOG00000011054	Laptm5	lysosomal protein transmembrane 5 [Source:RGD Symbol;Acc:621838]	ARRAYEXPRESS,ENSG
ENSRNOG00000017869	1.84478	3.45074	234.678	5.69032e-53	5.95215e-51	ENSRNOG00000017869			ENSRNOG00000017869	Irf8	interferon regulatory factor 8 [Source:RGD Symbol;Acc:1312024]	ARRAYEXPRESS,ENSG
ENSRNOG00000001414	3.33542	2.19253	233.626	9.64987e-53	1.00238e-50	ENSRNOG00000001414			ENSRNOG00000001414	Serpine1	serpin family E member 1 [Source:RGD Symbol;Acc:3249]	ARRAYEXPRESS,ENSG
ENSRNOG00000014199	1.44786	3.71654	233.585	9.85333e-53	1.01646e-50	ENSRNOG00000014199			ENSRNOG00000014199	Zfp703	zinc finger protein 703 [Source:RGD Symbol;Acc:1588249]	ARRAYEXPRESS,ENSG
ENSRNOG00000009912	2.78731	2.02075	233.539	1.00806e-52	1.03278e-50	ENSRNOG00000009912			ENSRNOG00000009912	Fgr	FGR proto-oncogene, Src family tyrosine kinase [Source:RGD Symbol;Acc:621319]	ARRAYEXPRESS,ENSG
ENSRNOG00000049714	1.74886	3.54084	233.271	1.15336e-52	1.1736e-50	ENSRNOG00000049714			ENSRNOG00000049714	Asap3	ArfGAP with SH3 domain, ankyrin repeat and PH domain 3 [Source:RGD Symbol;Acc:1593929]	ARRAYEXPRESS,ENSG
ENSRNOG00000016753	1.61058	6.62341	233.067	1.27802e-52	1.29166e-50	ENSRNOG00000016753			ENSRNOG00000016753	Slc14a1	solute carrier family 14 member 1 (Kidd blood group) [Source:RGD Symbol;Acc:3688]	ARRAYEXPRESS,ENSG
ENSRNOG00000006932	1.7029	3.80051	232.908	1.38423e-52	1.38962e-50	ENSRNOG00000006932			ENSRNOG00000006932	Dock2	dedicator of cytokinesis 2 [Source:RGD Symbol;Acc:1564189]	ARRAYEXPRESS,ENSG
ENSRNOG00000036834	2.37156	2.3838	232.361	1.82152e-52	1.81642e-50	ENSRNOG00000036834			ENSRNOG00000036834	Gpr84	G protein-coupled receptor 84 [Source:RGD Symbol;Acc:1585277]	ARRAYEXPRESS,ENSG
ENSRNOG00000048036	1.28913	8.47846	230.813	3.96273e-52	3.92547e-50	ENSRNOG00000048036			ENSRNOG00000048036	Ncan	neurocan [Source:RGD Symbol;Acc:619941]	ARRAYEXPRESS,ENSG
ENSRNOG00000006735	2.94759	2.01549	227.646	1.94436e-51	1.9134e-49	ENSRNOG00000006735			ENSRNOG00000006735	Cdkn2b	cyclin-dependent kinase inhibitor 2B [Source:RGD Symbol;Acc:2324]	ARRAYEXPRESS,ENSG
ENSRNOG00000014064	1.22813	6.0752	226.939	2.77326e-51	2.71127e-49	ENSRNOG00000014064			ENSRNOG00000014064	Ctsh	cathepsin H [Source:RGD Symbol;Acc:2447]	ARRAYEXPRESS,ENSG
ENSRNOG00000028137	1.45191	3.68439	225.543	5.58982e-51	5.42939e-49	ENSRNOG00000028137			ENSRNOG00000028137	Mki67	marker of proliferation Ki-67 [Source:RGD Symbol;Acc:1305476]	ARRAYEXPRESS,ENSG
ENSRNOG00000001979	1.23484	6.37628	225.363	6.117e-51	5.90311e-49	ENSRNOG00000001979			ENSRNOG00000001979	Rcan1	regulator of calcineurin 1 [Source:RGD Symbol;Acc:631338]	ARRAYEXPRESS,ENSG
ENSRNOG00000002208	2.0622	3.54003	224.52	9.34205e-51	8.95759e-49	ENSRNOG00000002208			ENSRNOG00000002208	Shroom3	shroom family member 3 [Source:RGD Symbol;Acc:1310470]	ARRAYEXPRESS,ENSG
ENSRNOG00000029342	5.79594	4.92919	223.929	1.25726e-50	1.19784e-48	ENSRNOG00000029342			ENSRNOG00000029342	Scn7a	sodium voltage-gated channel alpha subunit 7 [Source:RGD Symbol;Acc:61922]	ARRAYEXPRESS,ENSG
ENSRNOG00000024159	1.6622	5.36844	223.44	1.60686e-50	1.52123e-48	ENSRNOG00000024159			ENSRNOG00000024159	Fcer1g	Fc epsilon receptor Ig [Source:RGD Symbol;Acc:2599]	ARRAYEXPRESS,ENSG
ENSRNOG00000014350	3.39001	3.54615	221.127	5.13567e-50	4.83141e-48	ENSRNOG00000014350			ENSRNOG00000014350	Ccn1	cellular communication network factor 1 [Source:RGD Symbol;Acc:620763]	ARRAYEXPRESS,ENSG
ENSRNOG00000008180	1.41899	5.01812	219.018	1.48099e-49	1.38454e-47	ENSRNOG00000008180			ENSRNOG00000008180	Lyn	LYN proto-oncogene, Src family tyrosine kinase [Source:RGD Symbol;Acc:621017]	ARRAYEXPRESS,ENSG
ENSRNOG00000025679	1.22391	5.87738	216.316	5.75426e-49	5.3461e-47	ENSRNOG00000025679			ENSRNOG00000025679	Stk40	serine/threonine kinase 40 [Source:RGD Symbol;Acc:727884]	ARRAYEXPRESS,ENSG
ENSRNOG00000043451	3.98005	2.95986	216.246	5.96026e-49	5.50331e-47	ENSRNOG00000043451			ENSRNOG00000043451	Spp1	secreted phosphoprotein 1 [Source:RGD Symbol;Acc:3752]	ARRAYEXPRESS,ENSG
ENSRNOG00000014276	1.61819	4.48267	215.32	9.49157e-49	8.71012e-47	ENSRNOG00000014276			ENSRNOG00000014276	Plce1	phospholipase C, epsilon 1 [Source:RGD Symbol;Acc:69424]	ARRAYEXPRESS,ENSG
ENSRNOG00000000195	1.34306	4.61976	215.065	1.0789e-48	9.84034e-47	ENSRNOG00000000195			ENSRNOG00000000195	LOC108348048	von Willebrand factor A domain-containing protein 5A [Source:RGD Symbol;Acc:11476240]	ARRAYEXPRESS,ENSG
ENSRNOG00000001795	1.44711	5.09354	212.915	3.17655e-48	2.87969e-46	ENSRNOG00000001795			ENSRNOG00000001795	Itgb5	integrin subunit beta 5 [Source:RGD Symbol;Acc:628869]	ARRAYEXPRESS,ENSG
ENSRNOG00000018715	2.14179	2.14332	211.473	6.55271e-48	5.90454e-46	ENSRNOG00000018715			ENSRNOG00000018715	Clec10a	C-type lectin domain containing 10A [Source:RGD Symbol;Acc:621158]	ARRAYEXPRESS,ENSG
ENSRNOG00000014956	2.08355	2.68044	210.903	8.7277e-48	7.81731e-46	ENSRNOG00000014956			ENSRNOG00000014956	Slc11a1	solute carrier family 11 member 1 [Source:RGD Symbol;Acc:1601463]	ARRAYEXPRESS,ENSG
ENSRNOG00000000827	2.56835	2.52761	210.85	8.9624e-48	7.97973e-46	ENSRNOG00000000827			ENSRNOG00000000827	Ier3	immediate early response 3 [Source:RGD Symbol;Acc:1303321]	ARRAYEXPRESS,ENSG
ENSRNOG00000011947	1.65401	3.23513	210.336	1.16033e-47	1.02699e-45	ENSRNOG00000011947			ENSRNOG00000011947	Tifab	TIFA inhibitor [Source:RGD Symbol;Acc:1311681]	ARRAYEXPRESS,ENSG
ENSRNOG00000016885	1.43281	5.77391	209.051	2.21297e-47	1.94715e-45	ENSRNOG00000016885			ENSRNOG00000016885	Klf6	KLF transcription factor 6 [Source:RGD Symbol;Acc:62389]	ARRAYEXPRESS,ENSG
ENSRNOG00000005620	1.72732	3.32991	208.485	2.94042e-47	2.57209e-45	ENSRNOG00000005620			ENSRNOG00000005620	Lcp2	lymphocyte cytosolic protein 2 [Source:RGD Symbol;Acc:619743]	ARRAYEXPRESS,ENSG
ENSRNOG00000030954	1.12854	7.50138	207.585	4.62203e-47	4.01956e-45	ENSRNOG00000030954			ENSRNOG00000030954	Fat1	FAT atypical cadherin 1 [Source:RGD Symbol;Acc:621254]	ARRAYEXPRESS,ENSG
ENSRNOG00000011271	1.52378	3.59108	207.248	5.47313e-47	4.7322e-45	ENSRNOG00000011271			ENSRNOG00000011271	Mcc	MCC regulator of WNT signaling pathway [Source:RGD Symbol;Acc:1561988]	ARRAYEXPRESS,ENSG
ENSRNOG00000047137	1.09681	6.34765	207.228	5.5301e-47	4.75398e-45	ENSRNOG00000047137			ENSRNOG00000047137	Erbin	erbb2 interacting protein [Source:RGD Symbol;Acc:1562952]	ARRAYEXPRESS,ENSG
ENSRNOG00000019311	1.97481	2.81211	207.206	5.58965e-47	4.77771e-45	ENSRNOG00000019311			ENSRNOG00000019311	Nfkb2	nuclear factor kappa B subunit 2 [Source:RGD Symbol;Acc:1307189]	ARRAYEXPRESS,ENSG
ENSRNOG00000061928	1.38724	5.22462	205.828	1.11692e-46	9.49258e-45	ENSRNOG00000061928			ENSRNOG00000061928	Myo1e	myosin IE [Source:RGD Symbol;Acc:3144]	ARRAYEXPRESS,ENSG
ENSRNOG00000013231	1.31743	4.37515	205.296	1.45929e-46	1.23323e-44	ENSRNOG00000013231			ENSRNOG00000013231	Ptafr	platelet-activating factor receptor [Source:RGD Symbol;Acc:61897]	ARRAYEXPRESS,ENSG
ENSRNOG00000003546	2.5445	2.65612	204.82	1.85407e-46	1.55804e-44	ENSRNOG00000003546			ENSRNOG00000003546	Tnfrsf12a	TNF receptor superfamily member 12A [Source:RGD Symbol;Acc:631329]	ARRAYEXPRESS,ENSG
ENSRNOG00000004444	1.65748	3.63553	204.083	2.68494e-46	2.24365e-44	ENSRNOG00000004444			ENSRNOG00000004444	Ikzf1	IKAROS family zinc finger 1 [Source:RGD Symbol;Acc:1562979]	ARRAYEXPRESS,ENSG
ENSRNOG00000000818	1.47841	4.21428	203.724	3.21467e-46	2.67139e-44	ENSRNOG00000000818			ENSRNOG00000000818	Ppp1r18	protein phosphatase 1, regulatory subunit 18 [Source:RGD Symbol;Acc:1309543]	ARRAYEXPRESS,ENSG
ENSRNOG00000026060	2.73907	2.16341	201.951	7.83695e-46	6.47652e-44	ENSRNOG00000026060			ENSRNOG00000026060	Arsi	arylsulfatase family, member I [Source:RGD Symbol;Acc:1310242]	ARRAYEXPRESS,ENSG
ENSRNOG00000002217	4.30174	1.49299	201.24	1.11998e-45	9.20476e-44	ENSRNOG00000002217			ENSRNOG00000002217	Plac8	placenta associated 8 [Source:RGD Symbol;Acc:1308102]	ARRAYEXPRESS,ENSG
ENSRNOG00000019270	1.98854	2.37226	201.206	1.13933e-45	9.31264e-44	ENSRNOG00000019270			ENSRNOG00000019270	P2ry6	pyrimidinergic receptor P2Y6 [Source:RGD Symbol;Acc:620269]	ARRAYEXPRESS,ENSG
ENSRNOG00000020881	1.27016	4.70242	199.945	2.14716e-45	1.7455e-43	ENSRNOG00000020881			ENSRNOG00000020881	Frmd8	FERM domain containing 8 [Source:RGD Symbol;Acc:1310323]	ARRAYEXPRESS,ENSG
ENSRNOG00000012886	2.69692	1.66962	199.802	2.3072e-45	1.86546e-43	ENSRNOG00000012886			ENSRNOG00000012886	Maff	MAF bZIP transcription factor F [Source:RGD Symbol;Acc:1309531]	ARRAYEXPRESS,ENSG
ENSRNOG00000023013	1.67991	3.28461	199.776	2.33745e-45	1.87977e-43	ENSRNOG00000023013			ENSRNOG00000023013	Marchf3	membrane associated ring-CH-type finger 3 [Source:RGD Symbol;Acc:1359308]	ARRAYEXPRESS,ENSG
ENSRNOG00000008409	1.69825	3.53897	197.327	8.00033e-45	6.39941e-43	ENSRNOG00000008409			ENSRNOG00000008409	Myo1f	myosin IF [Source:RGD Symbol;Acc:1309750]	ARRAYEXPRESS,ENSG
ENSRNOG00000014768	1.36614	4.70618	197.256	8.29201e-45	6.59744e-43	ENSRNOG00000014768			ENSRNOG00000014768	Glis3	GLIS family zinc finger 3 [Source:RGD Symbol;Acc:1565505]	ARRAYEXPRESS,ENSG
ENSRNOG00000022619	1.30633	9.92132	195.679	1.83176e-44	1.44971e-42	ENSRNOG00000022619			ENSRNOG00000022619	Fth1	ferritin heavy chain 1 [Source:RGD Symbol;Acc:2635]	ARRAYEXPRESS,ENSG
ENSRNOG00000058645	2.96082	6.82591	195.313	2.20151e-44	1.73317e-42	ENSRNOG00000058645			ENSRNOG00000058645	Tnc	tenascin C [Source:RGD Symbol;Acc:621057]	ARRAYEXPRESS,ENSG
ENSRNOG00000038881	1.8675	2.85189	193.189	6.40271e-44	5.01422e-42	ENSRNOG00000038881			ENSRNOG00000038881	Hcls1	hematopoietic cell specific Lyn substrate 1 [Source:RGD Symbol;Acc:1304754]	ARRAYEXPRESS,ENSG
ENSRNOG00000001480	1.82725	2.90583	192.793	7.81052e-44	6.08488e-42	ENSRNOG00000001480			ENSRNOG00000001480	Ncf1	neutrophil cytosolic factor 1 [Source:RGD Symbol;Acc:61307]	ARRAYEXPRESS,ENSG
ENSRNOG00000001224	1.40501	3.52756	192.401	9.51273e-44	7.37261e-42	ENSRNOG00000001224			ENSRNOG00000001224	Itgb2	integrin subunit beta 2 [Source:RGD Symbol;Acc:1305581]	ARRAYEXPRESS,ENSG
ENSRNOG00000016688	1.37785	3.95246	191.198	1.7409e-43	1.34229e-41	ENSRNOG00000016688			ENSRNOG00000016688	Ston1	stonin 1 [Source:RGD Symbol;Acc:727878]	ARRAYEXPRESS,ENSG
ENSRNOG00000007002	2.60796	1.49519	190.85	2.07425e-43	1.59111e-41	ENSRNOG00000007002			ENSRNOG00000007002	Lif	LIF, interleukin 6 family cytokine [Source:RGD Symbol;Acc:620865]	ARRAYEXPRESS,ENSG
ENSRNOG00000008759	2.13645	2.96216	190.554	2.4063e-43	1.8364e-41	ENSRNOG00000008759			ENSRNOG00000008759	Csf3r	colony stimulating factor 3 receptor [Source:RGD Symbol;Acc:1309114]	ARRAYEXPRESS,ENSG
ENSRNOG00000015957	2.60359	2.93481	190.261	2.78781e-43	2.11676e-41	ENSRNOG00000015957			ENSRNOG00000015957	F13a1	coagulation factor XIII A1 chain [Source:RGD Symbol;Acc:621495]	ARRAYEXPRESS,ENSG
ENSRNOG00000015845	1.12242	5.43425	188.545	6.60685e-43	4.99117e-41	ENSRNOG00000015845			ENSRNOG00000015845	Niban2	niban apoptosis regulator 2 [Source:RGD Symbol;Acc:1307018]	ARRAYEXPRESS,ENSG
ENSRNOG00000016957	2.19725	5.56168	188.473	6.84999e-43	5.14885e-41	ENSRNOG00000016957			ENSRNOG00000016957	Igfbp2	insulin-like growth factor binding protein 2 [Source:RGD Symbol;Acc:2873]	ARRAYEXPRESS,ENSG
ENSRNOG00000020938	4.51009	2.74785	187.272	1.25231e-42	9.36601e-41	ENSRNOG00000020938			ENSRNOG00000020938	Ppp1r15a	protein phosphatase 1, regulatory subunit 15A [Source:RGD Symbol;Acc:621526]	ARRAYEXPRESS,ENSG
ENSRNOG00000000034	2.08614	3.35969	187.072	1.38515e-42	1.0308e-40	ENSRNOG00000000034			ENSRNOG00000000034	Nuak2	NUAK family kinase 2 [Source:RGD Symbol;Acc:1359167]	ARRAYEXPRESS,ENSG
ENSRNOG00000002474	1.40964	4.08323	186.918	1.49635e-42	1.10804e-40	ENSRNOG00000002474			ENSRNOG00000002474	Tom1l1	target of myb1 like 1 membrane trafficking protein [Source:RGD Symbol;Acc:1562626]	ARRAYEXPRESS,ENSG
ENSRNOG00000011971	1.9747	4.25453	186.22	2.12549e-42	1.56616e-40	ENSRNOG00000011971			ENSRNOG00000011971	C1s	complement C1s [Source:RGD Symbol;Acc:619983]	ARRAYEXPRESS,ENSG
ENSRNOG00000021031	0.946797	6.57026	185.807	2.61558e-42	1.91783e-40	ENSRNOG00000021031			ENSRNOG00000021031	Grn	granulin precursor [Source:RGD Symbol;Acc:61983]	ARRAYEXPRESS,ENSG
ENSRNOG00000010489	1.6947	3.20254	185.519	3.0239e-42	2.20641e-40	ENSRNOG00000010489			ENSRNOG00000010489	Samd4a	sterile alpha motif domain containing 4A [Source:RGD Symbol;Acc:1310361]	ARRAYEXPRESS,ENSG
ENSRNOG00000037247	1.49402	3.37956	184.885	4.15845e-42	3.01952e-40	ENSRNOG00000037247			ENSRNOG00000037247	Rras	RAS related [Source:RGD Symbol;Acc:1311443]	ARRAYEXPRESS,ENSG
ENSRNOG00000019147	1.78406	4.32007	183.997	6.49614e-42	4.69417e-40	ENSRNOG00000019147			ENSRNOG00000019147	Stom	stomatin [Source:RGD Symbol;Acc:1305109]	ARRAYEXPRESS,ENSG
ENSRNOG00000013309	1.66273	3.35865	183.143	9.98325e-42	7.1793e-40	ENSRNOG00000013309			ENSRNOG00000013309	Pik3ap1	phosphoinositide-3-kinase adaptor protein 1 [Source:RGD Symbol;Acc:1307744]	ARRAYEXPRESS,ENSG
ENSRNOG00000043416	4.01508	0.773322	181.511	2.26747e-41	1.62282e-39	ENSRNOG00000043416			ENSRNOG00000043416	Bcl3	BCL3, transcription coactivator [Source:RGD Symbol;Acc:1589465]	ARRAYEXPRESS,ENSG
ENSRNOG00000014333	1.12668	6.49823	181.286	2.53893e-41	1.80844e-39	ENSRNOG00000014333			ENSRNOG00000014333	Vcam1	vascular cell adhesion molecule 1 [Source:RGD Symbol;Acc:3952]	ARRAYEXPRESS,ENSG
ENSRNOG00000017819	3.34609	1.63534	179.409	6.5244e-41	4.62521e-39	ENSRNOG00000017819			ENSRNOG00000017819	Cd14	CD14 molecule [Source:RGD Symbol;Acc:620588]	ARRAYEXPRESS,ENSG
ENSRNOG00000064385	1.5608	8.11247	179.207	7.22101e-41	5.0949e-39	ENSRNOG00000064385			ENSRNOG00000064385	Ftl1	ferritin light chain 1 [Source:RGD Symbol;Acc:61813]	ARRAYEXPRESS,ENSG
ENSRNOG00000051235	1.82564	5.04008	178.988	8.06112e-41	5.66095e-39	ENSRNOG00000051235			ENSRNOG00000051235	Cfb	complement factor B [Source:RGD Symbol;Acc:2204]	ARRAYEXPRESS,ENSG
ENSRNOG00000063244	1.02205	6.68139	178.741	9.12661e-41	6.37925e-39	ENSRNOG00000063244			ENSRNOG00000063244	Mpeg1	macrophage expressed 1 [Source:RGD Symbol;Acc:69275]	ARRAYEXPRESS,ENSG
ENSRNOG00000010105	3.01843	2.18864	177.714	1.52923e-40	1.06392e-38	ENSRNOG00000010105			ENSRNOG00000010105	S100a11	S100 calcium binding protein A11 [Source:RGD Symbol;Acc:1303295]	ARRAYEXPRESS,ENSG
ENSRNOG00000045829	1.48623	4.33628	177.22	1.96108e-40	1.35804e-38	ENSRNOG00000045829			ENSRNOG00000045829	Thbs1	thrombospondin 1 [Source:RGD Symbol;Acc:1588455]	ARRAYEXPRESS,ENSG
ENSRNOG00000000137	2.21853	2.31788	176.365	3.01352e-40	2.07724e-38	ENSRNOG00000000137			ENSRNOG00000000137	Ly86	lymphocyte antigen 86 [Source:RGD Symbol;Acc:1309936]	ARRAYEXPRESS,ENSG
ENSRNOG00000018740	1.49024	3.30284	174.607	7.29553e-40	5.00581e-38	ENSRNOG00000018740			ENSRNOG00000018740	Ugt1a8	UDP glucuronosyltransferase family 1 member A8 [Source:RGD Symbol;Acc:708474]	ARRAYEXPRESS,ENSG
ENSRNOG00000020918	1.1421	4.35312	174.433	7.96172e-40	5.43796e-38	ENSRNOG00000020918			ENSRNOG00000020918	Ccnd1	cyclin D1 [Source:RGD Symbol;Acc:68384]	ARRAYEXPRESS,ENSG
ENSRNOG00000053047	1.31758	3.77956	174.256	8.70131e-40	5.9161e-38	ENSRNOG00000053047			ENSRNOG00000053047	Top2a	DNA topoisomerase II alpha [Source:RGD Symbol;Acc:62048]	ARRAYEXPRESS,ENSG
ENSRNOG00000029949	6.77923	2.24043	174.03	9.75176e-40	6.60031e-38	ENSRNOG00000029949			ENSRNOG00000029949	Serpina3a	serine (or cysteine) peptidase inhibitor, clade A, member 3A [Source:RGD Symbol;Acc:6502633]	ARRAYEXPRESS,ENSG
ENSRNOG00000006116	1.58482	3.80371	173.706	1.14785e-39	7.734e-38	ENSRNOG00000006116			ENSRNOG00000006116	Hk2	hexokinase 2 [Source:RGD Symbol;Acc:2797]	ARRAYEXPRESS,ENSG
ENSRNOG00000046452	2.32246	2.87606	173.67	1.1686e-39	7.83854e-38	ENSRNOG00000046452			ENSRNOG00000046452	Fcgr2b	Fc gamma receptor 2B [Source:RGD Symbol;Acc:631331]	ARRAYEXPRESS,ENSG
ENSRNOG00000016512	2.88734	1.84586	172.987	1.64743e-39	1.1001e-37	ENSRNOG00000016512			ENSRNOG00000016512	Sema3b	semaphorin 3B [Source:RGD Symbol;Acc:1310079]	ARRAYEXPRESS,ENSG
ENSRNOG00000022392	2.26001	4.88196	172.884	1.73495e-39	1.1534e-37	ENSRNOG00000022392			ENSRNOG00000022392	Hspb8	heat shock protein family B (small) member 8 [Source:RGD Symbol;Acc:71003]	ARRAYEXPRESS,ENSG
ENSRNOG00000010266	1.58433	3.69036	172.868	1.74869e-39	1.15739e-37	ENSRNOG00000010266			ENSRNOG00000010266	Cd180	CD180 molecule [Source:RGD Symbol;Acc:1308170]	ARRAYEXPRESS,ENSG
ENSRNOG00000018251	1.6537	4.01616	172.021	2.67728e-39	1.76418e-37	ENSRNOG00000018251			ENSRNOG00000018251	Mrc1	mannose receptor, C type 1 [Source:RGD Symbol;Acc:1309353]	ARRAYEXPRESS,ENSG
ENSRNOG00000019661	5.30658	-0.024219	171.01	4.45121e-39	2.92023e-37	ENSRNOG00000019661			ENSRNOG00000019661	Gdf15	growth differentiation factor 15 [Source:RGD Symbol;Acc:2674]	ARRAYEXPRESS,ENSG
ENSRNOG00000012865	1.84939	2.48924	169.926	7.67891e-39	5.01577e-37	ENSRNOG00000012865			ENSRNOG00000012865	Parp3	poly (ADP-ribose) polymerase family, member 3 [Source:RGD Symbol;Acc:1305189]	ARRAYEXPRESS,ENSG
ENSRNOG00000009385	1.27873	3.8768	169.579	9.14548e-39	5.94774e-37	ENSRNOG00000009385			ENSRNOG00000009385	Pik3cg	phosphatidylinositol-4,5-bisphosphate 3-kinase, catalytic subunit gamma [Source:RGD Symbol;Acc:1306468]	ARRAYEXPRESS,ENSG
ENSRNOG00000018524	0.85725	6.77298	169.028	1.20645e-38	7.81212e-37	ENSRNOG00000018524			ENSRNOG00000018524	Ezr	ezrin [Source:RGD Symbol;Acc:621161]	ARRAYEXPRESS,ENSG
ENSRNOG00000017703	1.8501	3.27898	168.396	1.65759e-38	1.06871e-36	ENSRNOG00000017703			ENSRNOG00000017703	Unc93b1	unc-93 homolog B1, TLR signaling regulator [Source:RGD Symbol;Acc:1311984]	ARRAYEXPRESS,ENSG
ENSRNOG00000017628	1.96156	6.00623	167.677	2.38011e-38	1.52797e-36	ENSRNOG00000017628			ENSRNOG00000017628	Tagln	transgelin [Source:RGD Symbol;Acc:3723]	ARRAYEXPRESS,ENSG
ENSRNOG00000017619	1.34034	5.85885	167.552	2.53397e-38	1.61979e-36	ENSRNOG00000017619			ENSRNOG00000017619	Aldh1a1	aldehyde dehydrogenase 1 family, member A1 [Source:RGD Symbol;Acc:2087]	ARRAYEXPRESS,ENSG
ENSRNOG00000013907	0.971613	6.02482	166.172	5.07299e-38	3.22901e-36	ENSRNOG00000013907			ENSRNOG00000013907	Sall1	spalt-like transcription factor 1 [Source:RGD Symbol;Acc:1309916]	ARRAYEXPRESS,ENSG
ENSRNOG00000046834	2.93116	5.16081	163.468	1.97729e-37	1.25323e-35	ENSRNOG00000046834			ENSRNOG00000046834	C3	complement C3 [Source:RGD Symbol;Acc:2232]	ARRAYEXPRESS,ENSG
ENSRNOG00000010253	1.95328	2.95214	163.236	2.22178e-37	1.40225e-35	ENSRNOG00000010253			ENSRNOG00000010253	Cd163	CD163 molecule [Source:RGD Symbol;Acc:1310382]	ARRAYEXPRESS,ENSG
ENSRNOG00000048726	4.98409	-0.0231771	162.867	2.67432e-37	1.68078e-35	ENSRNOG00000048726			ENSRNOG00000048726	Clec2d	C-type lectin domain family 2, member D [Source:RGD Symbol;Acc:620070]	ARRAYEXPRESS,ENSG
ENSRNOG00000007743	2.27594	3.00052	162.722	2.87738e-37	1.80083e-35	ENSRNOG00000007743			ENSRNOG00000007743	Mgst1	microsomal glutathione S-transferase 1 [Source:RGD Symbol;Acc:70927]	ARRAYEXPRESS,ENSG
ENSRNOG00000011796	1.51225	4.2166	162.196	3.7492e-37	2.33669e-35	ENSRNOG00000011796			ENSRNOG00000011796	C1r	complement C1r [Source:RGD Symbol;Acc:1309091]	ARRAYEXPRESS,ENSG
ENSRNOG00000011459	2.03218	1.91007	162.069	3.99494e-37	2.47951e-35	ENSRNOG00000011459			ENSRNOG00000011459	Rhbdf2	rhomboid 5 homolog 2 [Source:RGD Symbol;Acc:1309699]	ARRAYEXPRESS,ENSG
ENSRNOG00000018681	1.56316	5.60837	161.119	6.44379e-37	3.9829e-35	ENSRNOG00000018681			ENSRNOG00000018681	Nes	nestin [Source:RGD Symbol;Acc:3162]	ARRAYEXPRESS,ENSG
ENSRNOG00000000991	1.51288	4.18357	160.92	7.12162e-37	4.38375e-35	ENSRNOG00000000991			ENSRNOG00000000991	Arpc1b	actin related protein 2/3 complex, subunit 1B [Source:RGD Symbol;Acc:2155]	ARRAYEXPRESS,ENSG
ENSRNOG00000029662	1.84811	2.32687	159.749	1.28353e-36	7.86843e-35	ENSRNOG00000029662			ENSRNOG00000029662	Wdfy4	WDFY family member 4 [Source:RGD Symbol;Acc:1564142]	ARRAYEXPRESS,ENSG
ENSRNOG00000032240	2.07348	2.51219	159.681	1.32824e-36	8.10871e-35	ENSRNOG00000032240			ENSRNOG00000032240	Gbp5	guanylate binding protein 5 [Source:RGD Symbol;Acc:1311040]	ARRAYEXPRESS,ENSG
ENSRNOG00000004500	1.5379	3.61306	159.673	1.33356e-36	8.10871e-35	ENSRNOG00000004500			ENSRNOG00000004500	Myc	MYC proto-oncogene, bHLH transcription factor [Source:RGD Symbol;Acc:3130]	ARRAYEXPRESS,ENSG
ENSRNOG00000013886	2.11752	2.8999	159.629	1.36369e-36	8.25831e-35	ENSRNOG00000013886			ENSRNOG00000013886	Fyb1	FYN binding protein 1 [Source:RGD Symbol;Acc:1563421]	ARRAYEXPRESS,ENSG
ENSRNOG00000009088	0.88811	6.72838	158.461	2.45391e-36	1.48006e-34	ENSRNOG00000009088			ENSRNOG00000009088	Txnrd1	thioredoxin reductase 1 [Source:RGD Symbol;Acc:61959]	ARRAYEXPRESS,ENSG
ENSRNOG00000002393	0.943866	7.75347	157.301	4.40024e-36	2.64332e-34	ENSRNOG00000002393			ENSRNOG00000002393	Eprs1	glutamyl-prolyl-tRNA synthetase 1 [Source:RGD Symbol;Acc:1310952]	ARRAYEXPRESS,ENSG
ENSRNOG00000052873	1.26528	4.67873	156.44	6.78459e-36	4.05935e-34	ENSRNOG00000052873			ENSRNOG00000052873	Npnt	nephronectin [Source:RGD Symbol;Acc:1593709]	ARRAYEXPRESS,ENSG
ENSRNOG00000017020	1.25886	5.01112	154.707	1.62236e-35	9.66823e-34	ENSRNOG00000017020			ENSRNOG00000017020	Inpp5d	inositol polyphosphate-5-phosphatase D [Source:RGD Symbol;Acc:2914]	ARRAYEXPRESS,ENSG
ENSRNOG00000049187	5.66612	0.00295514	154.263	2.02854e-35	1.20409e-33	ENSRNOG00000049187			ENSRNOG00000049187	RGD1563738	similar to Discs, large homolog 5 (Placenta and prostate DLG) [Source:RGD Symbol;Acc:1563738]	ARRAYEXPRESS,ENSG
ENSRNOG00000014479	1.00272	5.85265	153.403	3.1278e-35	1.84923e-33	ENSRNOG00000014479			ENSRNOG00000014479	Cttnbp2nl	CTTNBP2 N-terminal like [Source:RGD Symbol;Acc:1310822]	ARRAYEXPRESS,ENSG
ENSRNOG00000003183	2.25686	4.56386	152.77	4.2998e-35	2.53214e-33	ENSRNOG00000003183			ENSRNOG00000003183	Fmod	fibromodulin [Source:RGD Symbol;Acc:619769]	ARRAYEXPRESS,ENSG
ENSRNOG00000007519	1.19766	5.49958	152.097	6.03493e-35	3.54002e-33	ENSRNOG00000007519			ENSRNOG00000007519	Tmem43	transmembrane protein 43 [Source:RGD Symbol;Acc:1549711]	ARRAYEXPRESS,ENSG
ENSRNOG00000016687	1.57192	4.11004	151.955	6.48163e-35	3.78719e-33	ENSRNOG00000016687			ENSRNOG00000016687	Ssc5d	scavenger receptor cysteine rich family member with 5 domains [Source:RGD Symbol;Acc:1565772]	ARRAYEXPRESS,ENSG
ENSRNOG00000002218	2.21437	1.87402	149.859	1.86082e-34	1.08304e-32	ENSRNOG00000002218			ENSRNOG00000002218	Stbd1	starch binding domain 1 [Source:RGD Symbol;Acc:1311800]	ARRAYEXPRESS,ENSG
ENSRNOG00000016630	0.979772	6.53412	149.612	2.10722e-34	1.2217e-32	ENSRNOG00000016630			ENSRNOG00000016630	Tln1	talin 1 [Source:RGD Symbol;Acc:1306247]	ARRAYEXPRESS,ENSG
ENSRNOG00000062383	-1.31785	6.17897	148.97	2.91095e-34	1.68116e-32	ENSRNOG00000062383			ENSRNOG00000062383	Dio2	iodothyronine deiodinase 2 [Source:RGD Symbol;Acc:68418]	ARRAYEXPRESS,ENSG
ENSRNOG00000002657	1.49141	3.53644	147.214	7.04446e-34	4.05273e-32	ENSRNOG00000002657			ENSRNOG00000002657	Pla2g4a	phospholipase A2 group IVA [Source:RGD Symbol;Acc:67366]	ARRAYEXPRESS,ENSG
ENSRNOG00000013484	1.15393	6.30129	146.276	1.12999e-33	6.47602e-32	ENSRNOG00000013484			ENSRNOG00000013484	Gsta1	glutathione S-transferase alpha 1 [Source:RGD Symbol;Acc:2753]	ARRAYEXPRESS,ENSG
ENSRNOG00000010107	1.1199	5.21804	145.856	1.39553e-33	7.96729e-32	ENSRNOG00000010107			ENSRNOG00000010107	Palldl1	palladin-like 1 [Source:RGD Symbol;Acc:1359390]	ARRAYEXPRESS,ENSG
ENSRNOG00000058470	1.26003	5.43514	145.779	1.45068e-33	8.2507e-32	ENSRNOG00000058470			ENSRNOG00000058470	Col12a1	collagen type XII alpha 1 chain [Source:RGD Symbol;Acc:2374]	ARRAYEXPRESS,ENSG
ENSRNOG00000003278	1.46311	3.53086	145.747	1.47475e-33	8.35579e-32	ENSRNOG00000003278			ENSRNOG00000003278	Map3k14	mitogen-activated protein kinase kinase kinase 14 [Source:RGD Symbol;Acc:1310487]	ARRAYEXPRESS,ENSG
ENSRNOG00000027859	2.49688	1.30455	145.675	1.52931e-33	8.63225e-32	ENSRNOG00000027859			ENSRNOG00000027859	Tmem26	transmembrane protein 26 [Source:RGD Symbol;Acc:1309273]	ARRAYEXPRESS,ENSG
ENSRNOG00000052064	1.79338	2.8198	145.324	1.82415e-33	1.02578e-31	ENSRNOG00000052064			ENSRNOG00000052064	Parvg	parvin, gamma [Source:RGD Symbol;Acc:1597417]	ARRAYEXPRESS,ENSG
ENSRNOG00000046663	1.30082	4.46886	145.25	1.89381e-33	1.06096e-31	ENSRNOG00000046663			ENSRNOG00000046663	Fcgr2a-ps1	Fc gamma receptor 2A, pseudogene 1 [Source:RGD Symbol;Acc:9127992]	ARRAYEXPRESS,ENSG
ENSRNOG00000010602	1.03196	6.13541	145.204	1.93821e-33	1.08178e-31	ENSRNOG00000010602			ENSRNOG00000010602	Birc2	baculoviral IAP repeat-containing 2 [Source:RGD Symbol;Acc:620690]	ARRAYEXPRESS,ENSG
ENSRNOG00000016617	1.24907	5.01677	144.952	2.2e-33	1.22333e-31	ENSRNOG00000016617			ENSRNOG00000016617	Wwtr1	WW domain containing transcription regulator 1 [Source:RGD Symbol;Acc:1559609]	ARRAYEXPRESS,ENSG
ENSRNOG00000017874	1.26492	4.035	144.636	2.57948e-33	1.42903e-31	ENSRNOG00000017874			ENSRNOG00000017874	Cd53	Cd53 molecule [Source:RGD Symbol;Acc:2310]	ARRAYEXPRESS,ENSG
ENSRNOG00000022533	2.07742	2.25572	144.587	2.64431e-33	1.45954e-31	ENSRNOG00000022533			ENSRNOG00000022533	Micall2	MICAL-like 2 [Source:RGD Symbol;Acc:1307875]	ARRAYEXPRESS,ENSG
ENSRNOG00000037331	1.41976	3.37242	144.309	3.04113e-33	1.6724e-31	ENSRNOG00000037331			ENSRNOG00000037331	Cd33	CD33 molecule [Source:RGD Symbol;Acc:1596020]	ARRAYEXPRESS,ENSG
ENSRNOG00000004713	1.63242	4.8698	143.518	4.52783e-33	2.48086e-31	ENSRNOG00000004713			ENSRNOG00000004713	Kcnj16	potassium inwardly-rectifying channel, subfamily J, member 16 [Source:RGD Symbol;Acc:61824]	ARRAYEXPRESS,ENSG
ENSRNOG00000021323	3.21924	1.29973	143.263	5.14857e-33	2.81067e-31	ENSRNOG00000021323			ENSRNOG00000021323	Car13	carbonic anhydrase 13 [Source:RGD Symbol;Acc:1560453]	ARRAYEXPRESS,ENSG
ENSRNOG00000010941	1.35434	3.613	142.907	6.15944e-33	3.35029e-31	ENSRNOG00000010941			ENSRNOG00000010941	Tifa	TRAF-interacting protein with forkhead-associated domain [Source:RGD Symbol;Acc:1359151]	ARRAYEXPRESS,ENSG
ENSRNOG00000067693	1.20609	4.46376	142.386	8.00803e-33	4.34001e-31	ENSRNOG00000067693			ENSRNOG00000067693	Bcl2	BCL2, apoptosis regulator [Source:RGD Symbol;Acc:2199]	ARRAYEXPRESS,ENSG
ENSRNOG00000031163	1.75105	3.00654	141.999	9.73172e-33	5.25513e-31	ENSRNOG00000031163			ENSRNOG00000031163	Nfkbiz	NFKB inhibitor zeta [Source:RGD Symbol;Acc:1310834]	ARRAYEXPRESS,ENSG
ENSRNOG00000020078	1.56798	2.91573	141.509	1.24494e-32	6.69848e-31	ENSRNOG00000020078			ENSRNOG00000020078	Vstm4	V-set and transmembrane domain containing 4 [Source:RGD Symbol;Acc:1310423]	ARRAYEXPRESS,ENSG
ENSRNOG00000049422	1.42825	3.6585	141.496	1.25348e-32	6.72029e-31	ENSRNOG00000049422			ENSRNOG00000049422	LOC108348047	low affinity immunoglobulin gamma Fc region receptor III [Source:RGD Symbol;Acc:11390928]	ARRAYEXPRESS,ENSG
ENSRNOG00000046683	3.24428	0.770782	140.939	1.65901e-32	8.86267e-31	ENSRNOG00000046683			ENSRNOG00000046683	Lilrb3	leukocyte immunoglobulin like receptor B3 [Source:RGD Symbol;Acc:1566307]	ARRAYEXPRESS,ENSG
ENSRNOG00000013987	1.50152	4.64458	140.89	1.70023e-32	9.05056e-31	ENSRNOG00000013987			ENSRNOG00000013987	Sbno2	strawberry notch homolog 2 [Source:RGD Symbol;Acc:1307194]	ARRAYEXPRESS,ENSG
ENSRNOG00000028814	1.69748	2.48522	140.509	2.05997e-32	1.09266e-30	ENSRNOG00000028814			ENSRNOG00000028814	Oasl2	2'-5' oligoadenylate synthetase-like 2 [Source:RGD Symbol;Acc:1307351]	ARRAYEXPRESS,ENSG
ENSRNOG00000021412	1.30398	3.83364	140.491	2.07907e-32	1.0989e-30	ENSRNOG00000021412			ENSRNOG00000021412	Slfn13	schlafen family member 13 [Source:RGD Symbol;Acc:1359139]	ARRAYEXPRESS,ENSG
ENSRNOG00000010210	1.44033	6.46833	138.596	5.399e-32	2.8436e-30	ENSRNOG00000010210			ENSRNOG00000010210	Slc7a11	solute carrier family 7 member 11 [Source:RGD Symbol;Acc:1309275]	ARRAYEXPRESS,ENSG
ENSRNOG00000003147	0.781832	8.70644	138.128	6.83118e-32	3.58529e-30	ENSRNOG00000003147			ENSRNOG00000003147	Sqstm1	sequestosome 1 [Source:RGD Symbol;Acc:69287]	ARRAYEXPRESS,ENSG
ENSRNOG00000002040	1.04173	4.98867	137.909	7.62777e-32	3.98938e-30	ENSRNOG00000002040			ENSRNOG00000002040	Bmp2k	BMP-2 inducible kinase [Source:RGD Symbol;Acc:1564828]	ARRAYEXPRESS,ENSG
ENSRNOG00000007089	0.957831	7.24276	137.477	9.48302e-32	4.9424e-30	ENSRNOG00000007089			ENSRNOG00000007089	Lgmn	legumain [Source:RGD Symbol;Acc:619832]	ARRAYEXPRESS,ENSG
ENSRNOG00000004303	1.07923	4.97009	137.343	1.0146e-31	5.26959e-30	ENSRNOG00000004303			ENSRNOG00000004303	Timp3	TIMP metallopeptidase inhibitor 3 [Source:RGD Symbol;Acc:3865]	ARRAYEXPRESS,ENSG
ENSRNOG00000066773	1.18495	4.72319	137.305	1.03413e-31	5.35245e-30	ENSRNOG00000066773			ENSRNOG00000066773	RT1-DMa	RT1 class II, locus DMa [Source:RGD Symbol;Acc:735053]	ARRAYEXPRESS,ENSG
ENSRNOG00000001518	0.781421	6.75887	137.077	1.15981e-31	5.9822e-30	ENSRNOG00000001518			ENSRNOG00000001518	Itga6	integrin subunit alpha 6 [Source:RGD Symbol;Acc:621633]	ARRAYEXPRESS,ENSG
ENSRNOG00000015488	1.47013	3.34105	136.934	1.24686e-31	6.40911e-30	ENSRNOG00000015488			ENSRNOG00000015488	Tead1	TEA domain transcription factor 1 [Source:RGD Symbol;Acc:1549742]	ARRAYEXPRESS,ENSG
ENSRNOG00000033261	0.836698	9.18349	136.905	1.26499e-31	6.48005e-30	ENSRNOG00000033261			ENSRNOG00000033261	Fam107a	family with sequence similarity 107, member A [Source:RGD Symbol;Acc:1306327]	ARRAYEXPRESS,ENSG
ENSRNOG00000056786	1.45272	3.8828	136.849	1.30127e-31	6.64314e-30	ENSRNOG00000056786			ENSRNOG00000056786	Piezo1	piezo-type mechanosensitive ion channel component 1 [Source:RGD Symbol;Acc:1308822]	ARRAYEXPRESS,ENSG
ENSRNOG00000056756	0.797226	7.07996	136.702	1.40142e-31	7.13011e-30	ENSRNOG00000056756			ENSRNOG00000056756	Actn1	actinin, alpha 1 [Source:RGD Symbol;Acc:70907]	ARRAYEXPRESS,ENSG
ENSRNOG00000020300	2.98273	1.48175	136.486	1.56199e-31	7.92009e-30	ENSRNOG00000020300			ENSRNOG00000020300	Lsp1	lymphocyte-specific protein 1 [Source:RGD Symbol;Acc:1306133]	ARRAYEXPRESS,ENSG
ENSRNOG00000006995	0.910622	5.44828	136.311	1.70611e-31	8.61284e-30	ENSRNOG00000006995			ENSRNOG00000006995	Ano6	anoctamin 6 [Source:RGD Symbol;Acc:1304765]	ARRAYEXPRESS,ENSG
ENSRNOG00000008178	1.01022	4.5221	136.306	1.71013e-31	8.61284e-30	ENSRNOG00000008178			ENSRNOG00000008178	Nxn	nucleoredoxin [Source:RGD Symbol;Acc:1310489]	ARRAYEXPRESS,ENSG
ENSRNOG00000000853	1.64265	4.14021	136.169	1.83266e-31	9.19896e-30	ENSRNOG00000000853			ENSRNOG00000000853	Aif1	allograft inflammatory factor 1 [Source:RGD Symbol;Acc:61924]	ARRAYEXPRESS,ENSG
ENSRNOG00000046254	1.89602	4.228	136.122	1.87669e-31	9.38846e-30	ENSRNOG00000046254			ENSRNOG00000046254	Adgre1	adhesion G protein-coupled receptor E1 [Source:RGD Symbol;Acc:1359214]	ARRAYEXPRESS,ENSG
ENSRNOG00000016408	1.57044	3.1697	134.517	4.21056e-31	2.09938e-29	ENSRNOG00000016408			ENSRNOG00000016408	Kirrel1	kirre like nephrin family adhesion molecule 1 [Source:RGD Symbol;Acc:727883]	ARRAYEXPRESS,ENSG
ENSRNOG00000020684	0.999326	5.30588	134.189	4.9675e-31	2.46857e-29	ENSRNOG00000020684			ENSRNOG00000020684	Vat1	vesicle amine transport 1 [Source:RGD Symbol;Acc:1308943]	ARRAYEXPRESS,ENSG
ENSRNOG00000014936	1.40633	3.35225	134.072	5.26815e-31	2.6093e-29	ENSRNOG00000014936			ENSRNOG00000014936	Ifitm2	interferon induced transmembrane protein 2 [Source:RGD Symbol;Acc:69332]	ARRAYEXPRESS,ENSG
ENSRNOG00000012779	3.69381	-0.226721	133.996	5.47463e-31	2.70262e-29	ENSRNOG00000012779			ENSRNOG00000012779	Msr1	macrophage scavenger receptor 1 [Source:RGD Symbol;Acc:1564316]	ARRAYEXPRESS,ENSG
ENSRNOG00000013737	0.969294	4.95154	131.632	1.80088e-30	8.86104e-29	ENSRNOG00000013737			ENSRNOG00000013737	Bcar3	BCAR3 adaptor protein, NSP family member [Source:RGD Symbol;Acc:1311688]	ARRAYEXPRESS,ENSG
ENSRNOG00000048812	1.0478	4.61653	131.022	2.4491e-30	1.2011e-28	ENSRNOG00000048812			ENSRNOG00000048812	Gpx1	glutathione peroxidase 1 [Source:RGD Symbol;Acc:2729]	ARRAYEXPRESS,ENSG
ENSRNOG00000002948	1.78441	2.14964	130.845	2.67738e-30	1.30876e-28	ENSRNOG00000002948			ENSRNOG00000002948	Abcc3	ATP binding cassette subfamily C member 3 [Source:RGD Symbol;Acc:71101]	ARRAYEXPRESS,ENSG
ENSRNOG00000033235	2.13076	1.66956	130.733	2.83195e-30	1.37684e-28	ENSRNOG00000033235			ENSRNOG00000033235	Relb	RELB proto-oncogene, NF-kB subunit [Source:RGD Symbol;Acc:2321078]	ARRAYEXPRESS,ENSG
ENSRNOG00000012228	1.34182	3.51475	130.731	2.83506e-30	1.37684e-28	ENSRNOG00000012228			ENSRNOG00000012228	Skap2	src kinase associated phosphoprotein 2 [Source:RGD Symbol;Acc:620159]	ARRAYEXPRESS,ENSG
ENSRNOG00000003228	0.923546	5.79355	130.513	3.16466e-30	1.53194e-28	ENSRNOG00000003228			ENSRNOG00000003228	Mid1ip1	MID1 interacting protein 1 [Source:RGD Symbol;Acc:1303258]	ARRAYEXPRESS,ENSG
ENSRNOG00000019387	1.22581	3.58128	130.484	3.21122e-30	1.54947e-28	ENSRNOG00000019387			ENSRNOG00000019387	Ifi30	IFI30, lysosomal thiol reductase [Source:RGD Symbol;Acc:1310758]	ARRAYEXPRESS,ENSG
ENSRNOG00000046171	1.46929	3.30765	130.155	3.79089e-30	1.82329e-28	ENSRNOG00000046171			ENSRNOG00000046171	AABR07035839.1	MLX interacting protein-like [Source:RGD Symbol;Acc:620400]	ARRAYEXPRESS,ENSG
ENSRNOG00000001296	0.974333	4.36283	130.005	4.08839e-30	1.96007e-28	ENSRNOG00000001296			ENSRNOG00000001296	P2rx7	purinergic receptor P2X 7 [Source:RGD Symbol;Acc:3241]	ARRAYEXPRESS,ENSG
ENSRNOG00000023778	1.51389	3.15465	129.956	4.1894e-30	2.00208e-28	ENSRNOG00000023778			ENSRNOG00000023778	Gcnt2	glucosaminyl (N-acetyl) transferase 2 [Source:RGD Symbol;Acc:1303198]	ARRAYEXPRESS,ENSG
ENSRNOG00000011153	0.965553	4.85532	129.826	4.47278e-30	2.1307e-28	ENSRNOG00000011153			ENSRNOG00000011153	Il17ra	interleukin 17 receptor A [Source:RGD Symbol;Acc:1306559]	ARRAYEXPRESS,ENSG
ENSRNOG00000006930	2.39954	1.22639	129.795	4.54395e-30	2.15773e-28	ENSRNOG00000006930			ENSRNOG00000006930	Casq1	calsequestrin 1 [Source:RGD Symbol;Acc:1586677]	ARRAYEXPRESS,ENSG
ENSRNOG00000014453	1.08199	5.47201	129.491	5.29616e-30	2.50696e-28	ENSRNOG00000014453			ENSRNOG00000014453	Anxa5	annexin A5 [Source:RGD Symbol;Acc:2120]	ARRAYEXPRESS,ENSG
ENSRNOG00000008602	2.92059	2.41841	129.157	6.26523e-30	2.95632e-28	ENSRNOG00000008602			ENSRNOG00000008602	Steap4	STEAP4 metalloreductase [Source:RGD Symbol;Acc:1560331]	ARRAYEXPRESS,ENSG
ENSRNOG00000017063	2.15446	1.6057	128.59	8.3394e-30	3.92266e-28	ENSRNOG00000017063			ENSRNOG00000017063	Fcna	ficolin A [Source:RGD Symbol;Acc:621221]	ARRAYEXPRESS,ENSG
ENSRNOG00000004249	1.43206	3.69863	128.481	8.8101e-30	4.13108e-28	ENSRNOG00000004249			ENSRNOG00000004249	Tlr7	toll-like receptor 7 [Source:RGD Symbol;Acc:1563357]	ARRAYEXPRESS,ENSG
ENSRNOG00000010319	0.987307	5.77563	127.599	1.37383e-29	6.4218e-28	ENSRNOG00000010319			ENSRNOG00000010319	Lcp1	lymphocyte cytosolic protein 1 [Source:RGD Symbol;Acc:1308288]	ARRAYEXPRESS,ENSG
ENSRNOG00000003338	1.04695	5.61054	127.582	1.38529e-29	6.4552e-28	ENSRNOG00000003338			ENSRNOG00000003338	Pmp22	peripheral myelin protein 22 [Source:RGD Symbol;Acc:3359]	ARRAYEXPRESS,ENSG
ENSRNOG00000009331	1.73557	2.21443	127.385	1.53016e-29	7.10811e-28	ENSRNOG00000009331			ENSRNOG00000009331	Hck	HCK proto-oncogene, Src family tyrosine kinase [Source:RGD Symbol;Acc:2785]	ARRAYEXPRESS,ENSG
ENSRNOG00000058646	1.3117	5.42466	127.272	1.61953e-29	7.49998e-28	ENSRNOG00000058646			ENSRNOG00000058646	Zfp36l1	zinc finger protein 36, C3H type-like 1 [Source:RGD Symbol;Acc:62009]	ARRAYEXPRESS,ENSG
ENSRNOG00000066585	0.692163	7.54401	127.087	1.77822e-29	8.20944e-28	ENSRNOG00000066585			ENSRNOG00000066585	Prdx6	peroxiredoxin 6 [Source:RGD Symbol;Acc:71005]	ARRAYEXPRESS,ENSG
ENSRNOG00000002881	0.882575	5.51074	126.853	2.00026e-29	9.20613e-28	ENSRNOG00000002881			ENSRNOG00000002881	Ddr2	discoidin domain receptor tyrosine kinase 2 [Source:RGD Symbol;Acc:619855]	ARRAYEXPRESS,ENSG
ENSRNOG00000017976	0.913582	5.57195	126.717	2.14292e-29	9.83247e-28	ENSRNOG00000017976			ENSRNOG00000017976	Slco2b1	solute carrier organic anion transporter family, member 2b1 [Source:RGD Symbol;Acc:621391]	ARRAYEXPRESS,ENSG
ENSRNOG00000009471	1.76753	2.46491	126.65	2.21655e-29	1.01392e-27	ENSRNOG00000009471			ENSRNOG00000009471	Epsti1	epithelial stromal interaction 1 [Source:RGD Symbol;Acc:1563207]	ARRAYEXPRESS,ENSG
ENSRNOG00000007545	1.74703	4.33641	126.524	2.36147e-29	1.07692e-27	ENSRNOG00000007545			ENSRNOG00000007545	Angptl4	angiopoietin-like 4 [Source:RGD Symbol;Acc:735058]	ARRAYEXPRESS,ENSG
ENSRNOG00000006030	0.685905	9.56075	126.469	2.42775e-29	1.10378e-27	ENSRNOG00000006030			ENSRNOG00000006030	Ptprz1	protein tyrosine phosphatase, receptor type Z1 [Source:RGD Symbol;Acc:3455]	ARRAYEXPRESS,ENSG
ENSRNOG00000019264	1.15059	4.17674	125.941	3.16775e-29	1.43585e-27	ENSRNOG00000019264			ENSRNOG00000019264	Ltbr	lymphotoxin beta receptor [Source:RGD Symbol;Acc:1309448]	ARRAYEXPRESS,ENSG
ENSRNOG00000021161	1.66616	2.91507	125.768	3.45622e-29	1.56188e-27	ENSRNOG00000021161			ENSRNOG00000021161	Fermt3	FERM domain containing kindlin 3 [Source:RGD Symbol;Acc:1310168]	ARRAYEXPRESS,ENSG
ENSRNOG00000011647	2.99536	1.45768	125.742	3.50228e-29	1.57419e-27	ENSRNOG00000011647			ENSRNOG00000011647	S100a6	S100 calcium binding protein A6 [Source:RGD Symbol;Acc:620264]	ARRAYEXPRESS,ENSG
ENSRNOG00000017702	-1.10409	3.81721	125.74	3.5045e-29	1.57419e-27	ENSRNOG00000017702			ENSRNOG00000017702	Gpld1	glycosylphosphatidylinositol specific phospholipase D1 [Source:RGD Symbol;Acc:631371]	ARRAYEXPRESS,ENSG
ENSRNOG00000025498	1.73222	2.17473	124.872	5.42863e-29	2.43118e-27	ENSRNOG00000025498			ENSRNOG00000025498	Crb2	crumbs cell polarity complex component 2 [Source:RGD Symbol;Acc:1309368]	ARRAYEXPRESS,ENSG
ENSRNOG00000021437	1.48585	5.37709	124.75	5.77342e-29	2.57787e-27	ENSRNOG00000021437			ENSRNOG00000021437	Hspg2	heparan sulfate proteoglycan 2 [Source:RGD Symbol;Acc:621770]	ARRAYEXPRESS,ENSG
ENSRNOG00000018358	1.20268	3.22643	124.394	6.90686e-29	3.07478e-27	ENSRNOG00000018358			ENSRNOG00000018358	Nt5dc2	5'-nucleotidase domain containing 2 [Source:RGD Symbol;Acc:1305524]	ARRAYEXPRESS,ENSG
ENSRNOG00000017914	1.86396	1.93099	123.27	1.21713e-28	5.40234e-27	ENSRNOG00000017914			ENSRNOG00000017914	Cavin3	caveolae associated protein 3 [Source:RGD Symbol;Acc:628755]	ARRAYEXPRESS,ENSG
ENSRNOG00000052634	2.0285	2.31874	123.045	1.36336e-28	6.03346e-27	ENSRNOG00000052634			ENSRNOG00000052634	Lsmem2	leucine-rich single-pass membrane protein 2 [Source:RGD Symbol;Acc:1589957]	ARRAYEXPRESS,ENSG
ENSRNOG00000008301	1.61874	5.35087	123.018	1.38191e-28	6.09754e-27	ENSRNOG00000008301			ENSRNOG00000008301	Tagln2	transgelin 2 [Source:RGD Symbol;Acc:1310840]	ARRAYEXPRESS,ENSG
ENSRNOG00000026605	3.16293	0.638037	122.445	1.84464e-28	8.11533e-27	ENSRNOG00000026605			ENSRNOG00000026605	Ifi27l2b	interferon, alpha-inducible protein 27 like 2B [Source:RGD Symbol;Acc:1559721]	ARRAYEXPRESS,ENSG
ENSRNOG00000005935	1.57626	2.61364	122.286	1.99847e-28	8.76632e-27	ENSRNOG00000005935			ENSRNOG00000005935	A3galt2	alpha 1,3-galactosyltransferase 2 [Source:RGD Symbol;Acc:727913]	ARRAYEXPRESS,ENSG
ENSRNOG00000021108	3.46851	0.124386	120.933	3.95207e-28	1.72851e-26	ENSRNOG00000021108			ENSRNOG00000021108	Slc22a12	solute carrier family 22 member 12 [Source:RGD Symbol;Acc:621628]	ARRAYEXPRESS,ENSG
ENSRNOG00000027145	2.14034	1.26382	120.801	4.22349e-28	1.84183e-26	ENSRNOG00000027145			ENSRNOG00000027145	Rora	RAR-related orphan receptor A [Source:RGD Symbol;Acc:1308419]	ARRAYEXPRESS,ENSG
ENSRNOG00000020716	0.866814	6.06813	120.311	5.40697e-28	2.35109e-26	ENSRNOG00000020716			ENSRNOG00000020716	Axl	Axl receptor tyrosine kinase [Source:RGD Symbol;Acc:620028]	ARRAYEXPRESS,ENSG
ENSRNOG00000071001	1.01419	4.81497	120.247	5.58666e-28	2.42218e-26	ENSRNOG00000071001			ENSRNOG00000071001	Trim56	tripartite motif containing 56 [Source:RGD Symbol;Acc:40958426]	ARRAYEXPRESS,ENSG
ENSRNOG00000054017	1.64582	3.37766	120.05	6.16846e-28	2.6667e-26	ENSRNOG00000054017			ENSRNOG00000054017	Hist2h4	histone cluster 2, H4 [Source:RGD Symbol;Acc:1307448]	ARRAYEXPRESS,ENSG
ENSRNOG00000005861	-1.17001	4.8771	119.42	8.47277e-28	3.65233e-26	ENSRNOG00000005861			ENSRNOG00000005861	Hsd11b1	hydroxysteroid 11-beta dehydrogenase 1 [Source:RGD Symbol;Acc:2834]	ARRAYEXPRESS,ENSG
ENSRNOG00000003924	1.19584	3.81898	119.221	9.36764e-28	4.02647e-26	ENSRNOG00000003924			ENSRNOG00000003924	Pi4k2b	phosphatidylinositol 4-kinase type 2 beta [Source:RGD Symbol;Acc:1359515]	ARRAYEXPRESS,ENSG
ENSRNOG00000015906	2.08301	2.15629	118.553	1.31184e-27	5.62247e-26	ENSRNOG00000015906			ENSRNOG00000015906	Tgif1	TGFB-induced factor homeobox 1 [Source:RGD Symbol;Acc:1310517]	ARRAYEXPRESS,ENSG
ENSRNOG00000012791	1.58234	3.06539	118.336	1.46341e-27	6.25418e-26	ENSRNOG00000012791			ENSRNOG00000012791	Ajuba	ajuba LIM protein [Source:RGD Symbol;Acc:620407]	ARRAYEXPRESS,ENSG
ENSRNOG00000020060	0.938774	5.18634	118.247	1.5305e-27	6.52229e-26	ENSRNOG00000020060			ENSRNOG00000020060	Atf5	activating transcription factor 5 [Source:RGD Symbol;Acc:628902]	ARRAYEXPRESS,ENSG
ENSRNOG00000008106	1.05458	5.15757	118.079	1.66591e-27	7.07916e-26	ENSRNOG00000008106			ENSRNOG00000008106	Shmt2	serine hydroxymethyltransferase 2 [Source:RGD Symbol;Acc:1308582]	ARRAYEXPRESS,ENSG
ENSRNOG00000005214	1.63762	3.02754	117.754	1.96311e-27	8.31848e-26	ENSRNOG00000005214			ENSRNOG00000005214	Plek	pleckstrin [Source:RGD Symbol;Acc:1308269]	ARRAYEXPRESS,ENSG
ENSRNOG00000014835	1.85737	1.74066	117.66	2.05774e-27	8.69483e-26	ENSRNOG00000014835			ENSRNOG00000014835	Il1rl1	interleukin 1 receptor-like 1 [Source:RGD Symbol;Acc:2894]	ARRAYEXPRESS,ENSG
ENSRNOG00000019142	2.43	1.20372	117.49	2.24191e-27	9.43107e-26	ENSRNOG00000019142			ENSRNOG00000019142	Fas	Fas cell surface death receptor [Source:RGD Symbol;Acc:619831]	ARRAYEXPRESS,ENSG
ENSRNOG00000000907	1.7335	1.9554	117.488	2.24459e-27	9.43107e-26	ENSRNOG00000000907			ENSRNOG00000000907	Alox5ap	arachidonate 5-lipoxygenase activating protein [Source:RGD Symbol;Acc:2097]	ARRAYEXPRESS,ENSG
ENSRNOG00000006583	2.22668	1.56777	117.374	2.37767e-27	9.96226e-26	ENSRNOG00000006583			ENSRNOG00000006583	Hpgds	hematopoietic prostaglandin D synthase [Source:RGD Symbol;Acc:69251]	ARRAYEXPRESS,ENSG
ENSRNOG00000010362	1.13899	4.69001	116.87	3.06591e-27	1.28069e-25	ENSRNOG00000010362			ENSRNOG00000010362	Anxa2	annexin A2 [Source:RGD Symbol;Acc:621170]	ARRAYEXPRESS,ENSG
ENSRNOG00000017803	1.0364	3.63006	116.864	3.07373e-27	1.28069e-25	ENSRNOG00000017803			ENSRNOG00000017803	Apbb1ip	amyloid beta precursor protein binding family B member 1 interacting protein [Source:RGD Symbol;Acc:1304795]	ARRAYEXPRESS,ENSG
ENSRNOG00000021100	1.63034	2.9231	116.795	3.18273e-27	1.32242e-25	ENSRNOG00000021100			ENSRNOG00000021100	Tnfaip8l2	TNF alpha induced protein 8 like 2 [Source:RGD Symbol;Acc:1310519]	ARRAYEXPRESS,ENSG
ENSRNOG00000003291	1.01259	4.64918	116.594	3.52281e-27	1.45967e-25	ENSRNOG00000003291			ENSRNOG00000003291	Creg1	cellular repressor of E1A-stimulated genes 1 [Source:RGD Symbol;Acc:1306804]	ARRAYEXPRESS,ENSG
ENSRNOG00000014336	1.58298	2.1275	116.416	3.85303e-27	1.59209e-25	ENSRNOG00000014336			ENSRNOG00000014336	Mcm5	minichromosome maintenance complex component 5 [Source:RGD Symbol;Acc:1306616]	ARRAYEXPRESS,ENSG
ENSRNOG00000023334	1.25336	3.82579	116.269	4.15037e-27	1.71023e-25	ENSRNOG00000023334			ENSRNOG00000023334	Parp14	poly (ADP-ribose) polymerase family, member 14 [Source:RGD Symbol;Acc:1310490]	ARRAYEXPRESS,ENSG
ENSRNOG00000004409	1.60325	2.50661	115.849	5.12797e-27	2.10726e-25	ENSRNOG00000004409			ENSRNOG00000004409	Sash3	SAM and SH3 domain containing 3 [Source:RGD Symbol;Acc:1560293]	ARRAYEXPRESS,ENSG
ENSRNOG00000008736	2.35998	1.46921	115.651	5.66852e-27	2.32301e-25	ENSRNOG00000008736			ENSRNOG00000008736	Slamf8	SLAM family member 8 [Source:RGD Symbol;Acc:1306263]	ARRAYEXPRESS,ENSG
ENSRNOG00000049385	1.68299	2.24575	115.558	5.94092e-27	2.42799e-25	ENSRNOG00000049385			ENSRNOG00000049385	Adamtsl4	ADAMTS-like 4 [Source:RGD Symbol;Acc:1561012]	ARRAYEXPRESS,ENSG
ENSRNOG00000013747	1.14807	3.71965	115.482	6.17102e-27	2.51515e-25	ENSRNOG00000013747			ENSRNOG00000013747	Sh3bp2	SH3-domain binding protein 2 [Source:RGD Symbol;Acc:1310588]	ARRAYEXPRESS,ENSG
ENSRNOG00000009980	1.11278	5.43039	115.047	7.68355e-27	3.12311e-25	ENSRNOG00000009980			ENSRNOG00000009980	Plpp1	phospholipid phosphatase 1 [Source:RGD Symbol;Acc:621832]	ARRAYEXPRESS,ENSG
ENSRNOG00000005796	0.774937	7.10427	113.94	1.34302e-26	5.44413e-25	ENSRNOG00000005796			ENSRNOG00000005796	Ctnna1	catenin alpha 1 [Source:RGD Symbol;Acc:1359485]	ARRAYEXPRESS,ENSG
ENSRNOG00000005264	0.950878	5.16722	113.904	1.36754e-26	5.52856e-25	ENSRNOG00000005264			ENSRNOG00000005264	Sav1	salvador family WW domain containing protein 1 [Source:RGD Symbol;Acc:1307253]	ARRAYEXPRESS,ENSG
ENSRNOG00000038047	5.89037	-0.484233	113.644	1.55966e-26	6.28824e-25	ENSRNOG00000038047			ENSRNOG00000038047	Mt1-ps3	metallothionein 1, pseudogene 3 [Source:RGD Symbol;Acc:1642516]	ARRAYEXPRESS,ENSG
ENSRNOG00000021856	1.51704	2.06502	113.262	1.89053e-26	7.60174e-25	ENSRNOG00000021856			ENSRNOG00000021856	Lat2	linker for activation of T cells family, member 2 [Source:RGD Symbol;Acc:631397]	ARRAYEXPRESS,ENSG
ENSRNOG00000021157	0.830409	7.82181	113.236	1.91542e-26	7.68117e-25	ENSRNOG00000021157			ENSRNOG00000021157	Ctss	cathepsin S [Source:RGD Symbol;Acc:621513]	ARRAYEXPRESS,ENSG
ENSRNOG00000017693	1.44109	3.68283	112.316	3.04665e-26	1.2185e-24	ENSRNOG00000017693			ENSRNOG00000017693	Slc2a5	solute carrier family 2 member 5 [Source:RGD Symbol;Acc:68328]	ARRAYEXPRESS,ENSG
ENSRNOG00000007561	2.50718	1.25635	112.162	3.29357e-26	1.31374e-24	ENSRNOG00000007561			ENSRNOG00000007561	Glb1l2	galactosidase, beta 1-like 2 [Source:RGD Symbol;Acc:1564436]	ARRAYEXPRESS,ENSG
ENSRNOG00000020465	2.24029	1.19192	111.905	3.74792e-26	1.491e-24	ENSRNOG00000020465			ENSRNOG00000020465	Ripk3	receptor-interacting serine-threonine kinase 3 [Source:RGD Symbol;Acc:628899]	ARRAYEXPRESS,ENSG
ENSRNOG00000005424	0.845982	6.37123	111.484	4.63642e-26	1.83956e-24	ENSRNOG00000005424			ENSRNOG00000005424	Odc1	ornithine decarboxylase 1 [Source:RGD Symbol;Acc:3227]	ARRAYEXPRESS,ENSG
ENSRNOG00000022565	2.84193	1.3651	111.07	5.71176e-26	2.26023e-24	ENSRNOG00000022565			ENSRNOG00000022565	Lrrc25	leucine rich repeat containing 25 [Source:RGD Symbol;Acc:1564818]	ARRAYEXPRESS,ENSG
ENSRNOG00000020349	1.10663	3.90022	111.031	5.82517e-26	2.29902e-24	ENSRNOG00000020349			ENSRNOG00000020349	Rab3il1	RAB3A interacting protein-like 1 [Source:RGD Symbol;Acc:619764]	ARRAYEXPRESS,ENSG
ENSRNOG00000026124	1.17119	3.99736	110.641	7.09153e-26	2.79145e-24	ENSRNOG00000026124			ENSRNOG00000026124	Id3	inhibitor of DNA binding 3 [Source:RGD Symbol;Acc:2860]	ARRAYEXPRESS,ENSG
ENSRNOG00000013902	1.04017	5.55918	110.587	7.2889e-26	2.86161e-24	ENSRNOG00000013902			ENSRNOG00000013902	P2ry12	purinergic receptor P2Y12 [Source:RGD Symbol;Acc:621681]	ARRAYEXPRESS,ENSG
ENSRNOG00000023258	0.909585	4.66176	110.447	7.82241e-26	3.06303e-24	ENSRNOG00000023258			ENSRNOG00000023258	Nfkb1	nuclear factor kappa B subunit 1 [Source:RGD Symbol;Acc:70498]	ARRAYEXPRESS,ENSG
ENSRNOG00000039759	1.19663	5.10593	110.022	9.68872e-26	3.78391e-24	ENSRNOG00000039759			ENSRNOG00000039759	Gpr34	G protein-coupled receptor 34 [Source:RGD Symbol;Acc:1563681]	ARRAYEXPRESS,ENSG
ENSRNOG00000026653	2.2936	1.70609	109.603	1.19721e-25	4.66349e-24	ENSRNOG00000026653			ENSRNOG00000026653	Hcar2	hydroxycarboxylic acid receptor 2 [Source:RGD Symbol;Acc:727952]	ARRAYEXPRESS,ENSG
ENSRNOG00000020726	1.1298	4.21656	109.403	1.32452e-25	5.14603e-24	ENSRNOG00000020726			ENSRNOG00000020726	Sipa1	signal-induced proliferation-associated 1 [Source:RGD Symbol;Acc:1303184]	ARRAYEXPRESS,ENSG
ENSRNOG00000019018	0.890796	6.41426	109.154	1.50152e-25	5.8186e-24	ENSRNOG00000019018			ENSRNOG00000019018	Plat	plasminogen activator, tissue type [Source:RGD Symbol;Acc:3342]	ARRAYEXPRESS,ENSG
ENSRNOG00000013963	0.690148	7.53587	109.071	1.56574e-25	6.05176e-24	ENSRNOG00000013963			ENSRNOG00000013963	Il6st	interleukin 6 cytokine family signal transducer [Source:RGD Symbol;Acc:2903]	ARRAYEXPRESS,ENSG
ENSRNOG00000007539	2.5192	2.01003	108.975	1.64313e-25	6.33453e-24	ENSRNOG00000007539			ENSRNOG00000007539	Rsad2	radical S-adenosyl methionine domain containing 2 [Source:RGD Symbol;Acc:620495]	ARRAYEXPRESS,ENSG
ENSRNOG00000005903	2.30779	0.72489	108.786	1.8083e-25	6.95334e-24	ENSRNOG00000005903			ENSRNOG00000005903	St14	ST14 transmembrane serine protease matriptase [Source:RGD Symbol;Acc:69288]	ARRAYEXPRESS,ENSG
ENSRNOG00000003217	1.1991	4.17324	108.696	1.89148e-25	7.25455e-24	ENSRNOG00000003217			ENSRNOG00000003217	Lgals3bp	galectin 3 binding protein [Source:RGD Symbol;Acc:620837]	ARRAYEXPRESS,ENSG
ENSRNOG00000001216	0.940423	4.61952	107.634	3.23222e-25	1.23651e-23	ENSRNOG00000001216			ENSRNOG00000001216	Trpm2	transient receptor potential cation channel, subfamily M, member 2 [Source:RGD Symbol;Acc:1311889]	ARRAYEXPRESS,ENSG
ENSRNOG00000001607	1.6635	4.0529	107.567	3.3435e-25	1.27582e-23	ENSRNOG00000001607			ENSRNOG00000001607	Adamts1	ADAM metallopeptidase with thrombospondin type 1 motif, 1 [Source:RGD Symbol;Acc:621241]	ARRAYEXPRESS,ENSG
ENSRNOG00000010064	1.02897	4.91353	107.518	3.4279e-25	1.30469e-23	ENSRNOG00000010064			ENSRNOG00000010064	Abcc4	ATP binding cassette subfamily C member 4 [Source:RGD Symbol;Acc:620266]	ARRAYEXPRESS,ENSG
ENSRNOG00000014832	0.972512	4.04087	107.506	3.44905e-25	1.30941e-23	ENSRNOG00000014832			ENSRNOG00000014832	Mapkapk3	MAPK activated protein kinase 3 [Source:RGD Symbol;Acc:1304980]	ARRAYEXPRESS,ENSG
ENSRNOG00000015582	0.854041	5.18276	106.581	5.49848e-25	2.08218e-23	ENSRNOG00000015582			ENSRNOG00000015582	Me2	malic enzyme 2 [Source:RGD Symbol;Acc:1310321]	ARRAYEXPRESS,ENSG
ENSRNOG00000033527	2.06773	1.68579	106.489	5.76201e-25	2.17647e-23	ENSRNOG00000033527			ENSRNOG00000033527	Pappa	pappalysin [Source:RGD Symbol;Acc:1307742]	ARRAYEXPRESS,ENSG
ENSRNOG00000011781	1.03493	4.82159	105.525	9.37077e-25	3.53068e-23	ENSRNOG00000011781			ENSRNOG00000011781	Oplah	5-oxoprolinase (ATP-hydrolysing) [Source:RGD Symbol;Acc:620956]	ARRAYEXPRESS,ENSG
ENSRNOG00000061883	1.33758	3.0953	105.117	1.15121e-24	4.3266e-23	ENSRNOG00000061883			ENSRNOG00000061883	Aqp9	aquaporin 9 [Source:RGD Symbol;Acc:68433]	ARRAYEXPRESS,ENSG
ENSRNOG00000004342	0.888597	4.47553	105.092	1.1657e-24	4.37006e-23	ENSRNOG00000004342			ENSRNOG00000004342	Ahr	aryl hydrocarbon receptor [Source:RGD Symbol;Acc:2074]	ARRAYEXPRESS,ENSG
ENSRNOG00000022884	1.62828	1.95969	104.494	1.57696e-24	5.89704e-23	ENSRNOG00000022884			ENSRNOG00000022884	Cd84	CD84 molecule [Source:RGD Symbol;Acc:1564553]	ARRAYEXPRESS,ENSG
ENSRNOG00000014297	0.892981	5.42379	104.151	1.87493e-24	6.99382e-23	ENSRNOG00000014297			ENSRNOG00000014297	Sdc4	syndecan 4 [Source:RGD Symbol;Acc:3650]	ARRAYEXPRESS,ENSG
ENSRNOG00000007060	1.18714	3.91726	104.007	2.01576e-24	7.50043e-23	ENSRNOG00000007060			ENSRNOG00000007060	Plin2	perilipin 2 [Source:RGD Symbol;Acc:728889]	ARRAYEXPRESS,ENSG
ENSRNOG00000005690	1.1366	3.65892	103.759	2.28517e-24	8.48178e-23	ENSRNOG00000005690			ENSRNOG00000005690	Lmcd1	LIM and cysteine-rich domains 1 [Source:RGD Symbol;Acc:1308963]	ARRAYEXPRESS,ENSG
ENSRNOG00000030715	1.12605	6.07071	103.731	2.31703e-24	8.57874e-23	ENSRNOG00000030715			ENSRNOG00000030715	Cfh	complement factor H [Source:RGD Symbol;Acc:620428]	ARRAYEXPRESS,ENSG
ENSRNOG00000003956	1.28721	3.64541	103.725	2.32462e-24	8.58561e-23	ENSRNOG00000003956			ENSRNOG00000003956	Arhgap6	Rho GTPase activating protein 6 [Source:RGD Symbol;Acc:2323364]	ARRAYEXPRESS,ENSG
ENSRNOG00000000528	1.43423	2.70078	103.658	2.40426e-24	8.85787e-23	ENSRNOG00000000528			ENSRNOG00000000528	Fgd2	FYVE, RhoGEF and PH domain containing 2 [Source:RGD Symbol;Acc:1309840]	ARRAYEXPRESS,ENSG
ENSRNOG00000069578	0.873985	6.7936	103.532	2.56273e-24	9.41849e-23	ENSRNOG00000069578			ENSRNOG00000069578	Hist1h2bq	histone cluster 1 H2B family member Q [Source:RGD Symbol;Acc:1305011]	ARRAYEXPRESS,ENSG
ENSRNOG00000010549	2.51282	0.804767	103.423	2.70663e-24	9.92298e-23	ENSRNOG00000010549			ENSRNOG00000010549	Tspo	translocator protein [Source:RGD Symbol;Acc:2228]	ARRAYEXPRESS,ENSG
ENSRNOG00000001251	3.63592	0.20272	103.381	2.76523e-24	1.0113e-22	ENSRNOG00000001251			ENSRNOG00000001251	Grifin	galectin-related inter-fiber protein [Source:RGD Symbol;Acc:71055]	ARRAYEXPRESS,ENSG
ENSRNOG00000013190	1.06677	4.37971	103.026	3.30826e-24	1.20695e-22	ENSRNOG00000013190			ENSRNOG00000013190	Rnaset2	ribonuclease T2 [Source:RGD Symbol;Acc:1309918]	ARRAYEXPRESS,ENSG
ENSRNOG00000020298	1.43582	4.12479	102.967	3.40824e-24	1.2404e-22	ENSRNOG00000020298			ENSRNOG00000020298	Bag3	BAG cochaperone 3 [Source:RGD Symbol;Acc:1307794]	ARRAYEXPRESS,ENSG
ENSRNOG00000002664	1.22664	2.87369	102.932	3.46929e-24	1.25956e-22	ENSRNOG00000002664			ENSRNOG00000002664	Emp2	epithelial membrane protein 2 [Source:RGD Symbol;Acc:1359629]	ARRAYEXPRESS,ENSG
ENSRNOG00000060021	2.52175	0.297821	102.527	4.25471e-24	1.54097e-22	ENSRNOG00000060021			ENSRNOG00000060021	Txlnb	taxilin beta [Source:RGD Symbol;Acc:1307979]	ARRAYEXPRESS,ENSG
ENSRNOG00000005669	1.15672	3.37974	102.35	4.65376e-24	1.68142e-22	ENSRNOG00000005669			ENSRNOG00000005669	Car8	carbonic anhydrase 8 [Source:RGD Symbol;Acc:1304709]	ARRAYEXPRESS,ENSG
ENSRNOG00000042758	1.39614	2.52322	102.206	5.00316e-24	1.80331e-22	ENSRNOG00000042758			ENSRNOG00000042758	Tmem243	transmembrane protein 243 [Source:RGD Symbol;Acc:1562351]	ARRAYEXPRESS,ENSG
ENSRNOG00000011683	1.7013	1.90388	102.125	5.21192e-24	1.87404e-22	ENSRNOG00000011683			ENSRNOG00000011683	Fes	FES proto-oncogene, tyrosine kinase [Source:RGD Symbol;Acc:1564385]	ARRAYEXPRESS,ENSG
ENSRNOG00000007006	2.80672	0.0776532	102.006	5.53492e-24	1.98541e-22	ENSRNOG00000007006			ENSRNOG00000007006	Slc3a1	solute carrier family 3 member 1 [Source:RGD Symbol;Acc:3709]	ARRAYEXPRESS,ENSG
ENSRNOG00000002610	0.912211	6.0787	101.818	6.08701e-24	2.17822e-22	ENSRNOG00000002610			ENSRNOG00000002610	Carhsp1	calcium regulated heat stable protein 1 [Source:RGD Symbol;Acc:708415]	ARRAYEXPRESS,ENSG
ENSRNOG00000013170	1.1434	3.7686	101.464	7.27872e-24	2.59845e-22	ENSRNOG00000013170			ENSRNOG00000013170	Il13ra1-ps1	interleukin 13 receptor subunit alpha 1, pseudogene 1 [Source:RGD Symbol;Acc:2322532]	ARRAYEXPRESS,ENSG
ENSRNOG00000009219	0.755479	6.48391	101.25	8.10727e-24	2.88735e-22	ENSRNOG00000009219			ENSRNOG00000009219	Hepacam	hepatic and glial cell adhesion molecule [Source:RGD Symbol;Acc:1306811]	ARRAYEXPRESS,ENSG
ENSRNOG00000029242	0.884745	4.33574	101.21	8.27398e-24	2.93972e-22	ENSRNOG00000029242			ENSRNOG00000029242	Plekho2	pleckstrin homology domain containing O2 [Source:RGD Symbol;Acc:1305718]	ARRAYEXPRESS,ENSG
ENSRNOG00000006940	2.47731	0.704335	100.631	1.10808e-23	3.92764e-22	ENSRNOG00000006940			ENSRNOG00000006940	Ncf4	neutrophil cytosolic factor 4 [Source:RGD Symbol;Acc:1593157]	ARRAYEXPRESS,ENSG
ENSRNOG00000012172	1.97133	1.677	100.445	1.21721e-23	4.30427e-22	ENSRNOG00000012172			ENSRNOG00000012172	Spi1	Spi-1 proto-oncogene [Source:RGD Symbol;Acc:1359607]	ARRAYEXPRESS,ENSG
ENSRNOG00000018434	1.44536	4.07075	100.249	1.34405e-23	4.74159e-22	ENSRNOG00000018434			ENSRNOG00000018434	Stab1	stabilin 1 [Source:RGD Symbol;Acc:2324745]	ARRAYEXPRESS,ENSG
ENSRNOG00000019179	1.13789	3.67832	100.188	1.38577e-23	4.87724e-22	ENSRNOG00000019179			ENSRNOG00000019179	Ggta1	glycoprotein alpha-galactosyltransferase 1 [Source:RGD Symbol;Acc:629476]	ARRAYEXPRESS,ENSG
ENSRNOG00000014797	1.09594	5.03253	99.7349	1.74226e-23	6.11755e-22	ENSRNOG00000014797			ENSRNOG00000014797	Tmbim1	transmembrane BAX inhibitor motif containing 1 [Source:RGD Symbol;Acc:1359409]	ARRAYEXPRESS,ENSG
ENSRNOG00000006472	0.946469	4.77405	99.4957	1.96589e-23	6.88662e-22	ENSRNOG00000006472			ENSRNOG00000006472	Hspa2	heat shock protein family A (Hsp70) member 2 [Source:RGD Symbol;Acc:620664]	ARRAYEXPRESS,ENSG
ENSRNOG00000030266	1.18059	4.13451	99.2673	2.20626e-23	7.71057e-22	ENSRNOG00000030266			ENSRNOG00000030266	Plekhg2	pleckstrin homology and RhoGEF domain containing G2 [Source:RGD Symbol;Acc:1310112]	ARRAYEXPRESS,ENSG
ENSRNOG00000020652	1.17948	2.86865	98.7762	2.82713e-23	9.85739e-22	ENSRNOG00000020652			ENSRNOG00000020652	Tgfb1	transforming growth factor, beta 1 [Source:RGD Symbol;Acc:69051]	ARRAYEXPRESS,ENSG
ENSRNOG00000020699	1.52977	2.26759	98.6864	2.95832e-23	1.02908e-21	ENSRNOG00000020699			ENSRNOG00000020699	Cd37	CD37 molecule [Source:RGD Symbol;Acc:62035]	ARRAYEXPRESS,ENSG
ENSRNOG00000037563	2.10302	1.31407	98.0735	4.03136e-23	1.3991e-21	ENSRNOG00000037563			ENSRNOG00000037563	Cd68	Cd68 molecule [Source:RGD Symbol;Acc:1305970]	ARRAYEXPRESS,ENSG
ENSRNOG00000038297	0.912918	4.9159	98.0287	4.12372e-23	1.42784e-21	ENSRNOG00000038297			ENSRNOG00000038297	Plekhd1	pleckstrin homology and coiled-coil domain containing D1 [Source:RGD Symbol;Acc:1566112]	ARRAYEXPRESS,ENSG
ENSRNOG00000058337	1.4768	1.99699	97.2858	6.00092e-23	2.07302e-21	ENSRNOG00000058337			ENSRNOG00000058337	Plcb2	phospholipase C, beta 2 [Source:RGD Symbol;Acc:621004]	ARRAYEXPRESS,ENSG
ENSRNOG00000050869	2.47694	1.17145	97.064	6.71239e-23	2.31345e-21	ENSRNOG00000050869			ENSRNOG00000050869	Cebpd	CCAAT/enhancer binding protein delta [Source:RGD Symbol;Acc:2328]	ARRAYEXPRESS,ENSG
ENSRNOG00000000815	1.0364	4.67243	96.7353	7.92434e-23	2.72488e-21	ENSRNOG00000000815			ENSRNOG00000000815	Smpdl3a	sphingomyelin phosphodiesterase, acid-like 3A [Source:RGD Symbol;Acc:1359277]	ARRAYEXPRESS,ENSG
ENSRNOG00000031058	1.68969	1.65482	96.6053	8.46218e-23	2.90315e-21	ENSRNOG00000031058			ENSRNOG00000031058	Was	WASP actin nucleation promoting factor [Source:RGD Symbol;Acc:1563567]	ARRAYEXPRESS,ENSG
ENSRNOG00000052407	1.57871	2.0907	96.5849	8.54985e-23	2.92651e-21	ENSRNOG00000052407			ENSRNOG00000052407	Btk	Bruton tyrosine kinase [Source:RGD Symbol;Acc:1359683]	ARRAYEXPRESS,ENSG
ENSRNOG00000011346	1.57652	2.94857	95.8314	1.25098e-22	4.27219e-21	ENSRNOG00000011346			ENSRNOG00000011346	Ehd2	EH-domain containing 2 [Source:RGD Symbol;Acc:1560856]	ARRAYEXPRESS,ENSG
ENSRNOG00000014653	1.62858	1.82581	95.6098	1.39915e-22	4.76731e-21	ENSRNOG00000014653			ENSRNOG00000014653	Arl11	ADP-ribosylation factor like GTPase 11 [Source:RGD Symbol;Acc:1308083]	ARRAYEXPRESS,ENSG
ENSRNOG00000054218	3.62399	0.204019	95.554	1.43915e-22	4.89245e-21	ENSRNOG00000054218			ENSRNOG00000054218	Il18rap	interleukin 18 receptor accessory protein [Source:RGD Symbol;Acc:727867]	ARRAYEXPRESS,ENSG
ENSRNOG00000042189	0.627749	7.04284	95.5049	1.47525e-22	5.0038e-21	ENSRNOG00000042189			ENSRNOG00000042189	Rab31	RAB31, member RAS oncogene family [Source:RGD Symbol;Acc:628598]	ARRAYEXPRESS,ENSG
ENSRNOG00000008134	3.42909	0.0673687	95.3962	1.55856e-22	5.27441e-21	ENSRNOG00000008134			ENSRNOG00000008134	Mefv	MEFV innate immunity regulator, pyrin [Source:RGD Symbol;Acc:61889]	ARRAYEXPRESS,ENSG
ENSRNOG00000037765	0.709962	5.90764	95.3702	1.57913e-22	5.33196e-21	ENSRNOG00000037765			ENSRNOG00000037765	Lims1	LIM zinc finger domain containing 1 [Source:RGD Symbol;Acc:1560732]	ARRAYEXPRESS,ENSG
ENSRNOG00000016678	1.75297	3.06768	95.2745	1.65738e-22	5.58358e-21	ENSRNOG00000016678			ENSRNOG00000016678	Angptl2	angiopoietin-like 2 [Source:RGD Symbol;Acc:620004]	ARRAYEXPRESS,ENSG
ENSRNOG00000013611	5.26055	-1.06925	95.2482	1.67954e-22	5.64553e-21	ENSRNOG00000013611			ENSRNOG00000013611	Krt32	keratin 32 [Source:RGD Symbol;Acc:1359701]	ARRAYEXPRESS,ENSG
ENSRNOG00000063678	0.783348	6.10281	95.1505	1.76446e-22	5.91765e-21	ENSRNOG00000063678			ENSRNOG00000063678	Mcl1	MCL1 apoptosis regulator, BCL2 family member [Source:RGD Symbol;Acc:620525]	ARRAYEXPRESS,ENSG
ENSRNOG00000020657	0.852387	4.57617	95.1339	1.77938e-22	5.95435e-21	ENSRNOG00000020657			ENSRNOG00000020657	Shc1	SHC adaptor protein 1 [Source:RGD Symbol;Acc:620446]	ARRAYEXPRESS,ENSG
ENSRNOG00000017220	1.05907	3.66134	94.8308	2.07373e-22	6.92385e-21	ENSRNOG00000017220			ENSRNOG00000017220	Tcirg1	T-cell immune regulator 1, ATPase H+ transporting V0 subunit A3 [Source:RGD Symbol;Acc:735136]	ARRAYEXPRESS,ENSG
ENSRNOG00000004330	1.26463	3.96105	94.787	2.12016e-22	7.06312e-21	ENSRNOG00000004330			ENSRNOG00000004330	Chrdl1	chordin-like 1 [Source:RGD Symbol;Acc:735215]	ARRAYEXPRESS,ENSG
ENSRNOG00000002969	0.875862	4.92364	94.7332	2.17858e-22	7.24161e-21	ENSRNOG00000002969			ENSRNOG00000002969	Itpkb	inositol-trisphosphate 3-kinase B [Source:RGD Symbol;Acc:2932]	ARRAYEXPRESS,ENSG
ENSRNOG00000012988	-0.726325	5.92683	94.0992	3.00095e-22	9.95304e-21	ENSRNOG00000012988			ENSRNOG00000012988	Lix1	limb and CNS expressed 1 [Source:RGD Symbol;Acc:1309454]	ARRAYEXPRESS,ENSG
ENSRNOG00000020991	2.23401	1.50195	93.9168	3.29073e-22	1.089e-20	ENSRNOG00000020991			ENSRNOG00000020991	Ms4a6a	membrane spanning 4-domains A6A [Source:RGD Symbol;Acc:1305800]	ARRAYEXPRESS,ENSG
ENSRNOG00000010529	1.97349	3.23789	93.8591	3.38806e-22	1.11873e-20	ENSRNOG00000010529			ENSRNOG00000010529	Thbs2	thrombospondin 2 [Source:RGD Symbol;Acc:1310979]	ARRAYEXPRESS,ENSG
ENSRNOG00000015658	0.667386	7.96647	93.728	3.62001e-22	1.19269e-20	ENSRNOG00000015658			ENSRNOG00000015658	Sorbs1	sorbin and SH3 domain containing 1 [Source:RGD Symbol;Acc:1586598]	ARRAYEXPRESS,ENSG
ENSRNOG00000028872	1.13461	3.60304	93.6763	3.71576e-22	1.22155e-20	ENSRNOG00000028872			ENSRNOG00000028872	Rai14	retinoic acid induced 14 [Source:RGD Symbol;Acc:1305942]	ARRAYEXPRESS,ENSG
ENSRNOG00000012582	1.79002	1.41689	93.3664	4.34572e-22	1.42551e-20	ENSRNOG00000012582			ENSRNOG00000012582	Eif4ebp1	eukaryotic translation initiation factor 4E binding protein 1 [Source:RGD Symbol;Acc:620259]	ARRAYEXPRESS,ENSG
ENSRNOG00000015411	2.30187	1.12307	92.8947	5.51516e-22	1.80516e-20	ENSRNOG00000015411			ENSRNOG00000015411	Apobec1	apolipoprotein B mRNA editing enzyme catalytic subunit 1 [Source:RGD Symbol;Acc:2133]	ARRAYEXPRESS,ENSG
ENSRNOG00000029191	1.22789	3.17342	92.8014	5.78152e-22	1.88821e-20	ENSRNOG00000029191			ENSRNOG00000029191	Gbp7	guanylate binding protein 7 [Source:RGD Symbol;Acc:1583235]	ARRAYEXPRESS,ENSG
ENSRNOG00000019357	1.08863	3.56206	92.6474	6.24938e-22	2.03656e-20	ENSRNOG00000019357			ENSRNOG00000019357	Tax1bp3	Tax1 binding protein 3 [Source:RGD Symbol;Acc:1308924]	ARRAYEXPRESS,ENSG
ENSRNOG00000001548	0.922337	4.90912	92.6365	6.28364e-22	2.04328e-20	ENSRNOG00000001548			ENSRNOG00000001548	Nfe2l2	NFE2 like bZIP transcription factor 2 [Source:RGD Symbol;Acc:620360]	ARRAYEXPRESS,ENSG
ENSRNOG00000018400	0.787314	5.67153	92.4221	7.00276e-22	2.27218e-20	ENSRNOG00000018400			ENSRNOG00000018400	Golm1	golgi membrane protein 1 [Source:RGD Symbol;Acc:1589384]	ARRAYEXPRESS,ENSG
ENSRNOG00000051536	0.920559	4.60754	92.3348	7.31846e-22	2.36947e-20	ENSRNOG00000051536			ENSRNOG00000051536	Rfx4	regulatory factor X4 [Source:RGD Symbol;Acc:1562092]	ARRAYEXPRESS,ENSG
ENSRNOG00000042785	0.963892	4.68731	92.043	8.48143e-22	2.74007e-20	ENSRNOG00000042785			ENSRNOG00000042785	Sesn2	sestrin 2 [Source:RGD Symbol;Acc:1566319]	ARRAYEXPRESS,ENSG
ENSRNOG00000019890	2.20197	1.02129	92.0347	8.51683e-22	2.74558e-20	ENSRNOG00000019890			ENSRNOG00000019890	Folr2	folate receptor beta [Source:RGD Symbol;Acc:1308515]	ARRAYEXPRESS,ENSG
ENSRNOG00000008065	0.753886	6.60961	91.8349	9.42169e-22	3.03075e-20	ENSRNOG00000008065			ENSRNOG00000008065	Wwc1	WW and C2 domain containing 1 [Source:RGD Symbol;Acc:1308329]	ARRAYEXPRESS,ENSG
ENSRNOG00000010997	0.953351	5.03655	91.5938	1.06424e-21	3.41607e-20	ENSRNOG00000010997			ENSRNOG00000010997	Ednrb	endothelin receptor type B [Source:RGD Symbol;Acc:2536]	ARRAYEXPRESS,ENSG
ENSRNOG00000007124	0.952291	5.21931	91.1746	1.3154e-21	4.21322e-20	ENSRNOG00000007124			ENSRNOG00000007124	Krcc1	lysine-rich coiled-coil 1 [Source:RGD Symbol;Acc:1306495]	ARRAYEXPRESS,ENSG
ENSRNOG00000050792	1.4958	2.77475	91.1143	1.35609e-21	4.33428e-20	ENSRNOG00000050792			ENSRNOG00000050792	Tnfaip6	TNF alpha induced protein 6 [Source:RGD Symbol;Acc:621359]	ARRAYEXPRESS,ENSG
ENSRNOG00000010448	0.792147	5.47874	90.2647	2.08336e-21	6.64455e-20	ENSRNOG00000010448			ENSRNOG00000010448	Ptbp1	polypyrimidine tract binding protein 1 [Source:RGD Symbol;Acc:62047]	ARRAYEXPRESS,ENSG
ENSRNOG00000028896	1.6972	5.4331	89.7752	2.66817e-21	8.49161e-20	ENSRNOG00000028896			ENSRNOG00000028896	A2m	alpha-2-macroglobulin [Source:RGD Symbol;Acc:2004]	ARRAYEXPRESS,ENSG
ENSRNOG00000027837	-1.58474	1.81814	89.7676	2.67848e-21	8.50632e-20	ENSRNOG00000027837			ENSRNOG00000027837	RGD1561445	similar to novel protein [Source:RGD Symbol;Acc:1561445]	ARRAYEXPRESS,ENSG
ENSRNOG00000026607	3.68753	-0.63692	89.4769	3.10241e-21	9.83175e-20	ENSRNOG00000026607			ENSRNOG00000026607	Tnfsf18	TNF superfamily member 18 [Source:RGD Symbol;Acc:1305066]	ARRAYEXPRESS,ENSG
ENSRNOG00000057823	0.784967	7.42594	88.8013	4.36526e-21	1.38045e-19	ENSRNOG00000057823			ENSRNOG00000057823	Ubc	ubiquitin C [Source:RGD Symbol;Acc:621244]	ARRAYEXPRESS,ENSG
ENSRNOG00000004133	1.2826	3.31026	88.7395	4.50378e-21	1.42125e-19	ENSRNOG00000004133			ENSRNOG00000004133	Slc7a3	solute carrier family 7 member 3 [Source:RGD Symbol;Acc:68342]	ARRAYEXPRESS,ENSG
ENSRNOG00000021726	1.1912	2.96298	88.7106	4.57015e-21	1.43916e-19	ENSRNOG00000021726			ENSRNOG00000021726	Tlr3	toll-like receptor 3 [Source:RGD Symbol;Acc:735171]	ARRAYEXPRESS,ENSG
ENSRNOG00000019542	1.28885	2.71631	88.6499	4.71251e-21	1.48088e-19	ENSRNOG00000019542			ENSRNOG00000019542	LOC100910979	interferon-inducible GTPase 1-like [Source:RGD Symbol;Acc:6495625]	ARRAYEXPRESS,ENSG
ENSRNOG00000002470	1.89889	2.16888	88.3764	5.41114e-21	1.69685e-19	ENSRNOG00000002470			ENSRNOG00000002470	Ifi47	interferon gamma inducible protein 47 [Source:RGD Symbol;Acc:708470]	ARRAYEXPRESS,ENSG
ENSRNOG00000015788	1.38526	2.05481	88.0529	6.37286e-21	1.99425e-19	ENSRNOG00000015788			ENSRNOG00000015788	Adora3	adenosine A3 receptor [Source:RGD Symbol;Acc:2051]	ARRAYEXPRESS,ENSG
ENSRNOG00000016306	1.1021	4.78127	87.9343	6.76652e-21	2.11302e-19	ENSRNOG00000016306			ENSRNOG00000016306	Adgrv1	adhesion G protein-coupled receptor V1 [Source:RGD Symbol;Acc:1562101]	ARRAYEXPRESS,ENSG
ENSRNOG00000021062	1.19	3.24883	87.8887	6.92437e-21	2.15781e-19	ENSRNOG00000021062			ENSRNOG00000021062	Fxyd5	FXYD domain-containing ion transport regulator 5 [Source:RGD Symbol;Acc:620827]	ARRAYEXPRESS,ENSG
ENSRNOG00000065000	0.886263	4.18354	87.1889	9.86364e-21	3.06737e-19	ENSRNOG00000065000			ENSRNOG00000065000	Lrrc8c	leucine rich repeat containing 8 VRAC subunit C [Source:RGD Symbol;Acc:1306585]	ARRAYEXPRESS,ENSG
ENSRNOG00000010392	1.33157	2.42451	87.0301	1.06884e-20	3.31694e-19	ENSRNOG00000010392			ENSRNOG00000010392	Nrg1	neuregulin 1 [Source:RGD Symbol;Acc:621341]	ARRAYEXPRESS,ENSG
ENSRNOG00000023410	3.05258	0.407452	86.5199	1.3834e-20	4.28424e-19	ENSRNOG00000023410			ENSRNOG00000023410	Apol9a	apolipoprotein L 9a [Source:RGD Symbol;Acc:1562332]	ARRAYEXPRESS,ENSG
ENSRNOG00000013090	1.87447	1.65011	86.3525	1.50556e-20	4.65294e-19	ENSRNOG00000013090			ENSRNOG00000013090	Gadd45g	growth arrest and DNA-damage-inducible, gamma [Source:RGD Symbol;Acc:1311796]	ARRAYEXPRESS,ENSG
ENSRNOG00000022426	2.28375	0.124093	86.3307	1.5223e-20	4.69497e-19	ENSRNOG00000022426			ENSRNOG00000022426	LOC102546864	uncharacterized LOC102546864 [Source:RGD Symbol;Acc:7673409]	ARRAYEXPRESS,ENSG
ENSRNOG00000002680	0.654577	6.9577	86.1605	1.65907e-20	5.10625e-19	ENSRNOG00000002680			ENSRNOG00000002680	Lamc1	laminin subunit gamma 1 [Source:RGD Symbol;Acc:621052]	ARRAYEXPRESS,ENSG
ENSRNOG00000021199	1.57084	2.05062	85.922	1.87179e-20	5.74913e-19	ENSRNOG00000021199			ENSRNOG00000021199	Fcgr1a	Fc gamma receptor 1A [Source:RGD Symbol;Acc:1309912]	ARRAYEXPRESS,ENSG
ENSRNOG00000071065	2.1728	0.822116	85.8433	1.94777e-20	5.97024e-19	ENSRNOG00000071065			ENSRNOG00000071065	LOC691418	predicted gene 14137 [Source:MGI Symbol;Acc:MGI:3651144]	ARRAYEXPRESS,ENSG
ENSRNOG00000013720	1.22853	4.43371	85.7954	1.99554e-20	6.10413e-19	ENSRNOG00000013720			ENSRNOG00000013720	Aebp1	AE binding protein 1 [Source:RGD Symbol;Acc:1306922]	ARRAYEXPRESS,ENSG
ENSRNOG00000013014	1.85771	1.48476	85.7602	2.03129e-20	6.20084e-19	ENSRNOG00000013014			ENSRNOG00000013014	Cyba	cytochrome b-245 alpha chain [Source:RGD Symbol;Acc:620573]	ARRAYEXPRESS,ENSG
ENSRNOG00000002182	0.602452	7.73508	85.6582	2.13882e-20	6.51578e-19	ENSRNOG00000002182			ENSRNOG00000002182	Septin11	septin 11 [Source:RGD Symbol;Acc:1307405]	ARRAYEXPRESS,ENSG
ENSRNOG00000004361	1.41145	2.0734	85.5719	2.23424e-20	6.78452e-19	ENSRNOG00000004361			ENSRNOG00000004361	Parp10	poly (ADP-ribose) polymerase family, member 10 [Source:RGD Symbol;Acc:7744876]	ARRAYEXPRESS,ENSG
ENSRNOG00000013948	1.02184	4.01418	85.5703	2.23611e-20	6.78452e-19	ENSRNOG00000013948			ENSRNOG00000013948	Zc3hav1	zinc finger CCCH-type containing, antiviral 1 [Source:RGD Symbol;Acc:628694]	ARRAYEXPRESS,ENSG
ENSRNOG00000013220	1.46384	2.62077	85.5135	2.30128e-20	6.96813e-19	ENSRNOG00000013220			ENSRNOG00000013220	Arhgap45	Rho GTPase activating protein 45 [Source:RGD Symbol;Acc:1308662]	ARRAYEXPRESS,ENSG
ENSRNOG00000030183	1.30488	3.05066	85.0216	2.95131e-20	8.91831e-19	ENSRNOG00000030183			ENSRNOG00000030183	Plod2	procollagen lysine, 2-oxoglutarate 5-dioxygenase 2 [Source:RGD Symbol;Acc:3353]	ARRAYEXPRESS,ENSG
ENSRNOG00000063592	2.08998	1.29148	84.8491	3.22027e-20	9.71146e-19	ENSRNOG00000063592			ENSRNOG00000063592	Lyve1	lymphatic vessel endothelial hyaluronan receptor 1 [Source:RGD Symbol;Acc:1310864]	ARRAYEXPRESS,ENSG
ENSRNOG00000019177	-0.702895	6.16738	84.7598	3.36905e-20	1.01397e-18	ENSRNOG00000019177			ENSRNOG00000019177	Psd2	pleckstrin and Sec7 domain containing 2 [Source:RGD Symbol;Acc:1311075]	ARRAYEXPRESS,ENSG
ENSRNOG00000029778	-0.780557	5.80083	84.6655	3.53369e-20	1.06138e-18	ENSRNOG00000029778			ENSRNOG00000029778	Maob	monoamine oxidase B [Source:RGD Symbol;Acc:3041]	ARRAYEXPRESS,ENSG
ENSRNOG00000003033	0.87861	3.69845	84.3094	4.23097e-20	1.26827e-18	ENSRNOG00000003033			ENSRNOG00000003033	Plcd3	phospholipase C, delta 3 [Source:RGD Symbol;Acc:1310903]	ARRAYEXPRESS,ENSG
ENSRNOG00000003674	1.23602	3.49498	84.1162	4.66525e-20	1.39565e-18	ENSRNOG00000003674			ENSRNOG00000003674	Pir	pirin [Source:RGD Symbol;Acc:1359212]	ARRAYEXPRESS,ENSG
ENSRNOG00000012965	1.66161	1.34757	84.0798	4.7519e-20	1.41874e-18	ENSRNOG00000012965			ENSRNOG00000012965	Themis2	thymocyte selection associated family member 2 [Source:RGD Symbol;Acc:1561016]	ARRAYEXPRESS,ENSG
ENSRNOG00000019573	1.4554	2.97686	84.0111	4.92001e-20	1.46601e-18	ENSRNOG00000019573			ENSRNOG00000019573	Lcat	lecithin cholesterol acyltransferase [Source:RGD Symbol;Acc:2993]	ARRAYEXPRESS,ENSG
ENSRNOG00000027030	2.09877	0.694032	83.9691	5.02562e-20	1.4945e-18	ENSRNOG00000027030			ENSRNOG00000027030	Adm	adrenomedullin [Source:RGD Symbol;Acc:2047]	ARRAYEXPRESS,ENSG
ENSRNOG00000008990	1.30284	4.30171	83.7757	5.54214e-20	1.64483e-18	ENSRNOG00000008990			ENSRNOG00000008990	Amotl1	angiomotin-like 1 [Source:RGD Symbol;Acc:1305268]	ARRAYEXPRESS,ENSG
ENSRNOG00000005933	0.843571	5.24447	83.7247	5.68706e-20	1.6845e-18	ENSRNOG00000005933			ENSRNOG00000005933	Yap1	Yes1 associated transcriptional regulator [Source:RGD Symbol;Acc:1306035]	ARRAYEXPRESS,ENSG
ENSRNOG00000010947	1.06709	3.89432	83.5698	6.1504e-20	1.81814e-18	ENSRNOG00000010947			ENSRNOG00000010947	Mmp14	matrix metallopeptidase 14 [Source:RGD Symbol;Acc:620198]	ARRAYEXPRESS,ENSG
ENSRNOG00000013836	0.765974	4.9086	83.4536	6.52281e-20	1.92442e-18	ENSRNOG00000013836			ENSRNOG00000013836	Arhgap17	Rho GTPase activating protein 17 [Source:RGD Symbol;Acc:628767]	ARRAYEXPRESS,ENSG
ENSRNOG00000016592	0.626681	7.89089	83.1957	7.43194e-20	2.18833e-18	ENSRNOG00000016592			ENSRNOG00000016592	Gnai2	G protein subunit alpha i2 [Source:RGD Symbol;Acc:620243]	ARRAYEXPRESS,ENSG
ENSRNOG00000019977	0.754203	6.80856	82.6816	9.63938e-20	2.83273e-18	ENSRNOG00000019977			ENSRNOG00000019977	Ptprf	protein tyrosine phosphatase, receptor type, F [Source:RGD Symbol;Acc:3453]	ARRAYEXPRESS,ENSG
ENSRNOG00000019555	0.770562	4.98324	82.6562	9.76409e-20	2.86375e-18	ENSRNOG00000019555			ENSRNOG00000019555	Arap1	ArfGAP with RhoGAP domain, ankyrin repeat and PH domain 1 [Source:RGD Symbol;Acc:1310385]	ARRAYEXPRESS,ENSG
ENSRNOG00000005041	0.762271	6.02571	82.2825	1.1796e-19	3.45292e-18	ENSRNOG00000005041			ENSRNOG00000005041	Crip2	cysteine-rich protein 2 [Source:RGD Symbol;Acc:1302959]	ARRAYEXPRESS,ENSG
ENSRNOG00000007437	1.03264	3.4712	82.2146	1.22086e-19	3.56671e-18	ENSRNOG00000007437			ENSRNOG00000007437	Irf5	interferon regulatory factor 5 [Source:RGD Symbol;Acc:1310447]	ARRAYEXPRESS,ENSG
ENSRNOG00000013641	1.52243	2.34915	82.0238	1.34457e-19	3.92049e-18	ENSRNOG00000013641			ENSRNOG00000013641	Myo7a	myosin VIIA [Source:RGD Symbol;Acc:628830]	ARRAYEXPRESS,ENSG
ENSRNOG00000012074	0.6935	6.00833	81.6137	1.6546e-19	4.81508e-18	ENSRNOG00000012074			ENSRNOG00000012074	Ifngr1	interferon gamma receptor 1 [Source:RGD Symbol;Acc:620570]	ARRAYEXPRESS,ENSG
ENSRNOG00000062892	-1.67794	1.38978	81.5053	1.74793e-19	5.07679e-18	ENSRNOG00000062892			ENSRNOG00000062892	ENSRNOG00000062892	None	ARRAYEXPRESS,ENSG,UNIPROT_GN
ENSRNOG00000013426	1.82755	1.27308	81.3548	1.88621e-19	5.46781e-18	ENSRNOG00000013426			ENSRNOG00000013426	Mrgprf	MAS related GPR family member F [Source:RGD Symbol;Acc:708478]	ARRAYEXPRESS,ENSG
ENSRNOG00000017689	-0.682036	6.76121	81.2988	1.94047e-19	5.61423e-18	ENSRNOG00000017689			ENSRNOG00000017689	Itih3	inter-alpha trypsin inhibitor, heavy chain 3 [Source:RGD Symbol;Acc:620633]	ARRAYEXPRESS,ENSG
ENSRNOG00000016346	0.979973	3.88284	81.0998	2.14605e-19	6.19703e-18	ENSRNOG00000016346			ENSRNOG00000016346	Prkcd	protein kinase C, delta [Source:RGD Symbol;Acc:67383]	ARRAYEXPRESS,ENSG
ENSRNOG00000012280	1.35016	3.35722	80.6055	2.75593e-19	7.94282e-18	ENSRNOG00000012280			ENSRNOG00000012280	Ptx3	pentraxin 3 [Source:RGD Symbol;Acc:1593476]	ARRAYEXPRESS,ENSG
ENSRNOG00000009740	-0.648767	6.65944	80.3826	3.085e-19	8.87413e-18	ENSRNOG00000009740			ENSRNOG00000009740	Slco1c1	solute carrier organic anion transporter family, member 1c1 [Source:RGD Symbol;Acc:628660]	ARRAYEXPRESS,ENSG
ENSRNOG00000010524	1.12048	4.25395	80.2182	3.35271e-19	9.62568e-18	ENSRNOG00000010524			ENSRNOG00000010524	Cryab	crystallin, alpha B [Source:RGD Symbol;Acc:2414]	ARRAYEXPRESS,ENSG
ENSRNOG00000012543	1.29553	2.18902	80.1649	3.44432e-19	9.86976e-18	ENSRNOG00000012543			ENSRNOG00000012543	Mcm3	minichromosome maintenance complex component 3 [Source:RGD Symbol;Acc:1305168]	ARRAYEXPRESS,ENSG
ENSRNOG00000000824	0.939463	4.00996	79.7923	4.15915e-19	1.18953e-17	ENSRNOG00000000824			ENSRNOG00000000824	Dse	dermatan sulfate epimerase [Source:RGD Symbol;Acc:1305079]	ARRAYEXPRESS,ENSG
ENSRNOG00000001804	0.745322	6.48789	79.4909	4.84451e-19	1.3829e-17	ENSRNOG00000001804			ENSRNOG00000001804	Itpr2	inositol 1,4,5-trisphosphate receptor, type 2 [Source:RGD Symbol;Acc:69649]	ARRAYEXPRESS,ENSG
ENSRNOG00000008015	1.01738	3.20333	79.3903	5.09769e-19	1.45241e-17	ENSRNOG00000008015			ENSRNOG00000008015	Fos	Fos proto-oncogene, AP-1 transcription factor subunit [Source:RGD Symbol;Acc:2626]	ARRAYEXPRESS,ENSG
ENSRNOG00000005825	0.786252	5.60766	79.3524	5.19634e-19	1.4777e-17	ENSRNOG00000005825			ENSRNOG00000005825	Lyz2	lysozyme 2 [Source:RGD Symbol;Acc:3026]	ARRAYEXPRESS,ENSG
ENSRNOG00000012730	1.01246	3.41783	79.1462	5.76787e-19	1.63711e-17	ENSRNOG00000012730			ENSRNOG00000012730	Lrrk1	leucine-rich repeat kinase 1 [Source:RGD Symbol;Acc:1308000]	ARRAYEXPRESS,ENSG
ENSRNOG00000059463	0.776574	5.88139	79.123	5.83596e-19	1.6533e-17	ENSRNOG00000059463			ENSRNOG00000059463	Slc39a1	solute carrier family 39 member 1 [Source:RGD Symbol;Acc:1305241]	ARRAYEXPRESS,ENSG
ENSRNOG00000066264	1.37084	3.31581	79.0016	6.20603e-19	1.75482e-17	ENSRNOG00000066264			ENSRNOG00000066264	RGD1563400	similar to paired immunoglobin-like type 2 receptor beta [Source:RGD Symbol;Acc:1563400]	ARRAYEXPRESS,ENSG
ENSRNOG00000052405	0.736035	5.27067	78.7362	7.09823e-19	2.00331e-17	ENSRNOG00000052405			ENSRNOG00000052405	Cdh4	cadherin 4 [Source:RGD Symbol;Acc:621091]	ARRAYEXPRESS,ENSG
ENSRNOG00000005807	2.98872	0.0608852	78.4733	8.10873e-19	2.28419e-17	ENSRNOG00000005807			ENSRNOG00000005807	Ptpn7	protein tyrosine phosphatase, non-receptor type 7 [Source:RGD Symbol;Acc:708516]	ARRAYEXPRESS,ENSG
ENSRNOG00000048580	1.03817	3.00412	78.3579	8.59666e-19	2.41708e-17	ENSRNOG00000048580			ENSRNOG00000048580	Trip6	thyroid hormone receptor interactor 6 [Source:RGD Symbol;Acc:1583180]	ARRAYEXPRESS,ENSG
ENSRNOG00000005575	1.48949	2.03723	78.1714	9.44749e-19	2.65132e-17	ENSRNOG00000005575			ENSRNOG00000005575	Abi3	ABI family, member 3 [Source:RGD Symbol;Acc:1311794]	ARRAYEXPRESS,ENSG
ENSRNOG00000056714	1.10831	2.76788	77.6548	1.22719e-18	3.4375e-17	ENSRNOG00000056714			ENSRNOG00000056714	Sla	src-like adaptor [Source:RGD Symbol;Acc:631373]	ARRAYEXPRESS,ENSG
ENSRNOG00000004019	1.00909	3.46949	76.9902	1.7181e-18	4.80361e-17	ENSRNOG00000004019			ENSRNOG00000004019	Phlda1	pleckstrin homology-like domain, family A, member 1 [Source:RGD Symbol;Acc:3836]	ARRAYEXPRESS,ENSG
ENSRNOG00000010971	0.682883	5.90358	76.9259	1.77497e-18	4.95335e-17	ENSRNOG00000010971			ENSRNOG00000010971	Snx18	sorting nexin 18 [Source:RGD Symbol;Acc:1310367]	ARRAYEXPRESS,ENSG
ENSRNOG00000054286	1.29853	2.37109	76.6389	2.05257e-18	5.71739e-17	ENSRNOG00000054286			ENSRNOG00000054286	Rrm2	ribonucleotide reductase regulatory subunit M2 [Source:RGD Symbol;Acc:1598310]	ARRAYEXPRESS,ENSG
ENSRNOG00000028404	-0.799703	4.79454	76.3956	2.32162e-18	6.4548e-17	ENSRNOG00000028404			ENSRNOG00000028404	Ppp1r1b	protein phosphatase 1, regulatory (inhibitor) subunit 1B [Source:RGD Symbol;Acc:621859]	ARRAYEXPRESS,ENSG
ENSRNOG00000029682	0.961935	5.263	76.3568	2.36778e-18	6.57091e-17	ENSRNOG00000029682			ENSRNOG00000029682	Clic1	chloride intracellular channel 1 [Source:RGD Symbol;Acc:1303043]	ARRAYEXPRESS,ENSG
ENSRNOG00000010966	0.598459	7.46174	75.9754	2.87217e-18	7.95591e-17	ENSRNOG00000010966			ENSRNOG00000010966	Itgb1	integrin subunit beta 1 [Source:RGD Symbol;Acc:2927]	ARRAYEXPRESS,ENSG
ENSRNOG00000000456	1.77259	1.71317	75.8369	3.08085e-18	8.49394e-17	ENSRNOG00000000456			ENSRNOG00000000456	Psmb8	proteasome 20S subunit beta 8 [Source:RGD Symbol;Acc:3426]	ARRAYEXPRESS,ENSG
ENSRNOG00000019996	0.787762	7.37248	75.8366	3.0814e-18	8.49394e-17	ENSRNOG00000019996			ENSRNOG00000019996	Slc16a1	solute carrier family 16 member 1 [Source:RGD Symbol;Acc:3690]	ARRAYEXPRESS,ENSG
ENSRNOG00000022116	-1.14792	4.79796	75.8353	3.08344e-18	8.49394e-17	ENSRNOG00000022116			ENSRNOG00000022116	Gjb6	gap junction protein, beta 6 [Source:RGD Symbol;Acc:621830]	ARRAYEXPRESS,ENSG
ENSRNOG00000051706	0.843535	4.6582	75.8207	3.10621e-18	8.54095e-17	ENSRNOG00000051706			ENSRNOG00000051706	Tep1	telomerase associated protein 1 [Source:RGD Symbol;Acc:3869]	ARRAYEXPRESS,ENSG
ENSRNOG00000069744	7.17254	-2.09535	75.7936	3.14923e-18	8.64334e-17	ENSRNOG00000069744			ENSRNOG00000069744	LOC689770	similar to osteoclast inhibitory lectin [Source:RGD Symbol;Acc:1588718]	ARRAYEXPRESS,ENSG
ENSRNOG00000010695	1.06675	3.22571	75.7554	3.21069e-18	8.79588e-17	ENSRNOG00000010695			ENSRNOG00000010695	Pdgfc	platelet derived growth factor C [Source:RGD Symbol;Acc:68410]	ARRAYEXPRESS,ENSG
ENSRNOG00000011227	0.738632	9.44526	75.6861	3.32544e-18	9.09359e-17	ENSRNOG00000011227			ENSRNOG00000011227	Atp1b2	ATPase Na+/K+ transporting subunit beta 2 [Source:RGD Symbol;Acc:2171]	ARRAYEXPRESS,ENSG
ENSRNOG00000031443	1.22099	2.66965	75.2419	4.16442e-18	1.13671e-16	ENSRNOG00000031443			ENSRNOG00000031443	Havcr2	hepatitis A virus cellular receptor 2 [Source:RGD Symbol;Acc:1305233]	ARRAYEXPRESS,ENSG
ENSRNOG00000009884	1.0397	3.14834	75.1036	4.46653e-18	1.21695e-16	ENSRNOG00000009884			ENSRNOG00000009884	Lgals1	galectin 1 [Source:RGD Symbol;Acc:69355]	ARRAYEXPRESS,ENSG
ENSRNOG00000006946	1.54066	1.58076	75.0152	4.67101e-18	1.27034e-16	ENSRNOG00000006946			ENSRNOG00000006946	Arhgap9	Rho GTPase activating protein 9 [Source:RGD Symbol;Acc:1305342]	ARRAYEXPRESS,ENSG
ENSRNOG00000006384	0.942768	3.7536	74.8085	5.1867e-18	1.40803e-16	ENSRNOG00000006384			ENSRNOG00000006384	Rig1	RNA sensor RIG-1 [Source:RGD Symbol;Acc:1309460]	ARRAYEXPRESS,ENSG
ENSRNOG00000066958	1.5285	1.34151	74.58	5.8231e-18	1.57793e-16	ENSRNOG00000066958			ENSRNOG00000066958	ENSRNOG00000066958	None	ARRAYEXPRESS,ENSG,UNIPROT_GN
ENSRNOG00000049236	0.730755	7.27138	74.5464	5.92287e-18	1.60207e-16	ENSRNOG00000049236			ENSRNOG00000049236	Myh9	myosin, heavy chain 9 [Source:RGD Symbol;Acc:3140]	ARRAYEXPRESS,ENSG
ENSRNOG00000021644	1.19288	2.19794	74.4213	6.31057e-18	1.70385e-16	ENSRNOG00000021644			ENSRNOG00000021644	Slc15a3	solute carrier family 15 member 3 [Source:RGD Symbol;Acc:628663]	ARRAYEXPRESS,ENSG
ENSRNOG00000010756	0.767877	5.08289	74.389	6.41462e-18	1.72883e-16	ENSRNOG00000010756			ENSRNOG00000010756	Tp53	tumor protein p53 [Source:RGD Symbol;Acc:3889]	ARRAYEXPRESS,ENSG
ENSRNOG00000022800	1.38673	2.07711	74.3854	6.4264e-18	1.72889e-16	ENSRNOG00000022800			ENSRNOG00000022800	Sp140	SP140 nuclear body protein [Source:RGD Symbol;Acc:1306355]	ARRAYEXPRESS,ENSG
ENSRNOG00000009805	0.848419	4.62938	74.234	6.93841e-18	1.86328e-16	ENSRNOG00000009805			ENSRNOG00000009805	Wasf2	WASP family member 2 [Source:RGD Symbol;Acc:1307299]	ARRAYEXPRESS,ENSG
ENSRNOG00000042139	1.78547	1.63866	73.9911	7.84696e-18	2.10349e-16	ENSRNOG00000042139			ENSRNOG00000042139	Clec4a1	C-type lectin domain family 4, member A1 [Source:RGD Symbol;Acc:1359109]	ARRAYEXPRESS,ENSG
ENSRNOG00000005958	0.669918	6.83951	73.9814	7.88548e-18	2.11004e-16	ENSRNOG00000005958			ENSRNOG00000005958	Rrbp1	ribosome binding protein 1 [Source:RGD Symbol;Acc:1306536]	ARRAYEXPRESS,ENSG
ENSRNOG00000015239	0.852952	4.26403	73.7074	9.05986e-18	2.41995e-16	ENSRNOG00000015239			ENSRNOG00000015239	Ginm1	glycosylated integral membrane protein 1 [Source:RGD Symbol;Acc:1309759]	ARRAYEXPRESS,ENSG
ENSRNOG00000059381	0.824595	4.21132	73.4773	1.01802e-17	2.71436e-16	ENSRNOG00000059381			ENSRNOG00000059381	Mrps6	mitochondrial ribosomal protein S6 [Source:RGD Symbol;Acc:2322928]	ARRAYEXPRESS,ENSG
ENSRNOG00000015157	1.62595	1.09731	73.3324	1.09554e-17	2.91584e-16	ENSRNOG00000015157			ENSRNOG00000015157	Smtnl2	smoothelin-like 2 [Source:RGD Symbol;Acc:1585960]	ARRAYEXPRESS,ENSG
ENSRNOG00000012811	1.21642	2.5882	73.2051	1.16853e-17	3.10459e-16	ENSRNOG00000012811			ENSRNOG00000012811	Spint1	serine peptidase inhibitor, Kunitz type 1 [Source:RGD Symbol;Acc:1303138]	ARRAYEXPRESS,ENSG
ENSRNOG00000033444	2.58096	-0.326166	73.0238	1.28093e-17	3.39718e-16	ENSRNOG00000033444			ENSRNOG00000033444	F10	coagulation factor X [Source:RGD Symbol;Acc:61850]	ARRAYEXPRESS,ENSG
ENSRNOG00000012160	0.898904	3.68692	72.5195	1.65388e-17	4.37855e-16	ENSRNOG00000012160			ENSRNOG00000012160	Syk	spleen associated tyrosine kinase [Source:RGD Symbol;Acc:3796]	ARRAYEXPRESS,ENSG
ENSRNOG00000012404	-1.21278	3.40139	72.2828	1.86466e-17	4.92783e-16	ENSRNOG00000012404			ENSRNOG00000012404	Thrsp	thyroid hormone responsive [Source:RGD Symbol;Acc:3859]	ARRAYEXPRESS,ENSG
ENSRNOG00000003170	1.41834	2.63964	72.2789	1.86831e-17	4.92877e-16	ENSRNOG00000003170			ENSRNOG00000003170	Nlrp3	NLR family, pyrin domain containing 3 [Source:RGD Symbol;Acc:1308314]	ARRAYEXPRESS,ENSG
ENSRNOG00000003305	5.91664	-1.83719	72.2538	1.89227e-17	4.98319e-16	ENSRNOG00000003305			ENSRNOG00000003305	Cxcr3	C-X-C motif chemokine receptor 3 [Source:RGD Symbol;Acc:621528]	ARRAYEXPRESS,ENSG
ENSRNOG00000004100	0.844258	3.71867	71.8806	2.28625e-17	6.01014e-16	ENSRNOG00000004100			ENSRNOG00000004100	Trib1	tribbles pseudokinase 1 [Source:RGD Symbol;Acc:621596]	ARRAYEXPRESS,ENSG
ENSRNOG00000029658	0.807647	4.73396	71.4785	2.80291e-17	7.35543e-16	ENSRNOG00000029658			ENSRNOG00000029658	Rnf213	ring finger protein 213 [Source:RGD Symbol;Acc:1308168]	ARRAYEXPRESS,ENSG
ENSRNOG00000015441	0.894994	3.97696	71.2869	3.08884e-17	8.09156e-16	ENSRNOG00000015441			ENSRNOG00000015441	Il4r	interleukin 4 receptor [Source:RGD Symbol;Acc:2899]	ARRAYEXPRESS,ENSG
ENSRNOG00000019244	0.869122	3.60795	71.2499	3.14722e-17	8.23008e-16	ENSRNOG00000019244			ENSRNOG00000019244	Mxra8	matrix remodeling associated 8 [Source:RGD Symbol;Acc:1359356]	ARRAYEXPRESS,ENSG
ENSRNOG00000015297	2.0198	0.453252	71.2421	3.15979e-17	8.24853e-16	ENSRNOG00000015297			ENSRNOG00000015297	C9h6orf132	similar to human chromosome 6 open reading frame 132 [Source:RGD Symbol;Acc:1561662]	ARRAYEXPRESS,ENSG
ENSRNOG00000009258	1.99387	0.523954	71.175	3.26903e-17	8.51883e-16	ENSRNOG00000009258			ENSRNOG00000009258	Cdk6	cyclin-dependent kinase 6 [Source:RGD Symbol;Acc:621121]	ARRAYEXPRESS,ENSG
ENSRNOG00000019675	2.34136	-0.15735	70.4159	4.80323e-17	1.24951e-15	ENSRNOG00000019675			ENSRNOG00000019675	Pycard	PYD and CARD domain containing [Source:RGD Symbol;Acc:628637]	ARRAYEXPRESS,ENSG
ENSRNOG00000010691	1.24455	2.04356	70.2598	5.19869e-17	1.35003e-15	ENSRNOG00000010691			ENSRNOG00000010691	Cmtm3	CKLF-like MARVEL transmembrane domain containing 3 [Source:RGD Symbol;Acc:1308763]	ARRAYEXPRESS,ENSG
ENSRNOG00000032745	5.82898	-1.91428	70.2304	5.27667e-17	1.36791e-15	ENSRNOG00000032745			ENSRNOG00000032745	Slc17a3	solute carrier family 17 member 3 [Source:RGD Symbol;Acc:628815]	ARRAYEXPRESS,ENSG
ENSRNOG00000070745	2.81983	-0.299549	70.0459	5.794e-17	1.49942e-15	ENSRNOG00000070745			ENSRNOG00000070745	Tnf	tumor necrosis factor [Source:RGD Symbol;Acc:3876]	ARRAYEXPRESS,ENSG
ENSRNOG00000010513	2.54736	0.121298	70.012	5.89456e-17	1.52281e-15	ENSRNOG00000010513			ENSRNOG00000010513	Tfpi2	tissue factor pathway inhibitor 2 [Source:RGD Symbol;Acc:628629]	ARRAYEXPRESS,ENSG
ENSRNOG00000012580	-0.789807	4.29066	69.9127	6.19871e-17	1.59863e-15	ENSRNOG00000012580			ENSRNOG00000012580	Ccdc141	coiled-coil domain containing 141 [Source:RGD Symbol;Acc:1593250]	ARRAYEXPRESS,ENSG
ENSRNOG00000059445	0.925128	3.44776	69.5945	7.28384e-17	1.87524e-15	ENSRNOG00000059445			ENSRNOG00000059445	Aifm2	apoptosis inducing factor, mitochondria associated 2 [Source:RGD Symbol;Acc:1304964]	ARRAYEXPRESS,ENSG
ENSRNOG00000054625	1.16268	2.76754	69.4866	7.6934e-17	1.97728e-15	ENSRNOG00000054625			ENSRNOG00000054625	Fhod1	formin homology 2 domain containing 1 [Source:RGD Symbol;Acc:1589776]	ARRAYEXPRESS,ENSG
ENSRNOG00000000091	0.901855	3.18406	69.4122	7.98944e-17	2.04985e-15	ENSRNOG00000000091			ENSRNOG00000000091	Smad9	SMAD family member 9 [Source:RGD Symbol;Acc:71004]	ARRAYEXPRESS,ENSG
ENSRNOG00000013572	0.94736	6.07337	69.1405	9.16933e-17	2.34854e-15	ENSRNOG00000013572			ENSRNOG00000013572	Lxn	latexin [Source:RGD Symbol;Acc:68361]	ARRAYEXPRESS,ENSG
ENSRNOG00000016552	-0.541779	9.16772	68.9563	1.0067e-16	2.57405e-15	ENSRNOG00000016552			ENSRNOG00000016552	Hmgcs1	3-hydroxy-3-methylglutaryl-CoA synthase 1 [Source:RGD Symbol;Acc:70970]	ARRAYEXPRESS,ENSG
ENSRNOG00000030888	0.752716	4.9398	68.5847	1.21546e-16	3.10254e-15	ENSRNOG00000030888			ENSRNOG00000030888	Rela	RELA proto-oncogene, NF-kB subunit [Source:RGD Symbol;Acc:727889]	ARRAYEXPRESS,ENSG
ENSRNOG00000003289	0.71767	5.90518	68.572	1.2233e-16	3.11724e-15	ENSRNOG00000003289			ENSRNOG00000003289	Lap3	leucine aminopeptidase 3 [Source:RGD Symbol;Acc:1307985]	ARRAYEXPRESS,ENSG
ENSRNOG00000004737	0.823047	4.53946	68.412	1.32669e-16	3.37493e-15	ENSRNOG00000004737			ENSRNOG00000004737	Cd48	Cd48 molecule [Source:RGD Symbol;Acc:620620]	ARRAYEXPRESS,ENSG
ENSRNOG00000006167	1.43118	1.71416	68.3022	1.40266e-16	3.56215e-15	ENSRNOG00000006167			ENSRNOG00000006167	Rasal3	RAS protein activator like 3 [Source:RGD Symbol;Acc:1309019]	ARRAYEXPRESS,ENSG
ENSRNOG00000051986	1.16615	2.14084	67.9057	1.71501e-16	4.34798e-15	ENSRNOG00000051986			ENSRNOG00000051986	Plcg2	phospholipase C, gamma 2 [Source:RGD Symbol;Acc:3348]	ARRAYEXPRESS,ENSG
ENSRNOG00000011452	-0.533874	9.15541	67.7518	1.85427e-16	4.69309e-15	ENSRNOG00000011452			ENSRNOG00000011452	Aldoc	aldolase, fructose-bisphosphate C [Source:RGD Symbol;Acc:2091]	ARRAYEXPRESS,ENSG
ENSRNOG00000000001	2.93591	-0.98621	67.7335	1.87161e-16	4.72898e-15	ENSRNOG00000000001			ENSRNOG00000000001	Arsj	arylsulfatase family, member J [Source:RGD Symbol;Acc:1307640]	ARRAYEXPRESS,ENSG
ENSRNOG00000019907	0.816138	3.87199	67.681	1.92204e-16	4.8482e-15	ENSRNOG00000019907			ENSRNOG00000019907	Nfkbie	NFKB inhibitor epsilon [Source:RGD Symbol;Acc:735070]	ARRAYEXPRESS,ENSG
ENSRNOG00000037865	4.04173	-1.62381	67.4247	2.18886e-16	5.51194e-15	ENSRNOG00000037865			ENSRNOG00000037865	Hormad2	HORMA domain containing 2 [Source:RGD Symbol;Acc:1565447]	ARRAYEXPRESS,ENSG
ENSRNOG00000010643	0.739394	4.6674	67.168	2.49331e-16	6.26807e-15	ENSRNOG00000010643			ENSRNOG00000010643	Kank2	KN motif and ankyrin repeat domains 2 [Source:RGD Symbol;Acc:2320289]	ARRAYEXPRESS,ENSG
ENSRNOG00000016587	0.905533	3.76665	67.1548	2.51e-16	6.29942e-15	ENSRNOG00000016587			ENSRNOG00000016587	Ninj1	ninjurin 1 [Source:RGD Symbol;Acc:3179]	ARRAYEXPRESS,ENSG
ENSRNOG00000014867	1.1439	2.81552	67.1515	2.51423e-16	6.29946e-15	ENSRNOG00000014867			ENSRNOG00000014867	Synpo2	synaptopodin 2 [Source:RGD Symbol;Acc:1564779]	ARRAYEXPRESS,ENSG
ENSRNOG00000015002	1.71594	0.920766	67.097	2.58475e-16	6.46532e-15	ENSRNOG00000015002			ENSRNOG00000015002	Abhd15	abhydrolase domain containing 15 [Source:RGD Symbol;Acc:1304598]	ARRAYEXPRESS,ENSG
ENSRNOG00000022537	2.28665	0.187794	67.0294	2.67493e-16	6.67973e-15	ENSRNOG00000022537			ENSRNOG00000022537	E2f8	E2F transcription factor 8 [Source:RGD Symbol;Acc:1308091]	ARRAYEXPRESS,ENSG
ENSRNOG00000057058	1.51435	1.16495	66.7111	3.14352e-16	7.8368e-15	ENSRNOG00000057058			ENSRNOG00000057058	Cd300a	Cd300a molecule [Source:RGD Symbol;Acc:1583719]	ARRAYEXPRESS,ENSG
ENSRNOG00000018494	0.593282	5.89348	66.5254	3.45414e-16	8.59684e-15	ENSRNOG00000018494			ENSRNOG00000018494	Ppp1r3c	protein phosphatase 1, regulatory subunit 3C [Source:RGD Symbol;Acc:1309132]	ARRAYEXPRESS,ENSG
ENSRNOG00000038722	2.06086	0.809056	66.351	3.77375e-16	9.37669e-15	ENSRNOG00000038722			ENSRNOG00000038722	Tlr1	toll-like receptor 1 [Source:RGD Symbol;Acc:1309975]	ARRAYEXPRESS,ENSG
ENSRNOG00000002273	0.911084	3.2132	66.3053	3.86225e-16	9.58068e-15	ENSRNOG00000002273			ENSRNOG00000002273	Naaa	N-acylethanolamine acid amidase [Source:RGD Symbol;Acc:1307267]	ARRAYEXPRESS,ENSG
ENSRNOG00000059857	0.747922	4.91306	66.2136	4.04619e-16	1.00204e-14	ENSRNOG00000059857			ENSRNOG00000059857	Rnd1	Rho family GTPase 1 [Source:RGD Symbol;Acc:1306338]	ARRAYEXPRESS,ENSG
ENSRNOG00000010655	2.12618	0.547528	66.1742	4.12781e-16	1.02056e-14	ENSRNOG00000010655			ENSRNOG00000010655	Mttp	microsomal triglyceride transfer protein [Source:RGD Symbol;Acc:1308388]	ARRAYEXPRESS,ENSG
ENSRNOG00000014125	1.50046	2.5903	66.1265	4.2289e-16	1.04383e-14	ENSRNOG00000014125			ENSRNOG00000014125	Evi2b	ecotropic viral integration site 2B [Source:RGD Symbol;Acc:6495961]	ARRAYEXPRESS,ENSG
ENSRNOG00000029756	0.998839	3.82066	66.0793	4.33132e-16	1.06735e-14	ENSRNOG00000029756			ENSRNOG00000029756	P2ry13	purinergic receptor P2Y13 [Source:RGD Symbol;Acc:1302941]	ARRAYEXPRESS,ENSG
ENSRNOG00000018532	1.05373	2.33988	65.4863	5.85196e-16	1.4397e-14	ENSRNOG00000018532			ENSRNOG00000018532	Pcgf5	polycomb group ring finger 5 [Source:RGD Symbol;Acc:1583513]	ARRAYEXPRESS,ENSG
ENSRNOG00000010747	1.02155	3.30921	65.4642	5.91793e-16	1.45354e-14	ENSRNOG00000010747			ENSRNOG00000010747	Dap	death-associated protein [Source:RGD Symbol;Acc:620641]	ARRAYEXPRESS,ENSG
ENSRNOG00000054860	2.88318	-0.229083	65.4436	5.98015e-16	1.46641e-14	ENSRNOG00000054860			ENSRNOG00000054860	Clec12a	C-type lectin domain family 12, member A [Source:RGD Symbol;Acc:1592991]	ARRAYEXPRESS,ENSG
ENSRNOG00000009822	1.24698	3.28366	65.3329	6.32556e-16	1.54857e-14	ENSRNOG00000009822			ENSRNOG00000009822	Tlr2	toll-like receptor 2 [Source:RGD Symbol;Acc:735138]	ARRAYEXPRESS,ENSG
ENSRNOG00000009131	1.51298	1.44598	65.2271	6.6745e-16	1.63133e-14	ENSRNOG00000009131			ENSRNOG00000009131	Zc3h12a	zinc finger CCCH type containing 12A [Source:RGD Symbol;Acc:1306776]	ARRAYEXPRESS,ENSG
ENSRNOG00000006828	0.94631	3.13034	65.1162	7.06092e-16	1.72296e-14	ENSRNOG00000006828			ENSRNOG00000006828	Baz1a	bromodomain adjacent to zinc finger domain, 1A [Source:RGD Symbol;Acc:1306199]	ARRAYEXPRESS,ENSG
ENSRNOG00000067988	1.35387	2.88429	64.9867	7.54045e-16	1.83697e-14	ENSRNOG00000067988			ENSRNOG00000067988	Slc5a3	solute carrier family 5 member 3 [Source:RGD Symbol;Acc:621530]	ARRAYEXPRESS,ENSG
ENSRNOG00000007650	0.772976	5.76767	64.927	7.77254e-16	1.89043e-14	ENSRNOG00000007650			ENSRNOG00000007650	Cd63	Cd63 molecule [Source:RGD Symbol;Acc:62080]	ARRAYEXPRESS,ENSG
ENSRNOG00000048961	0.646648	5.6823	64.7755	8.39344e-16	2.03813e-14	ENSRNOG00000048961			ENSRNOG00000048961	Bhlhe41	basic helix-loop-helix family, member e41 [Source:RGD Symbol;Acc:70900]	ARRAYEXPRESS,ENSG
ENSRNOG00000059474	0.706847	5.39119	64.7513	8.49753e-16	2.06007e-14	ENSRNOG00000059474			ENSRNOG00000059474	Mob1a	MOB kinase activator 1A [Source:RGD Symbol;Acc:1307014]	ARRAYEXPRESS,ENSG
ENSRNOG00000048723	0.828643	4.11521	64.6562	8.91761e-16	2.15841e-14	ENSRNOG00000048723			ENSRNOG00000048723	Pros1	protein S [Source:RGD Symbol;Acc:620971]	ARRAYEXPRESS,ENSG
ENSRNOG00000004805	0.860248	5.48616	64.5026	9.64068e-16	2.32965e-14	ENSRNOG00000004805			ENSRNOG00000004805	Stac2	SH3 and cysteine rich domain 2 [Source:RGD Symbol;Acc:1305548]	ARRAYEXPRESS,ENSG
ENSRNOG00000042411	0.693487	4.04194	64.4565	9.86888e-16	2.38095e-14	ENSRNOG00000042411			ENSRNOG00000042411	Rps6ka1	ribosomal protein S6 kinase A1 [Source:RGD Symbol;Acc:620675]	ARRAYEXPRESS,ENSG
ENSRNOG00000069633	1.07817	2.7251	64.2478	1.09714e-15	2.64267e-14	ENSRNOG00000069633			ENSRNOG00000069633	Itpripl2	ITPRIP like 2 [Source:RGD Symbol;Acc:1564255]	ARRAYEXPRESS,ENSG
ENSRNOG00000014426	2.12102	1.29573	64.1983	1.12509e-15	2.70563e-14	ENSRNOG00000014426			ENSRNOG00000014426	Lox	lysyl oxidase [Source:RGD Symbol;Acc:3015]	ARRAYEXPRESS,ENSG
ENSRNOG00000022769	0.891575	3.56704	63.6902	1.45605e-15	3.49592e-14	ENSRNOG00000022769			ENSRNOG00000022769	Sp100	SP100 nuclear antigen [Source:RGD Symbol;Acc:1359550]	ARRAYEXPRESS,ENSG
ENSRNOG00000010658	1.24979	3.65604	63.5614	1.55449e-15	3.72629e-14	ENSRNOG00000010658			ENSRNOG00000010658	Cth	cystathionine gamma-lyase [Source:RGD Symbol;Acc:2443]	ARRAYEXPRESS,ENSG
ENSRNOG00000013763	0.834762	5.97659	63.4888	1.61277e-15	3.85981e-14	ENSRNOG00000013763			ENSRNOG00000013763	Erlin2	ER lipid raft associated 2 [Source:RGD Symbol;Acc:1309010]	ARRAYEXPRESS,ENSG
ENSRNOG00000012840	0.54449	9.772	63.2675	1.80461e-15	4.31204e-14	ENSRNOG00000012840			ENSRNOG00000012840	Sparc	secreted protein acidic and cysteine rich [Source:RGD Symbol;Acc:3742]	ARRAYEXPRESS,ENSG
ENSRNOG00000004143	0.596575	6.52811	63.2102	1.8578e-15	4.43205e-14	ENSRNOG00000004143			ENSRNOG00000004143	Adipor1	adiponectin receptor 1 [Source:RGD Symbol;Acc:1303151]	ARRAYEXPRESS,ENSG
ENSRNOG00000003463	0.831939	5.15804	63.1501	1.91539e-15	4.56217e-14	ENSRNOG00000003463			ENSRNOG00000003463	Srebf1	sterol regulatory element binding transcription factor 1 [Source:RGD Symbol;Acc:69423]	ARRAYEXPRESS,ENSG
ENSRNOG00000018824	0.624515	6.75133	63.1447	1.92069e-15	4.56751e-14	ENSRNOG00000018824			ENSRNOG00000018824	Slc7a5	solute carrier family 7 member 5 [Source:RGD Symbol;Acc:620639]	ARRAYEXPRESS,ENSG
ENSRNOG00000010833	1.11206	2.91936	63.1394	1.92581e-15	4.57243e-14	ENSRNOG00000010833			ENSRNOG00000010833	Mthfd2	methylenetetrahydrofolate dehydrogenase (NADP+ dependent) 2, methenyltetrahydrofolate cyclohydrolase [Source:RGD Symbol;Acc:1311313]	ARRAYEXPRESS,ENSG
ENSRNOG00000018384	0.697138	4.34746	63.1201	1.94483e-15	4.61026e-14	ENSRNOG00000018384			ENSRNOG00000018384	Adam12	ADAM metallopeptidase domain 12 [Source:RGD Symbol;Acc:1583652]	ARRAYEXPRESS,ENSG
ENSRNOG00000029195	1.25796	1.64142	62.3748	2.83933e-15	6.72004e-14	ENSRNOG00000029195			ENSRNOG00000029195	Uba7	ubiquitin-like modifier activating enzyme 7 [Source:RGD Symbol;Acc:1308323]	ARRAYEXPRESS,ENSG
ENSRNOG00000017123	0.538151	8.15958	62.3501	2.87516e-15	6.79411e-14	ENSRNOG00000017123			ENSRNOG00000017123	B2m	beta-2 microglobulin [Source:RGD Symbol;Acc:2189]	ARRAYEXPRESS,ENSG
ENSRNOG00000012049	1.31384	2.0792	62.2246	3.06442e-15	7.2299e-14	ENSRNOG00000012049			ENSRNOG00000012049	Sox7	SRY-box transcription factor 7 [Source:RGD Symbol;Acc:1310038]	ARRAYEXPRESS,ENSG
ENSRNOG00000065741	1.12161	2.52079	62.0523	3.34458e-15	7.87847e-14	ENSRNOG00000065741			ENSRNOG00000065741	Il7r	interleukin 7 receptor [Source:RGD Symbol;Acc:1309776]	ARRAYEXPRESS,ENSG
ENSRNOG00000016361	-0.688365	4.20469	61.884	3.643e-15	8.56791e-14	ENSRNOG00000016361			ENSRNOG00000016361	Plcd4	phospholipase C, delta 4 [Source:RGD Symbol;Acc:621025]	ARRAYEXPRESS,ENSG
ENSRNOG00000047606	1.65009	1.09666	61.8719	3.66547e-15	8.60724e-14	ENSRNOG00000047606			ENSRNOG00000047606	Bcl2a1	BCL2-related protein A1 [Source:RGD Symbol;Acc:620621]	ARRAYEXPRESS,ENSG
ENSRNOG00000005616	0.680441	5.25866	61.8646	3.67901e-15	8.62549e-14	ENSRNOG00000005616			ENSRNOG00000005616	Ncoa3	nuclear receptor coactivator 3 [Source:RGD Symbol;Acc:620109]	ARRAYEXPRESS,ENSG
ENSRNOG00000015125	1.40069	1.85555	61.6624	4.07689e-15	9.54336e-14	ENSRNOG00000015125			ENSRNOG00000015125	Spsb2	splA/ryanodine receptor domain and SOCS box containing 2 [Source:RGD Symbol;Acc:1310854]	ARRAYEXPRESS,ENSG
ENSRNOG00000007307	1.07588	3.17502	61.5763	4.25911e-15	9.94635e-14	ENSRNOG00000007307			ENSRNOG00000007307	Syde1	synapse defective Rho GTPase homolog 1 [Source:RGD Symbol;Acc:1305857]	ARRAYEXPRESS,ENSG
ENSRNOG00000070397	2.28619	1.06365	61.5748	4.26234e-15	9.94635e-14	ENSRNOG00000070397			ENSRNOG00000070397	C4b	complement C4B (Chido blood group) [Source:RGD Symbol;Acc:1591983]	ARRAYEXPRESS,ENSG
ENSRNOG00000065037	4.93157	-2.07722	61.4664	4.5037e-15	1.04932e-13	ENSRNOG00000065037			ENSRNOG00000065037	ENSRNOG00000065037	None	ARRAYEXPRESS,ENSG,UNIPROT_GN
ENSRNOG00000008487	0.765881	4.35519	61.2025	5.14965e-15	1.19796e-13	ENSRNOG00000008487			ENSRNOG00000008487	Amotl2	angiomotin like 2 [Source:RGD Symbol;Acc:70977]	ARRAYEXPRESS,ENSG
ENSRNOG00000024000	2.35719	1.85978	60.9351	5.89876e-15	1.37009e-13	ENSRNOG00000024000			ENSRNOG00000024000	Cd22	CD22 molecule [Source:RGD Symbol;Acc:1311610]	ARRAYEXPRESS,ENSG
ENSRNOG00000018716	1.13014	2.3284	60.8434	6.17999e-15	1.43318e-13	ENSRNOG00000018716			ENSRNOG00000018716	Dennd2c	DENN domain containing 2C [Source:RGD Symbol;Acc:1308197]	ARRAYEXPRESS,ENSG
ENSRNOG00000015829	2.60184	-0.604012	60.8123	6.27847e-15	1.45377e-13	ENSRNOG00000015829			ENSRNOG00000015829	Trpm1	transient receptor potential cation channel, subfamily M, member 1 [Source:RGD Symbol;Acc:1597140]	ARRAYEXPRESS,ENSG
ENSRNOG00000000459	1.66065	0.898924	60.7554	6.4626e-15	1.49409e-13	ENSRNOG00000000459			ENSRNOG00000000459	Psmb9	proteasome 20S subunit beta 9 [Source:RGD Symbol;Acc:3427]	ARRAYEXPRESS,ENSG
ENSRNOG00000008173	0.58474	6.32705	60.6928	6.67131e-15	1.53996e-13	ENSRNOG00000008173			ENSRNOG00000008173	Sesn3	sestrin 3 [Source:RGD Symbol;Acc:1309470]	ARRAYEXPRESS,ENSG
ENSRNOG00000059461	1.12253	2.11501	60.5079	7.32825e-15	1.689e-13	ENSRNOG00000059461			ENSRNOG00000059461	B4galt1	beta-1,4-galactosyltransferase 1 [Source:RGD Symbol;Acc:620900]	ARRAYEXPRESS,ENSG
ENSRNOG00000015177	0.691297	5.49394	60.1553	8.7659e-15	2.01724e-13	ENSRNOG00000015177			ENSRNOG00000015177	Sun2	Sad1 and UNC84 domain containing 2 [Source:RGD Symbol;Acc:1563141]	ARRAYEXPRESS,ENSG
ENSRNOG00000010522	1.36823	1.56341	59.8672	1.01481e-14	2.33172e-13	ENSRNOG00000010522			ENSRNOG00000010522	Tlr4	toll-like receptor 4 [Source:RGD Symbol;Acc:3870]	ARRAYEXPRESS,ENSG
ENSRNOG00000007062	1.23379	2.71564	59.6707	1.12132e-14	2.57249e-13	ENSRNOG00000007062			ENSRNOG00000007062	Rin3	Ras and Rab interactor 3 [Source:RGD Symbol;Acc:1305849]	ARRAYEXPRESS,ENSG
ENSRNOG00000063332	2.07736	0.101513	59.6008	1.16187e-14	2.66145e-13	ENSRNOG00000063332			ENSRNOG00000063332	ENSRNOG00000063332	None	ARRAYEXPRESS,ENSG,UNIPROT_GN
ENSRNOG00000028774	1.45077	2.75005	59.4827	1.23375e-14	2.82178e-13	ENSRNOG00000028774			ENSRNOG00000028774	Vgll3	vestigial-like family member 3 [Source:RGD Symbol;Acc:1560030]	ARRAYEXPRESS,ENSG
ENSRNOG00000042137	1.23364	2.09037	59.3936	1.29089e-14	2.94797e-13	ENSRNOG00000042137			ENSRNOG00000042137	Sting1	stimulator of interferon response cGAMP interactor 1 [Source:RGD Symbol;Acc:1562552]	ARRAYEXPRESS,ENSG
ENSRNOG00000008116	-0.513199	7.73854	59.2124	1.41541e-14	3.22738e-13	ENSRNOG00000008116			ENSRNOG00000008116	Plpp3	phospholipid phosphatase 3 [Source:RGD Symbol;Acc:620454]	ARRAYEXPRESS,ENSG
ENSRNOG00000014879	0.736168	4.22436	59.1972	1.42634e-14	3.24736e-13	ENSRNOG00000014879			ENSRNOG00000014879	Ttc7a	tetratricopeptide repeat domain 7A [Source:RGD Symbol;Acc:1306211]	ARRAYEXPRESS,ENSG
ENSRNOG00000021079	0.789534	3.54764	59.1939	1.42879e-14	3.24801e-13	ENSRNOG00000021079			ENSRNOG00000021079	Fxyd1	FXYD domain-containing ion transport regulator 1 [Source:RGD Symbol;Acc:69306]	ARRAYEXPRESS,ENSG
ENSRNOG00000031167	2.27962	0.132139	59.1402	1.46829e-14	3.33274e-13	ENSRNOG00000031167			ENSRNOG00000031167	Srxn1	sulfiredoxin 1 [Source:RGD Symbol;Acc:1307332]	ARRAYEXPRESS,ENSG
ENSRNOG00000028016	1.24367	1.64066	59.1193	1.484e-14	3.36327e-13	ENSRNOG00000028016			ENSRNOG00000028016	Ncf2	neutrophil cytosolic factor 2 [Source:RGD Symbol;Acc:1309424]	ARRAYEXPRESS,ENSG
ENSRNOG00000006079	1.33872	1.73652	59.1127	1.48895e-14	3.3694e-13	ENSRNOG00000006079			ENSRNOG00000006079	Psd4	pleckstrin and Sec7 domain containing 4 [Source:RGD Symbol;Acc:1310289]	ARRAYEXPRESS,ENSG
ENSRNOG00000029528	-0.643462	5.45184	59.0009	1.57598e-14	3.56095e-13	ENSRNOG00000029528			ENSRNOG00000029528	Cbs	cystathionine beta synthase [Source:RGD Symbol;Acc:2287]	ARRAYEXPRESS,ENSG
ENSRNOG00000019822	1.13995	2.69645	58.9877	1.58659e-14	3.57951e-13	ENSRNOG00000019822			ENSRNOG00000019822	Gadd45b	growth arrest and DNA-damage-inducible, beta [Source:RGD Symbol;Acc:1309080]	ARRAYEXPRESS,ENSG
ENSRNOG00000056343	0.590933	6.01039	58.9735	1.59813e-14	3.60012e-13	ENSRNOG00000056343			ENSRNOG00000056343	Lats2	large tumor suppressor kinase 2 [Source:RGD Symbol;Acc:1305906]	ARRAYEXPRESS,ENSG
ENSRNOG00000007541	1.43256	1.53169	58.9389	1.62641e-14	3.65832e-13	ENSRNOG00000007541			ENSRNOG00000007541	Fhl3	four and a half LIM domains 3 [Source:RGD Symbol;Acc:1307180]	ARRAYEXPRESS,ENSG
ENSRNOG00000067441	0.682712	6.05281	58.6007	1.93145e-14	4.33793e-13	ENSRNOG00000067441			ENSRNOG00000067441	H1f2	H1.2 linker histone, cluster member [Source:RGD Symbol;Acc:1587893]	ARRAYEXPRESS,ENSG
ENSRNOG00000015671	3.67703	-0.447764	58.5094	2.02322e-14	4.53723e-13	ENSRNOG00000015671			ENSRNOG00000015671	Tectb	tectorin beta [Source:RGD Symbol;Acc:1305835]	ARRAYEXPRESS,ENSG
ENSRNOG00000011016	0.888207	3.1518	58.4321	2.10426e-14	4.7119e-13	ENSRNOG00000011016			ENSRNOG00000011016	Slc7a2	solute carrier family 7 member 2 [Source:RGD Symbol;Acc:68387]	ARRAYEXPRESS,ENSG
ENSRNOG00000020385	0.703483	5.29567	58.4269	2.10983e-14	4.71731e-13	ENSRNOG00000020385			ENSRNOG00000020385	Fads3	fatty acid desaturase 3 [Source:RGD Symbol;Acc:628876]	ARRAYEXPRESS,ENSG
ENSRNOG00000009347	0.754218	4.4755	58.4206	2.11668e-14	4.72072e-13	ENSRNOG00000009347			ENSRNOG00000009347	Arhgap25	Rho GTPase activating protein 25 [Source:RGD Symbol;Acc:1562105]	ARRAYEXPRESS,ENSG
ENSRNOG00000057556	0.729319	4.96832	58.4196	2.11767e-14	4.72072e-13	ENSRNOG00000057556			ENSRNOG00000057556	Pdzrn3	PDZ domain containing RING finger 3 [Source:RGD Symbol;Acc:1305250]	ARRAYEXPRESS,ENSG
ENSRNOG00000015329	0.759226	4.96936	58.3889	2.15106e-14	4.78802e-13	ENSRNOG00000015329			ENSRNOG00000015329	Kpna2	karyopherin subunit alpha 2 [Source:RGD Symbol;Acc:621419]	ARRAYEXPRESS,ENSG
ENSRNOG00000016794	0.890375	3.24628	58.2608	2.29579e-14	5.10259e-13	ENSRNOG00000016794			ENSRNOG00000016794	Phyhd1	phytanoyl-CoA dioxygenase domain containing 1 [Source:RGD Symbol;Acc:1310377]	ARRAYEXPRESS,ENSG
ENSRNOG00000050215	3.27706	-1.29852	58.2244	2.33855e-14	5.18991e-13	ENSRNOG00000050215			ENSRNOG00000050215	Cdsn	corneodesmosin [Source:RGD Symbol;Acc:1598543]	ARRAYEXPRESS,ENSG
ENSRNOG00000002514	0.639676	4.19764	58.2041	2.36281e-14	5.23599e-13	ENSRNOG00000002514			ENSRNOG00000002514	Ccdc93	coiled-coil domain containing 93 [Source:RGD Symbol;Acc:1560504]	ARRAYEXPRESS,ENSG
ENSRNOG00000052038	1.02755	2.36069	58.1938	2.37521e-14	5.25567e-13	ENSRNOG00000052038			ENSRNOG00000052038	Haus8	HAUS augmin-like complex, subunit 8 [Source:RGD Symbol;Acc:1311565]	ARRAYEXPRESS,ENSG
ENSRNOG00000065735	1.53606	1.24552	58.1828	2.38864e-14	5.27759e-13	ENSRNOG00000065735			ENSRNOG00000065735	Dhrs9	dehydrogenase/reductase 9 [Source:RGD Symbol;Acc:620655]	ARRAYEXPRESS,ENSG
ENSRNOG00000052981	1.83382	1.08486	58.1109	2.47754e-14	5.46594e-13	ENSRNOG00000052981			ENSRNOG00000052981	LOC108351606	uncharacterized LOC108351606 [Source:RGD Symbol;Acc:11460844]	ARRAYEXPRESS,ENSG
ENSRNOG00000017212	0.873756	5.06997	58.0657	2.53503e-14	5.58452e-13	ENSRNOG00000017212			ENSRNOG00000017212	Spsb1	splA/ryanodine receptor domain and SOCS box containing 1 [Source:RGD Symbol;Acc:1309319]	ARRAYEXPRESS,ENSG
ENSRNOG00000026647	0.97431	2.89823	58.0011	2.61968e-14	5.76252e-13	ENSRNOG00000026647			ENSRNOG00000026647	Cxcl16	C-X-C motif chemokine ligand 16 [Source:RGD Symbol;Acc:1562928]	ARRAYEXPRESS,ENSG
ENSRNOG00000000506	1.24848	1.85401	57.9873	2.63811e-14	5.79455e-13	ENSRNOG00000000506			ENSRNOG00000000506	Tead3	TEA domain transcription factor 3 [Source:RGD Symbol;Acc:1311583]	ARRAYEXPRESS,ENSG
ENSRNOG00000021424	1.09662	2.03149	57.9482	2.69117e-14	5.90243e-13	ENSRNOG00000021424			ENSRNOG00000021424	Cd300lf	Cd300 molecule-like family member F [Source:RGD Symbol;Acc:1309733]	ARRAYEXPRESS,ENSG
ENSRNOG00000001187	2.89367	-0.645766	57.8709	2.79895e-14	6.12981e-13	ENSRNOG00000001187			ENSRNOG00000001187	Oasl	2'-5'-oligoadenylate synthetase-like [Source:RGD Symbol;Acc:1308586]	ARRAYEXPRESS,ENSG
ENSRNOG00000054963	0.795452	3.38571	57.7577	2.96479e-14	6.48352e-13	ENSRNOG00000054963			ENSRNOG00000054963	Rhbdd1	rhomboid domain containing 1 [Source:RGD Symbol;Acc:1306477]	ARRAYEXPRESS,ENSG
ENSRNOG00000008079	0.59616	6.75839	57.6744	3.093e-14	6.75402e-13	ENSRNOG00000008079			ENSRNOG00000008079	Ugp2	UDP-glucose pyrophosphorylase 2 [Source:RGD Symbol;Acc:1310210]	ARRAYEXPRESS,ENSG
ENSRNOG00000068444	-0.560516	7.86939	57.6008	3.21098e-14	7.00143e-13	ENSRNOG00000068444			ENSRNOG00000068444	Kcnj10	potassium inwardly-rectifying channel, subfamily J, member 10 [Source:RGD Symbol;Acc:61822]	ARRAYEXPRESS,ENSG
ENSRNOG00000021345	3.8311	-1.19515	57.553	3.28995e-14	7.16319e-13	ENSRNOG00000021345			ENSRNOG00000021345	Timd2	T-cell immunoglobulin and mucin domain containing 2 [Source:RGD Symbol;Acc:1359571]	ARRAYEXPRESS,ENSG
ENSRNOG00000024931	1.30985	1.49023	57.4896	3.39769e-14	7.38701e-13	ENSRNOG00000024931			ENSRNOG00000024931	Ccdc88b	coiled-coil domain containing 88B [Source:RGD Symbol;Acc:1311475]	ARRAYEXPRESS,ENSG
ENSRNOG00000016950	0.846171	3.16169	57.2275	3.88196e-14	8.42764e-13	ENSRNOG00000016950			ENSRNOG00000016950	Otud1	OTU deubiquitinase 1 [Source:RGD Symbol;Acc:1563344]	ARRAYEXPRESS,ENSG
ENSRNOG00000012593	1.21409	1.7351	57.0841	4.1756e-14	9.05024e-13	ENSRNOG00000012593			ENSRNOG00000012593	Mmel1	membrane metallo-endopeptidase-like 1 [Source:RGD Symbol;Acc:1309299]	ARRAYEXPRESS,ENSG
ENSRNOG00000008236	0.765256	4.0971	57.0817	4.18085e-14	9.05024e-13	ENSRNOG00000008236			ENSRNOG00000008236	Decr1	2,4-dienoyl-CoA reductase 1 [Source:RGD Symbol;Acc:70999]	ARRAYEXPRESS,ENSG
ENSRNOG00000003242	0.806601	3.65285	57.0682	4.20951e-14	9.09912e-13	ENSRNOG00000003242			ENSRNOG00000003242	Gulp1	GULP PTB domain containing engulfment adaptor 1 [Source:RGD Symbol;Acc:1306380]	ARRAYEXPRESS,ENSG
ENSRNOG00000008082	0.710813	3.75232	57.0126	4.33026e-14	9.3466e-13	ENSRNOG00000008082			ENSRNOG00000008082	Rgs6	regulator of G-protein signaling 6 [Source:RGD Symbol;Acc:3569]	ARRAYEXPRESS,ENSG
ENSRNOG00000013013	0.614026	5.69775	56.8547	4.69232e-14	1.01135e-12	ENSRNOG00000013013			ENSRNOG00000013013	Tle3	TLE family member 3, transcriptional corepressor [Source:RGD Symbol;Acc:620292]	ARRAYEXPRESS,ENSG
ENSRNOG00000062573	0.605781	5.8914	56.7295	5.00074e-14	1.07627e-12	ENSRNOG00000062573			ENSRNOG00000062573	Cd151	CD151 molecule (Raph blood group) [Source:RGD Symbol;Acc:621290]	ARRAYEXPRESS,ENSG
ENSRNOG00000005352	1.73585	0.906663	56.5791	5.39819e-14	1.16015e-12	ENSRNOG00000005352			ENSRNOG00000005352	Elf4	E74 like ETS transcription factor 4 [Source:RGD Symbol;Acc:1560743]	ARRAYEXPRESS,ENSG
ENSRNOG00000012460	1.23939	2.15684	56.3641	6.02212e-14	1.29238e-12	ENSRNOG00000012460			ENSRNOG00000012460	Cntf	ciliary neurotrophic factor [Source:RGD Symbol;Acc:2370]	ARRAYEXPRESS,ENSG
ENSRNOG00000033608	0.671864	4.41707	56.3324	6.11991e-14	1.31149e-12	ENSRNOG00000033608			ENSRNOG00000033608	Cd276	Cd276 molecule [Source:RGD Symbol;Acc:727815]	ARRAYEXPRESS,ENSG
ENSRNOG00000000994	1.21808	1.68178	56.2599	6.34976e-14	1.35879e-12	ENSRNOG00000000994			ENSRNOG00000000994	Stxbp2	syntaxin binding protein 2 [Source:RGD Symbol;Acc:619967]	ARRAYEXPRESS,ENSG
ENSRNOG00000008040	1.86354	0.499627	56.1814	6.60828e-14	1.4121e-12	ENSRNOG00000008040			ENSRNOG00000008040	Pimreg	PICALM interacting mitotic regulator [Source:RGD Symbol;Acc:1308747]	ARRAYEXPRESS,ENSG
ENSRNOG00000023463	0.82492	3.35668	55.916	7.56349e-14	1.61391e-12	ENSRNOG00000023463			ENSRNOG00000023463	Parp9	poly (ADP-ribose) polymerase family, member 9 [Source:RGD Symbol;Acc:1307534]	ARRAYEXPRESS,ENSG
ENSRNOG00000013717	0.98084	3.62648	55.7821	8.0967e-14	1.72522e-12	ENSRNOG00000013717			ENSRNOG00000013717	Bmp6	bone morphogenetic protein 6 [Source:RGD Symbol;Acc:2214]	ARRAYEXPRESS,ENSG
ENSRNOG00000021318	0.570718	7.69834	55.7075	8.40979e-14	1.78938e-12	ENSRNOG00000021318			ENSRNOG00000021318	Epas1	endothelial PAS domain protein 1 [Source:RGD Symbol;Acc:68404]	ARRAYEXPRESS,ENSG
ENSRNOG00000049075	0.819113	6.16513	55.7009	8.43778e-14	1.79279e-12	ENSRNOG00000049075			ENSRNOG00000049075	Fabp5	fatty acid binding protein 5 [Source:RGD Symbol;Acc:70997]	ARRAYEXPRESS,ENSG
ENSRNOG00000015085	1.03585	2.66616	55.6946	8.46507e-14	1.79604e-12	ENSRNOG00000015085			ENSRNOG00000015085	Dmpk	DM1 protein kinase [Source:RGD Symbol;Acc:1309825]	ARRAYEXPRESS,ENSG
ENSRNOG00000018669	1.14658	2.56668	55.3804	9.93242e-14	2.10438e-12	ENSRNOG00000018669			ENSRNOG00000018669	Insl3	insulin-like 3 [Source:RGD Symbol;Acc:620117]	ARRAYEXPRESS,ENSG
ENSRNOG00000037957	-0.925652	4.474	55.2426	1.06534e-13	2.25393e-12	ENSRNOG00000037957			ENSRNOG00000037957	Aifm3	apoptosis inducing factor, mitochondria associated 3 [Source:RGD Symbol;Acc:1306028]	ARRAYEXPRESS,ENSG
ENSRNOG00000023428	1.49107	1.31911	55.2147	1.08058e-13	2.28295e-12	ENSRNOG00000023428			ENSRNOG00000023428	Pik3r5	phosphoinositide-3-kinase, regulatory subunit 5 [Source:RGD Symbol;Acc:1563261]	ARRAYEXPRESS,ENSG
ENSRNOG00000008283	0.499015	6.44991	55.0539	1.17269e-13	2.47407e-12	ENSRNOG00000008283			ENSRNOG00000008283	B4galt5	beta-1,4-galactosyltransferase 5 [Source:RGD Symbol;Acc:1310062]	ARRAYEXPRESS,ENSG
ENSRNOG00000012108	1.05368	3.55476	54.9401	1.24259e-13	2.61785e-12	ENSRNOG00000012108			ENSRNOG00000012108	Thsd1	thrombospondin type 1 domain containing 1 [Source:RGD Symbol;Acc:1306998]	ARRAYEXPRESS,ENSG
ENSRNOG00000008427	0.574716	5.44343	54.8979	1.26955e-13	2.67088e-12	ENSRNOG00000008427			ENSRNOG00000008427	Necap2	NECAP endocytosis associated 2 [Source:RGD Symbol;Acc:735063]	ARRAYEXPRESS,ENSG
ENSRNOG00000015124	0.522957	7.44512	54.5174	1.54081e-13	3.237e-12	ENSRNOG00000015124			ENSRNOG00000015124	Gpam	glycerol-3-phosphate acyltransferase, mitochondrial [Source:RGD Symbol;Acc:61847]	ARRAYEXPRESS,ENSG
ENSRNOG00000025670	2.50414	-0.248223	54.4939	1.55934e-13	3.27134e-12	ENSRNOG00000025670			ENSRNOG00000025670	Shisa3	shisa family member 3 [Source:RGD Symbol;Acc:1565710]	ARRAYEXPRESS,ENSG
ENSRNOG00000015618	0.743023	3.79191	54.2915	1.72844e-13	3.621e-12	ENSRNOG00000015618			ENSRNOG00000015618	Wnt5a	Wnt family member 5A [Source:RGD Symbol;Acc:69250]	ARRAYEXPRESS,ENSG
ENSRNOG00000027739	0.976052	2.30381	54.2801	1.73852e-13	3.63704e-12	ENSRNOG00000027739			ENSRNOG00000027739	Cndp1	carnosine dipeptidase 1 [Source:RGD Symbol;Acc:1359493]	ARRAYEXPRESS,ENSG
ENSRNOG00000018109	0.510724	6.97778	54.2671	1.75005e-13	3.65446e-12	ENSRNOG00000018109			ENSRNOG00000018109	Clic4	chloride intracellular channel 4 [Source:RGD Symbol;Acc:61857]	ARRAYEXPRESS,ENSG
ENSRNOG00000014783	0.921401	2.9318	54.2652	1.75174e-13	3.65446e-12	ENSRNOG00000014783			ENSRNOG00000014783	Pgghg	protein-glucosylgalactosylhydroxylysine glucosidase [Source:RGD Symbol;Acc:1306015]	ARRAYEXPRESS,ENSG
ENSRNOG00000025051	1.02661	2.64786	54.1705	1.83826e-13	3.82961e-12	ENSRNOG00000025051			ENSRNOG00000025051	Tal1	TAL bHLH transcription factor 1, erythroid differentiation factor [Source:RGD Symbol;Acc:1306748]	ARRAYEXPRESS,ENSG
ENSRNOG00000059900	1.29873	1.70909	54.1178	1.8882e-13	3.92819e-12	ENSRNOG00000059900			ENSRNOG00000059900	Bst2	bone marrow stromal cell antigen 2 [Source:RGD Symbol;Acc:727849]	ARRAYEXPRESS,ENSG
ENSRNOG00000012495	0.550493	6.06628	54.1071	1.89853e-13	3.94419e-12	ENSRNOG00000012495			ENSRNOG00000012495	Podxl	podocalyxin-like [Source:RGD Symbol;Acc:621878]	ARRAYEXPRESS,ENSG
ENSRNOG00000003280	-0.688248	5.86293	54.0945	1.91078e-13	3.96413e-12	ENSRNOG00000003280			ENSRNOG00000003280	Grin2c	glutamate ionotropic receptor NMDA type subunit 2C [Source:RGD Symbol;Acc:2739]	ARRAYEXPRESS,ENSG
ENSRNOG00000001113	-0.551971	7.58192	53.6848	2.35374e-13	4.87635e-12	ENSRNOG00000001113			ENSRNOG00000001113	Mmd2	monocyte to macrophage differentiation-associated 2 [Source:RGD Symbol;Acc:1306506]	ARRAYEXPRESS,ENSG
ENSRNOG00000005413	0.97927	3.01943	53.664	2.37886e-13	4.92158e-12	ENSRNOG00000005413			ENSRNOG00000005413	Creb3l1	cAMP responsive element binding protein 3-like 1 [Source:RGD Symbol;Acc:1359613]	ARRAYEXPRESS,ENSG
ENSRNOG00000002471	2.65269	0.945219	53.5485	2.52289e-13	5.21235e-12	ENSRNOG00000002471			ENSRNOG00000002471	Polq	DNA polymerase theta [Source:RGD Symbol;Acc:1309795]	ARRAYEXPRESS,ENSG
ENSRNOG00000016643	0.812525	3.41226	53.4735	2.6211e-13	5.40779e-12	ENSRNOG00000016643			ENSRNOG00000016643	Lpcat2	lysophosphatidylcholine acyltransferase 2 [Source:RGD Symbol;Acc:2325051]	ARRAYEXPRESS,ENSG
ENSRNOG00000016575	0.971176	2.82786	53.4568	2.6434e-13	5.44627e-12	ENSRNOG00000016575			ENSRNOG00000016575	Tnfrsf1b	TNF receptor superfamily member 1B [Source:RGD Symbol;Acc:621238]	ARRAYEXPRESS,ENSG
ENSRNOG00000009325	0.698848	5.15997	53.3581	2.7796e-13	5.71814e-12	ENSRNOG00000009325			ENSRNOG00000009325	Fuca1	alpha-L-fucosidase 1 [Source:RGD Symbol;Acc:2636]	ARRAYEXPRESS,ENSG
ENSRNOG00000006314	4.1203	-1.51491	53.3557	2.78299e-13	5.71814e-12	ENSRNOG00000006314			ENSRNOG00000006314	Zbp1	Z-DNA binding protein 1 [Source:RGD Symbol;Acc:619956]	ARRAYEXPRESS,ENSG
ENSRNOG00000002358	0.736678	5.11296	53.2478	2.94011e-13	6.03266e-12	ENSRNOG00000002358			ENSRNOG00000002358	Scpep1	serine carboxypeptidase 1 [Source:RGD Symbol;Acc:620067]	ARRAYEXPRESS,ENSG
ENSRNOG00000010584	0.807645	4.6374	53.2367	2.95679e-13	6.05439e-12	ENSRNOG00000010584			ENSRNOG00000010584	Tmem123	transmembrane protein 123 [Source:RGD Symbol;Acc:1305625]	ARRAYEXPRESS,ENSG
ENSRNOG00000010765	0.481627	6.39805	53.2354	2.95879e-13	6.05439e-12	ENSRNOG00000010765			ENSRNOG00000010765	Vcl	vinculin [Source:RGD Symbol;Acc:1311217]	ARRAYEXPRESS,ENSG
ENSRNOG00000019651	0.593621	5.07067	53.1215	3.1354e-13	6.407e-12	ENSRNOG00000019651			ENSRNOG00000019651	Slc12a4	solute carrier family 12 member 4 [Source:RGD Symbol;Acc:3687]	ARRAYEXPRESS,ENSG
ENSRNOG00000003809	0.694961	6.81981	53.076	3.20894e-13	6.54833e-12	ENSRNOG00000003809			ENSRNOG00000003809	Sat1	spermidine/spermine N1-acetyl transferase 1 [Source:RGD Symbol;Acc:1586174]	ARRAYEXPRESS,ENSG
ENSRNOG00000004367	0.750621	3.96441	52.9485	3.42405e-13	6.97779e-12	ENSRNOG00000004367			ENSRNOG00000004367	Elk3	ETS transcription factor ELK3 [Source:RGD Symbol;Acc:1307764]	ARRAYEXPRESS,ENSG
ENSRNOG00000030914	3.78134	-1.53349	52.7337	3.81973e-13	7.77355e-12	ENSRNOG00000030914			ENSRNOG00000030914	Lexm	lymphocyte expansion molecule [Source:RGD Symbol;Acc:1559493]	ARRAYEXPRESS,ENSG
ENSRNOG00000008005	0.756383	4.01817	52.7229	3.84092e-13	7.80605e-12	ENSRNOG00000008005			ENSRNOG00000008005	Akna	AT-hook transcription factor [Source:RGD Symbol;Acc:1308202]	ARRAYEXPRESS,ENSG
ENSRNOG00000042848	0.51575	6.40404	52.7056	3.87479e-13	7.8642e-12	ENSRNOG00000042848			ENSRNOG00000042848	Jam2	junctional adhesion molecule 2 [Source:RGD Symbol;Acc:1561692]	ARRAYEXPRESS,ENSG
ENSRNOG00000048321	3.71215	-1.74083	52.6839	3.91793e-13	7.94098e-12	ENSRNOG00000048321			ENSRNOG00000048321	Tnfsf8	TNF superfamily member 8 [Source:RGD Symbol;Acc:1590403]	ARRAYEXPRESS,ENSG
ENSRNOG00000015448	-0.935235	2.59792	52.5183	4.26251e-13	8.62769e-12	ENSRNOG00000015448			ENSRNOG00000015448	Dipk1c	divergent protein kinase domain 1C [Source:RGD Symbol;Acc:1559694]	ARRAYEXPRESS,ENSG
ENSRNOG00000070875	-0.817673	4.04942	52.3899	4.55054e-13	9.19824e-12	ENSRNOG00000070875			ENSRNOG00000070875	Nat8f4	N-acetyltransferase 8 (GCN5-related) family member 4 [Source:RGD Symbol;Acc:7636572]	ARRAYEXPRESS,ENSG
ENSRNOG00000000164	0.49735	7.22488	52.3226	4.70934e-13	9.50638e-12	ENSRNOG00000000164			ENSRNOG00000000164	Lamp2	lysosomal-associated membrane protein 2 [Source:RGD Symbol;Acc:2990]	ARRAYEXPRESS,ENSG
ENSRNOG00000014751	0.808422	3.71217	52.295	4.77588e-13	9.6277e-12	ENSRNOG00000014751			ENSRNOG00000014751	Ret	ret proto-oncogene [Source:RGD Symbol;Acc:3556]	ARRAYEXPRESS,ENSG
ENSRNOG00000002950	1.62672	0.568921	52.0019	5.54466e-13	1.11625e-11	ENSRNOG00000002950			ENSRNOG00000002950	Lyl1	LYL1, basic helix-loop-helix family member [Source:RGD Symbol;Acc:1359244]	ARRAYEXPRESS,ENSG
ENSRNOG00000000463	-1.15922	5.63906	51.9664	5.64597e-13	1.13511e-11	ENSRNOG00000000463			ENSRNOG00000000463	Col11a2	collagen type XI alpha 2 chain [Source:RGD Symbol;Acc:2373]	ARRAYEXPRESS,ENSG
ENSRNOG00000001960	-1.07942	2.64298	51.9365	5.73237e-13	1.15094e-11	ENSRNOG00000001960			ENSRNOG00000001960	Sult1d1	sulfotransferase family 1D, member 1 [Source:RGD Symbol;Acc:620491]	ARRAYEXPRESS,ENSG
ENSRNOG00000023376	0.540806	6.63529	51.9219	5.77521e-13	1.15798e-11	ENSRNOG00000023376			ENSRNOG00000023376	Riok3	RIO kinase 3 [Source:RGD Symbol;Acc:1310833]	ARRAYEXPRESS,ENSG
ENSRNOG00000005788	0.749681	4.97956	51.8524	5.9834e-13	1.19812e-11	ENSRNOG00000005788			ENSRNOG00000005788	Cdk5rap2	CDK5 regulatory subunit associated protein 2 [Source:RGD Symbol;Acc:708451]	ARRAYEXPRESS,ENSG
ENSRNOG00000049028	1.38809	2.12185	51.7852	6.19164e-13	1.23816e-11	ENSRNOG00000049028			ENSRNOG00000049028	C5ar2	complement C5a receptor 2 [Source:RGD Symbol;Acc:1303027]	ARRAYEXPRESS,ENSG
ENSRNOG00000032002	-0.719964	5.07774	51.7583	6.27715e-13	1.25359e-11	ENSRNOG00000032002			ENSRNOG00000032002	Hapln1	hyaluronan and proteoglycan link protein 1 [Source:RGD Symbol;Acc:2412]	ARRAYEXPRESS,ENSG
ENSRNOG00000055650	1.36215	2.40713	51.6813	6.52823e-13	1.30118e-11	ENSRNOG00000055650			ENSRNOG00000055650	Pou2f2	POU class 2 homeobox 2 [Source:RGD Symbol;Acc:621690]	ARRAYEXPRESS,ENSG
ENSRNOG00000020813	0.773563	4.74628	51.6799	6.53287e-13	1.30118e-11	ENSRNOG00000020813			ENSRNOG00000020813	Ltbp3	latent transforming growth factor beta binding protein 3 [Source:RGD Symbol;Acc:62057]	ARRAYEXPRESS,ENSG
ENSRNOG00000069555	1.42394	1.20799	51.6153	6.75144e-13	1.34293e-11	ENSRNOG00000069555			ENSRNOG00000069555	LOC100359539	ribonucleotide reductase M2 polypeptide [Source:RGD Symbol;Acc:2323655]	ARRAYEXPRESS,ENSG
ENSRNOG00000003622	1.54404	1.71342	51.5633	6.93268e-13	1.37715e-11	ENSRNOG00000003622			ENSRNOG00000003622	Cybb	cytochrome b-245 beta chain [Source:RGD Symbol;Acc:620574]	ARRAYEXPRESS,ENSG
ENSRNOG00000017191	0.713707	4.47682	51.4018	7.52708e-13	1.49324e-11	ENSRNOG00000017191			ENSRNOG00000017191	Trim5	tripartite motif-containing 5 [Source:RGD Symbol;Acc:1304579]	ARRAYEXPRESS,ENSG
ENSRNOG00000001908	1.17993	2.40634	51.2421	8.16479e-13	1.6176e-11	ENSRNOG00000001908			ENSRNOG00000001908	Klhl6	kelch-like family member 6 [Source:RGD Symbol;Acc:1307521]	ARRAYEXPRESS,ENSG
ENSRNOG00000010575	1.32824	2.22671	51.162	8.50478e-13	1.68273e-11	ENSRNOG00000010575			ENSRNOG00000010575	Dapp1	dual adaptor of phosphotyrosine and 3-phosphoinositides 1 [Source:RGD Symbol;Acc:1310189]	ARRAYEXPRESS,ENSG
ENSRNOG00000005810	1.41357	1.24253	50.9879	9.2936e-13	1.83638e-11	ENSRNOG00000005810			ENSRNOG00000005810	Nlrc4	NLR family, CARD domain containing 4 [Source:RGD Symbol;Acc:1309831]	ARRAYEXPRESS,ENSG
ENSRNOG00000000826	0.540042	6.26905	50.8089	1.01811e-12	2.00909e-11	ENSRNOG00000000826			ENSRNOG00000000826	Flot1	flotillin 1 [Source:RGD Symbol;Acc:70991]	ARRAYEXPRESS,ENSG
ENSRNOG00000008196	0.90046	3.08376	50.7771	1.03474e-12	2.03837e-11	ENSRNOG00000008196			ENSRNOG00000008196	Parp12	poly (ADP-ribose) polymerase family, member 12 [Source:RGD Symbol;Acc:1308628]	ARRAYEXPRESS,ENSG
ENSRNOG00000007906	1.33174	1.25227	50.7753	1.03567e-12	2.03837e-11	ENSRNOG00000007906			ENSRNOG00000007906	Bub1b	BUB1 mitotic checkpoint serine/threonine kinase B [Source:RGD Symbol;Acc:619791]	ARRAYEXPRESS,ENSG
ENSRNOG00000013554	1.75579	0.929831	50.6707	1.0924e-12	2.14719e-11	ENSRNOG00000013554			ENSRNOG00000013554	Treml2	triggering receptor expressed on myeloid cells-like 2 [Source:RGD Symbol;Acc:1587039]	ARRAYEXPRESS,ENSG
ENSRNOG00000008543	1.87992	0.548305	50.6447	1.10693e-12	2.17289e-11	ENSRNOG00000008543			ENSRNOG00000008543	Pdlim2	PDZ and LIM domain 2 [Source:RGD Symbol;Acc:1359203]	ARRAYEXPRESS,ENSG
ENSRNOG00000065666	0.767195	3.25796	50.5855	1.14087e-12	2.23467e-11	ENSRNOG00000065666			ENSRNOG00000065666	LOC120102230	sterile alpha motif domain-containing protein 9-like [Source:RGD Symbol;Acc:41041657]	ARRAYEXPRESS,ENSG
ENSRNOG00000027024	0.644363	4.00175	50.5846	1.14139e-12	2.23467e-11	ENSRNOG00000027024			ENSRNOG00000027024	Rgs16	regulator of G-protein signaling 16 [Source:RGD Symbol;Acc:1589741]	ARRAYEXPRESS,ENSG
ENSRNOG00000016166	1.15101	2.22401	50.5661	1.15216e-12	2.2528e-11	ENSRNOG00000016166			ENSRNOG00000016166	Pdlim1	PDZ and LIM domain 1 [Source:RGD Symbol;Acc:68324]	ARRAYEXPRESS,ENSG
ENSRNOG00000042731	-0.881231	5.02915	50.3701	1.27318e-12	2.48619e-11	ENSRNOG00000042731			ENSRNOG00000042731	Slc25a18	solute carrier family 25 member 18 [Source:RGD Symbol;Acc:1590470]	ARRAYEXPRESS,ENSG
ENSRNOG00000033747	1.04578	2.53498	50.2898	1.32639e-12	2.58672e-11	ENSRNOG00000033747			ENSRNOG00000033747	Sp110	SP110 nuclear body protein [Source:RGD Symbol;Acc:1310173]	ARRAYEXPRESS,ENSG
ENSRNOG00000018735	1.42972	1.39326	50.1465	1.42687e-12	2.77674e-11	ENSRNOG00000018735			ENSRNOG00000018735	Cd74	CD74 molecule [Source:RGD Symbol;Acc:2313]	ARRAYEXPRESS,ENSG
ENSRNOG00000018752	0.990156	2.39521	50.1456	1.42754e-12	2.77674e-11	ENSRNOG00000018752			ENSRNOG00000018752	Clcf1	cardiotrophin-like cytokine factor 1 [Source:RGD Symbol;Acc:1303171]	ARRAYEXPRESS,ENSG
ENSRNOG00000008421	-0.440037	7.44592	50.0034	1.53476e-12	2.98143e-11	ENSRNOG00000008421			ENSRNOG00000008421	Klhl5	kelch-like family member 5 [Source:RGD Symbol;Acc:1309661]	ARRAYEXPRESS,ENSG
ENSRNOG00000018567	0.595986	7.21113	49.9623	1.5673e-12	3.04068e-11	ENSRNOG00000018567			ENSRNOG00000018567	Slc20a1	solute carrier family 20 member 1 [Source:RGD Symbol;Acc:621079]	ARRAYEXPRESS,ENSG
ENSRNOG00000016367	0.697542	3.87389	49.8813	1.63338e-12	3.16478e-11	ENSRNOG00000016367			ENSRNOG00000016367	Vasp	vasodilator-stimulated phosphoprotein [Source:RGD Symbol;Acc:1311542]	ARRAYEXPRESS,ENSG
ENSRNOG00000047578	-0.852128	2.88985	49.7268	1.76717e-12	3.41957e-11	ENSRNOG00000047578			ENSRNOG00000047578	Ccdc28b	coiled coil domain containing 28B [Source:RGD Symbol;Acc:1583447]	ARRAYEXPRESS,ENSG
ENSRNOG00000015498	1.97171	0.574097	49.5328	1.95085e-12	3.77014e-11	ENSRNOG00000015498			ENSRNOG00000015498	Il17rb	interleukin 17 receptor B [Source:RGD Symbol;Acc:1311392]	ARRAYEXPRESS,ENSG
ENSRNOG00000017382	0.633633	4.61541	49.4524	2.03247e-12	3.9228e-11	ENSRNOG00000017382			ENSRNOG00000017382	Snx33	sorting nexin 33 [Source:RGD Symbol;Acc:1307898]	ARRAYEXPRESS,ENSG
ENSRNOG00000012630	0.668122	4.66038	49.3341	2.1588e-12	4.16126e-11	ENSRNOG00000012630			ENSRNOG00000012630	Rhoc	ras homolog family member C [Source:RGD Symbol;Acc:1304965]	ARRAYEXPRESS,ENSG
ENSRNOG00000018018	-0.444644	7.67154	49.1947	2.31779e-12	4.46197e-11	ENSRNOG00000018018			ENSRNOG00000018018	Kcnip2	potassium voltage-gated channel interacting protein 2 [Source:RGD Symbol;Acc:70887]	ARRAYEXPRESS,ENSG
ENSRNOG00000015577	0.972187	2.87895	49.1519	2.36888e-12	4.55445e-11	ENSRNOG00000015577			ENSRNOG00000015577	Lpar6	lysophosphatidic acid receptor 6 [Source:RGD Symbol;Acc:1595950]	ARRAYEXPRESS,ENSG
ENSRNOG00000012428	1.14588	1.91066	49.0199	2.53377e-12	4.86522e-11	ENSRNOG00000012428			ENSRNOG00000012428	Maf	MAF bZIP transcription factor [Source:RGD Symbol;Acc:3034]	ARRAYEXPRESS,ENSG
ENSRNOG00000009620	1.22193	2.66291	48.9403	2.6387e-12	5.06021e-11	ENSRNOG00000009620			ENSRNOG00000009620	Cybrd1	cytochrome b reductase 1 [Source:RGD Symbol;Acc:1305740]	ARRAYEXPRESS,ENSG
ENSRNOG00000062686	0.900643	2.87129	48.8468	2.76761e-12	5.30063e-11	ENSRNOG00000062686			ENSRNOG00000062686	Gcnt1	glucosaminyl (N-acetyl) transferase 1 [Source:RGD Symbol;Acc:621370]	ARRAYEXPRESS,ENSG
ENSRNOG00000048043	0.868332	5.23889	48.8302	2.79109e-12	5.33876e-11	ENSRNOG00000048043			ENSRNOG00000048043	F2r	coagulation factor II (thrombin) receptor [Source:RGD Symbol;Acc:2586]	ARRAYEXPRESS,ENSG
ENSRNOG00000046502	0.516868	6.76933	48.6669	3.0334e-12	5.79484e-11	ENSRNOG00000046502			ENSRNOG00000046502	Lonp1	lon peptidase 1, mitochondrial [Source:RGD Symbol;Acc:621598]	ARRAYEXPRESS,ENSG
ENSRNOG00000050024	1.79884	0.385674	48.6169	3.11184e-12	5.9371e-11	ENSRNOG00000050024			ENSRNOG00000050024	Ms4a4a	membrane spanning 4-domains A4A [Source:RGD Symbol;Acc:1307006]	ARRAYEXPRESS,ENSG
ENSRNOG00000068715	0.91838	2.93751	48.4202	3.44005e-12	6.55494e-11	ENSRNOG00000068715			ENSRNOG00000068715	ENSRNOG00000068715	None	ARRAYEXPRESS,ENSG,UNIPROT_GN
ENSRNOG00000005695	0.732258	3.6299	48.3902	3.49311e-12	6.64758e-11	ENSRNOG00000005695			ENSRNOG00000005695	Mgp	matrix Gla protein [Source:RGD Symbol;Acc:3088]	ARRAYEXPRESS,ENSG
ENSRNOG00000019189	-0.55929	6.15834	48.3692	3.53075e-12	6.71067e-11	ENSRNOG00000019189			ENSRNOG00000019189	Acat2	acetyl-CoA acetyltransferase 2 [Source:RGD Symbol;Acc:1359366]	ARRAYEXPRESS,ENSG
ENSRNOG00000024899	4.5726	-1.93096	48.3557	3.55506e-12	6.74831e-11	ENSRNOG00000024899			ENSRNOG00000024899	Cxcl13	C-X-C motif chemokine ligand 13 [Source:RGD Symbol;Acc:1564256]	ARRAYEXPRESS,ENSG
ENSRNOG00000011313	0.696693	4.78176	48.3231	3.61463e-12	6.85267e-11	ENSRNOG00000011313			ENSRNOG00000011313	Sorcs1	sortilin-related VPS10 domain containing receptor 1 [Source:RGD Symbol;Acc:1305910]	ARRAYEXPRESS,ENSG
ENSRNOG00000008115	0.764311	3.0567	48.1653	3.91769e-12	7.41783e-11	ENSRNOG00000008115			ENSRNOG00000008115	Arhgap11a	Rho GTPase activating protein 11A [Source:RGD Symbol;Acc:1309107]	ARRAYEXPRESS,ENSG
ENSRNOG00000006921	1.02945	2.24081	48.1032	4.04358e-12	7.64651e-11	ENSRNOG00000006921			ENSRNOG00000006921	Rbl1	RB transcriptional corepressor like 1 [Source:RGD Symbol;Acc:1595511]	ARRAYEXPRESS,ENSG
ENSRNOG00000023628	1.46068	0.613321	48.056	4.14217e-12	7.82306e-11	ENSRNOG00000023628			ENSRNOG00000023628	Tmem106a	transmembrane protein 106A [Source:RGD Symbol;Acc:1309043]	ARRAYEXPRESS,ENSG
ENSRNOG00000033776	1.28211	2.86243	47.9864	4.29178e-12	8.09539e-11	ENSRNOG00000033776			ENSRNOG00000033776	LOC100359668	ferritin light chain 2 [Source:RGD Symbol;Acc:2325062]	ARRAYEXPRESS,ENSG
ENSRNOG00000008676	0.77925	3.50885	47.9171	4.44619e-12	8.37608e-11	ENSRNOG00000008676			ENSRNOG00000008676	Emp1	epithelial membrane protein 1 [Source:RGD Symbol;Acc:2552]	ARRAYEXPRESS,ENSG
ENSRNOG00000014645	0.517853	5.84688	47.8067	4.7039e-12	8.85043e-11	ENSRNOG00000014645			ENSRNOG00000014645	Aldh7a1	aldehyde dehydrogenase 7 family, member A1 [Source:RGD Symbol;Acc:1308614]	ARRAYEXPRESS,ENSG
ENSRNOG00000012098	-0.521023	7.82465	47.7305	4.89034e-12	9.18965e-11	ENSRNOG00000012098			ENSRNOG00000012098	Adcyap1r1	ADCYAP receptor type I [Source:RGD Symbol;Acc:2038]	ARRAYEXPRESS,ENSG
ENSRNOG00000019050	1.44149	1.16496	47.6933	4.98386e-12	9.35365e-11	ENSRNOG00000019050			ENSRNOG00000019050	Ifit1	interferon-induced protein with tetratricopeptide repeats 1 [Source:RGD Symbol;Acc:620599]	ARRAYEXPRESS,ENSG
ENSRNOG00000002128	0.72651	5.24745	47.6643	5.05813e-12	9.48115e-11	ENSRNOG00000002128			ENSRNOG00000002128	Ppat	phosphoribosyl pyrophosphate amidotransferase [Source:RGD Symbol;Acc:620237]	ARRAYEXPRESS,ENSG
ENSRNOG00000020884	1.50993	1.46473	47.6294	5.14895e-12	9.6393e-11	ENSRNOG00000020884			ENSRNOG00000020884	Cd6	Cd6 molecule [Source:RGD Symbol;Acc:2312]	ARRAYEXPRESS,ENSG
ENSRNOG00000028198	0.636105	4.7627	47.5949	5.24053e-12	9.79849e-11	ENSRNOG00000028198			ENSRNOG00000028198	Sh2b3	SH2B adaptor protein 3 [Source:RGD Symbol;Acc:68411]	ARRAYEXPRESS,ENSG
ENSRNOG00000000488	0.847643	5.06946	47.5033	5.49115e-12	1.02543e-10	ENSRNOG00000000488			ENSRNOG00000000488	Hmga1	high mobility group AT-hook 1 [Source:RGD Symbol;Acc:628699]	ARRAYEXPRESS,ENSG
ENSRNOG00000027008	0.902647	2.71836	47.3227	6.02119e-12	1.123e-10	ENSRNOG00000027008			ENSRNOG00000027008	Igtp	interferon gamma induced GTPase [Source:RGD Symbol;Acc:1306896]	ARRAYEXPRESS,ENSG
ENSRNOG00000017087	0.752428	3.65578	47.1953	6.4253e-12	1.19688e-10	ENSRNOG00000017087			ENSRNOG00000017087	Man1c1	mannosidase, alpha, class 1C, member 1 [Source:RGD Symbol;Acc:1309672]	ARRAYEXPRESS,ENSG
ENSRNOG00000031515	1.18482	1.74245	47.1513	6.57118e-12	1.22253e-10	ENSRNOG00000031515			ENSRNOG00000031515	Klra2	killer cell lectin-like receptor, subfamily A, member 2 [Source:RGD Symbol;Acc:1359667]	ARRAYEXPRESS,ENSG
ENSRNOG00000062645	0.914318	2.67033	47.1372	6.61875e-12	1.22985e-10	ENSRNOG00000062645			ENSRNOG00000062645	LOC102551518	uncharacterized LOC102551518 [Source:RGD Symbol;Acc:7638136]	ARRAYEXPRESS,ENSG
ENSRNOG00000054506	2.13045	-0.168471	47.0661	6.8634e-12	1.27373e-10	ENSRNOG00000054506			ENSRNOG00000054506	Nccrp1	NCCRP1, F-box associated domain containing [Source:RGD Symbol;Acc:1305932]	ARRAYEXPRESS,ENSG
ENSRNOG00000003388	1.0707	2.25275	47.0618	6.87836e-12	1.2745e-10	ENSRNOG00000003388			ENSRNOG00000003388	Cenpf	centromere protein F [Source:RGD Symbol;Acc:628667]	ARRAYEXPRESS,ENSG
ENSRNOG00000020948	0.95811	2.58449	47.06	6.8846e-12	1.2745e-10	ENSRNOG00000020948			ENSRNOG00000020948	Pth1r	parathyroid hormone 1 receptor [Source:RGD Symbol;Acc:3442]	ARRAYEXPRESS,ENSG
ENSRNOG00000016411	0.561151	6.01615	46.8286	7.74727e-12	1.43243e-10	ENSRNOG00000016411			ENSRNOG00000016411	Rps12	ribosomal protein S12 [Source:RGD Symbol;Acc:62024]	ARRAYEXPRESS,ENSG
ENSRNOG00000006238	0.684042	3.60481	46.7823	7.93271e-12	1.46491e-10	ENSRNOG00000006238			ENSRNOG00000006238	Traf2	Tnf receptor-associated factor 2 [Source:RGD Symbol;Acc:1310457]	ARRAYEXPRESS,ENSG
ENSRNOG00000014013	0.434311	8.36325	46.7683	7.98967e-12	1.47361e-10	ENSRNOG00000014013			ENSRNOG00000014013	Map4k4	mitogen-activated protein kinase kinase kinase kinase 4 [Source:RGD Symbol;Acc:1305322]	ARRAYEXPRESS,ENSG
ENSRNOG00000050395	1.50866	1.60225	46.7597	8.02465e-12	1.47823e-10	ENSRNOG00000050395			ENSRNOG00000050395	Ms4a6bl	membrane-spanning 4-domains, subfamily A, member 6B-like [Source:RGD Symbol;Acc:1359381]	ARRAYEXPRESS,ENSG
ENSRNOG00000054080	0.645996	4.67786	46.6767	8.37168e-12	1.54027e-10	ENSRNOG00000054080			ENSRNOG00000054080	Cgnl1	cingulin-like 1 [Source:RGD Symbol;Acc:1304623]	ARRAYEXPRESS,ENSG
ENSRNOG00000014870	-0.761656	3.39866	46.6199	8.61807e-12	1.58365e-10	ENSRNOG00000014870			ENSRNOG00000014870	Slc13a5	solute carrier family 13 member 5 [Source:RGD Symbol;Acc:631374]	ARRAYEXPRESS,ENSG
ENSRNOG00000005809	1.18927	4.23275	46.603	8.69278e-12	1.59542e-10	ENSRNOG00000005809			ENSRNOG00000005809	Arhgdib	Rho GDP dissociation inhibitor beta [Source:RGD Symbol;Acc:1305383]	ARRAYEXPRESS,ENSG
ENSRNOG00000008159	0.656899	3.83288	46.5514	8.92479e-12	1.63599e-10	ENSRNOG00000008159			ENSRNOG00000008159	Msantd3	Myb/SANT DNA binding domain containing 3 [Source:RGD Symbol;Acc:1308165]	ARRAYEXPRESS,ENSG
ENSRNOG00000033434	2.27274	-0.323812	46.5035	9.14528e-12	1.67436e-10	ENSRNOG00000033434			ENSRNOG00000033434	Casp12	caspase 12 [Source:RGD Symbol;Acc:621758]	ARRAYEXPRESS,ENSG
ENSRNOG00000014902	1.55296	1.24537	46.4968	9.17682e-12	1.67808e-10	ENSRNOG00000014902			ENSRNOG00000014902	Stx11	syntaxin 11 [Source:RGD Symbol;Acc:1304744]	ARRAYEXPRESS,ENSG
ENSRNOG00000007372	1.2614	1.51798	46.3994	9.64459e-12	1.76146e-10	ENSRNOG00000007372			ENSRNOG00000007372	Casp1	caspase 1 [Source:RGD Symbol;Acc:2274]	ARRAYEXPRESS,ENSG
ENSRNOG00000000457	1.15148	1.77299	46.3574	9.85341e-12	1.79741e-10	ENSRNOG00000000457			ENSRNOG00000000457	Tap1	transporter 1, ATP binding cassette subfamily B member [Source:RGD Symbol;Acc:3817]	ARRAYEXPRESS,ENSG
ENSRNOG00000003407	1.14059	1.98194	46.2733	1.02858e-11	1.87399e-10	ENSRNOG00000003407			ENSRNOG00000003407	Ptpn14	protein tyrosine phosphatase, non-receptor type 14 [Source:RGD Symbol;Acc:1307885]	ARRAYEXPRESS,ENSG
ENSRNOG00000003866	0.844224	3.07526	46.2553	1.03803e-11	1.88891e-10	ENSRNOG00000003866			ENSRNOG00000003866	Cxcr4	C-X-C motif chemokine receptor 4 [Source:RGD Symbol;Acc:620465]	ARRAYEXPRESS,ENSG
ENSRNOG00000014613	0.523581	5.68787	46.1507	1.09499e-11	1.99014e-10	ENSRNOG00000014613			ENSRNOG00000014613	Ddah1	dimethylarginine dimethylaminohydrolase 1 [Source:RGD Symbol;Acc:70968]	ARRAYEXPRESS,ENSG
ENSRNOG00000027736	1.61229	0.602593	46.1377	1.10227e-11	2.00094e-10	ENSRNOG00000027736			ENSRNOG00000027736	Cnn1	calponin 1 [Source:RGD Symbol;Acc:621883]	ARRAYEXPRESS,ENSG
ENSRNOG00000069516	-0.68341	4.08998	46.0893	1.12986e-11	2.04854e-10	ENSRNOG00000069516			ENSRNOG00000069516	Scrg1	stimulator of chondrogenesis 1 [Source:RGD Symbol;Acc:68377]	ARRAYEXPRESS,ENSG
ENSRNOG00000037814	2.66462	-0.856217	46.0491	1.15328e-11	2.08847e-10	ENSRNOG00000037814			ENSRNOG00000037814	Cxcl17	C-X-C motif chemokine ligand 17 [Source:RGD Symbol;Acc:1304717]	ARRAYEXPRESS,ENSG
ENSRNOG00000049918	2.50558	-0.92451	45.9996	1.18278e-11	2.13931e-10	ENSRNOG00000049918			ENSRNOG00000049918	Lrg1	leucine-rich alpha-2-glycoprotein 1 [Source:RGD Symbol;Acc:1359464]	ARRAYEXPRESS,ENSG
ENSRNOG00000005540	0.461692	6.21114	45.9964	1.18471e-11	2.1402e-10	ENSRNOG00000005540			ENSRNOG00000005540	Nin	ninein [Source:RGD Symbol;Acc:1306492]	ARRAYEXPRESS,ENSG
ENSRNOG00000012881	1.0817	2.61888	45.8993	1.24491e-11	2.24625e-10	ENSRNOG00000012881			ENSRNOG00000012881	Fgl2	fibrinogen-like 2 [Source:RGD Symbol;Acc:620170]	ARRAYEXPRESS,ENSG
ENSRNOG00000020505	1.12239	1.43522	45.8303	1.28952e-11	2.32393e-10	ENSRNOG00000020505			ENSRNOG00000020505	Map4k1	mitogen activated protein kinase kinase kinase kinase 1 [Source:RGD Symbol;Acc:1305463]	ARRAYEXPRESS,ENSG
ENSRNOG00000019500	4.50515	-0.653647	45.7453	1.34671e-11	2.42407e-10	ENSRNOG00000019500			ENSRNOG00000019500	Cyp1a1	cytochrome P450, family 1, subfamily a, polypeptide 1 [Source:RGD Symbol;Acc:2458]	ARRAYEXPRESS,ENSG
ENSRNOG00000022640	1.87063	0.402737	45.357	1.64203e-11	2.9521e-10	ENSRNOG00000022640			ENSRNOG00000022640	Siglec8	sialic acid binding Ig-like lectin 8 [Source:RGD Symbol;Acc:1563073]	ARRAYEXPRESS,ENSG
ENSRNOG00000030238	-0.466383	6.44339	45.3455	1.65164e-11	2.96581e-10	ENSRNOG00000030238			ENSRNOG00000030238	Fndc5	fibronectin type III domain containing 5 [Source:RGD Symbol;Acc:708525]	ARRAYEXPRESS,ENSG
ENSRNOG00000047712	-0.458472	6.55459	45.2918	1.6976e-11	3.0447e-10	ENSRNOG00000047712			ENSRNOG00000047712	Dcx	doublecortin [Source:RGD Symbol;Acc:620670]	ARRAYEXPRESS,ENSG
ENSRNOG00000002922	0.833695	2.72839	45.2375	1.74535e-11	3.12442e-10	ENSRNOG00000002922			ENSRNOG00000002922	Adora2b	adenosine A2B receptor [Source:RGD Symbol;Acc:2050]	ARRAYEXPRESS,ENSG
ENSRNOG00000009646	2.39821	-0.366971	45.2365	1.74623e-11	3.12442e-10	ENSRNOG00000009646			ENSRNOG00000009646	Nyx	nyctalopin [Source:RGD Symbol;Acc:1561300]	ARRAYEXPRESS,ENSG
ENSRNOG00000000568	0.621336	4.67734	45.1769	1.80018e-11	3.21709e-10	ENSRNOG00000000568			ENSRNOG00000000568	Slc29a3	solute carrier family 29 member 3 [Source:RGD Symbol;Acc:727811]	ARRAYEXPRESS,ENSG
ENSRNOG00000011922	0.499749	5.85294	45.1743	1.80252e-11	3.21743e-10	ENSRNOG00000011922			ENSRNOG00000011922	Stt3b	STT3 oligosaccharyltransferase complex catalytic subunit B [Source:RGD Symbol;Acc:1311563]	ARRAYEXPRESS,ENSG
ENSRNOG00000020587	0.707598	3.79226	44.9582	2.01285e-11	3.58858e-10	ENSRNOG00000020587			ENSRNOG00000020587	Efemp2	EGF containing fibulin extracellular matrix protein 2 [Source:RGD Symbol;Acc:1359496]	ARRAYEXPRESS,ENSG
ENSRNOG00000012952	0.53579	5.39799	44.926	2.04623e-11	3.64374e-10	ENSRNOG00000012952			ENSRNOG00000012952	Lrig1	leucine-rich repeats and immunoglobulin-like domains 1 [Source:RGD Symbol;Acc:1306788]	ARRAYEXPRESS,ENSG
ENSRNOG00000004217	0.649396	3.73937	44.9193	2.05321e-11	3.64822e-10	ENSRNOG00000004217			ENSRNOG00000004217	Stk10	serine/threonine kinase 10 [Source:RGD Symbol;Acc:3779]	ARRAYEXPRESS,ENSG
ENSRNOG00000018915	1.50605	0.733824	44.9189	2.05362e-11	3.64822e-10	ENSRNOG00000018915			ENSRNOG00000018915	Tagap	T-cell activation RhoGTPase activating protein [Source:RGD Symbol;Acc:1308618]	ARRAYEXPRESS,ENSG
ENSRNOG00000017194	0.717255	6.89655	44.8878	2.08651e-11	3.70225e-10	ENSRNOG00000017194			ENSRNOG00000017194	Prdx1	peroxiredoxin 1 [Source:RGD Symbol;Acc:620039]	ARRAYEXPRESS,ENSG
ENSRNOG00000045846	0.863379	2.47419	44.8422	2.13566e-11	3.78497e-10	ENSRNOG00000045846			ENSRNOG00000045846	Rfx2	regulatory factor X2 [Source:RGD Symbol;Acc:1588579]	ARRAYEXPRESS,ENSG
ENSRNOG00000000632	1.38354	1.36052	44.6276	2.38313e-11	4.21856e-10	ENSRNOG00000000632			ENSRNOG00000000632	Cdk1	cyclin-dependent kinase 1 [Source:RGD Symbol;Acc:2319]	ARRAYEXPRESS,ENSG
ENSRNOG00000061147	0.682612	3.46382	44.507	2.53445e-11	4.48112e-10	ENSRNOG00000061147			ENSRNOG00000061147	Entrep1	endosomal transmembrane epsin interactor 1 [Source:RGD Symbol;Acc:1307524]	ARRAYEXPRESS,ENSG
ENSRNOG00000023538	-0.444482	7.11196	44.4186	2.65161e-11	4.68274e-10	ENSRNOG00000023538			ENSRNOG00000023538	Aldh5a1	aldehyde dehydrogenase 5 family, member A1 [Source:RGD Symbol;Acc:621422]	ARRAYEXPRESS,ENSG
ENSRNOG00000002911	-1.79125	0.955318	44.3739	2.71276e-11	4.78507e-10	ENSRNOG00000002911			ENSRNOG00000002911	Alb	albumin [Source:RGD Symbol;Acc:2085]	ARRAYEXPRESS,ENSG
ENSRNOG00000015986	0.57751	4.62784	44.3595	2.73288e-11	4.81489e-10	ENSRNOG00000015986			ENSRNOG00000015986	Rassf8	Ras association domain family member 8 [Source:RGD Symbol;Acc:1308820]	ARRAYEXPRESS,ENSG
ENSRNOG00000024705	0.706531	3.79148	44.3514	2.74413e-11	4.82902e-10	ENSRNOG00000024705			ENSRNOG00000024705	Rarres2	retinoic acid receptor responder 2 [Source:RGD Symbol;Acc:1309874]	ARRAYEXPRESS,ENSG
ENSRNOG00000046327	0.545386	6.28002	44.3327	2.77045e-11	4.8696e-10	ENSRNOG00000046327			ENSRNOG00000046327	Rbpj	recombination signal binding protein for immunoglobulin kappa J region [Source:RGD Symbol;Acc:1593096]	ARRAYEXPRESS,ENSG
ENSRNOG00000017392	1.23662	1.10527	44.3191	2.78975e-11	4.89778e-10	ENSRNOG00000017392			ENSRNOG00000017392	Fgf2	fibroblast growth factor 2 [Source:RGD Symbol;Acc:2609]	ARRAYEXPRESS,ENSG
ENSRNOG00000011039	1.42515	0.63076	44.2784	2.84837e-11	4.99484e-10	ENSRNOG00000011039			ENSRNOG00000011039	Gch1	GTP cyclohydrolase 1 [Source:RGD Symbol;Acc:61992]	ARRAYEXPRESS,ENSG
ENSRNOG00000017879	0.450653	6.49593	44.2659	2.86671e-11	5.02111e-10	ENSRNOG00000017879			ENSRNOG00000017879	Gab1	GRB2-associated binding protein 1 [Source:RGD Symbol;Acc:1311085]	ARRAYEXPRESS,ENSG
ENSRNOG00000070612	1.68724	0.342928	44.1293	3.07378e-11	5.3775e-10	ENSRNOG00000070612			ENSRNOG00000070612	Olr1877	olfactory receptor 1877 [Source:RGD Symbol;Acc:1560560]	ARRAYEXPRESS,ENSG
ENSRNOG00000010233	0.540556	5.82511	44.1243	3.0817e-11	5.38506e-10	ENSRNOG00000010233			ENSRNOG00000010233	Cald1	caldesmon 1 [Source:RGD Symbol;Acc:2256]	ARRAYEXPRESS,ENSG
ENSRNOG00000037113	0.977375	2.84614	44.0946	3.12882e-11	5.46101e-10	ENSRNOG00000037113			ENSRNOG00000037113	Slfn2	schlafen family member 2 [Source:RGD Symbol;Acc:1308645]	ARRAYEXPRESS,ENSG
ENSRNOG00000005580	0.948369	3.74437	44.0698	3.1688e-11	5.52434e-10	ENSRNOG00000005580			ENSRNOG00000005580	Itgb4	integrin subunit beta 4 [Source:RGD Symbol;Acc:2928]	ARRAYEXPRESS,ENSG
ENSRNOG00000018367	0.514024	6.6609	44.0105	3.26625e-11	5.68761e-10	ENSRNOG00000018367			ENSRNOG00000018367	Taldo1	transaldolase 1 [Source:RGD Symbol;Acc:620674]	ARRAYEXPRESS,ENSG
ENSRNOG00000037815	0.619398	5.54535	43.9296	3.40404e-11	5.92065e-10	ENSRNOG00000037815			ENSRNOG00000037815	Aldh2	aldehyde dehydrogenase 2 family member [Source:RGD Symbol;Acc:69219]	ARRAYEXPRESS,ENSG
ENSRNOG00000016207	0.530264	6.76503	43.9047	3.44756e-11	5.98938e-10	ENSRNOG00000016207			ENSRNOG00000016207	Galnt1	polypeptide N-acetylgalactosaminyltransferase 1 [Source:RGD Symbol;Acc:620358]	ARRAYEXPRESS,ENSG
ENSRNOG00000062317	3.18612	-1.40243	43.8884	3.47643e-11	6.03254e-10	ENSRNOG00000062317			ENSRNOG00000062317	ENSRNOG00000062317	None	ARRAYEXPRESS,ENSG,UNIPROT_GN
ENSRNOG00000013290	-0.419253	9.22222	43.8818	3.48815e-11	6.04586e-10	ENSRNOG00000013290			ENSRNOG00000013290	Nrip3	nuclear receptor interacting protein 3 [Source:RGD Symbol;Acc:1304777]	ARRAYEXPRESS,ENSG
ENSRNOG00000065128	1.15103	1.94719	43.812	3.61482e-11	6.25816e-10	ENSRNOG00000065128			ENSRNOG00000065128	Naip5	NLR family, apoptosis inhibitory protein 5 [Source:RGD Symbol;Acc:1559914]	ARRAYEXPRESS,ENSG
ENSRNOG00000007415	0.645251	3.47967	43.7789	3.67651e-11	6.3576e-10	ENSRNOG00000007415			ENSRNOG00000007415	Ptgs1	prostaglandin-endoperoxide synthase 1 [Source:RGD Symbol;Acc:3439]	ARRAYEXPRESS,ENSG
ENSRNOG00000021787	0.903538	2.2231	43.7138	3.80074e-11	6.56483e-10	ENSRNOG00000021787			ENSRNOG00000021787	Zfp217	zinc finger protein 217 [Source:RGD Symbol;Acc:1308451]	ARRAYEXPRESS,ENSG
ENSRNOG00000000529	1.53404	0.789342	43.556	4.12004e-11	7.10814e-10	ENSRNOG00000000529			ENSRNOG00000000529	Pim1	Pim-1 proto-oncogene, serine/threonine kinase [Source:RGD Symbol;Acc:3330]	ARRAYEXPRESS,ENSG
ENSRNOG00000016581	1.5083	1.821	43.3576	4.55954e-11	7.85732e-10	ENSRNOG00000016581			ENSRNOG00000016581	Serpinb1a	serpin family B member 1A [Source:RGD Symbol;Acc:1306203]	ARRAYEXPRESS,ENSG
ENSRNOG00000001714	-0.848175	2.92558	43.2524	4.81147e-11	8.28194e-10	ENSRNOG00000001714			ENSRNOG00000001714	Atp13a4	ATPase 13A4 [Source:RGD Symbol;Acc:1306927]	ARRAYEXPRESS,ENSG
ENSRNOG00000008904	0.89227	2.9454	43.1583	5.04854e-11	8.68001e-10	ENSRNOG00000008904			ENSRNOG00000008904	Fli1	Fli-1 proto-oncogene, ETS transcription factor [Source:RGD Symbol;Acc:1309837]	ARRAYEXPRESS,ENSG
ENSRNOG00000042524	2.78366	-1.61055	43.1377	5.10193e-11	8.76173e-10	ENSRNOG00000042524			ENSRNOG00000042524	Milr1	mast cell immunoglobulin-like receptor 1 [Source:RGD Symbol;Acc:620488]	ARRAYEXPRESS,ENSG
ENSRNOG00000062568	-2.17494	-0.523543	43.0572	5.31627e-11	9.11936e-10	ENSRNOG00000062568			ENSRNOG00000062568	ENSRNOG00000062568	None	ARRAYEXPRESS,ENSG,UNIPROT_GN
ENSRNOG00000071015	-0.825752	2.85799	43.0045	5.46135e-11	9.35749e-10	ENSRNOG00000071015			ENSRNOG00000071015	Tlcd1	TLC domain containing 1 [Source:RGD Symbol;Acc:1359195]	ARRAYEXPRESS,ENSG
ENSRNOG00000018798	-0.590343	8.34418	42.9717	5.55361e-11	9.50467e-10	ENSRNOG00000018798			ENSRNOG00000018798	Bcan	brevican [Source:RGD Symbol;Acc:2194]	ARRAYEXPRESS,ENSG
ENSRNOG00000032396	1.67103	0.411293	42.8765	5.83081e-11	9.96769e-10	ENSRNOG00000032396			ENSRNOG00000032396	RGD1559575	similar to novel protein [Source:RGD Symbol;Acc:1559575]	ARRAYEXPRESS,ENSG
ENSRNOG00000029179	1.33057	0.811481	42.8569	5.88935e-11	1.00563e-09	ENSRNOG00000029179			ENSRNOG00000029179	Cyp2d3	cytochrome P450, family 2, subfamily d, polypeptide 3 [Source:RGD Symbol;Acc:2472]	ARRAYEXPRESS,ENSG
ENSRNOG00000021150	0.626987	4.07037	42.8163	6.01286e-11	1.02555e-09	ENSRNOG00000021150			ENSRNOG00000021150	Plcb3	phospholipase C beta 3 [Source:RGD Symbol;Acc:61993]	ARRAYEXPRESS,ENSG
ENSRNOG00000063847	1.13649	1.58943	42.741	6.24883e-11	1.06458e-09	ENSRNOG00000063847			ENSRNOG00000063847	ENSRNOG00000063847	None	ARRAYEXPRESS,ENSG,UNIPROT_GN
ENSRNOG00000033921	0.551618	4.18424	42.6311	6.60997e-11	1.12482e-09	ENSRNOG00000033921			ENSRNOG00000033921	Als2cl	ALS2 C-terminal like [Source:RGD Symbol;Acc:1305208]	ARRAYEXPRESS,ENSG
ENSRNOG00000039560	1.17611	2.11124	42.6265	6.62551e-11	1.12619e-09	ENSRNOG00000039560			ENSRNOG00000039560	Omd	osteomodulin [Source:RGD Symbol;Acc:621818]	ARRAYEXPRESS,ENSG
ENSRNOG00000021682	0.614213	6.43005	42.6114	6.67686e-11	1.13363e-09	ENSRNOG00000021682			ENSRNOG00000021682	Dcakd	dephospho-CoA kinase domain containing [Source:RGD Symbol;Acc:1359211]	ARRAYEXPRESS,ENSG
ENSRNOG00000067262	0.503962	5.41342	42.5946	6.73442e-11	1.1421e-09	ENSRNOG00000067262			ENSRNOG00000067262	Aldh18a1	aldehyde dehydrogenase 18 family, member A1 [Source:RGD Symbol;Acc:1311431]	ARRAYEXPRESS,ENSG
ENSRNOG00000001295	-0.439567	9.0569	42.589	6.75376e-11	1.14409e-09	ENSRNOG00000001295			ENSRNOG00000001295	S100b	S100 calcium binding protein B [Source:RGD Symbol;Acc:3615]	ARRAYEXPRESS,ENSG
ENSRNOG00000011300	0.764588	3.11346	42.5473	6.89936e-11	1.16743e-09	ENSRNOG00000011300			ENSRNOG00000011300	Lama3	laminin subunit alpha 3 [Source:RGD Symbol;Acc:628776]	ARRAYEXPRESS,ENSG
ENSRNOG00000030467	1.43557	1.24326	42.4746	7.16055e-11	1.21025e-09	ENSRNOG00000030467			ENSRNOG00000030467	Ube2l6	ubiquitin-conjugating enzyme E2L 6 [Source:RGD Symbol;Acc:1307960]	ARRAYEXPRESS,ENSG
ENSRNOG00000002524	-0.50372	6.71671	42.469	7.18101e-11	1.21234e-09	ENSRNOG00000002524			ENSRNOG00000002524	Gpr37	G protein-coupled receptor 37 [Source:RGD Symbol;Acc:619848]	ARRAYEXPRESS,ENSG
ENSRNOG00000007584	0.636452	4.55473	42.4514	7.24609e-11	1.22195e-09	ENSRNOG00000007584			ENSRNOG00000007584	Ehd4	EH-domain containing 4 [Source:RGD Symbol;Acc:628883]	ARRAYEXPRESS,ENSG
ENSRNOG00000000441	1.09625	1.59917	42.434	7.31063e-11	1.23145e-09	ENSRNOG00000000441			ENSRNOG00000000441	Gpsm3	G-protein signaling modulator 3 [Source:RGD Symbol;Acc:1303014]	ARRAYEXPRESS,ENSG
ENSRNOG00000013167	0.72909	3.52298	42.4228	7.35295e-11	1.23718e-09	ENSRNOG00000013167			ENSRNOG00000013167	Hmgb2	high mobility group box 2 [Source:RGD Symbol;Acc:69291]	ARRAYEXPRESS,ENSG
ENSRNOG00000014464	2.07634	-0.439782	42.3015	7.82316e-11	1.31482e-09	ENSRNOG00000014464			ENSRNOG00000014464	Tnfsf13b	TNF superfamily member 13b [Source:RGD Symbol;Acc:1561519]	ARRAYEXPRESS,ENSG
ENSRNOG00000024762	1.8285	-0.383134	42.2861	7.8852e-11	1.32376e-09	ENSRNOG00000024762			ENSRNOG00000024762	Frmd7	FERM domain containing 7 [Source:RGD Symbol;Acc:1562057]	ARRAYEXPRESS,ENSG
ENSRNOG00000046852	-0.635989	4.21978	42.1864	8.2976e-11	1.39143e-09	ENSRNOG00000046852			ENSRNOG00000046852	B3gat2	beta-1,3-glucuronyltransferase 2 [Source:RGD Symbol;Acc:620903]	ARRAYEXPRESS,ENSG
ENSRNOG00000009605	0.537718	4.98193	42.1207	8.58109e-11	1.43736e-09	ENSRNOG00000009605			ENSRNOG00000009605	Tfe3	transcription factor binding to IGHM enhancer 3 [Source:RGD Symbol;Acc:1559642]	ARRAYEXPRESS,ENSG
ENSRNOG00000056069	0.970645	2.21738	42.0661	8.82401e-11	1.47639e-09	ENSRNOG00000056069			ENSRNOG00000056069	Kif11	kinesin family member 11 [Source:RGD Symbol;Acc:621258]	ARRAYEXPRESS,ENSG
ENSRNOG00000014153	0.539953	5.38106	42.0536	8.88047e-11	1.48418e-09	ENSRNOG00000014153			ENSRNOG00000014153	Lhfpl6	LHFPL tetraspan subfamily member 6 [Source:RGD Symbol;Acc:1560177]	ARRAYEXPRESS,ENSG
ENSRNOG00000017488	0.579878	4.51197	42.0233	9.01932e-11	1.5057e-09	ENSRNOG00000017488			ENSRNOG00000017488	Snx24	sorting nexin 24 [Source:RGD Symbol;Acc:1306864]	ARRAYEXPRESS,ENSG
ENSRNOG00000049641	0.668768	4.80495	41.9438	9.39351e-11	1.56642e-09	ENSRNOG00000049641			ENSRNOG00000049641	Rab29	RAB29, member RAS oncogene family [Source:RGD Symbol;Acc:620892]	ARRAYEXPRESS,ENSG
ENSRNOG00000017766	-0.618261	6.7102	41.9288	9.46604e-11	1.57676e-09	ENSRNOG00000017766			ENSRNOG00000017766	Car12	carbonic anhydrase 12 [Source:RGD Symbol;Acc:1306612]	ARRAYEXPRESS,ENSG
ENSRNOG00000007564	0.744787	3.15042	41.7098	1.05876e-10	1.76161e-09	ENSRNOG00000007564			ENSRNOG00000007564	Evc	EvC ciliary complex subunit 1 [Source:RGD Symbol;Acc:735186]	ARRAYEXPRESS,ENSG
ENSRNOG00000004726	0.49764	5.37603	41.7019	1.06308e-10	1.76684e-09	ENSRNOG00000004726			ENSRNOG00000004726	Mapkapk2	MAPK activated protein kinase 2 [Source:RGD Symbol;Acc:631362]	ARRAYEXPRESS,ENSG
ENSRNOG00000033397	0.631849	4.01256	41.6105	1.11394e-10	1.84932e-09	ENSRNOG00000033397			ENSRNOG00000033397	Adamts20	ADAM metallopeptidase with thrombospondin type 1 motif, 20 [Source:RGD Symbol;Acc:1307725]	ARRAYEXPRESS,ENSG
ENSRNOG00000033588	1.1819	2.17156	41.5056	1.17532e-10	1.94906e-09	ENSRNOG00000033588			ENSRNOG00000033588	Siglec15	sialic acid binding Ig-like lectin 15 [Source:RGD Symbol;Acc:1565948]	ARRAYEXPRESS,ENSG
ENSRNOG00000018991	0.663557	7.43003	41.4387	1.21623e-10	2.01466e-09	ENSRNOG00000018991			ENSRNOG00000018991	Gsn	gelsolin [Source:RGD Symbol;Acc:1303089]	ARRAYEXPRESS,ENSG
ENSRNOG00000003310	0.78377	2.96855	41.333	1.28381e-10	2.12425e-09	ENSRNOG00000003310			ENSRNOG00000003310	Tmem63a	transmembrane protein 63a [Source:RGD Symbol;Acc:1306829]	ARRAYEXPRESS,ENSG
ENSRNOG00000007378	2.54905	-0.395556	41.3125	1.29738e-10	2.14434e-09	ENSRNOG00000007378			ENSRNOG00000007378	Acox2	acyl-CoA oxidase 2 [Source:RGD Symbol;Acc:628684]	ARRAYEXPRESS,ENSG
ENSRNOG00000026644	2.11405	-0.793603	41.2669	1.32799e-10	2.1925e-09	ENSRNOG00000026644			ENSRNOG00000026644	Glipr1	GLI pathogenesis-related 1 [Source:RGD Symbol;Acc:1305978]	ARRAYEXPRESS,ENSG
ENSRNOG00000023991	1.51468	0.183681	41.249	1.34019e-10	2.21021e-09	ENSRNOG00000023991			ENSRNOG00000023991	Rab20	RAB20, member RAS oncogene family [Source:RGD Symbol;Acc:1593487]	ARRAYEXPRESS,ENSG
ENSRNOG00000039976	0.800725	4.10603	41.1954	1.37743e-10	2.26912e-09	ENSRNOG00000039976			ENSRNOG00000039976	Ptk7	protein tyrosine kinase 7 [Source:RGD Symbol;Acc:1310472]	ARRAYEXPRESS,ENSG
ENSRNOG00000007390	0.819851	4.30367	41.1802	1.38822e-10	2.28191e-09	ENSRNOG00000007390			ENSRNOG00000007390	Nfkbia	NFKB inhibitor alpha [Source:RGD Symbol;Acc:3171]	ARRAYEXPRESS,ENSG
ENSRNOG00000003975	0.555739	7.30514	41.1802	1.38825e-10	2.28191e-09	ENSRNOG00000003975			ENSRNOG00000003975	Pfn1	profilin 1 [Source:RGD Symbol;Acc:621825]	ARRAYEXPRESS,ENSG
ENSRNOG00000033796	0.956927	1.98121	41.1584	1.40379e-10	2.30492e-09	ENSRNOG00000033796			ENSRNOG00000033796	Kcnj5	potassium inwardly-rectifying channel, subfamily J, member 5 [Source:RGD Symbol;Acc:61971]	ARRAYEXPRESS,ENSG
ENSRNOG00000006628	0.681874	3.5315	41.1483	1.41109e-10	2.31437e-09	ENSRNOG00000006628			ENSRNOG00000006628	Dusp16	dual specificity phosphatase 16 [Source:RGD Symbol;Acc:1310721]	ARRAYEXPRESS,ENSG
ENSRNOG00000008482	0.620109	3.52528	41.1039	1.4435e-10	2.36494e-09	ENSRNOG00000008482			ENSRNOG00000008482	Rbms1	RNA binding motif, single stranded interacting protein 1 [Source:RGD Symbol;Acc:1307777]	ARRAYEXPRESS,ENSG
ENSRNOG00000013215	0.776161	2.7059	41.0841	1.4582e-10	2.38641e-09	ENSRNOG00000013215			ENSRNOG00000013215	Dctd	dCMP deaminase [Source:RGD Symbol;Acc:1359671]	ARRAYEXPRESS,ENSG
ENSRNOG00000002159	0.808272	3.80947	41.0792	1.46181e-10	2.3897e-09	ENSRNOG00000002159			ENSRNOG00000002159	Gpat3	glycerol-3-phosphate acyltransferase 3 [Source:RGD Symbol;Acc:1565703]	ARRAYEXPRESS,ENSG
ENSRNOG00000012095	-0.478062	7.58498	41.0466	1.48644e-10	2.42731e-09	ENSRNOG00000012095			ENSRNOG00000012095	Pkia	cAMP-dependent protein kinase inhibitor alpha [Source:RGD Symbol;Acc:621021]	ARRAYEXPRESS,ENSG
ENSRNOG00000061519	0.467952	7.12645	41.0143	1.51118e-10	2.46502e-09	ENSRNOG00000061519			ENSRNOG00000061519	Asap2	ArfGAP with SH3 domain, ankyrin repeat and PH domain 2 [Source:RGD Symbol;Acc:1305263]	ARRAYEXPRESS,ENSG
ENSRNOG00000020678	0.884038	2.12964	40.9347	1.57403e-10	2.56475e-09	ENSRNOG00000020678			ENSRNOG00000020678	Ifi35	interferon-induced protein 35 [Source:RGD Symbol;Acc:1304553]	ARRAYEXPRESS,ENSG
ENSRNOG00000030633	0.569711	4.94361	40.8668	1.62965e-10	2.65249e-09	ENSRNOG00000030633			ENSRNOG00000030633	Lmf2	lipase maturation factor 2 [Source:RGD Symbol;Acc:1306274]	ARRAYEXPRESS,ENSG
ENSRNOG00000028569	0.927739	2.99775	40.8359	1.65563e-10	2.69184e-09	ENSRNOG00000028569			ENSRNOG00000028569	Arhgap27	Rho GTPase activating protein 27 [Source:RGD Symbol;Acc:735202]	ARRAYEXPRESS,ENSG
ENSRNOG00000018262	0.756696	6.24675	40.8189	1.67007e-10	2.71237e-09	ENSRNOG00000018262			ENSRNOG00000018262	Ampd3	adenosine monophosphate deaminase 3 [Source:RGD Symbol;Acc:2111]	ARRAYEXPRESS,ENSG
ENSRNOG00000003038	0.775676	3.77408	40.8048	1.6822e-10	2.72911e-09	ENSRNOG00000003038			ENSRNOG00000003038	Sft2d2	SFT2 domain containing 2 [Source:RGD Symbol;Acc:1310623]	ARRAYEXPRESS,ENSG
ENSRNOG00000005378	1.12294	1.39945	40.7517	1.72853e-10	2.80124e-09	ENSRNOG00000005378			ENSRNOG00000005378	Gna15	G protein subunit alpha 15 [Source:RGD Symbol;Acc:619751]	ARRAYEXPRESS,ENSG
ENSRNOG00000001959	1.00757	3.81778	40.7355	1.74295e-10	2.82155e-09	ENSRNOG00000001959			ENSRNOG00000001959	Mx1	MX dynamin like GTPase 1 [Source:RGD Symbol;Acc:3127]	ARRAYEXPRESS,ENSG
ENSRNOG00000016179	3.19043	-1.94692	40.6936	1.78069e-10	2.87953e-09	ENSRNOG00000016179			ENSRNOG00000016179	Acoxl	acyl-CoA oxidase-like [Source:RGD Symbol;Acc:1306814]	ARRAYEXPRESS,ENSG
ENSRNOG00000032297	-0.529301	6.98716	40.5611	1.90564e-10	3.07825e-09	ENSRNOG00000032297			ENSRNOG00000032297	Msmo1	methylsterol monooxygenase 1 [Source:RGD Symbol;Acc:620281]	ARRAYEXPRESS,ENSG
ENSRNOG00000008639	0.438504	8.12966	40.5168	1.94937e-10	3.14549e-09	ENSRNOG00000008639			ENSRNOG00000008639	Pabpc1	poly(A) binding protein, cytoplasmic 1 [Source:RGD Symbol;Acc:619838]	ARRAYEXPRESS,ENSG
ENSRNOG00000020030	-0.793915	3.32668	40.4771	1.98933e-10	3.20652e-09	ENSRNOG00000020030			ENSRNOG00000020030	Crlf1	cytokine receptor-like factor 1 [Source:RGD Symbol;Acc:1311371]	ARRAYEXPRESS,ENSG
ENSRNOG00000030522	2.35367	-0.9268	40.4698	1.99679e-10	3.21507e-09	ENSRNOG00000030522			ENSRNOG00000030522	LOC500331	similar to osteoclast inhibitory lectin [Source:RGD Symbol;Acc:1564464]	ARRAYEXPRESS,ENSG
ENSRNOG00000026821	0.609669	3.74566	40.423	2.04518e-10	3.28944e-09	ENSRNOG00000026821			ENSRNOG00000026821	Arhgap42	Rho GTPase activating protein 42 [Source:RGD Symbol;Acc:1564081]	ARRAYEXPRESS,ENSG
ENSRNOG00000061403	1.15963	1.77113	40.3553	2.11735e-10	3.40185e-09	ENSRNOG00000061403			ENSRNOG00000061403	Tlr13	toll-like receptor 13 [Source:RGD Symbol;Acc:1562655]	ARRAYEXPRESS,ENSG
ENSRNOG00000010617	0.602833	4.59442	40.3036	2.17402e-10	3.48917e-09	ENSRNOG00000010617			ENSRNOG00000010617	Scube1	signal peptide, CUB domain and EGF like domain containing 1 [Source:RGD Symbol;Acc:1309015]	ARRAYEXPRESS,ENSG
ENSRNOG00000020393	0.67714	5.30789	40.2906	2.18863e-10	3.50885e-09	ENSRNOG00000020393			ENSRNOG00000020393	Rhog	ras homolog family member G [Source:RGD Symbol;Acc:621310]	ARRAYEXPRESS,ENSG
ENSRNOG00000014508	-0.395928	7.61037	40.2838	2.19623e-10	3.51725e-09	ENSRNOG00000014508			ENSRNOG00000014508	Mgll	monoglyceride lipase [Source:RGD Symbol;Acc:71039]	ARRAYEXPRESS,ENSG
ENSRNOG00000022320	1.49907	0.261367	40.2712	2.21043e-10	3.53621e-09	ENSRNOG00000022320			ENSRNOG00000022320	Primpol	primase and DNA directed polymerase [Source:RGD Symbol;Acc:1562119]	ARRAYEXPRESS,ENSG
ENSRNOG00000063541	2.42066	1.1867	40.2662	2.2161e-10	3.5415e-09	ENSRNOG00000063541			ENSRNOG00000063541	Slfn4	schlafen family member 4 [Source:RGD Symbol;Acc:620455]	ARRAYEXPRESS,ENSG
ENSRNOG00000002101	0.618586	5.85319	40.2101	2.28069e-10	3.64083e-09	ENSRNOG00000002101			ENSRNOG00000002101	Paics	phosphoribosylaminoimidazole carboxylase and phosphoribosylaminoimidazolesuccinocarboxamide synthase [Source:RGD Symbol;Acc:620066]	ARRAYEXPRESS,ENSG
ENSRNOG00000070827	3.20679	-1.93056	40.1903	2.30385e-10	3.67389e-09	ENSRNOG00000070827			ENSRNOG00000070827	ENSRNOG00000070827	None	ARRAYEXPRESS,ENSG,UNIPROT_GN
ENSRNOG00000046468	1.4919	0.311238	40.1776	2.31895e-10	3.69403e-09	ENSRNOG00000046468			ENSRNOG00000046468	Ptgfr	prostaglandin F receptor [Source:RGD Symbol;Acc:3436]	ARRAYEXPRESS,ENSG
ENSRNOG00000001793	0.454635	6.59005	40.1609	2.33885e-10	3.72176e-09	ENSRNOG00000001793			ENSRNOG00000001793	Heg1	heart development protein with EGF-like domains 1 [Source:RGD Symbol;Acc:1564641]	ARRAYEXPRESS,ENSG
ENSRNOG00000019136	0.667388	4.73986	40.1583	2.34188e-10	3.72263e-09	ENSRNOG00000019136			ENSRNOG00000019136	Scamp2	secretory carrier membrane protein 2 [Source:RGD Symbol;Acc:68348]	ARRAYEXPRESS,ENSG
ENSRNOG00000001270	1.06717	1.77102	40.0927	2.42195e-10	3.84581e-09	ENSRNOG00000001270			ENSRNOG00000001270	Hvcn1	hydrogen voltage-gated channel 1 [Source:RGD Symbol;Acc:1310788]	ARRAYEXPRESS,ENSG
ENSRNOG00000039496	1.25249	1.36915	40.0701	2.45009e-10	3.88636e-09	ENSRNOG00000039496			ENSRNOG00000039496	Plp2	proteolipid protein 2 [Source:RGD Symbol;Acc:1587363]	ARRAYEXPRESS,ENSG
ENSRNOG00000012067	1.43062	0.703641	40.0104	2.52616e-10	4.00278e-09	ENSRNOG00000012067			ENSRNOG00000012067	Fam111a	FAM111 trypsin like peptidase A [Source:RGD Symbol;Acc:1560913]	ARRAYEXPRESS,ENSG
ENSRNOG00000021243	2.15935	0.112309	39.9867	2.55704e-10	4.04744e-09	ENSRNOG00000021243			ENSRNOG00000021243	Siglec1	sialic acid binding Ig like lectin 1 [Source:RGD Symbol;Acc:1311953]	ARRAYEXPRESS,ENSG
ENSRNOG00000005067	0.670102	5.27494	39.9526	2.60196e-10	4.11417e-09	ENSRNOG00000005067			ENSRNOG00000005067	Zfp36l2	zinc finger protein 36, C3H type-like 2 [Source:RGD Symbol;Acc:1308913]	ARRAYEXPRESS,ENSG
ENSRNOG00000013578	0.951386	2.02693	39.8763	2.70571e-10	4.27371e-09	ENSRNOG00000013578			ENSRNOG00000013578	Trem2	triggering receptor expressed on myeloid cells 2 [Source:RGD Symbol;Acc:1309841]	ARRAYEXPRESS,ENSG
ENSRNOG00000000047	0.634938	4.74465	39.8038	2.80793e-10	4.43048e-09	ENSRNOG00000000047			ENSRNOG00000000047	Cd82	Cd82 molecule [Source:RGD Symbol;Acc:69070]	ARRAYEXPRESS,ENSG
ENSRNOG00000019041	0.681971	4.6594	39.7861	2.83359e-10	4.46627e-09	ENSRNOG00000019041			ENSRNOG00000019041	Psme1	proteasome activator subunit 1 [Source:RGD Symbol;Acc:3429]	ARRAYEXPRESS,ENSG
ENSRNOG00000016826	1.32183	0.74035	39.7771	2.84667e-10	4.48216e-09	ENSRNOG00000016826			ENSRNOG00000016826	Pla2g2d	phospholipase A2, group IID [Source:RGD Symbol;Acc:1309862]	ARRAYEXPRESS,ENSG
ENSRNOG00000006227	0.781309	2.82079	39.589	3.13439e-10	4.92999e-09	ENSRNOG00000006227			ENSRNOG00000006227	Ifih1	interferon induced with helicase C domain 1 [Source:RGD Symbol;Acc:1560496]	ARRAYEXPRESS,ENSG
ENSRNOG00000018835	0.455883	5.87547	39.5855	3.13999e-10	4.9336e-09	ENSRNOG00000018835			ENSRNOG00000018835	Notch2	notch receptor 2 [Source:RGD Symbol;Acc:3188]	ARRAYEXPRESS,ENSG
ENSRNOG00000016043	0.426363	10.0598	39.5776	3.15282e-10	4.94856e-09	ENSRNOG00000016043			ENSRNOG00000016043	Aqp4	aquaporin 4 [Source:RGD Symbol;Acc:2143]	ARRAYEXPRESS,ENSG
ENSRNOG00000019578	0.456095	7.11652	39.4918	3.29437e-10	5.16532e-09	ENSRNOG00000019578			ENSRNOG00000019578	Rps16	ribosomal protein S16 [Source:RGD Symbol;Acc:621031]	ARRAYEXPRESS,ENSG
ENSRNOG00000026745	-0.460534	6.88619	39.4532	3.36019e-10	5.26301e-09	ENSRNOG00000026745			ENSRNOG00000026745	Acsl6	acyl-CoA synthetase long-chain family member 6 [Source:RGD Symbol;Acc:69403]	ARRAYEXPRESS,ENSG
ENSRNOG00000002960	-0.605456	4.18305	39.1934	3.8383e-10	6.00557e-09	ENSRNOG00000002960			ENSRNOG00000002960	Ndp	norrin cystine knot growth factor NDP [Source:RGD Symbol;Acc:1563968]	ARRAYEXPRESS,ENSG
ENSRNOG00000014718	-0.411661	8.34168	39.1625	3.89952e-10	6.09216e-09	ENSRNOG00000014718			ENSRNOG00000014718	Acsl3	acyl-CoA synthetase long-chain family member 3 [Source:RGD Symbol;Acc:70552]	ARRAYEXPRESS,ENSG
ENSRNOG00000046829	-0.583378	4.54678	39.1614	3.90178e-10	6.09216e-09	ENSRNOG00000046829			ENSRNOG00000046829	Kdr	kinase insert domain receptor [Source:RGD Symbol;Acc:2965]	ARRAYEXPRESS,ENSG
ENSRNOG00000010938	-0.531674	4.61627	39.0711	4.08647e-10	6.37387e-09	ENSRNOG00000010938			ENSRNOG00000010938	Slc7a10	solute carrier family 7 member 10 [Source:RGD Symbol;Acc:621672]	ARRAYEXPRESS,ENSG
ENSRNOG00000016573	-0.432673	6.37882	38.9642	4.31652e-10	6.72568e-09	ENSRNOG00000016573			ENSRNOG00000016573	Dgat2	diacylglycerol O-acyltransferase 2 [Source:RGD Symbol;Acc:620329]	ARRAYEXPRESS,ENSG
ENSRNOG00000007544	2.75054	-1.73156	38.8702	4.52947e-10	7.05014e-09	ENSRNOG00000007544			ENSRNOG00000007544	Il23r	interleukin 23 receptor [Source:RGD Symbol;Acc:1586368]	ARRAYEXPRESS,ENSG
ENSRNOG00000032844	1.76851	-0.273512	38.8341	4.61395e-10	7.17416e-09	ENSRNOG00000032844			ENSRNOG00000032844	RT1-Da	RT1 class II, locus Da [Source:RGD Symbol;Acc:1593283]	ARRAYEXPRESS,ENSG
ENSRNOG00000014311	0.436623	6.58813	38.8307	4.62191e-10	7.17908e-09	ENSRNOG00000014311			ENSRNOG00000014311	Slc7a8	solute carrier family 7 member 8 [Source:RGD Symbol;Acc:619904]	ARRAYEXPRESS,ENSG
ENSRNOG00000019858	1.22378	1.30695	38.7782	4.74802e-10	7.36731e-09	ENSRNOG00000019858			ENSRNOG00000019858	Rom1	retinal outer segment membrane protein 1 [Source:RGD Symbol;Acc:1306070]	ARRAYEXPRESS,ENSG
ENSRNOG00000002540	1.54367	0.147076	38.6518	5.06567e-10	7.85205e-09	ENSRNOG00000002540			ENSRNOG00000002540	Rhoh	ras homolog family member H [Source:RGD Symbol;Acc:1307623]	ARRAYEXPRESS,ENSG
ENSRNOG00000008165	0.749615	2.75338	38.6258	5.13354e-10	7.94901e-09	ENSRNOG00000008165			ENSRNOG00000008165	Tpx2	TPX2, microtubule nucleation factor [Source:RGD Symbol;Acc:1311894]	ARRAYEXPRESS,ENSG
ENSRNOG00000019838	1.40025	1.08531	38.5784	5.25967e-10	8.13591e-09	ENSRNOG00000019838			ENSRNOG00000019838	Gmfg	glia maturation factor, gamma [Source:RGD Symbol;Acc:620506]	ARRAYEXPRESS,ENSG
ENSRNOG00000031138	0.911427	2.60448	38.4957	5.48749e-10	8.47954e-09	ENSRNOG00000031138			ENSRNOG00000031138	Irgm	immunity-related GTPase M [Source:RGD Symbol;Acc:1305163]	ARRAYEXPRESS,ENSG
ENSRNOG00000005865	0.467661	5.88892	38.3554	5.89648e-10	9.10212e-09	ENSRNOG00000005865			ENSRNOG00000005865	Itprid2	ITPR interacting domain containing 2 [Source:RGD Symbol;Acc:1310767]	ARRAYEXPRESS,ENSG
ENSRNOG00000003237	-0.495625	5.77019	38.3501	5.91258e-10	9.11757e-09	ENSRNOG00000003237			ENSRNOG00000003237	Tp53bp2	tumor protein p53 binding protein, 2 [Source:RGD Symbol;Acc:1305461]	ARRAYEXPRESS,ENSG
ENSRNOG00000009970	0.600411	3.73492	38.3273	5.98198e-10	9.21508e-09	ENSRNOG00000009970			ENSRNOG00000009970	Gsdme	gasdermin E [Source:RGD Symbol;Acc:727871]	ARRAYEXPRESS,ENSG
ENSRNOG00000005115	1.7035	-0.280261	38.3074	6.04322e-10	9.29985e-09	ENSRNOG00000005115			ENSRNOG00000005115	Asf1b	anti-silencing function 1B histone chaperone [Source:RGD Symbol;Acc:1304918]	ARRAYEXPRESS,ENSG
ENSRNOG00000011861	1.14752	1.22292	38.2481	6.22965e-10	9.57689e-09	ENSRNOG00000011861			ENSRNOG00000011861	Aadat	aminoadipate aminotransferase [Source:RGD Symbol;Acc:2948]	ARRAYEXPRESS,ENSG
ENSRNOG00000015816	0.557985	4.46162	38.211	6.34923e-10	9.7507e-09	ENSRNOG00000015816			ENSRNOG00000015816	Bbs7	Bardet-Biedl syndrome 7 [Source:RGD Symbol;Acc:1309264]	ARRAYEXPRESS,ENSG
ENSRNOG00000002232	0.777609	3.49762	38.1642	6.50352e-10	9.97739e-09	ENSRNOG00000002232			ENSRNOG00000002232	Aff1	ALF transcription elongation factor 1 [Source:RGD Symbol;Acc:1307940]	ARRAYEXPRESS,ENSG
ENSRNOG00000017510	-0.661817	5.86998	38.0934	6.74384e-10	1.03272e-08	ENSRNOG00000017510			ENSRNOG00000017510	Mfge8	milk fat globule EGF and factor V/VIII domain containing [Source:RGD Symbol;Acc:3083]	ARRAYEXPRESS,ENSG
ENSRNOG00000037850	-0.583607	5.11583	38.0929	6.74535e-10	1.03272e-08	ENSRNOG00000037850			ENSRNOG00000037850	Mtarc1	mitochondrial amidoxime reducing component 1 [Source:RGD Symbol;Acc:1592219]	ARRAYEXPRESS,ENSG
ENSRNOG00000059880	0.412318	6.82037	38.0838	6.77711e-10	1.03652e-08	ENSRNOG00000059880			ENSRNOG00000059880	Rubcn	rubicon autophagy regulator [Source:RGD Symbol;Acc:1305422]	ARRAYEXPRESS,ENSG
ENSRNOG00000016334	0.622656	4.68009	38.0435	6.91838e-10	1.05705e-08	ENSRNOG00000016334			ENSRNOG00000016334	Ptbp3	polypyrimidine tract binding protein 3 [Source:RGD Symbol;Acc:621671]	ARRAYEXPRESS,ENSG
ENSRNOG00000043387	-0.454751	11.3912	38.0325	6.95772e-10	1.06198e-08	ENSRNOG00000043387			ENSRNOG00000043387	Cpe	carboxypeptidase E [Source:RGD Symbol;Acc:2394]	ARRAYEXPRESS,ENSG
ENSRNOG00000046195	1.47059	1.37359	37.8856	7.50158e-10	1.14382e-08	ENSRNOG00000046195			ENSRNOG00000046195	Slc22a4	solute carrier family 22 member 4 [Source:RGD Symbol;Acc:621149]	ARRAYEXPRESS,ENSG
ENSRNOG00000018126	0.754544	5.86822	37.8701	7.5615e-10	1.15178e-08	ENSRNOG00000018126			ENSRNOG00000018126	Abca1	ATP binding cassette subfamily A member 1 [Source:RGD Symbol;Acc:631344]	ARRAYEXPRESS,ENSG
ENSRNOG00000009260	1.5649	0.37175	37.7791	7.92248e-10	1.20554e-08	ENSRNOG00000009260			ENSRNOG00000009260	Cnr2	cannabinoid receptor 2 [Source:RGD Symbol;Acc:619713]	ARRAYEXPRESS,ENSG
ENSRNOG00000001752	0.665017	3.32159	37.6897	8.29412e-10	1.26081e-08	ENSRNOG00000001752			ENSRNOG00000001752	Nrros	negative regulator of reactive oxygen species [Source:RGD Symbol;Acc:1310771]	ARRAYEXPRESS,ENSG
ENSRNOG00000003748	2.01299	-0.239685	37.5879	8.73867e-10	1.32704e-08	ENSRNOG00000003748			ENSRNOG00000003748	Tasl	TLR adaptor interacting with endolysosomal SLC15A4 [Source:RGD Symbol;Acc:1565785]	ARRAYEXPRESS,ENSG
ENSRNOG00000039048	2.08814	-0.475034	37.4789	9.24084e-10	1.40187e-08	ENSRNOG00000039048			ENSRNOG00000039048	Cd200r1	CD200 receptor 1 [Source:RGD Symbol;Acc:61837]	ARRAYEXPRESS,ENSG
ENSRNOG00000048222	1.38873	0.711485	37.3114	1.00694e-09	1.52602e-08	ENSRNOG00000048222			ENSRNOG00000048222	Nlrc5	NLR family, CARD domain containing 5 [Source:RGD Symbol;Acc:1309166]	ARRAYEXPRESS,ENSG
ENSRNOG00000032178	1.14733	1.06157	37.2212	1.05463e-09	1.59667e-08	ENSRNOG00000032178			ENSRNOG00000032178	Cenpa	centromere protein A [Source:RGD Symbol;Acc:1563607]	ARRAYEXPRESS,ENSG
ENSRNOG00000019368	1.79187	-0.357233	37.2129	1.05909e-09	1.60181e-08	ENSRNOG00000019368			ENSRNOG00000019368	Scnn1a	sodium channel epithelial 1 subunit alpha [Source:RGD Symbol;Acc:3639]	ARRAYEXPRESS,ENSG
ENSRNOG00000014992	0.432194	6.3047	37.1614	1.08743e-09	1.64301e-08	ENSRNOG00000014992			ENSRNOG00000014992	M6pr	mannose-6-phosphate receptor, cation dependent [Source:RGD Symbol;Acc:1359355]	ARRAYEXPRESS,ENSG
ENSRNOG00000016378	1.19073	1.26715	37.1391	1.09996e-09	1.66026e-08	ENSRNOG00000016378			ENSRNOG00000016378	Map3k8	mitogen-activated protein kinase kinase kinase 8 [Source:RGD Symbol;Acc:620969]	ARRAYEXPRESS,ENSG
ENSRNOG00000043342	1.75089	-0.561732	37.0337	1.16105e-09	1.7507e-08	ENSRNOG00000043342			ENSRNOG00000043342	Gpr15lg	G protein-coupled receptor 15 ligand [Source:RGD Symbol;Acc:1566160]	ARRAYEXPRESS,ENSG
ENSRNOG00000022839	1.96614	0.356289	36.9215	1.22981e-09	1.85252e-08	ENSRNOG00000022839			ENSRNOG00000022839	Ifit3	interferon-induced protein with tetratricopeptide repeats 3 [Source:RGD Symbol;Acc:1359681]	ARRAYEXPRESS,ENSG
ENSRNOG00000006198	1.60019	0.142035	36.9126	1.23544e-09	1.85913e-08	ENSRNOG00000006198			ENSRNOG00000006198	Prr11	proline rich 11 [Source:RGD Symbol;Acc:1561541]	ARRAYEXPRESS,ENSG
ENSRNOG00000016316	0.748632	2.90693	36.8916	1.2488e-09	1.87734e-08	ENSRNOG00000016316			ENSRNOG00000016316	Mcm2	minichromosome maintenance complex component 2 [Source:RGD Symbol;Acc:1305577]	ARRAYEXPRESS,ENSG
ENSRNOG00000019466	2.04729	-0.214341	36.8689	1.26344e-09	1.89745e-08	ENSRNOG00000019466			ENSRNOG00000019466	Agpat2	1-acylglycerol-3-phosphate O-acyltransferase 2 [Source:RGD Symbol;Acc:1309229]	ARRAYEXPRESS,ENSG
ENSRNOG00000002810	0.811759	2.94585	36.7596	1.33628e-09	2.00483e-08	ENSRNOG00000002810			ENSRNOG00000002810	Gfpt2	glutamine-fructose-6-phosphate transaminase 2 [Source:RGD Symbol;Acc:1303097]	ARRAYEXPRESS,ENSG
ENSRNOG00000049034	0.766157	2.88824	36.7302	1.35663e-09	2.03332e-08	ENSRNOG00000049034			ENSRNOG00000049034	Ptrh1	peptidyl-tRNA hydrolase 1 homolog [Source:RGD Symbol;Acc:1310165]	ARRAYEXPRESS,ENSG
ENSRNOG00000025551	1.02826	3.09711	36.7045	1.37464e-09	2.05825e-08	ENSRNOG00000025551			ENSRNOG00000025551	Rgs22	regulator of G-protein signaling 22 [Source:RGD Symbol;Acc:1565493]	ARRAYEXPRESS,ENSG
ENSRNOG00000020594	0.764551	3.70616	36.6963	1.3804e-09	2.06481e-08	ENSRNOG00000020594			ENSRNOG00000020594	Rhbdf1	rhomboid 5 homolog 1 [Source:RGD Symbol;Acc:1305075]	ARRAYEXPRESS,ENSG
ENSRNOG00000022321	-0.811908	4.75655	36.6519	1.41225e-09	2.11033e-08	ENSRNOG00000022321			ENSRNOG00000022321	Hapln3	hyaluronan and proteoglycan link protein 3 [Source:RGD Symbol;Acc:1308098]	ARRAYEXPRESS,ENSG
ENSRNOG00000020525	0.568024	5.84551	36.6256	1.43137e-09	2.13677e-08	ENSRNOG00000020525			ENSRNOG00000020525	Col5a3	collagen type V alpha 3 chain [Source:RGD Symbol;Acc:70922]	ARRAYEXPRESS,ENSG
ENSRNOG00000045992	1.67243	-0.186432	36.5716	1.47159e-09	2.19462e-08	ENSRNOG00000045992			ENSRNOG00000045992	Tlr8	toll-like receptor 8 [Source:RGD Symbol;Acc:1590327]	ARRAYEXPRESS,ENSG
ENSRNOG00000048161	1.67633	0.0332696	36.5673	1.47485e-09	2.19729e-08	ENSRNOG00000048161			ENSRNOG00000048161	Tlr9	toll-like receptor 9 [Source:RGD Symbol;Acc:631352]	ARRAYEXPRESS,ENSG
ENSRNOG00000064381	0.953551	2.35256	36.5576	1.48222e-09	2.20607e-08	ENSRNOG00000064381			ENSRNOG00000064381	Abcg3l2	ATP-binding cassette, subfamily G (WHITE), member 3-like 2 [Source:RGD Symbol;Acc:1359703]	ARRAYEXPRESS,ENSG
ENSRNOG00000001369	1.8382	0.158536	36.5426	1.49368e-09	2.22092e-08	ENSRNOG00000001369			ENSRNOG00000001369	Oas1a	2'-5' oligoadenylate synthetase 1A [Source:RGD Symbol;Acc:621760]	ARRAYEXPRESS,ENSG
ENSRNOG00000014227	1.8247	-0.487871	36.5214	1.50997e-09	2.24291e-08	ENSRNOG00000014227			ENSRNOG00000014227	Mrgprx3	MAS related GPR family member X3 [Source:RGD Symbol;Acc:632282]	ARRAYEXPRESS,ENSG
ENSRNOG00000023208	-0.54619	5.28334	36.5099	1.51889e-09	2.25393e-08	ENSRNOG00000023208			ENSRNOG00000023208	Myorg	myogenesis regulating glycosidase [Source:RGD Symbol;Acc:1309821]	ARRAYEXPRESS,ENSG
ENSRNOG00000019549	0.46049	6.13471	36.4543	1.56289e-09	2.31692e-08	ENSRNOG00000019549			ENSRNOG00000019549	Akap12	A-kinase anchoring protein 12 [Source:RGD Symbol;Acc:70988]	ARRAYEXPRESS,ENSG
ENSRNOG00000016752	0.702415	2.90472	36.4327	1.58029e-09	2.3404e-08	ENSRNOG00000016752			ENSRNOG00000016752	Crispld2	cysteine-rich secretory protein LCCL domain containing 2 [Source:RGD Symbol;Acc:620860]	ARRAYEXPRESS,ENSG
ENSRNOG00000015713	0.538123	4.23981	36.4059	1.60216e-09	2.37044e-08	ENSRNOG00000015713			ENSRNOG00000015713	Parva	parvin, alpha [Source:RGD Symbol;Acc:71021]	ARRAYEXPRESS,ENSG
ENSRNOG00000019478	0.575268	3.69931	36.3944	1.61166e-09	2.38213e-08	ENSRNOG00000019478			ENSRNOG00000019478	Irf9	interferon regulatory factor 9 [Source:RGD Symbol;Acc:1308766]	ARRAYEXPRESS,ENSG
ENSRNOG00000023338	-0.453922	8.47739	36.3688	1.63297e-09	2.41125e-08	ENSRNOG00000023338			ENSRNOG00000023338	Tspan2	tetraspanin 2 [Source:RGD Symbol;Acc:620982]	ARRAYEXPRESS,ENSG
ENSRNOG00000026447	-0.724678	4.15042	36.2944	1.69652e-09	2.50262e-08	ENSRNOG00000026447			ENSRNOG00000026447	Disp3	dispatched RND transporter family member 3 [Source:RGD Symbol;Acc:1305820]	ARRAYEXPRESS,ENSG
ENSRNOG00000005772	1.31177	0.274141	36.2239	1.75897e-09	2.59218e-08	ENSRNOG00000005772			ENSRNOG00000005772	Hacd4	3-hydroxyacyl-CoA dehydratase 4 [Source:RGD Symbol;Acc:1310339]	ARRAYEXPRESS,ENSG
ENSRNOG00000011668	0.642977	3.49444	36.1643	1.81366e-09	2.67015e-08	ENSRNOG00000011668			ENSRNOG00000011668	Nfil3	nuclear factor, interleukin 3 regulated [Source:RGD Symbol;Acc:620972]	ARRAYEXPRESS,ENSG
ENSRNOG00000024426	-0.73477	2.81045	36.1351	1.84101e-09	2.70775e-08	ENSRNOG00000024426			ENSRNOG00000024426	Mro	maestro [Source:RGD Symbol;Acc:1559803]	ARRAYEXPRESS,ENSG
ENSRNOG00000037620	0.817151	2.75956	36.1027	1.87191e-09	2.7505e-08	ENSRNOG00000037620			ENSRNOG00000037620	Mob3c	MOB kinase activator 3C [Source:RGD Symbol;Acc:1307821]	ARRAYEXPRESS,ENSG
ENSRNOG00000067725	0.858268	2.8807	36.0551	1.91814e-09	2.81566e-08	ENSRNOG00000067725			ENSRNOG00000067725	Junb	JunB proto-oncogene, AP-1 transcription factor subunit [Source:RGD Symbol;Acc:2944]	ARRAYEXPRESS,ENSG
ENSRNOG00000020533	-0.54485	6.44228	35.965	2.00892e-09	2.94602e-08	ENSRNOG00000020533			ENSRNOG00000020533	Htra1	HtrA serine peptidase 1 [Source:RGD Symbol;Acc:69235]	ARRAYEXPRESS,ENSG
ENSRNOG00000065590	1.83263	-0.410533	35.9497	2.02476e-09	2.96634e-08	ENSRNOG00000065590			ENSRNOG00000065590	Gpr65	G-protein coupled receptor 65 [Source:RGD Symbol;Acc:1311832]	ARRAYEXPRESS,ENSG
ENSRNOG00000006450	1.08725	2.14459	35.9228	2.05291e-09	3.00464e-08	ENSRNOG00000006450			ENSRNOG00000006450	Erbb2	erb-b2 receptor tyrosine kinase 2 [Source:RGD Symbol;Acc:2561]	ARRAYEXPRESS,ENSG
ENSRNOG00000017416	0.859897	3.07921	35.916	2.06015e-09	3.01229e-08	ENSRNOG00000017416			ENSRNOG00000017416	Ppic	peptidylprolyl isomerase C [Source:RGD Symbol;Acc:1303221]	ARRAYEXPRESS,ENSG
ENSRNOG00000000867	0.554617	5.33088	35.9034	2.07344e-09	3.02877e-08	ENSRNOG00000000867			ENSRNOG00000000867	Vars1	valyl-tRNA synthetase 1 [Source:RGD Symbol;Acc:3950]	ARRAYEXPRESS,ENSG
ENSRNOG00000008615	-0.410895	7.92811	35.8981	2.07913e-09	3.0341e-08	ENSRNOG00000008615			ENSRNOG00000008615	Mal2	mal, T-cell differentiation protein 2 [Source:RGD Symbol;Acc:735066]	ARRAYEXPRESS,ENSG
ENSRNOG00000061595	2.57197	-1.05558	35.8608	2.11927e-09	3.08968e-08	ENSRNOG00000061595			ENSRNOG00000061595	Tfec	transcription factor EC [Source:RGD Symbol;Acc:3846]	ARRAYEXPRESS,ENSG
ENSRNOG00000010196	0.546158	4.89874	35.8498	2.13132e-09	3.10421e-08	ENSRNOG00000010196			ENSRNOG00000010196	Glb1	galactosidase, beta 1 [Source:RGD Symbol;Acc:1597145]	ARRAYEXPRESS,ENSG
ENSRNOG00000007234	-0.391778	8.2563	35.8191	2.1651e-09	3.15035e-08	ENSRNOG00000007234			ENSRNOG00000007234	Cyp51	cytochrome P450, family 51 [Source:RGD Symbol;Acc:2481]	ARRAYEXPRESS,ENSG
ENSRNOG00000015423	0.926987	1.90468	35.8145	2.17028e-09	3.15481e-08	ENSRNOG00000015423			ENSRNOG00000015423	Ccna2	cyclin A2 [Source:RGD Symbol;Acc:621059]	ARRAYEXPRESS,ENSG
ENSRNOG00000024127	-0.649999	3.85284	35.773	2.217e-09	3.21961e-08	ENSRNOG00000024127			ENSRNOG00000024127	Atp13a5	ATPase 13A5 [Source:RGD Symbol;Acc:1306792]	ARRAYEXPRESS,ENSG
ENSRNOG00000009094	0.503889	6.99225	35.7556	2.23691e-09	3.24537e-08	ENSRNOG00000009094			ENSRNOG00000009094	Nudt4	nudix hydrolase 4 [Source:RGD Symbol;Acc:621355]	ARRAYEXPRESS,ENSG
ENSRNOG00000060568	0.775555	2.95016	35.7401	2.25477e-09	3.26811e-08	ENSRNOG00000060568			ENSRNOG00000060568	Ptpn21	protein tyrosine phosphatase, non-receptor type 21 [Source:RGD Symbol;Acc:620216]	ARRAYEXPRESS,ENSG
ENSRNOG00000017118	1.26512	0.865979	35.5541	2.48059e-09	3.59193e-08	ENSRNOG00000017118			ENSRNOG00000017118	P4ha3	prolyl 4-hydroxylase subunit alpha 3 [Source:RGD Symbol;Acc:735150]	ARRAYEXPRESS,ENSG
ENSRNOG00000019202	0.929661	3.1357	35.5268	2.51563e-09	3.63915e-08	ENSRNOG00000019202			ENSRNOG00000019202	Pvr	PVR cell adhesion molecule [Source:RGD Symbol;Acc:3813]	ARRAYEXPRESS,ENSG
ENSRNOG00000007540	2.40344	-1.41535	35.1596	3.03755e-09	4.38992e-08	ENSRNOG00000007540			ENSRNOG00000007540	Msc	musculin [Source:RGD Symbol;Acc:1305496]	ARRAYEXPRESS,ENSG
ENSRNOG00000014574	0.514426	4.96686	35.1259	3.09069e-09	4.46241e-08	ENSRNOG00000014574			ENSRNOG00000014574	Entpd1	ectonucleoside triphosphate diphosphohydrolase 1 [Source:RGD Symbol;Acc:69265]	ARRAYEXPRESS,ENSG
ENSRNOG00000014278	0.633755	4.60649	35.1224	3.09622e-09	4.46608e-08	ENSRNOG00000014278			ENSRNOG00000014278	Zfp710	zinc finger protein 710 [Source:RGD Symbol;Acc:1306491]	ARRAYEXPRESS,ENSG
ENSRNOG00000030688	0.929317	1.76717	35.0603	3.19651e-09	4.60631e-08	ENSRNOG00000030688			ENSRNOG00000030688	Lrrc2	leucine rich repeat containing 2 [Source:RGD Symbol;Acc:1311716]	ARRAYEXPRESS,ENSG
ENSRNOG00000001527	1.82607	-0.363056	35.0073	3.2848e-09	4.72897e-08	ENSRNOG00000001527			ENSRNOG00000001527	Cd80	Cd80 molecule [Source:RGD Symbol;Acc:2314]	ARRAYEXPRESS,ENSG
ENSRNOG00000022067	1.70743	-0.558119	34.9782	3.33412e-09	4.795e-08	ENSRNOG00000022067			ENSRNOG00000022067	Tlr5	toll-like receptor 5 [Source:RGD Symbol;Acc:631351]	ARRAYEXPRESS,ENSG
ENSRNOG00000016978	1.44873	0.229049	34.9765	3.33708e-09	4.795e-08	ENSRNOG00000016978			ENSRNOG00000016978	C1h16orf54	similar to human chromosome 16 open reading frame 54 [Source:RGD Symbol;Acc:1564503]	ARRAYEXPRESS,ENSG
ENSRNOG00000009787	0.961831	1.78411	34.9578	3.36922e-09	4.83655e-08	ENSRNOG00000009787			ENSRNOG00000009787	Efcc1	EF-hand and coiled-coil domain containing 1 [Source:RGD Symbol;Acc:1596494]	ARRAYEXPRESS,ENSG
ENSRNOG00000017146	0.890733	2.63108	34.9443	3.39274e-09	4.86564e-08	ENSRNOG00000017146			ENSRNOG00000017146	Nfatc1	nuclear factor of activated T-cells 1 [Source:RGD Symbol;Acc:2319357]	ARRAYEXPRESS,ENSG
ENSRNOG00000016308	0.715717	2.9227	34.8641	3.53542e-09	5.0654e-08	ENSRNOG00000016308			ENSRNOG00000016308	Il10ra	interleukin 10 receptor subunit alpha [Source:RGD Symbol;Acc:620138]	ARRAYEXPRESS,ENSG
ENSRNOG00000012972	1.1792	2.60451	34.8554	3.55122e-09	5.08317e-08	ENSRNOG00000012972			ENSRNOG00000012972	Alox5	arachidonate 5-lipoxygenase [Source:RGD Symbol;Acc:2096]	ARRAYEXPRESS,ENSG
ENSRNOG00000008554	0.597648	4.08287	34.8005	3.65281e-09	5.22359e-08	ENSRNOG00000008554			ENSRNOG00000008554	Slc9a9	solute carrier family 9 member A9 [Source:RGD Symbol;Acc:1560736]	ARRAYEXPRESS,ENSG
ENSRNOG00000016760	2.24878	-1.31442	34.5013	4.25966e-09	6.08557e-08	ENSRNOG00000016760			ENSRNOG00000016760	Kctd19	potassium channel tetramerization domain containing 19 [Source:RGD Symbol;Acc:1561326]	ARRAYEXPRESS,ENSG
ENSRNOG00000037371	0.695332	2.70527	34.4293	4.4202e-09	6.30891e-08	ENSRNOG00000037371			ENSRNOG00000037371	Xaf1	XIAP associated factor 1 [Source:RGD Symbol;Acc:1585988]	ARRAYEXPRESS,ENSG
ENSRNOG00000021525	0.828339	2.3908	34.4218	4.43723e-09	6.32718e-08	ENSRNOG00000021525			ENSRNOG00000021525	Nbeal1	neurobeachin-like 1 [Source:RGD Symbol;Acc:1594799]	ARRAYEXPRESS,ENSG
ENSRNOG00000008144	0.860544	3.17008	34.398	4.49178e-09	6.39886e-08	ENSRNOG00000008144			ENSRNOG00000008144	Irf1	interferon regulatory factor 1 [Source:RGD Symbol;Acc:2920]	ARRAYEXPRESS,ENSG
ENSRNOG00000033564	2.24355	-1.09653	34.2331	4.88898e-09	6.95807e-08	ENSRNOG00000033564			ENSRNOG00000033564	Cfd	complement factor D [Source:RGD Symbol;Acc:2498]	ARRAYEXPRESS,ENSG
ENSRNOG00000004410	0.740904	2.89874	34.2253	4.90859e-09	6.97935e-08	ENSRNOG00000004410			ENSRNOG00000004410	Pax6	paired box 6 [Source:RGD Symbol;Acc:3258]	ARRAYEXPRESS,ENSG
ENSRNOG00000003109	-0.940506	2.24481	34.213	4.9397e-09	7.01691e-08	ENSRNOG00000003109			ENSRNOG00000003109	Btbd17	BTB domain containing 17 [Source:RGD Symbol;Acc:1563331]	ARRAYEXPRESS,ENSG
ENSRNOG00000056216	0.700999	2.77312	34.1843	5.0132e-09	7.11456e-08	ENSRNOG00000056216			ENSRNOG00000056216	Casp7	caspase 7 [Source:RGD Symbol;Acc:620944]	ARRAYEXPRESS,ENSG
ENSRNOG00000015285	-0.473138	6.63969	34.1744	5.0387e-09	7.14397e-08	ENSRNOG00000015285			ENSRNOG00000015285	Lrp4	LDL receptor related protein 4 [Source:RGD Symbol;Acc:619731]	ARRAYEXPRESS,ENSG
ENSRNOG00000024345	0.797059	2.57991	34.1369	5.1367e-09	7.27602e-08	ENSRNOG00000024345			ENSRNOG00000024345	Pard3b	par-3 family cell polarity regulator beta [Source:RGD Symbol;Acc:1584992]	ARRAYEXPRESS,ENSG
ENSRNOG00000000145	-0.454266	5.73544	34.1233	5.17286e-09	7.3203e-08	ENSRNOG00000000145			ENSRNOG00000000145	Pik3r3	phosphoinositide-3-kinase regulatory subunit 3 [Source:RGD Symbol;Acc:621042]	ARRAYEXPRESS,ENSG
ENSRNOG00000004882	-0.709211	3.20673	34.1131	5.20013e-09	7.35194e-08	ENSRNOG00000004882			ENSRNOG00000004882	Capn6	calpain 6 [Source:RGD Symbol;Acc:70960]	ARRAYEXPRESS,ENSG
ENSRNOG00000020811	0.607995	4.7254	34.0852	5.27513e-09	7.44942e-08	ENSRNOG00000020811			ENSRNOG00000020811	Il6r	interleukin 6 receptor [Source:RGD Symbol;Acc:2902]	ARRAYEXPRESS,ENSG
ENSRNOG00000004672	-0.414118	6.43428	34.0828	5.2817e-09	7.44942e-08	ENSRNOG00000004672			ENSRNOG00000004672	Sec14l2	SEC14-like lipid binding 2 [Source:RGD Symbol;Acc:621779]	ARRAYEXPRESS,ENSG
ENSRNOG00000007728	0.683315	2.90309	34.0819	5.28402e-09	7.44942e-08	ENSRNOG00000007728			ENSRNOG00000007728	Gsdmd	gasdermin D [Source:RGD Symbol;Acc:1307261]	ARRAYEXPRESS,ENSG
ENSRNOG00000008108	0.538833	5.59222	34.0703	5.31565e-09	7.48696e-08	ENSRNOG00000008108			ENSRNOG00000008108	Ubr7	ubiquitin protein ligase E3 component n-recognin 7 [Source:RGD Symbol;Acc:1359144]	ARRAYEXPRESS,ENSG
ENSRNOG00000016122	-0.355376	7.72642	34.0476	5.378e-09	7.56764e-08	ENSRNOG00000016122			ENSRNOG00000016122	Hmgcr	3-hydroxy-3-methylglutaryl-CoA reductase [Source:RGD Symbol;Acc:2803]	ARRAYEXPRESS,ENSG
ENSRNOG00000010240	0.932977	1.83465	34.0378	5.40524e-09	7.59883e-08	ENSRNOG00000010240			ENSRNOG00000010240	Tent5a	terminal nucleotidyltransferase 5A [Source:RGD Symbol;Acc:1311381]	ARRAYEXPRESS,ENSG
ENSRNOG00000025415	-1.37912	0.884164	33.9863	5.55013e-09	7.7952e-08	ENSRNOG00000025415			ENSRNOG00000025415	Ntmt2	N-terminal Xaa-Pro-Lys N-methyltransferase 2 [Source:RGD Symbol;Acc:1564106]	ARRAYEXPRESS,ENSG
ENSRNOG00000069507	0.777055	3.16135	33.9548	5.64074e-09	7.91502e-08	ENSRNOG00000069507			ENSRNOG00000069507	Prr5	proline rich 5 [Source:RGD Symbol;Acc:1307954]	ARRAYEXPRESS,ENSG
ENSRNOG00000024825	-0.514273	5.21057	33.9468	5.66398e-09	7.94019e-08	ENSRNOG00000024825			ENSRNOG00000024825	Fam163a	family with sequence similarity 163, member A [Source:RGD Symbol;Acc:1565760]	ARRAYEXPRESS,ENSG
ENSRNOG00000054964	2.60918	-1.50938	33.9378	5.69037e-09	7.96972e-08	ENSRNOG00000054964			ENSRNOG00000054964	Aoah	acyloxyacyl hydrolase [Source:RGD Symbol;Acc:1560514]	ARRAYEXPRESS,ENSG
ENSRNOG00000026116	0.838095	3.04666	33.7731	6.193e-09	8.66557e-08	ENSRNOG00000026116			ENSRNOG00000026116	Sall3	spalt-like transcription factor 3 [Source:RGD Symbol;Acc:1310232]	ARRAYEXPRESS,ENSG
ENSRNOG00000012820	0.365782	7.91876	33.5978	6.77686e-09	9.47368e-08	ENSRNOG00000012820			ENSRNOG00000012820	Add3	adducin 3 [Source:RGD Symbol;Acc:2043]	ARRAYEXPRESS,ENSG
ENSRNOG00000011276	-0.524298	4.36971	33.5627	6.90037e-09	9.63732e-08	ENSRNOG00000011276			ENSRNOG00000011276	Tmem254	transmembrane protein 254 [Source:RGD Symbol;Acc:1305689]	ARRAYEXPRESS,ENSG
ENSRNOG00000036703	2.30823	-1.29845	33.4601	7.27417e-09	1.01499e-07	ENSRNOG00000036703			ENSRNOG00000036703	Itgax	integrin subunit alpha X [Source:RGD Symbol;Acc:1561123]	ARRAYEXPRESS,ENSG
ENSRNOG00000014548	0.504453	5.03418	33.4497	7.31324e-09	1.01949e-07	ENSRNOG00000014548			ENSRNOG00000014548	Nedd9	neural precursor cell expressed, developmentally down-regulated 9 [Source:RGD Symbol;Acc:1306276]	ARRAYEXPRESS,ENSG
ENSRNOG00000013634	0.74066	2.82195	33.4237	7.41153e-09	1.03223e-07	ENSRNOG00000013634			ENSRNOG00000013634	Myd88	MYD88, innate immune signal transduction adaptor [Source:RGD Symbol;Acc:735043]	ARRAYEXPRESS,ENSG
ENSRNOG00000050231	0.433047	6.63949	33.2647	8.04275e-09	1.1191e-07	ENSRNOG00000050231			ENSRNOG00000050231	Gng12	G protein subunit gamma 12 [Source:RGD Symbol;Acc:621516]	ARRAYEXPRESS,ENSG
ENSRNOG00000023383	0.397101	8.44104	33.1954	8.33466e-09	1.15864e-07	ENSRNOG00000023383			ENSRNOG00000023383	Ddx3x	DEAD-box helicase 3, X-linked [Source:RGD Symbol;Acc:1564771]	ARRAYEXPRESS,ENSG
ENSRNOG00000010274	0.499917	4.53308	33.1839	8.3843e-09	1.16446e-07	ENSRNOG00000010274			ENSRNOG00000010274	Smc4	structural maintenance of chromosomes 4 [Source:RGD Symbol;Acc:1306680]	ARRAYEXPRESS,ENSG
ENSRNOG00000004063	0.695312	3.64705	33.1266	8.63511e-09	1.19818e-07	ENSRNOG00000004063			ENSRNOG00000004063	Sh3pxd2b	SH3 and PX domains 2B [Source:RGD Symbol;Acc:1309926]	ARRAYEXPRESS,ENSG
ENSRNOG00000004575	1.91993	0.330605	33.1202	8.66337e-09	1.20099e-07	ENSRNOG00000004575			ENSRNOG00000004575	Il1a	interleukin 1 alpha [Source:RGD Symbol;Acc:2890]	ARRAYEXPRESS,ENSG
ENSRNOG00000019374	0.520964	5.25562	33.0538	8.96453e-09	1.24159e-07	ENSRNOG00000019374			ENSRNOG00000019374	Csk	C-terminal Src kinase [Source:RGD Symbol;Acc:1308800]	ARRAYEXPRESS,ENSG
ENSRNOG00000001704	1.96816	-0.841269	32.9763	9.32884e-09	1.29085e-07	ENSRNOG00000001704			ENSRNOG00000001704	Runx1	RUNX family transcription factor 1 [Source:RGD Symbol;Acc:2283]	ARRAYEXPRESS,ENSG
ENSRNOG00000008364	0.431916	6.19061	32.9647	9.38469e-09	1.29738e-07	ENSRNOG00000008364			ENSRNOG00000008364	Cat	catalase [Source:RGD Symbol;Acc:2279]	ARRAYEXPRESS,ENSG
ENSRNOG00000015421	0.616499	3.17805	32.9407	9.50137e-09	1.31229e-07	ENSRNOG00000015421			ENSRNOG00000015421	Slc27a3	solute carrier family 27 member 3 [Source:RGD Symbol;Acc:1310605]	ARRAYEXPRESS,ENSG
ENSRNOG00000023509	0.461019	6.33662	32.821	1.01046e-08	1.39432e-07	ENSRNOG00000023509			ENSRNOG00000023509	Irs2	insulin receptor substrate 2 [Source:RGD Symbol;Acc:69316]	ARRAYEXPRESS,ENSG
ENSRNOG00000016177	-0.637077	4.55263	32.811	1.01567e-08	1.40022e-07	ENSRNOG00000016177			ENSRNOG00000016177	Scara3	scavenger receptor class A, member 3 [Source:RGD Symbol;Acc:1309269]	ARRAYEXPRESS,ENSG
ENSRNOG00000005479	-0.418345	8.4612	32.7555	1.0451e-08	1.43947e-07	ENSRNOG00000005479			ENSRNOG00000005479	Slc1a2	solute carrier family 1 member 2 [Source:RGD Symbol;Acc:3697]	ARRAYEXPRESS,ENSG
ENSRNOG00000020136	1.79054	0.529244	32.751	1.04754e-08	1.4415e-07	ENSRNOG00000020136			ENSRNOG00000020136	Tgm1	transglutaminase 1 [Source:RGD Symbol;Acc:61838]	ARRAYEXPRESS,ENSG
ENSRNOG00000006388	0.942655	1.61696	32.6988	1.07601e-08	1.47932e-07	ENSRNOG00000006388			ENSRNOG00000006388	Pygl	glycogen phosphorylase L [Source:RGD Symbol;Acc:620687]	ARRAYEXPRESS,ENSG
ENSRNOG00000008140	0.437997	6.44891	32.6908	1.08046e-08	1.48407e-07	ENSRNOG00000008140			ENSRNOG00000008140	Rpl15	ribosomal protein L15 [Source:RGD Symbol;Acc:621181]	ARRAYEXPRESS,ENSG
ENSRNOG00000008609	1.51575	-0.193276	32.6399	1.10913e-08	1.52206e-07	ENSRNOG00000008609			ENSRNOG00000008609	Capn3	calpain 3 [Source:RGD Symbol;Acc:2269]	ARRAYEXPRESS,ENSG
ENSRNOG00000010903	-1.39943	0.412454	32.6358	1.11149e-08	1.52389e-07	ENSRNOG00000010903			ENSRNOG00000010903	Crb1	crumbs cell polarity complex component 1 [Source:RGD Symbol;Acc:1309947]	ARRAYEXPRESS,ENSG
ENSRNOG00000024178	1.64471	-0.298624	32.6053	1.12905e-08	1.54655e-07	ENSRNOG00000024178			ENSRNOG00000024178	Cenpt	centromere protein T [Source:RGD Symbol;Acc:1309383]	ARRAYEXPRESS,ENSG
ENSRNOG00000018795	0.515691	6.72122	32.5063	1.18806e-08	1.62589e-07	ENSRNOG00000018795			ENSRNOG00000018795	Rpl18a	ribosomal protein L18A [Source:RGD Symbol;Acc:1302976]	ARRAYEXPRESS,ENSG
ENSRNOG00000013598	1.24876	0.411024	32.4989	1.19261e-08	1.63062e-07	ENSRNOG00000013598			ENSRNOG00000013598	Melk	maternal embryonic leucine zipper kinase [Source:RGD Symbol;Acc:1308974]	ARRAYEXPRESS,ENSG
ENSRNOG00000070434	1.35218	1.1593	32.4699	1.21056e-08	1.65365e-07	ENSRNOG00000070434			ENSRNOG00000070434	C2h1orf162	similar to human chromosome 1 open reading frame 162 [Source:RGD Symbol;Acc:2323412]	ARRAYEXPRESS,ENSG
ENSRNOG00000015859	1.10512	2.01315	32.2991	1.32171e-08	1.80385e-07	ENSRNOG00000015859			ENSRNOG00000015859	Chdh	choline dehydrogenase [Source:RGD Symbol;Acc:735166]	ARRAYEXPRESS,ENSG
ENSRNOG00000019319	0.42248	6.02406	32.2889	1.32873e-08	1.81177e-07	ENSRNOG00000019319			ENSRNOG00000019319	Fchsd2	FCH and double SH3 domains 2 [Source:RGD Symbol;Acc:1304812]	ARRAYEXPRESS,ENSG
ENSRNOG00000064749	1.12267	1.04243	32.2663	1.34427e-08	1.83129e-07	ENSRNOG00000064749			ENSRNOG00000064749	Sowahc	sosondowah ankyrin repeat domain family member C [Source:RGD Symbol;Acc:1595666]	ARRAYEXPRESS,ENSG
ENSRNOG00000031896	0.493446	5.19183	32.2316	1.36845e-08	1.86253e-07	ENSRNOG00000031896			ENSRNOG00000031896	Stt3a	STT3 oligosaccharyltransferase complex catalytic subunit A [Source:RGD Symbol;Acc:1565793]	ARRAYEXPRESS,ENSG
ENSRNOG00000007152	0.444059	6.08572	32.2245	1.37346e-08	1.86766e-07	ENSRNOG00000007152			ENSRNOG00000007152	Bhlhe40	basic helix-loop-helix family, member e40 [Source:RGD Symbol;Acc:68439]	ARRAYEXPRESS,ENSG
ENSRNOG00000011775	-0.462551	5.8984	32.1704	1.41228e-08	1.9187e-07	ENSRNOG00000011775			ENSRNOG00000011775	Mfap3l	microfibril associated protein 3 like [Source:RGD Symbol;Acc:1311274]	ARRAYEXPRESS,ENSG
ENSRNOG00000024089	0.476001	4.82933	32.1558	1.42292e-08	1.93139e-07	ENSRNOG00000024089			ENSRNOG00000024089	Fndc3b	fibronectin type III domain containing 3B [Source:RGD Symbol;Acc:1311673]	ARRAYEXPRESS,ENSG
ENSRNOG00000018445	-0.929822	6.18936	32.1362	1.43732e-08	1.94918e-07	ENSRNOG00000018445			ENSRNOG00000018445	Agt	angiotensinogen [Source:RGD Symbol;Acc:2069]	ARRAYEXPRESS,ENSG
ENSRNOG00000027936	0.651023	2.98576	32.116	1.45234e-08	1.96742e-07	ENSRNOG00000027936			ENSRNOG00000027936	Ccdc8	coiled-coil domain containing 8 [Source:RGD Symbol;Acc:1359717]	ARRAYEXPRESS,ENSG
ENSRNOG00000007290	-0.439123	10.4258	32.1146	1.4534e-08	1.96742e-07	ENSRNOG00000007290			ENSRNOG00000007290	Atp1a2	ATPase Na+/K+ transporting subunit alpha 2 [Source:RGD Symbol;Acc:2168]	ARRAYEXPRESS,ENSG
ENSRNOG00000042628	1.50658	0.0343974	32.0648	1.49116e-08	2.0167e-07	ENSRNOG00000042628			ENSRNOG00000042628	Tmem273	transmembrane protein 273 [Source:RGD Symbol;Acc:1561145]	ARRAYEXPRESS,ENSG
ENSRNOG00000012698	0.52985	5.01433	32.0408	1.50969e-08	2.03993e-07	ENSRNOG00000012698			ENSRNOG00000012698	Chsy1	chondroitin sulfate synthase 1 [Source:RGD Symbol;Acc:1311904]	ARRAYEXPRESS,ENSG
ENSRNOG00000057451	0.755904	2.73275	32.0349	1.51425e-08	2.04424e-07	ENSRNOG00000057451			ENSRNOG00000057451	Itga5	integrin subunit alpha 5 [Source:RGD Symbol;Acc:2925]	ARRAYEXPRESS,ENSG
ENSRNOG00000029514	1.97929	-1.07209	32.015	1.52987e-08	2.06346e-07	ENSRNOG00000029514			ENSRNOG00000029514	Slc26a9	solute carrier family 26 member 9 [Source:RGD Symbol;Acc:1310441]	ARRAYEXPRESS,ENSG
ENSRNOG00000011589	0.511277	5.36351	32.0121	1.53214e-08	2.06436e-07	ENSRNOG00000011589			ENSRNOG00000011589	Camk2d	calcium/calmodulin-dependent protein kinase II delta [Source:RGD Symbol;Acc:2263]	ARRAYEXPRESS,ENSG
ENSRNOG00000013323	0.704519	3.18269	32.0106	1.5333e-08	2.06436e-07	ENSRNOG00000013323			ENSRNOG00000013323	Rnf217	ring finger protein 217 [Source:RGD Symbol;Acc:1306836]	ARRAYEXPRESS,ENSG
ENSRNOG00000018761	0.415527	7.82679	32.0022	1.54002e-08	2.07154e-07	ENSRNOG00000018761			ENSRNOG00000018761	Eif3c	eukaryotic translation initiation factor 3, subunit C [Source:RGD Symbol;Acc:1308871]	ARRAYEXPRESS,ENSG
ENSRNOG00000013733	0.485034	4.93022	31.9081	1.61645e-08	2.1724e-07	ENSRNOG00000013733			ENSRNOG00000013733	Ppp4r1	protein phosphatase 4, regulatory subunit 1 [Source:RGD Symbol;Acc:619798]	ARRAYEXPRESS,ENSG
ENSRNOG00000001713	0.967253	1.93986	31.862	1.65522e-08	2.22252e-07	ENSRNOG00000001713			ENSRNOG00000001713	Il13ra1	interleukin 13 receptor subunit alpha 1 [Source:RGD Symbol;Acc:628741]	ARRAYEXPRESS,ENSG
ENSRNOG00000037871	-0.481643	6.02349	31.8306	1.68223e-08	2.25676e-07	ENSRNOG00000037871			ENSRNOG00000037871	Sfxn5	sideroflexin 5 [Source:RGD Symbol;Acc:628706]	ARRAYEXPRESS,ENSG
ENSRNOG00000064482	1.92842	0.176657	31.8092	1.70085e-08	2.27968e-07	ENSRNOG00000064482			ENSRNOG00000064482	LOC100360087	ferritin light chain 1-like [Source:RGD Symbol;Acc:2322860]	ARRAYEXPRESS,ENSG
ENSRNOG00000052945	0.485271	5.28795	31.7313	1.77049e-08	2.37091e-07	ENSRNOG00000052945			ENSRNOG00000052945	AABR07002969.1	peptidase D [Source:RGD Symbol;Acc:1594571]	ARRAYEXPRESS,ENSG
ENSRNOG00000003283	0.714254	2.74268	31.6914	1.80716e-08	2.41785e-07	ENSRNOG00000003283			ENSRNOG00000003283	Rcsd1	RCSD domain containing 1 [Source:RGD Symbol;Acc:1304715]	ARRAYEXPRESS,ENSG
ENSRNOG00000001329	-0.451748	6.59191	31.6377	1.85792e-08	2.48354e-07	ENSRNOG00000001329			ENSRNOG00000001329	Gjc3	gap junction protein, gamma 3 [Source:RGD Symbol;Acc:727930]	ARRAYEXPRESS,ENSG
ENSRNOG00000017871	0.401326	7.31526	31.5638	1.92996e-08	2.57649e-07	ENSRNOG00000017871			ENSRNOG00000017871	Sidt2	SID1 transmembrane family, member 2 [Source:RGD Symbol;Acc:1308311]	ARRAYEXPRESS,ENSG
ENSRNOG00000016690	-0.466432	6.03915	31.5628	1.93091e-08	2.57649e-07	ENSRNOG00000016690			ENSRNOG00000016690	Idi1	isopentenyl-diphosphate delta isomerase 1 [Source:RGD Symbol;Acc:621835]	ARRAYEXPRESS,ENSG
ENSRNOG00000003095	2.76805	-1.99756	31.5561	1.93757e-08	2.58308e-07	ENSRNOG00000003095			ENSRNOG00000003095	Fgfbp1	fibroblast growth factor binding protein 1 [Source:RGD Symbol;Acc:621211]	ARRAYEXPRESS,ENSG
ENSRNOG00000033402	-0.634753	3.06815	31.5454	1.9483e-08	2.59507e-07	ENSRNOG00000033402			ENSRNOG00000033402	Gsta6	glutathione S-transferase alpha 6 [Source:RGD Symbol;Acc:1565402]	ARRAYEXPRESS,ENSG
ENSRNOG00000020539	1.01009	1.34403	31.5076	1.98661e-08	2.64374e-07	ENSRNOG00000020539			ENSRNOG00000020539	Muc1	mucin 1, cell surface associated [Source:RGD Symbol;Acc:3122]	ARRAYEXPRESS,ENSG
ENSRNOG00000004011	0.840165	2.75	31.472	2.02334e-08	2.69024e-07	ENSRNOG00000004011			ENSRNOG00000004011	Nedd1	NEDD1 gamma-tubulin ring complex targeting factor [Source:RGD Symbol;Acc:1307750]	ARRAYEXPRESS,ENSG
ENSRNOG00000059097	1.81576	-0.16146	31.4314	2.06613e-08	2.74468e-07	ENSRNOG00000059097			ENSRNOG00000059097	Ddx60	DEXD/H-box helicase 60 [Source:RGD Symbol;Acc:1560014]	ARRAYEXPRESS,ENSG
ENSRNOG00000018958	0.425293	6.87714	31.3946	2.10567e-08	2.79474e-07	ENSRNOG00000018958			ENSRNOG00000018958	Mt3	metallothionein 3 [Source:RGD Symbol;Acc:621252]	ARRAYEXPRESS,ENSG
ENSRNOG00000018517	0.687034	2.72158	31.3348	2.17148e-08	2.87952e-07	ENSRNOG00000018517			ENSRNOG00000018517	Trim21	tripartite motif-containing 21 [Source:RGD Symbol;Acc:1305795]	ARRAYEXPRESS,ENSG
ENSRNOG00000056297	0.538001	4.39547	31.3163	2.19236e-08	2.90463e-07	ENSRNOG00000056297			ENSRNOG00000056297	Fmnl3	formin-like 3 [Source:RGD Symbol;Acc:1583854]	ARRAYEXPRESS,ENSG
ENSRNOG00000019525	0.438686	8.0964	31.3011	2.20959e-08	2.92487e-07	ENSRNOG00000019525			ENSRNOG00000019525	Hspa9	heat shock protein family A (Hsp70) member 9 [Source:RGD Symbol;Acc:1311806]	ARRAYEXPRESS,ENSG
ENSRNOG00000013046	1.20983	0.77232	31.2931	2.21868e-08	2.93431e-07	ENSRNOG00000013046			ENSRNOG00000013046	Tram2	translocation associated membrane protein 2 [Source:RGD Symbol;Acc:1589151]	ARRAYEXPRESS,ENSG
ENSRNOG00000016275	-4.77577	5.28717	31.2387	2.28174e-08	3.01504e-07	ENSRNOG00000016275			ENSRNOG00000016275	Ttr	transthyretin [Source:RGD Symbol;Acc:3916]	ARRAYEXPRESS,ENSG
ENSRNOG00000029078	-0.553177	3.69574	31.2345	2.28667e-08	3.01889e-07	ENSRNOG00000029078			ENSRNOG00000029078	Hmgn5	high mobility group nucleosome binding domain 5 [Source:RGD Symbol;Acc:6497694]	ARRAYEXPRESS,ENSG
ENSRNOG00000033593	0.429405	5.7796	31.1617	2.37403e-08	3.13146e-07	ENSRNOG00000033593			ENSRNOG00000033593	Osbpl9	oxysterol binding protein-like 9 [Source:RGD Symbol;Acc:1311508]	ARRAYEXPRESS,ENSG
ENSRNOG00000031475	0.72748	4.32157	31.128	2.41557e-08	3.18344e-07	ENSRNOG00000031475			ENSRNOG00000031475	Col16a1	collagen type XVI alpha 1 chain [Source:RGD Symbol;Acc:1310982]	ARRAYEXPRESS,ENSG
ENSRNOG00000031287	-0.34962	7.92162	31.1197	2.42595e-08	3.19431e-07	ENSRNOG00000031287			ENSRNOG00000031287	Cacna2d3	calcium voltage-gated channel auxiliary subunit alpha2delta 3 [Source:RGD Symbol;Acc:631361]	ARRAYEXPRESS,ENSG
ENSRNOG00000000495	0.563905	4.41917	31.0767	2.48036e-08	3.26308e-07	ENSRNOG00000000495			ENSRNOG00000000495	Bltp3a	bridge-like lipid transfer protein family member 3A [Source:RGD Symbol;Acc:1307264]	ARRAYEXPRESS,ENSG
ENSRNOG00000004921	0.982491	1.80379	31.0491	2.51583e-08	3.30683e-07	ENSRNOG00000004921			ENSRNOG00000004921	Nusap1	nucleolar and spindle associated protein 1 [Source:RGD Symbol;Acc:1305764]	ARRAYEXPRESS,ENSG
ENSRNOG00000027960	-0.840104	2.41935	31.0373	2.53118e-08	3.3241e-07	ENSRNOG00000027960			ENSRNOG00000027960	Acot3	acyl-CoA thioesterase 3 [Source:RGD Symbol;Acc:1564089]	ARRAYEXPRESS,ENSG
ENSRNOG00000010381	0.477514	4.48008	31.0189	2.55534e-08	3.35287e-07	ENSRNOG00000010381			ENSRNOG00000010381	Mknk1	MAPK interacting serine/threonine kinase 1 [Source:RGD Symbol;Acc:1559603]	ARRAYEXPRESS,ENSG
ENSRNOG00000010840	0.830817	2.82565	30.9999	2.58046e-08	3.38287e-07	ENSRNOG00000010840			ENSRNOG00000010840	Adamtsl3	ADAMTS-like 3 [Source:RGD Symbol;Acc:1305155]	ARRAYEXPRESS,ENSG
ENSRNOG00000058545	0.516366	4.27437	30.9611	2.63258e-08	3.44817e-07	ENSRNOG00000058545			ENSRNOG00000058545	Arhgap4	Rho GTPase activating protein 4 [Source:RGD Symbol;Acc:628901]	ARRAYEXPRESS,ENSG
ENSRNOG00000023143	1.0255	1.98279	30.9494	2.64839e-08	3.46584e-07	ENSRNOG00000023143			ENSRNOG00000023143	Nlrp1a	NLR family, pyrin domain containing 1A [Source:RGD Symbol;Acc:1310963]	ARRAYEXPRESS,ENSG
ENSRNOG00000001336	1.28768	1.57886	30.9126	2.69917e-08	3.52921e-07	ENSRNOG00000001336			ENSRNOG00000001336	Orai1	ORAI calcium release-activated calcium modulator 1 [Source:RGD Symbol;Acc:1311873]	ARRAYEXPRESS,ENSG
ENSRNOG00000052354	0.509616	5.01927	30.908	2.70557e-08	3.53449e-07	ENSRNOG00000052354			ENSRNOG00000052354	Arhgef40	Rho guanine nucleotide exchange factor 40 [Source:RGD Symbol;Acc:1308093]	ARRAYEXPRESS,ENSG
ENSRNOG00000025094	1.33001	1.03149	30.8657	2.76519e-08	3.60923e-07	ENSRNOG00000025094			ENSRNOG00000025094	Gpr183	G protein-coupled receptor 183 [Source:RGD Symbol;Acc:1598095]	ARRAYEXPRESS,ENSG
ENSRNOG00000059956	-0.782147	2.31974	30.8622	2.7702e-08	3.61261e-07	ENSRNOG00000059956			ENSRNOG00000059956	Bcl6b	BCL6B, transcription repressor [Source:RGD Symbol;Acc:1563179]	ARRAYEXPRESS,ENSG
ENSRNOG00000002820	3.00888	-2.24955	30.8178	2.83423e-08	3.6929e-07	ENSRNOG00000002820			ENSRNOG00000002820	LOC24906	RoBo-1 [Source:RGD Symbol;Acc:3683]	ARRAYEXPRESS,ENSG
ENSRNOG00000060340	0.492697	7.00593	30.7743	2.89857e-08	3.77344e-07	ENSRNOG00000060340			ENSRNOG00000060340	Psme4	proteasome activator subunit 4 [Source:RGD Symbol;Acc:1591971]	ARRAYEXPRESS,ENSG
ENSRNOG00000014963	-0.491885	7.11819	30.7551	2.92735e-08	3.80759e-07	ENSRNOG00000014963			ENSRNOG00000014963	Adgrg1	adhesion G protein-coupled receptor G1 [Source:RGD Symbol;Acc:628617]	ARRAYEXPRESS,ENSG
ENSRNOG00000010296	1.00454	1.21916	30.7474	2.9389e-08	3.81622e-07	ENSRNOG00000010296			ENSRNOG00000010296	Slc7a7	solute carrier family 7 member 7 [Source:RGD Symbol;Acc:619902]	ARRAYEXPRESS,ENSG
ENSRNOG00000027433	2.71836	0.941943	30.7473	2.93909e-08	3.81622e-07	ENSRNOG00000027433			ENSRNOG00000027433	Akr1b10	aldo-keto reductase family 1 member B10 [Source:RGD Symbol;Acc:1308277]	ARRAYEXPRESS,ENSG
ENSRNOG00000028768	1.41026	0.26086	30.6216	3.13579e-08	4.06809e-07	ENSRNOG00000028768			ENSRNOG00000028768	Gbp4	guanylate binding protein 4 [Source:RGD Symbol;Acc:1310579]	ARRAYEXPRESS,ENSG
ENSRNOG00000048462	0.936651	1.64592	30.6082	3.15748e-08	4.09269e-07	ENSRNOG00000048462			ENSRNOG00000048462	Plin3	perilipin 3 [Source:RGD Symbol;Acc:1595854]	ARRAYEXPRESS,ENSG
ENSRNOG00000033100	1.21434	0.557106	30.5665	3.2262e-08	4.17814e-07	ENSRNOG00000033100			ENSRNOG00000033100	Fth1-ps5	ferritin heavy chain 1, pseudogene 5 [Source:RGD Symbol;Acc:1596174]	ARRAYEXPRESS,ENSG
ENSRNOG00000039336	2.60196	-1.83407	30.4924	3.35181e-08	4.33705e-07	ENSRNOG00000039336			ENSRNOG00000039336	Hrct1	histidine rich carboxyl terminus 1 [Source:RGD Symbol;Acc:2323278]	ARRAYEXPRESS,ENSG
ENSRNOG00000021553	0.661054	3.55188	30.4702	3.39031e-08	4.38308e-07	ENSRNOG00000021553			ENSRNOG00000021553	Nckap5	NCK-associated protein 5 [Source:RGD Symbol;Acc:1564507]	ARRAYEXPRESS,ENSG
ENSRNOG00000025001	0.64957	2.68232	30.4414	3.44111e-08	4.44492e-07	ENSRNOG00000025001			ENSRNOG00000025001	Pcolce	procollagen C-endopeptidase enhancer [Source:RGD Symbol;Acc:3270]	ARRAYEXPRESS,ENSG
ENSRNOG00000063216	1.16016	1.04527	30.3474	3.6119e-08	4.6615e-07	ENSRNOG00000063216			ENSRNOG00000063216	Ccnb2	cyclin B2 [Source:RGD Symbol;Acc:1308176]	ARRAYEXPRESS,ENSG
ENSRNOG00000053026	0.992947	1.33537	30.3368	3.63171e-08	4.68303e-07	ENSRNOG00000053026			ENSRNOG00000053026	Shcbp1	SHC binding and spindle associated 1 [Source:RGD Symbol;Acc:1590844]	ARRAYEXPRESS,ENSG
ENSRNOG00000005248	0.421751	6.14877	30.2404	3.81685e-08	4.91752e-07	ENSRNOG00000005248			ENSRNOG00000005248	Slc1a4	solute carrier family 1 member 4 [Source:RGD Symbol;Acc:735146]	ARRAYEXPRESS,ENSG
ENSRNOG00000060694	0.438045	5.08633	30.2328	3.83183e-08	4.93258e-07	ENSRNOG00000060694			ENSRNOG00000060694	Adam17	ADAM metallopeptidase domain 17 [Source:RGD Symbol;Acc:620404]	ARRAYEXPRESS,ENSG
ENSRNOG00000013954	0.71253	2.77711	30.1048	4.09322e-08	5.26452e-07	ENSRNOG00000013954			ENSRNOG00000013954	Alpl	alkaline phosphatase, biomineralization associated [Source:RGD Symbol;Acc:2100]	ARRAYEXPRESS,ENSG
ENSRNOG00000013668	1.96898	1.48287	30.0559	4.19773e-08	5.39429e-07	ENSRNOG00000013668			ENSRNOG00000013668	Capg	capping actin protein, gelsolin like [Source:RGD Symbol;Acc:1311724]	ARRAYEXPRESS,ENSG
ENSRNOG00000056398	0.677915	3.61246	30.0367	4.23945e-08	5.44324e-07	ENSRNOG00000056398			ENSRNOG00000056398	LOC100359876	multifunctional protein ADE2-like [Source:RGD Symbol;Acc:2323267]	ARRAYEXPRESS,ENSG
ENSRNOG00000021507	-0.491762	6.00539	30.0322	4.24938e-08	5.4513e-07	ENSRNOG00000021507			ENSRNOG00000021507	Luzp2	leucine zipper protein 2 [Source:RGD Symbol;Acc:6496163]	ARRAYEXPRESS,ENSG
ENSRNOG00000011800	0.51519	4.76795	29.9939	4.33412e-08	5.55525e-07	ENSRNOG00000011800			ENSRNOG00000011800	F3	coagulation factor III, tissue factor [Source:RGD Symbol;Acc:2587]	ARRAYEXPRESS,ENSG
ENSRNOG00000036672	1.29949	0.00488386	29.9403	4.45565e-08	5.70613e-07	ENSRNOG00000036672			ENSRNOG00000036672	Sectm1a	secreted and transmembrane 1A [Source:RGD Symbol;Acc:1305973]	ARRAYEXPRESS,ENSG
ENSRNOG00000018791	0.661977	2.64322	29.902	4.54449e-08	5.81492e-07	ENSRNOG00000018791			ENSRNOG00000018791	Dnlz	DNL-type zinc finger [Source:RGD Symbol;Acc:1308635]	ARRAYEXPRESS,ENSG
ENSRNOG00000056038	0.585361	4.75133	29.8933	4.56494e-08	5.83146e-07	ENSRNOG00000056038			ENSRNOG00000056038	Ehbp1l1	EH domain binding protein 1-like 1 [Source:RGD Symbol;Acc:1563823]	ARRAYEXPRESS,ENSG
ENSRNOG00000015526	1.99085	-0.735064	29.8932	4.56521e-08	5.83146e-07	ENSRNOG00000015526			ENSRNOG00000015526	Rhcg	Rh family, C glycoprotein [Source:RGD Symbol;Acc:727859]	ARRAYEXPRESS,ENSG
ENSRNOG00000031824	0.387672	6.27745	29.8758	4.60621e-08	5.87881e-07	ENSRNOG00000031824			ENSRNOG00000031824	Slc44a2	solute carrier family 44 member 2 [Source:RGD Symbol;Acc:1309680]	ARRAYEXPRESS,ENSG
ENSRNOG00000010551	0.621907	5.10704	29.8072	4.77208e-08	6.08531e-07	ENSRNOG00000010551			ENSRNOG00000010551	Lhx2	LIM homeobox 2 [Source:RGD Symbol;Acc:71076]	ARRAYEXPRESS,ENSG
ENSRNOG00000025625	-1.1149	5.00229	29.7349	4.95349e-08	6.31127e-07	ENSRNOG00000025625			ENSRNOG00000025625	Rnase4	ribonuclease A family member 4 [Source:RGD Symbol;Acc:61823]	ARRAYEXPRESS,ENSG
ENSRNOG00000019203	1.05501	1.31971	29.6798	5.09643e-08	6.48786e-07	ENSRNOG00000019203			ENSRNOG00000019203	Eya2	EYA transcriptional coactivator and phosphatase 2 [Source:RGD Symbol;Acc:620096]	ARRAYEXPRESS,ENSG
ENSRNOG00000036689	0.36564	7.30199	29.6515	5.17137e-08	6.57766e-07	ENSRNOG00000036689			ENSRNOG00000036689	P4hb	prolyl 4-hydroxylase subunit beta [Source:RGD Symbol;Acc:3244]	ARRAYEXPRESS,ENSG
ENSRNOG00000062959	0.358883	7.95501	29.6417	5.19752e-08	6.60531e-07	ENSRNOG00000062959			ENSRNOG00000062959	Ccnd2	cyclin D2 [Source:RGD Symbol;Acc:621083]	ARRAYEXPRESS,ENSG
ENSRNOG00000002607	0.724435	3.47446	29.6367	5.211e-08	6.61682e-07	ENSRNOG00000002607			ENSRNOG00000002607	Sox9	SRY-box transcription factor 9 [Source:RGD Symbol;Acc:620474]	ARRAYEXPRESS,ENSG
ENSRNOG00000051816	-0.425509	5.71285	29.5919	5.33274e-08	6.7614e-07	ENSRNOG00000051816			ENSRNOG00000051816	Tigar	TP53 induced glycolysis regulatory phosphatase [Source:RGD Symbol;Acc:1560038]	ARRAYEXPRESS,ENSG
ENSRNOG00000011032	0.45836	5.37505	29.5915	5.3339e-08	6.7614e-07	ENSRNOG00000011032			ENSRNOG00000011032	Lhfpl2	LHFPL tetraspan subfamily member 2 [Source:RGD Symbol;Acc:1309869]	ARRAYEXPRESS,ENSG
ENSRNOG00000004459	-0.969284	1.45248	29.57	5.39342e-08	6.83106e-07	ENSRNOG00000004459			ENSRNOG00000004459	Sdr9c7	short chain dehydrogenase/reductase family 9C, member 7 [Source:RGD Symbol;Acc:628716]	ARRAYEXPRESS,ENSG
ENSRNOG00000004332	0.579404	3.47547	29.5424	5.47071e-08	6.92308e-07	ENSRNOG00000004332			ENSRNOG00000004332	Egfr	epidermal growth factor receptor [Source:RGD Symbol;Acc:2543]	ARRAYEXPRESS,ENSG
ENSRNOG00000017093	0.793616	3.49425	29.5389	5.48045e-08	6.92955e-07	ENSRNOG00000017093			ENSRNOG00000017093	Pxdc1	PX domain containing 1 [Source:RGD Symbol;Acc:1311307]	ARRAYEXPRESS,ENSG
ENSRNOG00000057125	0.472549	6.8583	29.5069	5.57167e-08	7.03894e-07	ENSRNOG00000057125			ENSRNOG00000057125	Ddr1	discoidin domain receptor tyrosine kinase 1 [Source:RGD Symbol;Acc:2252]	ARRAYEXPRESS,ENSG
ENSRNOG00000009263	0.78882	4.99501	29.4975	5.59901e-08	7.06751e-07	ENSRNOG00000009263			ENSRNOG00000009263	Ifi27	interferon, alpha-inducible protein 27 [Source:RGD Symbol;Acc:69404]	ARRAYEXPRESS,ENSG
ENSRNOG00000018003	1.67021	0.638486	29.4663	5.68978e-08	7.17603e-07	ENSRNOG00000018003			ENSRNOG00000018003	F2rl1	F2R like trypsin receptor 1 [Source:RGD Symbol;Acc:620866]	ARRAYEXPRESS,ENSG
ENSRNOG00000015588	0.6357	3.16133	29.3859	5.93084e-08	7.47376e-07	ENSRNOG00000015588			ENSRNOG00000015588	Nol3	nucleolar protein 3 [Source:RGD Symbol;Acc:708558]	ARRAYEXPRESS,ENSG
ENSRNOG00000065480	-0.453553	8.22565	29.3698	5.98015e-08	7.52955e-07	ENSRNOG00000065480			ENSRNOG00000065480	Gpr17	G protein-coupled receptor 17 [Source:RGD Symbol;Acc:1589785]	ARRAYEXPRESS,ENSG
ENSRNOG00000066842	0.44817	5.40259	29.3457	6.05518e-08	7.61761e-07	ENSRNOG00000066842			ENSRNOG00000066842	Mzt2b	mitotic spindle organizing protein 2B [Source:RGD Symbol;Acc:1308126]	ARRAYEXPRESS,ENSG
ENSRNOG00000031598	3.02845	-2.21427	29.308	6.17388e-08	7.76041e-07	ENSRNOG00000031598			ENSRNOG00000031598	Atp8b4	ATPase phospholipid transporting 8B4 (putative) [Source:RGD Symbol;Acc:1306712]	ARRAYEXPRESS,ENSG
ENSRNOG00000024998	0.446886	4.45582	29.2806	6.26183e-08	7.86353e-07	ENSRNOG00000024998			ENSRNOG00000024998	Trps1	transcriptional repressor GATA binding 1 [Source:RGD Symbol;Acc:1311883]	ARRAYEXPRESS,ENSG
ENSRNOG00000013057	0.549903	3.44689	29.2792	6.26643e-08	7.86353e-07	ENSRNOG00000013057			ENSRNOG00000013057	Prc1	protein regulator of cytokinesis 1 [Source:RGD Symbol;Acc:1311754]	ARRAYEXPRESS,ENSG
ENSRNOG00000014460	0.528527	5.38974	29.2631	6.31884e-08	7.92265e-07	ENSRNOG00000014460			ENSRNOG00000014460	Hivep1	HIVEP zinc finger 1 [Source:RGD Symbol;Acc:727847]	ARRAYEXPRESS,ENSG
ENSRNOG00000002057	1.35521	1.37789	29.2353	6.41019e-08	8.03046e-07	ENSRNOG00000002057			ENSRNOG00000002057	Slc10a6	solute carrier family 10 member 6 [Source:RGD Symbol;Acc:727800]	ARRAYEXPRESS,ENSG
ENSRNOG00000007660	-0.447243	4.92632	29.2235	6.44925e-08	8.07263e-07	ENSRNOG00000007660			ENSRNOG00000007660	Fntb	farnesyltransferase, CAAX box, beta [Source:RGD Symbol;Acc:620119]	ARRAYEXPRESS,ENSG
ENSRNOG00000059245	1.4065	0.215319	29.1619	6.65763e-08	8.32072e-07	ENSRNOG00000059245			ENSRNOG00000059245	Rad51b	RAD51 paralog B [Source:RGD Symbol;Acc:1560681]	ARRAYEXPRESS,ENSG
ENSRNOG00000070697	-2.60209	-1.52851	29.1616	6.65857e-08	8.32072e-07	ENSRNOG00000070697			ENSRNOG00000070697	Or9s13	olfactory receptor family 9 subfamily S member 13 [Source:RGD Symbol;Acc:1333848]	ARRAYEXPRESS,ENSG
ENSRNOG00000059968	0.408255	5.60607	29.1227	6.79367e-08	8.48244e-07	ENSRNOG00000059968			ENSRNOG00000059968	Jak2	Janus kinase 2 [Source:RGD Symbol;Acc:2939]	ARRAYEXPRESS,ENSG
ENSRNOG00000033220	1.02357	1.49751	29.1059	6.85289e-08	8.54925e-07	ENSRNOG00000033220			ENSRNOG00000033220	Oas1f	2 ' -5 ' oligoadenylate synthetase 1F [Source:RGD Symbol;Acc:1359647]	ARRAYEXPRESS,ENSG
ENSRNOG00000015773	1.30143	0.396363	29.1017	6.86781e-08	8.56072e-07	ENSRNOG00000015773			ENSRNOG00000015773	Il21r	interleukin 21 receptor [Source:RGD Symbol;Acc:1304950]	ARRAYEXPRESS,ENSG
ENSRNOG00000011592	0.504523	4.86619	29.0937	6.89617e-08	8.58892e-07	ENSRNOG00000011592			ENSRNOG00000011592	Lrp10	LDL receptor related protein 10 [Source:RGD Symbol;Acc:1310471]	ARRAYEXPRESS,ENSG
ENSRNOG00000020014	0.788596	4.47148	29.0871	6.91972e-08	8.61107e-07	ENSRNOG00000020014			ENSRNOG00000020014	Myh14	myosin heavy chain 14 [Source:RGD Symbol;Acc:1306821]	ARRAYEXPRESS,ENSG
ENSRNOG00000007069	-0.687986	3.75094	29.0527	7.04354e-08	8.75788e-07	ENSRNOG00000007069			ENSRNOG00000007069	Adhfe1	alcohol dehydrogenase, iron containing, 1 [Source:RGD Symbol;Acc:1308863]	ARRAYEXPRESS,ENSG
ENSRNOG00000004441	1.63712	-0.228021	29.0166	7.17624e-08	8.91546e-07	ENSRNOG00000004441			ENSRNOG00000004441	Fcmr	Fc mu receptor [Source:RGD Symbol;Acc:1359282]	ARRAYEXPRESS,ENSG
ENSRNOG00000011912	-0.375204	6.4759	28.9888	7.27991e-08	9.03675e-07	ENSRNOG00000011912			ENSRNOG00000011912	Tmem38a	transmembrane protein 38a [Source:RGD Symbol;Acc:1307901]	ARRAYEXPRESS,ENSG
ENSRNOG00000019281	0.433568	4.70118	28.939	7.46926e-08	9.26411e-07	ENSRNOG00000019281			ENSRNOG00000019281	Glmp	glycosylated lysosomal membrane protein [Source:RGD Symbol;Acc:1303130]	ARRAYEXPRESS,ENSG
ENSRNOG00000016846	0.481111	4.5421	28.9266	7.51731e-08	9.31598e-07	ENSRNOG00000016846			ENSRNOG00000016846	Pik3cd	phosphatidylinositol-4,5-bisphosphate 3-kinase, catalytic subunit delta [Source:RGD Symbol;Acc:1310990]	ARRAYEXPRESS,ENSG
ENSRNOG00000008911	0.635825	4.36059	28.9024	7.61179e-08	9.42526e-07	ENSRNOG00000008911			ENSRNOG00000008911	Draxin	dorsal inhibitory axon guidance protein [Source:RGD Symbol;Acc:1585098]	ARRAYEXPRESS,ENSG
ENSRNOG00000017259	0.69611	2.46073	28.8934	7.64713e-08	9.46119e-07	ENSRNOG00000017259			ENSRNOG00000017259	Tacc3	transforming, acidic coiled-coil containing protein 3 [Source:RGD Symbol;Acc:1302948]	ARRAYEXPRESS,ENSG
ENSRNOG00000000699	0.520918	4.97545	28.8663	7.75521e-08	9.58698e-07	ENSRNOG00000000699			ENSRNOG00000000699	Selplg	selectin P ligand [Source:RGD Symbol;Acc:1307971]	ARRAYEXPRESS,ENSG
ENSRNOG00000016256	0.374739	6.80652	28.8511	7.81633e-08	9.65456e-07	ENSRNOG00000016256			ENSRNOG00000016256	Myo9b	myosin IXb [Source:RGD Symbol;Acc:3146]	ARRAYEXPRESS,ENSG
ENSRNOG00000011203	0.399789	6.10062	28.7923	8.05691e-08	9.9435e-07	ENSRNOG00000011203			ENSRNOG00000011203	Farp1	FERM, ARH/RhoGEF and pleckstrin domain protein 1 [Source:RGD Symbol;Acc:1305346]	ARRAYEXPRESS,ENSG
ENSRNOG00000002800	0.768915	2.60735	28.7887	8.07207e-08	9.954e-07	ENSRNOG00000002800			ENSRNOG00000002800	Gdpd2	glycerophosphodiester phosphodiesterase domain containing 2 [Source:RGD Symbol;Acc:1560780]	ARRAYEXPRESS,ENSG
ENSRNOG00000012723	0.962291	1.28824	28.7791	8.11213e-08	9.99516e-07	ENSRNOG00000012723			ENSRNOG00000012723	Trim55	tripartite motif-containing 55 [Source:RGD Symbol;Acc:1306943]	ARRAYEXPRESS,ENSG
ENSRNOG00000056836	0.447527	5.6322	28.7342	8.30225e-08	1.0221e-06	ENSRNOG00000056836			ENSRNOG00000056836	Cav1	caveolin 1 [Source:RGD Symbol;Acc:2280]	ARRAYEXPRESS,ENSG
ENSRNOG00000000700	0.670881	4.29305	28.7119	8.39851e-08	1.0331e-06	ENSRNOG00000000700			ENSRNOG00000000700	Tmem119	transmembrane protein 119 [Source:RGD Symbol;Acc:1307573]	ARRAYEXPRESS,ENSG
ENSRNOG00000022911	0.891647	1.38447	28.7077	8.41673e-08	1.03449e-06	ENSRNOG00000022911			ENSRNOG00000022911	Hjurp	Holliday junction recognition protein [Source:RGD Symbol;Acc:1305846]	ARRAYEXPRESS,ENSG
ENSRNOG00000022723	1.54554	0.871208	28.6174	8.81857e-08	1.08299e-06	ENSRNOG00000022723			ENSRNOG00000022723	RGD1562029	similar to KIAA2012 protein [Source:RGD Symbol;Acc:1562029]	ARRAYEXPRESS,ENSG
ENSRNOG00000014168	0.48241	3.74424	28.6089	8.85739e-08	1.08686e-06	ENSRNOG00000014168			ENSRNOG00000014168	Xylb	xylulokinase [Source:RGD Symbol;Acc:1307372]	ARRAYEXPRESS,ENSG
ENSRNOG00000042702	-0.414879	7.07323	28.5828	8.97768e-08	1.10072e-06	ENSRNOG00000042702			ENSRNOG00000042702	Nipa1	NIPA magnesium transporter 1 [Source:RGD Symbol;Acc:1305401]	ARRAYEXPRESS,ENSG
ENSRNOG00000017787	0.476875	4.18361	28.5592	9.08765e-08	1.11329e-06	ENSRNOG00000017787			ENSRNOG00000017787	Ripk1	receptor interacting serine/threonine kinase 1 [Source:RGD Symbol;Acc:1310158]	ARRAYEXPRESS,ENSG
ENSRNOG00000057701	1.15257	0.95803	28.5522	9.12043e-08	1.11639e-06	ENSRNOG00000057701			ENSRNOG00000057701	Myom1	myomesin 1 [Source:RGD Symbol;Acc:631436]	ARRAYEXPRESS,ENSG
ENSRNOG00000047314	0.627102	2.8136	28.5014	9.36316e-08	1.14517e-06	ENSRNOG00000047314			ENSRNOG00000047314	Tk1	thymidine kinase 1 [Source:RGD Symbol;Acc:621014]	ARRAYEXPRESS,ENSG
ENSRNOG00000018706	1.90752	-1.1239	28.4775	9.47918e-08	1.15841e-06	ENSRNOG00000018706			ENSRNOG00000018706	Il15ra	interleukin 15 receptor subunit alpha [Source:RGD Symbol;Acc:1305149]	ARRAYEXPRESS,ENSG
ENSRNOG00000010899	2.01288	-1.00268	28.434	9.69474e-08	1.18379e-06	ENSRNOG00000010899			ENSRNOG00000010899	Bfsp2	beaded filament structural protein 2 [Source:RGD Symbol;Acc:1591927]	ARRAYEXPRESS,ENSG
ENSRNOG00000020721	1.01932	1.04259	28.4201	9.76439e-08	1.19132e-06	ENSRNOG00000020721			ENSRNOG00000020721	Nme6	NME/NM23 nucleoside diphosphate kinase 6 [Source:RGD Symbol;Acc:61896]	ARRAYEXPRESS,ENSG
ENSRNOG00000054515	0.453747	4.7583	28.3953	9.8904e-08	1.20571e-06	ENSRNOG00000054515			ENSRNOG00000054515	Fgd6	FYVE, RhoGEF and PH domain containing 6 [Source:RGD Symbol;Acc:1565609]	ARRAYEXPRESS,ENSG
ENSRNOG00000026128	0.407091	5.89144	28.379	9.97415e-08	1.21493e-06	ENSRNOG00000026128			ENSRNOG00000026128	Cpne8	copine 8 [Source:RGD Symbol;Acc:1307939]	ARRAYEXPRESS,ENSG
ENSRNOG00000051915	0.4387	5.57307	28.3501	1.0124e-07	1.23217e-06	ENSRNOG00000051915			ENSRNOG00000051915	Spred3	sprouty-related, EVH1 domain containing 3 [Source:RGD Symbol;Acc:1311713]	ARRAYEXPRESS,ENSG
ENSRNOG00000009102	0.367672	7.34593	28.3025	1.03759e-07	1.26182e-06	ENSRNOG00000009102			ENSRNOG00000009102	Fermt2	FERM domain containing kindlin 2 [Source:RGD Symbol;Acc:1311799]	ARRAYEXPRESS,ENSG
ENSRNOG00000016356	-0.366007	8.06172	28.1914	1.09891e-07	1.3353e-06	ENSRNOG00000016356			ENSRNOG00000016356	Got1	glutamic-oxaloacetic transaminase 1 [Source:RGD Symbol;Acc:2721]	ARRAYEXPRESS,ENSG
ENSRNOG00000000081	0.668639	3.47651	28.1709	1.11063e-07	1.34844e-06	ENSRNOG00000000081			ENSRNOG00000000081	Antxr2	ANTXR cell adhesion molecule 2 [Source:RGD Symbol;Acc:1561294]	ARRAYEXPRESS,ENSG
ENSRNOG00000030930	1.82455	-0.611065	28.1678	1.11239e-07	1.34948e-06	ENSRNOG00000030930			ENSRNOG00000030930	Samsn1	SAM domain, SH3 domain and nuclear localization signals, 1 [Source:RGD Symbol;Acc:620926]	ARRAYEXPRESS,ENSG
ENSRNOG00000056940	0.506532	4.55377	28.1652	1.1139e-07	1.35022e-06	ENSRNOG00000056940			ENSRNOG00000056940	Cited2	Cbp/p300-interacting transactivator, with Glu/Asp-rich carboxy-terminal domain, 2 [Source:RGD Symbol;Acc:620112]	ARRAYEXPRESS,ENSG
ENSRNOG00000003285	-0.468828	4.93134	28.1113	1.14537e-07	1.38724e-06	ENSRNOG00000003285			ENSRNOG00000003285	Mpv17l	MPV17 mitochondrial inner membrane protein like [Source:RGD Symbol;Acc:2324483]	ARRAYEXPRESS,ENSG
ENSRNOG00000009389	0.521752	4.01628	28.0975	1.15356e-07	1.39603e-06	ENSRNOG00000009389			ENSRNOG00000009389	Ripk2	receptor-interacting serine-threonine kinase 2 [Source:RGD Symbol;Acc:1309167]	ARRAYEXPRESS,ENSG
ENSRNOG00000002419	-0.396405	12.4537	28.0348	1.19152e-07	1.44081e-06	ENSRNOG00000002419			ENSRNOG00000002419	Plp1	proteolipid protein 1 [Source:RGD Symbol;Acc:3354]	ARRAYEXPRESS,ENSG
ENSRNOG00000050655	0.404454	6.22856	28.0081	1.20811e-07	1.45969e-06	ENSRNOG00000050655			ENSRNOG00000050655	P4ha1	prolyl 4-hydroxylase subunit alpha 1 [Source:RGD Symbol;Acc:621000]	ARRAYEXPRESS,ENSG
ENSRNOG00000003679	0.360706	6.06214	27.9954	1.21604e-07	1.46808e-06	ENSRNOG00000003679			ENSRNOG00000003679	Med13	mediator complex subunit 13 [Source:RGD Symbol;Acc:1304829]	ARRAYEXPRESS,ENSG
ENSRNOG00000021035	0.358838	6.38535	27.9537	1.24254e-07	1.49886e-06	ENSRNOG00000021035			ENSRNOG00000021035	Rpl18	ribosomal protein L18 [Source:RGD Symbol;Acc:621182]	ARRAYEXPRESS,ENSG
ENSRNOG00000007905	0.56226	4.30821	27.88	1.29078e-07	1.5558e-06	ENSRNOG00000007905			ENSRNOG00000007905	Itga7	integrin subunit alpha 7 [Source:RGD Symbol;Acc:71022]	ARRAYEXPRESS,ENSG
ENSRNOG00000039745	1.70325	0.22318	27.8649	1.30085e-07	1.56668e-06	ENSRNOG00000039745			ENSRNOG00000039745	Pm20d1	peptidase M20 domain containing 1 [Source:RGD Symbol;Acc:1564063]	ARRAYEXPRESS,ENSG
ENSRNOG00000010131	0.414649	5.3749	27.8539	1.30831e-07	1.57439e-06	ENSRNOG00000010131			ENSRNOG00000010131	Rin2	Ras and Rab interactor 2 [Source:RGD Symbol;Acc:1305873]	ARRAYEXPRESS,ENSG
ENSRNOG00000001431	0.852769	1.57513	27.8226	1.32964e-07	1.59877e-06	ENSRNOG00000001431			ENSRNOG00000001431	Rasa4	RAS p21 protein activator 4 [Source:RGD Symbol;Acc:1565457]	ARRAYEXPRESS,ENSG
ENSRNOG00000020994	0.466066	5.41715	27.7603	1.37314e-07	1.64976e-06	ENSRNOG00000020994			ENSRNOG00000020994	Slc25a39	solute carrier family 25, member 39 [Source:RGD Symbol;Acc:1306193]	ARRAYEXPRESS,ENSG
ENSRNOG00000055365	0.44003	5.97702	27.7061	1.4122e-07	1.69532e-06	ENSRNOG00000055365			ENSRNOG00000055365	Edem1	ER degradation enhancing alpha-mannosidase like protein 1 [Source:RGD Symbol;Acc:1563633]	ARRAYEXPRESS,ENSG
ENSRNOG00000014776	0.943473	2.29467	27.6958	1.41973e-07	1.703e-06	ENSRNOG00000014776			ENSRNOG00000014776	Adcy7	adenylate cyclase 7 [Source:RGD Symbol;Acc:619966]	ARRAYEXPRESS,ENSG
ENSRNOG00000014452	1.15056	2.04524	27.65	1.45371e-07	1.74236e-06	ENSRNOG00000014452			ENSRNOG00000014452	Zfhx3	zinc finger homeobox 3 [Source:RGD Symbol;Acc:1560268]	ARRAYEXPRESS,ENSG
ENSRNOG00000061768	1.43061	2.91606	27.6051	1.48786e-07	1.78186e-06	ENSRNOG00000061768			ENSRNOG00000061768	Slc43a3	solute carrier family 43, member 3 [Source:RGD Symbol;Acc:1312016]	ARRAYEXPRESS,ENSG
ENSRNOG00000009956	0.324023	7.80502	27.5615	1.52174e-07	1.82098e-06	ENSRNOG00000009956			ENSRNOG00000009956	Wnk1	WNK lysine deficient protein kinase 1 [Source:RGD Symbol;Acc:621141]	ARRAYEXPRESS,ENSG
ENSRNOG00000024322	-0.352713	7.38512	27.5134	1.56006e-07	1.86534e-06	ENSRNOG00000024322			ENSRNOG00000024322	Shroom2	shroom family member 2 [Source:RGD Symbol;Acc:1565163]	ARRAYEXPRESS,ENSG
ENSRNOG00000001204	0.350914	6.30624	27.4958	1.57438e-07	1.88095e-06	ENSRNOG00000001204			ENSRNOG00000001204	Ankrd13a	ankyrin repeat domain 13a [Source:RGD Symbol;Acc:1308577]	ARRAYEXPRESS,ENSG
ENSRNOG00000003597	-0.361334	9.07062	27.4872	1.58136e-07	1.88779e-06	ENSRNOG00000003597			ENSRNOG00000003597	Tuba4a	tubulin, alpha 4A [Source:RGD Symbol;Acc:1359623]	ARRAYEXPRESS,ENSG
ENSRNOG00000006483	0.461778	4.60636	27.4855	1.58273e-07	1.88792e-06	ENSRNOG00000006483			ENSRNOG00000006483	Heatr5a	HEAT repeat containing 5A [Source:RGD Symbol;Acc:1561116]	ARRAYEXPRESS,ENSG
ENSRNOG00000018426	-1.45149	0.46413	27.4328	1.62651e-07	1.93859e-06	ENSRNOG00000018426			ENSRNOG00000018426	Apoc1	apolipoprotein C1 [Source:RGD Symbol;Acc:2134]	ARRAYEXPRESS,ENSG
ENSRNOG00000001584	0.795042	2.30272	27.4307	1.62829e-07	1.93916e-06	ENSRNOG00000001584			ENSRNOG00000001584	Map3k7cl	MAP3K7 C-terminal like [Source:RGD Symbol;Acc:1359474]	ARRAYEXPRESS,ENSG
ENSRNOG00000007202	0.490144	4.51719	27.4273	1.63113e-07	1.94101e-06	ENSRNOG00000007202			ENSRNOG00000007202	Sema3d	semaphorin 3D [Source:RGD Symbol;Acc:727939]	ARRAYEXPRESS,ENSG
ENSRNOG00000029441	-0.34487	8.44169	27.4186	1.63851e-07	1.94824e-06	ENSRNOG00000029441			ENSRNOG00000029441	Klhl2	kelch-like family member 2 [Source:RGD Symbol;Acc:1306388]	ARRAYEXPRESS,ENSG
ENSRNOG00000016496	0.856678	3.25298	27.2901	1.75104e-07	2.08038e-06	ENSRNOG00000016496			ENSRNOG00000016496	Ctsc	cathepsin C [Source:RGD Symbol;Acc:2445]	ARRAYEXPRESS,ENSG
ENSRNOG00000000920	-0.886207	1.48304	27.2748	1.76499e-07	2.0953e-06	ENSRNOG00000000920			ENSRNOG00000000920	Phkg1	phosphorylase kinase catalytic subunit gamma 1 [Source:RGD Symbol;Acc:3325]	ARRAYEXPRESS,ENSG
ENSRNOG00000017595	0.532248	4.72684	27.2654	1.77359e-07	2.10384e-06	ENSRNOG00000017595			ENSRNOG00000017595	Rsu1	Ras suppressor protein 1 [Source:RGD Symbol;Acc:1591781]	ARRAYEXPRESS,ENSG
ENSRNOG00000005697	-0.544834	5.38289	27.2105	1.82464e-07	2.16267e-06	ENSRNOG00000005697			ENSRNOG00000005697	Slc6a11	solute carrier family 6 member 11 [Source:RGD Symbol;Acc:628737]	ARRAYEXPRESS,ENSG
ENSRNOG00000068001	0.477518	4.00425	27.1538	1.87893e-07	2.22526e-06	ENSRNOG00000068001			ENSRNOG00000068001	Abcb4	ATP binding cassette subfamily B member 4 [Source:RGD Symbol;Acc:620248]	ARRAYEXPRESS,ENSG
ENSRNOG00000016828	-0.497564	5.0974	27.149	1.88364e-07	2.22907e-06	ENSRNOG00000016828			ENSRNOG00000016828	Cmtm5	CKLF-like MARVEL transmembrane domain containing 5 [Source:RGD Symbol;Acc:1307045]	ARRAYEXPRESS,ENSG
ENSRNOG00000011140	-0.513817	4.92732	27.1336	1.89868e-07	2.2451e-06	ENSRNOG00000011140			ENSRNOG00000011140	Prxl2a	peroxiredoxin like 2A [Source:RGD Symbol;Acc:1309676]	ARRAYEXPRESS,ENSG
ENSRNOG00000004200	-0.361998	6.51613	27.1154	1.91666e-07	2.26456e-06	ENSRNOG00000004200			ENSRNOG00000004200	Sybu	syntabulin [Source:RGD Symbol;Acc:1564335]	ARRAYEXPRESS,ENSG
ENSRNOG00000020514	0.570161	3.30366	27.0802	1.95183e-07	2.30429e-06	ENSRNOG00000020514			ENSRNOG00000020514	Sox6	SRY-box transcription factor 6 [Source:RGD Symbol;Acc:1309000]	ARRAYEXPRESS,ENSG
ENSRNOG00000007025	0.960835	1.53801	27.0723	1.95983e-07	2.31192e-06	ENSRNOG00000007025			ENSRNOG00000007025	Evc2	EvC ciliary complex subunit 2 [Source:RGD Symbol;Acc:1310417]	ARRAYEXPRESS,ENSG
ENSRNOG00000002360	-0.580372	5.39455	27.062	1.97038e-07	2.32253e-06	ENSRNOG00000002360			ENSRNOG00000002360	Gabrg1	gamma-aminobutyric acid type A receptor subunit gamma 1 [Source:RGD Symbol;Acc:621732]	ARRAYEXPRESS,ENSG
ENSRNOG00000015131	1.35483	0.356984	27.0349	1.99812e-07	2.35338e-06	ENSRNOG00000015131			ENSRNOG00000015131	Ube2c	ubiquitin-conjugating enzyme E2C [Source:RGD Symbol;Acc:1305382]	ARRAYEXPRESS,ENSG
ENSRNOG00000021745	-0.45323	6.63362	27.018	2.01574e-07	2.37226e-06	ENSRNOG00000021745			ENSRNOG00000021745	Bhlhe22	basic helix-loop-helix family, member e22 [Source:RGD Symbol;Acc:1305451]	ARRAYEXPRESS,ENSG
ENSRNOG00000006878	1.67664	-0.918091	26.9787	2.05713e-07	2.41907e-06	ENSRNOG00000006878			ENSRNOG00000006878	Slc26a3	solute carrier family 26 member 3 [Source:RGD Symbol;Acc:620623]	ARRAYEXPRESS,ENSG
ENSRNOG00000043007	0.658947	3.95037	26.9647	2.07203e-07	2.43467e-06	ENSRNOG00000043007			ENSRNOG00000043007	Rcn3	reticulocalbin 3 [Source:RGD Symbol;Acc:1359365]	ARRAYEXPRESS,ENSG
ENSRNOG00000020583	0.46849	4.46739	26.8882	2.15565e-07	2.53095e-06	ENSRNOG00000020583			ENSRNOG00000020583	Fcgrt	Fc gamma receptor and transporter [Source:RGD Symbol;Acc:61811]	ARRAYEXPRESS,ENSG
ENSRNOG00000018485	-0.349172	6.71727	26.8798	2.16507e-07	2.54e-06	ENSRNOG00000018485			ENSRNOG00000018485	Gpr155	G protein-coupled receptor 155 [Source:RGD Symbol;Acc:1309162]	ARRAYEXPRESS,ENSG
ENSRNOG00000042668	0.626225	2.85619	26.8487	2.20023e-07	2.57923e-06	ENSRNOG00000042668			ENSRNOG00000042668	Msrb3	methionine sulfoxide reductase B3 [Source:RGD Symbol;Acc:1596851]	ARRAYEXPRESS,ENSG
ENSRNOG00000012563	0.499627	4.53055	26.7662	2.29616e-07	2.68958e-06	ENSRNOG00000012563			ENSRNOG00000012563	Arhgap29	Rho GTPase activating protein 29 [Source:RGD Symbol;Acc:1306185]	ARRAYEXPRESS,ENSG
ENSRNOG00000028384	0.68998	2.81431	26.7448	2.32175e-07	2.71742e-06	ENSRNOG00000028384			ENSRNOG00000028384	Npepl1	aminopeptidase-like 1 [Source:RGD Symbol;Acc:1311351]	ARRAYEXPRESS,ENSG
ENSRNOG00000013072	-0.319608	7.95282	26.6477	2.44135e-07	2.85518e-06	ENSRNOG00000013072			ENSRNOG00000013072	Plxna4	plexin A4 [Source:RGD Symbol;Acc:1308074]	ARRAYEXPRESS,ENSG
ENSRNOG00000023781	0.650039	7.21619	26.5124	2.61856e-07	3.06003e-06	ENSRNOG00000023781			ENSRNOG00000023781	Plec	plectin [Source:RGD Symbol;Acc:621649]	ARRAYEXPRESS,ENSG
ENSRNOG00000012818	-0.354718	7.11119	26.4745	2.67037e-07	3.11814e-06	ENSRNOG00000012818			ENSRNOG00000012818	Ksr1	kinase suppressor of ras 1 [Source:RGD Symbol;Acc:1308105]	ARRAYEXPRESS,ENSG
ENSRNOG00000022218	0.67904	2.40194	26.3392	2.86409e-07	3.34173e-06	ENSRNOG00000022218			ENSRNOG00000022218	Ifi44	interferon-induced protein 44 [Source:RGD Symbol;Acc:1310523]	ARRAYEXPRESS,ENSG
ENSRNOG00000016890	0.488914	4.41772	26.3182	2.89541e-07	3.37524e-06	ENSRNOG00000016890			ENSRNOG00000016890	Tppp3	tubulin polymerization-promoting protein family member 3 [Source:RGD Symbol;Acc:1305061]	ARRAYEXPRESS,ENSG
ENSRNOG00000012346	0.337781	7.45638	26.317	2.89732e-07	3.37524e-06	ENSRNOG00000012346			ENSRNOG00000012346	Epb41l2	erythrocyte membrane protein band 4.1-like 2 [Source:RGD Symbol;Acc:1563977]	ARRAYEXPRESS,ENSG
ENSRNOG00000054879	0.650902	3.48782	26.2587	2.98604e-07	3.47589e-06	ENSRNOG00000054879			ENSRNOG00000054879	Zic2	Zic family member 2 [Source:RGD Symbol;Acc:1311174]	ARRAYEXPRESS,ENSG
ENSRNOG00000005287	0.710696	1.98249	26.2381	3.01807e-07	3.51044e-06	ENSRNOG00000005287			ENSRNOG00000005287	Syne3	spectrin repeat containing, nuclear envelope family member 3 [Source:RGD Symbol;Acc:1304563]	ARRAYEXPRESS,ENSG
ENSRNOG00000003208	1.43647	-0.105315	26.2279	3.03414e-07	3.52639e-06	ENSRNOG00000003208			ENSRNOG00000003208	Ercc6l	ERCC excision repair 6 like, spindle assembly checkpoint helicase [Source:RGD Symbol;Acc:1565734]	ARRAYEXPRESS,ENSG
ENSRNOG00000024420	1.98483	-1.27234	26.1555	3.14996e-07	3.65816e-06	ENSRNOG00000024420			ENSRNOG00000024420	Eme1	essential meiotic structure-specific endonuclease 1 [Source:RGD Symbol;Acc:1309067]	ARRAYEXPRESS,ENSG
ENSRNOG00000016897	-0.442799	4.06376	26.0904	3.25795e-07	3.78064e-06	ENSRNOG00000016897			ENSRNOG00000016897	Rlbp1	retinaldehyde binding protein 1 [Source:RGD Symbol;Acc:1309649]	ARRAYEXPRESS,ENSG
ENSRNOG00000020848	0.470229	4.41282	26.0288	3.3636e-07	3.90021e-06	ENSRNOG00000020848			ENSRNOG00000020848	Coq8b	coenzyme Q8B [Source:RGD Symbol;Acc:1311356]	ARRAYEXPRESS,ENSG
ENSRNOG00000029055	1.03687	1.28701	25.9811	3.44773e-07	3.99467e-06	ENSRNOG00000029055			ENSRNOG00000029055	Ttk	Ttk protein kinase [Source:RGD Symbol;Acc:1305558]	ARRAYEXPRESS,ENSG
ENSRNOG00000038572	1.07335	0.90174	25.962	3.48213e-07	4.0314e-06	ENSRNOG00000038572			ENSRNOG00000038572	Ncapg	non-SMC condensin I complex, subunit G [Source:RGD Symbol;Acc:1562646]	ARRAYEXPRESS,ENSG
ENSRNOG00000021144	0.398194	6.09374	25.9229	3.55321e-07	4.11051e-06	ENSRNOG00000021144			ENSRNOG00000021144	Cebpg	CCAAT/enhancer binding protein gamma [Source:RGD Symbol;Acc:2330]	ARRAYEXPRESS,ENSG
ENSRNOG00000032929	0.566747	3.49159	25.8785	3.63588e-07	4.2011e-06	ENSRNOG00000032929			ENSRNOG00000032929	Incenp	inner centromere protein [Source:RGD Symbol;Acc:1305292]	ARRAYEXPRESS,ENSG
ENSRNOG00000019648	0.491438	4.67159	25.8779	3.63713e-07	4.2011e-06	ENSRNOG00000019648			ENSRNOG00000019648	Col6a3	collagen type VI alpha 3 chain [Source:RGD Symbol;Acc:1308704]	ARRAYEXPRESS,ENSG
ENSRNOG00000020698	-0.419994	6.2016	25.873	3.6464e-07	4.20855e-06	ENSRNOG00000020698			ENSRNOG00000020698	Rnd2	Rho family GTPase 2 [Source:RGD Symbol;Acc:1306172]	ARRAYEXPRESS,ENSG
ENSRNOG00000042289	-0.410046	7.71821	25.8653	3.66099e-07	4.22213e-06	ENSRNOG00000042289			ENSRNOG00000042289	Plcxd2	phosphatidylinositol-specific phospholipase C, X domain containing 2 [Source:RGD Symbol;Acc:1563504]	ARRAYEXPRESS,ENSG
ENSRNOG00000032238	0.496183	4.25008	25.8507	3.68873e-07	4.25085e-06	ENSRNOG00000032238			ENSRNOG00000032238	Plcd1	phospholipase C, delta 1 [Source:RGD Symbol;Acc:3346]	ARRAYEXPRESS,ENSG
ENSRNOG00000008400	0.586863	3.05247	25.8456	3.69845e-07	4.25877e-06	ENSRNOG00000008400			ENSRNOG00000008400	Pml	PML nuclear body scaffold [Source:RGD Symbol;Acc:1562602]	ARRAYEXPRESS,ENSG
ENSRNOG00000018242	-0.328502	7.56226	25.8409	3.70752e-07	4.26594e-06	ENSRNOG00000018242			ENSRNOG00000018242	Camkk1	calcium/calmodulin-dependent protein kinase kinase 1 [Source:RGD Symbol;Acc:62023]	ARRAYEXPRESS,ENSG
ENSRNOG00000011705	-0.344192	9.32095	25.7535	3.87921e-07	4.46005e-06	ENSRNOG00000011705			ENSRNOG00000011705	Stmn2	stathmin 2 [Source:RGD Symbol;Acc:68947]	ARRAYEXPRESS,ENSG
ENSRNOG00000027742	-0.657803	2.65422	25.737	3.91255e-07	4.49492e-06	ENSRNOG00000027742			ENSRNOG00000027742	Adamtsl2	ADAMTS-like 2 [Source:RGD Symbol;Acc:1305459]	ARRAYEXPRESS,ENSG
ENSRNOG00000048449	1.36536	-0.131133	25.7152	3.95695e-07	4.54244e-06	ENSRNOG00000048449			ENSRNOG00000048449	Itgb3	integrin subunit beta 3 [Source:RGD Symbol;Acc:628868]	ARRAYEXPRESS,ENSG
ENSRNOG00000000635	0.549798	5.08785	25.69	4.00895e-07	4.59861e-06	ENSRNOG00000000635			ENSRNOG00000000635	Arid5b	AT-rich interaction domain 5B [Source:RGD Symbol;Acc:1311735]	ARRAYEXPRESS,ENSG
ENSRNOG00000010045	1.46157	-0.516039	25.6538	4.08488e-07	4.68211e-06	ENSRNOG00000010045			ENSRNOG00000010045	Clec4a	C-type lectin domain family 4, member A [Source:RGD Symbol;Acc:1359662]	ARRAYEXPRESS,ENSG
ENSRNOG00000020281	1.32123	1.14767	25.588	4.22661e-07	4.84003e-06	ENSRNOG00000020281			ENSRNOG00000020281	Kif22	kinesin family member 22 [Source:RGD Symbol;Acc:1311886]	ARRAYEXPRESS,ENSG
ENSRNOG00000020706	0.646335	2.89758	25.5868	4.22912e-07	4.84003e-06	ENSRNOG00000020706			ENSRNOG00000020706	Kcnn3	potassium calcium-activated channel subfamily N member 3 [Source:RGD Symbol;Acc:2964]	ARRAYEXPRESS,ENSG
ENSRNOG00000014395	0.695488	3.51291	25.4866	4.45467e-07	5.09426e-06	ENSRNOG00000014395			ENSRNOG00000014395	Gli3	GLI family zinc finger 3 [Source:RGD Symbol;Acc:620272]	ARRAYEXPRESS,ENSG
ENSRNOG00000014999	0.436579	5.22767	25.4512	4.53715e-07	5.18462e-06	ENSRNOG00000014999			ENSRNOG00000014999	Tnpo1	transportin 1 [Source:RGD Symbol;Acc:1308372]	ARRAYEXPRESS,ENSG
ENSRNOG00000048264	1.418	-0.263579	25.4306	4.58585e-07	5.23626e-06	ENSRNOG00000048264			ENSRNOG00000048264	H4f3	H1.3 linker histone, cluster member [Source:RGD Symbol;Acc:1585568]	ARRAYEXPRESS,ENSG
ENSRNOG00000025676	-0.815159	1.6141	25.4107	4.63334e-07	5.28646e-06	ENSRNOG00000025676			ENSRNOG00000025676	Gask1a	golgi associated kinase 1A [Source:RGD Symbol;Acc:1305157]	ARRAYEXPRESS,ENSG
ENSRNOG00000051619	0.962979	1.43551	25.4028	4.65251e-07	5.30358e-06	ENSRNOG00000051619			ENSRNOG00000051619	Asb2	ankyrin repeat and SOCS box-containing 2 [Source:RGD Symbol;Acc:1306414]	ARRAYEXPRESS,ENSG
ENSRNOG00000012471	1.66983	-0.79844	25.4016	4.65544e-07	5.30358e-06	ENSRNOG00000012471			ENSRNOG00000012471	Thbs4	thrombospondin 4 [Source:RGD Symbol;Acc:62046]	ARRAYEXPRESS,ENSG
ENSRNOG00000004912	0.433064	6.38642	25.371	4.72973e-07	5.38412e-06	ENSRNOG00000004912			ENSRNOG00000004912	Itgav	integrin subunit alpha V [Source:RGD Symbol;Acc:1310613]	ARRAYEXPRESS,ENSG
ENSRNOG00000007304	-0.332772	7.46648	25.3479	4.78671e-07	5.44484e-06	ENSRNOG00000007304			ENSRNOG00000007304	Herc3	HECT and RLD domain containing E3 ubiquitin protein ligase 3 [Source:RGD Symbol;Acc:1307803]	ARRAYEXPRESS,ENSG
ENSRNOG00000011882	0.428393	5.08655	25.3329	4.82417e-07	5.48327e-06	ENSRNOG00000011882			ENSRNOG00000011882	Gab2	GRB2-associated binding protein 2 [Source:RGD Symbol;Acc:621367]	ARRAYEXPRESS,ENSG
ENSRNOG00000008716	-0.373905	6.92045	25.3198	4.85708e-07	5.51649e-06	ENSRNOG00000008716			ENSRNOG00000008716	Nefh	neurofilament heavy chain [Source:RGD Symbol;Acc:3159]	ARRAYEXPRESS,ENSG
ENSRNOG00000054764	0.74513	3.02361	25.3159	4.86678e-07	5.52331e-06	ENSRNOG00000054764			ENSRNOG00000054764	Flt3	Fms related receptor tyrosine kinase 3 [Source:RGD Symbol;Acc:61308]	ARRAYEXPRESS,ENSG
ENSRNOG00000018755	-0.385412	6.58164	25.2657	4.995e-07	5.66454e-06	ENSRNOG00000018755			ENSRNOG00000018755	Acss2	acyl-CoA synthetase short-chain family member 2 [Source:RGD Symbol;Acc:1305489]	ARRAYEXPRESS,ENSG
ENSRNOG00000001375	0.594478	3.69975	25.2629	5.00236e-07	5.66858e-06	ENSRNOG00000001375			ENSRNOG00000001375	Gal3st4	galactose-3-O-sulfotransferase 4 [Source:RGD Symbol;Acc:1561105]	ARRAYEXPRESS,ENSG
ENSRNOG00000007412	1.11036	0.44943	25.2326	5.08158e-07	5.754e-06	ENSRNOG00000007412			ENSRNOG00000007412	Dok1	docking protein 1 [Source:RGD Symbol;Acc:1309499]	ARRAYEXPRESS,ENSG
ENSRNOG00000036760	-0.719834	2.0589	25.2193	5.11682e-07	5.78952e-06	ENSRNOG00000036760			ENSRNOG00000036760	Tmc5	transmembrane channel-like 5 [Source:RGD Symbol;Acc:1307037]	ARRAYEXPRESS,ENSG
ENSRNOG00000031855	-0.407911	6.11509	25.1873	5.20245e-07	5.88004e-06	ENSRNOG00000031855			ENSRNOG00000031855	Actr3b	actin related protein 3B [Source:RGD Symbol;Acc:1565759]	ARRAYEXPRESS,ENSG
ENSRNOG00000025689	-0.575806	3.34051	25.1862	5.20541e-07	5.88004e-06	ENSRNOG00000025689			ENSRNOG00000025689	Abhd1	abhydrolase domain containing 1 [Source:RGD Symbol;Acc:1310988]	ARRAYEXPRESS,ENSG
ENSRNOG00000008625	-0.406638	4.95461	25.185	5.20862e-07	5.88004e-06	ENSRNOG00000008625			ENSRNOG00000008625	Rimkla	ribosomal modification protein rimK-like family member A [Source:RGD Symbol;Acc:1306880]	ARRAYEXPRESS,ENSG
ENSRNOG00000024428	0.927754	1.55895	25.1823	5.2159e-07	5.88382e-06	ENSRNOG00000024428			ENSRNOG00000024428	Kif20a	kinesin family member 20A [Source:RGD Symbol;Acc:1307695]	ARRAYEXPRESS,ENSG
ENSRNOG00000024352	0.445007	4.18526	25.165	5.26282e-07	5.93227e-06	ENSRNOG00000024352			ENSRNOG00000024352	Tyw1	tRNA-yW synthesizing protein 1 homolog [Source:RGD Symbol;Acc:1310420]	ARRAYEXPRESS,ENSG
ENSRNOG00000061215	-0.384996	8.00326	25.1278	5.36537e-07	6.04331e-06	ENSRNOG00000061215			ENSRNOG00000061215	Crym	crystallin, mu [Source:RGD Symbol;Acc:620943]	ARRAYEXPRESS,ENSG
ENSRNOG00000010803	-0.347366	7.83391	25.0848	5.48639e-07	6.17497e-06	ENSRNOG00000010803			ENSRNOG00000010803	Gabra5	gamma-aminobutyric acid type A receptor subunit alpha 5 [Source:RGD Symbol;Acc:61859]	ARRAYEXPRESS,ENSG
ENSRNOG00000008565	-0.395122	6.71555	25.0375	5.62253e-07	6.32344e-06	ENSRNOG00000008565			ENSRNOG00000008565	Nkiras1	NFKB inhibitor interacting Ras-like 1 [Source:RGD Symbol;Acc:1308560]	ARRAYEXPRESS,ENSG
ENSRNOG00000038891	1.08882	0.3959	25.0186	5.678e-07	6.38103e-06	ENSRNOG00000038891			ENSRNOG00000038891	Grxcr1	glutaredoxin and cysteine rich domain containing 1 [Source:RGD Symbol;Acc:1564635]	ARRAYEXPRESS,ENSG
ENSRNOG00000064007	-1.42056	-0.127309	25.0054	5.71697e-07	6.42001e-06	ENSRNOG00000064007			ENSRNOG00000064007	ENSRNOG00000064007	None	ARRAYEXPRESS,ENSG,UNIPROT_GN
ENSRNOG00000046858	-0.624955	5.73335	24.9973	5.74108e-07	6.44225e-06	ENSRNOG00000046858			ENSRNOG00000046858	Arxes2	adipocyte-related X-chromosome expressed sequence 2 [Source:RGD Symbol;Acc:2322092]	ARRAYEXPRESS,ENSG
ENSRNOG00000015419	-0.574592	4.26473	24.9918	5.75755e-07	6.45588e-06	ENSRNOG00000015419			ENSRNOG00000015419	Spem1	spermatid maturation 1 [Source:RGD Symbol;Acc:1593311]	ARRAYEXPRESS,ENSG
ENSRNOG00000024365	0.955749	1.39952	24.9847	5.77865e-07	6.47468e-06	ENSRNOG00000024365			ENSRNOG00000024365	Ect2	epithelial cell transforming 2 [Source:RGD Symbol;Acc:1308524]	ARRAYEXPRESS,ENSG
ENSRNOG00000031916	0.731117	2.15486	24.9738	5.81144e-07	6.50655e-06	ENSRNOG00000031916			ENSRNOG00000031916	Timeless	timeless circadian regulator [Source:RGD Symbol;Acc:620939]	ARRAYEXPRESS,ENSG
ENSRNOG00000020020	0.369811	5.94747	24.9535	5.8731e-07	6.57067e-06	ENSRNOG00000020020			ENSRNOG00000020020	Wbp1l	WW domain binding protein 1-like [Source:RGD Symbol;Acc:1305793]	ARRAYEXPRESS,ENSG
ENSRNOG00000015655	0.410832	5.28208	24.933	5.93591e-07	6.63597e-06	ENSRNOG00000015655			ENSRNOG00000015655	Ptgfrn	prostaglandin F2 receptor inhibitor [Source:RGD Symbol;Acc:3437]	ARRAYEXPRESS,ENSG
ENSRNOG00000033143	0.353181	7.27253	24.9307	5.94279e-07	6.6387e-06	ENSRNOG00000033143			ENSRNOG00000033143	Timp2	TIMP metallopeptidase inhibitor 2 [Source:RGD Symbol;Acc:61312]	ARRAYEXPRESS,ENSG
ENSRNOG00000011070	0.537323	4.72098	24.9121	6.00036e-07	6.69802e-06	ENSRNOG00000011070			ENSRNOG00000011070	Gnb4	G protein subunit beta 4 [Source:RGD Symbol;Acc:1359321]	ARRAYEXPRESS,ENSG
ENSRNOG00000068555	0.424839	5.25172	24.8971	6.04744e-07	6.74553e-06	ENSRNOG00000068555			ENSRNOG00000068555	Nt5c1a	5'-nucleotidase, cytosolic IA [Source:RGD Symbol;Acc:1310908]	ARRAYEXPRESS,ENSG
ENSRNOG00000003229	-0.306814	9.80821	24.8891	6.07235e-07	6.76827e-06	ENSRNOG00000003229			ENSRNOG00000003229	Tspan7	tetraspanin 7 [Source:RGD Symbol;Acc:1589725]	ARRAYEXPRESS,ENSG
ENSRNOG00000048226	0.421348	5.78259	24.8774	6.10956e-07	6.80468e-06	ENSRNOG00000048226			ENSRNOG00000048226	Hmgn1	high mobility group nucleosome binding domain 1 [Source:RGD Symbol;Acc:1307761]	ARRAYEXPRESS,ENSG
ENSRNOG00000025604	0.580906	3.248	24.8635	6.15382e-07	6.84887e-06	ENSRNOG00000025604			ENSRNOG00000025604	Atad2	ATPase family, AAA domain containing 2 [Source:RGD Symbol;Acc:1304849]	ARRAYEXPRESS,ENSG
ENSRNOG00000001525	0.458252	6.3479	24.8539	6.18423e-07	6.8776e-06	ENSRNOG00000001525			ENSRNOG00000001525	Igsf11	immunoglobulin superfamily, member 11 [Source:RGD Symbol;Acc:1308758]	ARRAYEXPRESS,ENSG
ENSRNOG00000030759	0.799767	2.11829	24.8516	6.19165e-07	6.88074e-06	ENSRNOG00000030759			ENSRNOG00000030759	Nhs	NHS actin remodeling regulator [Source:RGD Symbol;Acc:1561818]	ARRAYEXPRESS,ENSG
ENSRNOG00000021401	1.80535	-0.81648	24.8082	6.33266e-07	7.03222e-06	ENSRNOG00000021401			ENSRNOG00000021401	Lpar5	lysophosphatidic acid receptor 5 [Source:RGD Symbol;Acc:1562580]	ARRAYEXPRESS,ENSG
ENSRNOG00000010556	0.65269	2.61491	24.7919	6.38647e-07	7.0867e-06	ENSRNOG00000010556			ENSRNOG00000010556	Intu	inturned planar cell polarity protein [Source:RGD Symbol;Acc:1309446]	ARRAYEXPRESS,ENSG
ENSRNOG00000002408	1.57959	-0.818727	24.7715	6.45465e-07	7.15705e-06	ENSRNOG00000002408			ENSRNOG00000002408	Rbm47	RNA binding motif protein 47 [Source:RGD Symbol;Acc:1359713]	ARRAYEXPRESS,ENSG
ENSRNOG00000016636	0.615733	2.75989	24.7606	6.49122e-07	7.19227e-06	ENSRNOG00000016636			ENSRNOG00000016636	Lpin3	lipin 3 [Source:RGD Symbol;Acc:1588534]	ARRAYEXPRESS,ENSG
ENSRNOG00000020807	0.852371	1.71083	24.7555	6.50816e-07	7.2057e-06	ENSRNOG00000020807			ENSRNOG00000020807	Wdr62	WD repeat domain 62 [Source:RGD Symbol;Acc:1306714]	ARRAYEXPRESS,ENSG
ENSRNOG00000007901	0.387026	5.99042	24.7059	6.67803e-07	7.38832e-06	ENSRNOG00000007901			ENSRNOG00000007901	Tmed10	transmembrane p24 trafficking protein 10 [Source:RGD Symbol;Acc:620970]	ARRAYEXPRESS,ENSG
ENSRNOG00000021087	0.398549	5.23163	24.6996	6.69965e-07	7.40675e-06	ENSRNOG00000021087			ENSRNOG00000021087	Lgi4	leucine-rich repeat LGI family, member 4 [Source:RGD Symbol;Acc:735035]	ARRAYEXPRESS,ENSG
ENSRNOG00000021314	-0.341908	6.9952	24.652	6.86744e-07	7.58664e-06	ENSRNOG00000021314			ENSRNOG00000021314	Fdft1	farnesyl diphosphate farnesyl transferase 1 [Source:RGD Symbol;Acc:61834]	ARRAYEXPRESS,ENSG
ENSRNOG00000059479	-0.355158	10.0892	24.6062	7.03236e-07	7.7631e-06	ENSRNOG00000059479			ENSRNOG00000059479	Adcy1	adenylate cyclase 1 [Source:RGD Symbol;Acc:1309318]	ARRAYEXPRESS,ENSG
ENSRNOG00000022576	-0.563613	4.11759	24.5647	7.18566e-07	7.92648e-06	ENSRNOG00000022576			ENSRNOG00000022576	Nudt12	nudix hydrolase 12 [Source:RGD Symbol;Acc:1310902]	ARRAYEXPRESS,ENSG
ENSRNOG00000007918	1.49831	1.01246	24.5207	7.35147e-07	8.10341e-06	ENSRNOG00000007918			ENSRNOG00000007918	Tbxas1	thromboxane A synthase 1 [Source:RGD Symbol;Acc:3826]	ARRAYEXPRESS,ENSG
ENSRNOG00000014562	0.387796	7.51046	24.5089	7.39687e-07	8.14745e-06	ENSRNOG00000014562			ENSRNOG00000014562	Hnrnpf	heterogeneous nuclear ribonucleoprotein F [Source:RGD Symbol;Acc:620366]	ARRAYEXPRESS,ENSG
ENSRNOG00000007546	0.343137	6.42783	24.4996	7.4326e-07	8.18079e-06	ENSRNOG00000007546			ENSRNOG00000007546	Asns	asparagine synthetase (glutamine-hydrolyzing) [Source:RGD Symbol;Acc:2162]	ARRAYEXPRESS,ENSG
ENSRNOG00000013653	0.817785	3.97775	24.4378	7.67479e-07	8.44114e-06	ENSRNOG00000013653			ENSRNOG00000013653	Pdlim7	PDZ and LIM domain 7 [Source:RGD Symbol;Acc:628769]	ARRAYEXPRESS,ENSG
ENSRNOG00000029308	0.604448	2.94508	24.4084	7.79273e-07	8.56456e-06	ENSRNOG00000029308			ENSRNOG00000029308	Irag2	inositol 1,4,5-triphosphate receptor associated 2 [Source:RGD Symbol;Acc:1562062]	ARRAYEXPRESS,ENSG
ENSRNOG00000015941	0.501939	3.83302	24.3898	7.86851e-07	8.64149e-06	ENSRNOG00000015941			ENSRNOG00000015941	Fkbp10	FKBP prolyl isomerase 10 [Source:RGD Symbol;Acc:1549751]	ARRAYEXPRESS,ENSG
ENSRNOG00000020812	0.407004	5.09691	24.38	7.90865e-07	8.6792e-06	ENSRNOG00000020812			ENSRNOG00000020812	Gys1	glycogen synthase 1 [Source:RGD Symbol;Acc:1589798]	ARRAYEXPRESS,ENSG
ENSRNOG00000004226	0.744322	2.28815	24.3706	7.94708e-07	8.71499e-06	ENSRNOG00000004226			ENSRNOG00000004226	Irak3	interleukin-1 receptor-associated kinase 3 [Source:RGD Symbol;Acc:1308846]	ARRAYEXPRESS,ENSG
ENSRNOG00000055597	0.490291	4.17038	24.3596	7.99283e-07	8.75874e-06	ENSRNOG00000055597			ENSRNOG00000055597	Hdac7	histone deacetylase 7 [Source:RGD Symbol;Acc:619982]	ARRAYEXPRESS,ENSG
ENSRNOG00000012307	2.54893	-1.76183	24.3578	8.00004e-07	8.76022e-06	ENSRNOG00000012307			ENSRNOG00000012307	Mybpc3	myosin binding protein C3 [Source:RGD Symbol;Acc:1305950]	ARRAYEXPRESS,ENSG
ENSRNOG00000022386	-0.616708	6.40087	24.3336	8.10139e-07	8.86471e-06	ENSRNOG00000022386			ENSRNOG00000022386	Opalin	oligodendrocytic myelin paranodal and inner loop protein [Source:RGD Symbol;Acc:1307776]	ARRAYEXPRESS,ENSG
ENSRNOG00000065003	0.85306	2.04187	24.3239	8.14233e-07	8.90299e-06	ENSRNOG00000065003			ENSRNOG00000065003	Abcg3l4	ATP-binding cassette, subfamily G (WHITE), member 3-like 4 [Source:RGD Symbol;Acc:1588538]	ARRAYEXPRESS,ENSG
ENSRNOG00000012708	1.38773	-0.107059	24.1971	8.69647e-07	9.50195e-06	ENSRNOG00000012708			ENSRNOG00000012708	Ptchd4	patched domain containing 4 [Source:RGD Symbol;Acc:1563020]	ARRAYEXPRESS,ENSG
ENSRNOG00000038835	1.32247	0.405684	24.1911	8.72365e-07	9.5247e-06	ENSRNOG00000038835			ENSRNOG00000038835	Cd86	CD86 molecule [Source:RGD Symbol;Acc:628714]	ARRAYEXPRESS,ENSG
ENSRNOG00000007590	-0.423038	4.16423	24.1649	8.84271e-07	9.64765e-06	ENSRNOG00000007590			ENSRNOG00000007590	Eya1	EYA transcriptional coactivator and phosphatase 1 [Source:RGD Symbol;Acc:1584849]	ARRAYEXPRESS,ENSG
ENSRNOG00000030616	1.02266	1.21185	24.1407	8.95463e-07	9.76264e-06	ENSRNOG00000030616			ENSRNOG00000030616	Slc25a45	solute carrier family 25, member 45 [Source:RGD Symbol;Acc:1589953]	ARRAYEXPRESS,ENSG
ENSRNOG00000018325	0.391133	5.43532	24.1318	8.99612e-07	9.80072e-06	ENSRNOG00000018325			ENSRNOG00000018325	Cnppd1	cyclin Pas1/PHO80 domain containing 1 [Source:RGD Symbol;Acc:735175]	ARRAYEXPRESS,ENSG
ENSRNOG00000018044	-0.333368	5.87244	24.0944	9.17263e-07	9.98575e-06	ENSRNOG00000018044			ENSRNOG00000018044	Phyh	phytanoyl-CoA 2-hydroxylase [Source:RGD Symbol;Acc:620317]	ARRAYEXPRESS,ENSG
ENSRNOG00000052469	0.414663	5.74792	24.073	9.27523e-07	1.00901e-05	ENSRNOG00000052469			ENSRNOG00000052469	Bmpr1a	bone morphogenetic protein receptor type 1A [Source:RGD Symbol;Acc:70989]	ARRAYEXPRESS,ENSG
ENSRNOG00000018627	-0.330725	6.56942	24.0552	9.3614e-07	1.01764e-05	ENSRNOG00000018627			ENSRNOG00000018627	Plekhb1	pleckstrin homology domain containing B1 [Source:RGD Symbol;Acc:621614]	ARRAYEXPRESS,ENSG
ENSRNOG00000017127	0.345661	6.54021	24.0445	9.41344e-07	1.02256e-05	ENSRNOG00000017127			ENSRNOG00000017127	Rpl28	ribosomal protein L28 [Source:RGD Symbol;Acc:621193]	ARRAYEXPRESS,ENSG
ENSRNOG00000069480	1.83965	-0.831886	24.0401	9.43521e-07	1.02418e-05	ENSRNOG00000069480			ENSRNOG00000069480	ENSRNOG00000069480	None	ARRAYEXPRESS,ENSG,UNIPROT_GN
ENSRNOG00000024640	1.06366	0.862943	24.0144	9.56167e-07	1.03715e-05	ENSRNOG00000024640			ENSRNOG00000024640	Oacyl	O-acyltransferase like [Source:RGD Symbol;Acc:1304731]	ARRAYEXPRESS,ENSG
ENSRNOG00000032381	0.650101	2.49754	23.9938	9.66471e-07	1.04757e-05	ENSRNOG00000032381			ENSRNOG00000032381	Naglu	N-acetyl-alpha-glucosaminidase [Source:RGD Symbol;Acc:1564228]	ARRAYEXPRESS,ENSG
ENSRNOG00000017804	1.1218	0.346958	23.9872	9.69806e-07	1.05042e-05	ENSRNOG00000017804			ENSRNOG00000017804	Septin1	septin 1 [Source:RGD Symbol;Acc:1307216]	ARRAYEXPRESS,ENSG
ENSRNOG00000001830	1.21469	0.615871	23.9827	9.72049e-07	1.05209e-05	ENSRNOG00000001830			ENSRNOG00000001830	Bmal2	basic helix-loop-helix ARNT like 2 [Source:RGD Symbol;Acc:620230]	ARRAYEXPRESS,ENSG
ENSRNOG00000016448	0.396816	5.34306	23.9251	1.00157e-06	1.08327e-05	ENSRNOG00000016448			ENSRNOG00000016448	Eef2k	eukaryotic elongation factor-2 kinase [Source:RGD Symbol;Acc:2538]	ARRAYEXPRESS,ENSG
ENSRNOG00000015602	0.318935	7.59756	23.9004	1.01453e-06	1.09648e-05	ENSRNOG00000015602			ENSRNOG00000015602	Cdh2	cadherin 2 [Source:RGD Symbol;Acc:69280]	ARRAYEXPRESS,ENSG
ENSRNOG00000025274	0.445785	6.76723	23.8887	1.02071e-06	1.10237e-05	ENSRNOG00000025274			ENSRNOG00000025274	Hexb	hexosaminidase subunit beta [Source:RGD Symbol;Acc:1307607]	ARRAYEXPRESS,ENSG
ENSRNOG00000036684	-0.379743	5.55316	23.8569	1.03769e-06	1.1199e-05	ENSRNOG00000036684			ENSRNOG00000036684	Pcyt2	phosphate cytidylyltransferase 2, ethanolamine [Source:RGD Symbol;Acc:619970]	ARRAYEXPRESS,ENSG
ENSRNOG00000028386	1.09066	1.43366	23.8481	1.04246e-06	1.12423e-05	ENSRNOG00000028386			ENSRNOG00000028386	RGD1564162	similar to Homo sapiens fetal lung specific expression unknown [Source:RGD Symbol;Acc:1564162]	ARRAYEXPRESS,ENSG
ENSRNOG00000016372	0.533918	3.06605	23.8156	1.06018e-06	1.14252e-05	ENSRNOG00000016372			ENSRNOG00000016372	Slc12a7	solute carrier family 12 member 7 [Source:RGD Symbol;Acc:1359672]	ARRAYEXPRESS,ENSG
ENSRNOG00000032778	0.804046	2.23826	23.8075	1.06464e-06	1.1465e-05	ENSRNOG00000032778			ENSRNOG00000032778	Bub1	BUB1 mitotic checkpoint serine/threonine kinase [Source:RGD Symbol;Acc:1311707]	ARRAYEXPRESS,ENSG
ENSRNOG00000026989	2.56706	-1.58634	23.6862	1.13394e-06	1.22025e-05	ENSRNOG00000026989			ENSRNOG00000026989	Gapt	Grb2-binding adaptor protein, transmembrane [Source:RGD Symbol;Acc:1586621]	ARRAYEXPRESS,ENSG
ENSRNOG00000018304	0.342911	6.68196	23.679	1.1382e-06	1.22395e-05	ENSRNOG00000018304			ENSRNOG00000018304	Lars1	leucyl-tRNA synthetase 1 [Source:RGD Symbol;Acc:1304962]	ARRAYEXPRESS,ENSG
ENSRNOG00000025338	0.414022	5.08253	23.6554	1.15222e-06	1.23814e-05	ENSRNOG00000025338			ENSRNOG00000025338	Msi2	musashi RNA-binding protein 2 [Source:RGD Symbol;Acc:1560397]	ARRAYEXPRESS,ENSG
ENSRNOG00000018231	0.765256	5.07771	23.6248	1.17071e-06	1.25711e-05	ENSRNOG00000018231			ENSRNOG00000018231	Nacc2	NACC family member 2 [Source:RGD Symbol;Acc:1309292]	ARRAYEXPRESS,ENSG
ENSRNOG00000000485	0.505267	3.88689	23.6148	1.17681e-06	1.26275e-05	ENSRNOG00000000485			ENSRNOG00000000485	Bak1	BCL2-antagonist/killer 1 [Source:RGD Symbol;Acc:621635]	ARRAYEXPRESS,ENSG
ENSRNOG00000029799	-0.32774	6.69894	23.5634	1.20863e-06	1.29596e-05	ENSRNOG00000029799			ENSRNOG00000029799	Tomm34	translocase of outer mitochondrial membrane 34 [Source:RGD Symbol;Acc:1309029]	ARRAYEXPRESS,ENSG
ENSRNOG00000064052	-0.309378	7.99789	23.544	1.22087e-06	1.30782e-05	ENSRNOG00000064052			ENSRNOG00000064052	Kcna1	potassium voltage-gated channel subfamily A member 1 [Source:RGD Symbol;Acc:2949]	ARRAYEXPRESS,ENSG
ENSRNOG00000037710	-1.19385	0.586688	23.5431	1.22144e-06	1.30782e-05	ENSRNOG00000037710			ENSRNOG00000037710	Calr4	calreticulin 4 [Source:RGD Symbol;Acc:1591090]	ARRAYEXPRESS,ENSG
ENSRNOG00000008298	0.350472	5.97564	23.5165	1.23848e-06	1.32512e-05	ENSRNOG00000008298			ENSRNOG00000008298	Dock7	dedicator of cytokinesis 7 [Source:RGD Symbol;Acc:1309790]	ARRAYEXPRESS,ENSG
ENSRNOG00000010760	0.591434	3.65092	23.4974	1.25084e-06	1.33739e-05	ENSRNOG00000010760			ENSRNOG00000010760	E2f5	E2F transcription factor 5 [Source:RGD Symbol;Acc:621357]	ARRAYEXPRESS,ENSG
ENSRNOG00000022094	1.02511	0.935579	23.4944	1.25279e-06	1.33852e-05	ENSRNOG00000022094			ENSRNOG00000022094	Lacc1	laccase domain containing 1 [Source:RGD Symbol;Acc:1310185]	ARRAYEXPRESS,ENSG
ENSRNOG00000019711	-0.450267	5.62207	23.4346	1.29236e-06	1.37937e-05	ENSRNOG00000019711			ENSRNOG00000019711	Isoc1	isochorismatase domain containing 1 [Source:RGD Symbol;Acc:1307632]	ARRAYEXPRESS,ENSG
ENSRNOG00000001425	0.896662	1.84673	23.4338	1.29287e-06	1.37937e-05	ENSRNOG00000001425			ENSRNOG00000001425	Sh2b2	SH2B adaptor protein 2 [Source:RGD Symbol;Acc:69284]	ARRAYEXPRESS,ENSG
ENSRNOG00000016258	0.474865	4.18536	23.431	1.29475e-06	1.38039e-05	ENSRNOG00000016258			ENSRNOG00000016258	Zfp516	zinc finger protein 516 [Source:RGD Symbol;Acc:1306817]	ARRAYEXPRESS,ENSG
ENSRNOG00000016050	0.367141	7.41957	23.4275	1.29714e-06	1.38195e-05	ENSRNOG00000016050			ENSRNOG00000016050	Fgfr1	Fibroblast growth factor receptor 1 [Source:RGD Symbol;Acc:620713]	ARRAYEXPRESS,ENSG
ENSRNOG00000004072	0.481876	5.05488	23.3829	1.32751e-06	1.4133e-05	ENSRNOG00000004072			ENSRNOG00000004072	Myo1c	myosin 1C [Source:RGD Symbol;Acc:620443]	ARRAYEXPRESS,ENSG
ENSRNOG00000056728	0.371452	6.30063	23.3667	1.33877e-06	1.42428e-05	ENSRNOG00000056728			ENSRNOG00000056728	G6pd	glucose-6-phosphate dehydrogenase [Source:RGD Symbol;Acc:2645]	ARRAYEXPRESS,ENSG
ENSRNOG00000031232	0.395506	6.93536	23.3616	1.34234e-06	1.42706e-05	ENSRNOG00000031232			ENSRNOG00000031232	Nrp2	neuropilin 2 [Source:RGD Symbol;Acc:621442]	ARRAYEXPRESS,ENSG
ENSRNOG00000011317	0.390915	5.79587	23.3398	1.35762e-06	1.44228e-05	ENSRNOG00000011317			ENSRNOG00000011317	Pkn2	protein kinase N2 [Source:RGD Symbol;Acc:620146]	ARRAYEXPRESS,ENSG
ENSRNOG00000013265	0.404421	4.90209	23.3243	1.36862e-06	1.45293e-05	ENSRNOG00000013265			ENSRNOG00000013265	Tgfbr2	transforming growth factor, beta receptor 2 [Source:RGD Symbol;Acc:69651]	ARRAYEXPRESS,ENSG
ENSRNOG00000042246	-0.616221	3.29694	23.3029	1.38391e-06	1.46813e-05	ENSRNOG00000042246			ENSRNOG00000042246	Tmem215	transmembrane protein 215 [Source:RGD Symbol;Acc:1589861]	ARRAYEXPRESS,ENSG
ENSRNOG00000027767	0.619849	2.79656	23.2996	1.38628e-06	1.46959e-05	ENSRNOG00000027767			ENSRNOG00000027767	Slc38a5	solute carrier family 38, member 5 [Source:RGD Symbol;Acc:620702]	ARRAYEXPRESS,ENSG
ENSRNOG00000001517	0.401724	4.50361	23.2434	1.42737e-06	1.51208e-05	ENSRNOG00000001517			ENSRNOG00000001517	Pdk1	pyruvate dehydrogenase kinase 1 [Source:RGD Symbol;Acc:69427]	ARRAYEXPRESS,ENSG
ENSRNOG00000057988	-0.306677	8.8727	23.2385	1.43104e-06	1.51489e-05	ENSRNOG00000057988			ENSRNOG00000057988	Pfkm	phosphofructokinase, muscle [Source:RGD Symbol;Acc:68419]	ARRAYEXPRESS,ENSG
ENSRNOG00000069334	1.05828	0.588057	23.1735	1.48025e-06	1.56588e-05	ENSRNOG00000069334			ENSRNOG00000069334	LOC100359600	karyopherin alpha 2-like [Source:RGD Symbol;Acc:2325125]	ARRAYEXPRESS,ENSG
ENSRNOG00000059140	1.61218	-0.486965	23.1498	1.4986e-06	1.58417e-05	ENSRNOG00000059140			ENSRNOG00000059140	Myo1g	myosin IG [Source:RGD Symbol;Acc:1306016]	ARRAYEXPRESS,ENSG
ENSRNOG00000009275	0.336797	7.83097	23.1214	1.5209e-06	1.60662e-05	ENSRNOG00000009275			ENSRNOG00000009275	Kpnb1	karyopherin subunit beta 1 [Source:RGD Symbol;Acc:2909]	ARRAYEXPRESS,ENSG
ENSRNOG00000029810	0.545232	3.60104	23.0751	1.55792e-06	1.64448e-05	ENSRNOG00000029810			ENSRNOG00000029810	Tspan4	tetraspanin 4 [Source:RGD Symbol;Acc:1305810]	ARRAYEXPRESS,ENSG
ENSRNOG00000068914	-0.39353	6.51992	23.0739	1.55895e-06	1.64448e-05	ENSRNOG00000068914			ENSRNOG00000068914	Nrep	neuronal regeneration related protein [Source:RGD Symbol;Acc:631411]	ARRAYEXPRESS,ENSG
ENSRNOG00000008258	0.344169	7.46987	23.0463	1.58145e-06	1.66704e-05	ENSRNOG00000008258			ENSRNOG00000008258	Fnbp1	formin binding protein 1 [Source:RGD Symbol;Acc:621350]	ARRAYEXPRESS,ENSG
ENSRNOG00000047894	2.07486	-1.1052	23.0358	1.5901e-06	1.67458e-05	ENSRNOG00000047894			ENSRNOG00000047894	Liph	lipase H [Source:RGD Symbol;Acc:1592849]	ARRAYEXPRESS,ENSG
ENSRNOG00000018689	0.52409	3.61414	23.0349	1.59084e-06	1.67458e-05	ENSRNOG00000018689			ENSRNOG00000018689	C8h15orf39	similar to human chromosome 15 open reading frame 39 [Source:RGD Symbol;Acc:1305464]	ARRAYEXPRESS,ENSG
ENSRNOG00000021355	-0.689991	2.63801	23.0237	1.60016e-06	1.68257e-05	ENSRNOG00000021355			ENSRNOG00000021355	Car6	carbonic anhydrase 6 [Source:RGD Symbol;Acc:70516]	ARRAYEXPRESS,ENSG
ENSRNOG00000021086	0.449168	4.08491	23.0231	1.60068e-06	1.68257e-05	ENSRNOG00000021086			ENSRNOG00000021086	Dtx4	deltex E3 ubiquitin ligase 4 [Source:RGD Symbol;Acc:1311767]	ARRAYEXPRESS,ENSG
ENSRNOG00000001953	0.752661	2.20986	23.0191	1.60397e-06	1.68484e-05	ENSRNOG00000001953			ENSRNOG00000001953	Bace2	beta-secretase 2 [Source:RGD Symbol;Acc:1303241]	ARRAYEXPRESS,ENSG
ENSRNOG00000017441	0.308333	7.06385	23.0054	1.61548e-06	1.69574e-05	ENSRNOG00000017441			ENSRNOG00000017441	Tpm3	tropomyosin 3 [Source:RGD Symbol;Acc:621546]	ARRAYEXPRESS,ENSG
ENSRNOG00000055293	-0.389701	5.92505	22.9989	1.62095e-06	1.70029e-05	ENSRNOG00000055293			ENSRNOG00000055293	Ptprb	protein tyrosine phosphatase, receptor type, B [Source:RGD Symbol;Acc:1305922]	ARRAYEXPRESS,ENSG
ENSRNOG00000019453	0.364238	6.02123	22.9857	1.63213e-06	1.70967e-05	ENSRNOG00000019453			ENSRNOG00000019453	Rps5	ribosomal protein S5 [Source:RGD Symbol;Acc:3601]	ARRAYEXPRESS,ENSG
ENSRNOG00000002050	0.379232	5.95354	22.9856	1.63217e-06	1.70967e-05	ENSRNOG00000002050			ENSRNOG00000002050	Igfbp7	insulin-like growth factor binding protein 7 [Source:RGD Symbol;Acc:1306201]	ARRAYEXPRESS,ENSG
ENSRNOG00000007364	-0.317773	7.8047	22.9012	1.70543e-06	1.78391e-05	ENSRNOG00000007364			ENSRNOG00000007364	Rab15	RAB15, member RAS oncogene family [Source:RGD Symbol;Acc:735172]	ARRAYEXPRESS,ENSG
ENSRNOG00000058094	-0.336703	6.85445	22.9012	1.70543e-06	1.78391e-05	ENSRNOG00000058094			ENSRNOG00000058094	AABR07028902.1	lysosomal trafficking regulator [Source:RGD Symbol;Acc:621837]	ARRAYEXPRESS,ENSG
ENSRNOG00000014758	-0.319469	7.24922	22.8716	1.73196e-06	1.81039e-05	ENSRNOG00000014758			ENSRNOG00000014758	Lgi1	leucine-rich, glioma inactivated 1 [Source:RGD Symbol;Acc:628742]	ARRAYEXPRESS,ENSG
ENSRNOG00000026306	1.76545	-1.388	22.8477	1.75362e-06	1.83175e-05	ENSRNOG00000026306			ENSRNOG00000026306	Clec5a	C-type lectin domain containing 5A [Source:RGD Symbol;Acc:1584755]	ARRAYEXPRESS,ENSG
ENSRNOG00000018730	0.593892	3.38894	22.827	1.77261e-06	1.85029e-05	ENSRNOG00000018730			ENSRNOG00000018730	Nectin2	nectin cell adhesion molecule 2 [Source:RGD Symbol;Acc:1309505]	ARRAYEXPRESS,ENSG
ENSRNOG00000053691	0.69808	3.11014	22.8137	1.78489e-06	1.86181e-05	ENSRNOG00000053691			ENSRNOG00000053691	Lama5	laminin subunit alpha 5 [Source:RGD Symbol;Acc:621023]	ARRAYEXPRESS,ENSG
ENSRNOG00000038999	1.46845	0.0469129	22.8091	1.78913e-06	1.86493e-05	ENSRNOG00000038999			ENSRNOG00000038999	RT1-A1	RT1 class Ia, locus A1 [Source:RGD Symbol;Acc:1595924]	ARRAYEXPRESS,ENSG
ENSRNOG00000004649	1.95771	-1.19511	22.8072	1.79089e-06	1.86547e-05	ENSRNOG00000004649			ENSRNOG00000004649	Il1b	interleukin 1 beta [Source:RGD Symbol;Acc:2891]	ARRAYEXPRESS,ENSG
ENSRNOG00000019031	-0.558975	3.97941	22.7944	1.80286e-06	1.87601e-05	ENSRNOG00000019031			ENSRNOG00000019031	Neu4	neuraminidase 4 [Source:RGD Symbol;Acc:1308624]	ARRAYEXPRESS,ENSG
ENSRNOG00000005348	-0.438588	5.20782	22.7937	1.80352e-06	1.87601e-05	ENSRNOG00000005348			ENSRNOG00000005348	Pamr1	peptidase domain containing associated with muscle regeneration 1 [Source:RGD Symbol;Acc:1308745]	ARRAYEXPRESS,ENSG
ENSRNOG00000020527	0.49008	5.39897	22.7786	1.81779e-06	1.88954e-05	ENSRNOG00000020527			ENSRNOG00000020527	Drap1	Dr1 associated protein 1 [Source:RGD Symbol;Acc:1308477]	ARRAYEXPRESS,ENSG
ENSRNOG00000036674	2.58509	-0.845958	22.7596	1.83585e-06	1.90699e-05	ENSRNOG00000036674			ENSRNOG00000036674	Cd7	Cd7 molecule [Source:RGD Symbol;Acc:1310015]	ARRAYEXPRESS,ENSG
ENSRNOG00000028498	0.316643	8.4786	22.7494	1.84564e-06	1.91582e-05	ENSRNOG00000028498			ENSRNOG00000028498	Wdr1	WD repeat domain 1 [Source:RGD Symbol;Acc:1305789]	ARRAYEXPRESS,ENSG
ENSRNOG00000008157	-0.301073	8.10999	22.7118	1.88205e-06	1.95226e-05	ENSRNOG00000008157			ENSRNOG00000008157	Syn2	synapsin II [Source:RGD Symbol;Acc:3798]	ARRAYEXPRESS,ENSG
ENSRNOG00000054782	-0.32729	9.45214	22.6978	1.89584e-06	1.96521e-05	ENSRNOG00000054782			ENSRNOG00000054782	Ppp3cb	protein phosphatase 3 catalytic subunit beta [Source:RGD Symbol;Acc:3383]	ARRAYEXPRESS,ENSG
ENSRNOG00000009848	1.03226	1.29586	22.6857	1.90784e-06	1.97627e-05	ENSRNOG00000009848			ENSRNOG00000009848	Il18	interleukin 18 [Source:RGD Symbol;Acc:2889]	ARRAYEXPRESS,ENSG
ENSRNOG00000055524	0.519578	3.18619	22.6788	1.91474e-06	1.98205e-05	ENSRNOG00000055524			ENSRNOG00000055524	Trip10	thyroid hormone receptor interactor 10 [Source:RGD Symbol;Acc:621145]	ARRAYEXPRESS,ENSG
ENSRNOG00000001250	0.743814	4.25489	22.6591	1.9344e-06	2.00102e-05	ENSRNOG00000001250			ENSRNOG00000001250	Lfng	LFNG O-fucosylpeptide 3-beta-N-acetylglucosaminyltransferase [Source:RGD Symbol;Acc:620587]	ARRAYEXPRESS,ENSG
ENSRNOG00000013577	0.783085	2.75831	22.6463	1.9474e-06	2.01294e-05	ENSRNOG00000013577			ENSRNOG00000013577	Kdelr3	KDEL endoplasmic reticulum protein retention receptor 3 [Source:RGD Symbol;Acc:1311536]	ARRAYEXPRESS,ENSG
ENSRNOG00000036877	1.98085	-1.38968	22.6451	1.94861e-06	2.01294e-05	ENSRNOG00000036877			ENSRNOG00000036877	Clca4l	chloride channel calcium activated 4-like [Source:RGD Symbol;Acc:1591945]	ARRAYEXPRESS,ENSG
ENSRNOG00000042374	0.724995	1.89814	22.6419	1.95179e-06	2.01482e-05	ENSRNOG00000042374			ENSRNOG00000042374	Tgif2	TGFB-induced factor homeobox 2 [Source:RGD Symbol;Acc:1560115]	ARRAYEXPRESS,ENSG
ENSRNOG00000013683	-0.350411	6.93351	22.6105	1.98395e-06	2.04662e-05	ENSRNOG00000013683			ENSRNOG00000013683	S1pr1	sphingosine-1-phosphate receptor 1 [Source:RGD Symbol;Acc:61958]	ARRAYEXPRESS,ENSG
ENSRNOG00000042320	0.359039	6.884	22.5995	1.9954e-06	2.05701e-05	ENSRNOG00000042320			ENSRNOG00000042320	Slc41a1	solute carrier family 41 member 1 [Source:RGD Symbol;Acc:1311397]	ARRAYEXPRESS,ENSG
ENSRNOG00000029726	0.448604	7.41048	22.577	2.01892e-06	2.07982e-05	ENSRNOG00000029726			ENSRNOG00000029726	Gstm1	glutathione S-transferase mu 1 [Source:RGD Symbol;Acc:2755]	ARRAYEXPRESS,ENSG
ENSRNOG00000007744	-0.333023	7.15956	22.5532	2.04402e-06	2.10423e-05	ENSRNOG00000007744			ENSRNOG00000007744	Ehd3	EH-domain containing 3 [Source:RGD Symbol;Acc:621762]	ARRAYEXPRESS,ENSG
ENSRNOG00000004448	-0.814224	1.73328	22.5453	2.05244e-06	2.11144e-05	ENSRNOG00000004448			ENSRNOG00000004448	Acss3	acyl-CoA synthetase short-chain family member 3 [Source:RGD Symbol;Acc:1307051]	ARRAYEXPRESS,ENSG
ENSRNOG00000004195	1.16904	0.292316	22.5423	2.05563e-06	2.11327e-05	ENSRNOG00000004195			ENSRNOG00000004195	Dtl	denticleless E3 ubiquitin protein ligase homolog [Source:RGD Symbol;Acc:1310439]	ARRAYEXPRESS,ENSG
ENSRNOG00000030021	1.53211	-0.681859	22.538	2.06025e-06	2.11656e-05	ENSRNOG00000030021			ENSRNOG00000030021	Ccl6	C-C motif chemokine ligand 6 [Source:RGD Symbol;Acc:1303200]	ARRAYEXPRESS,ENSG
ENSRNOG00000030790	0.301809	6.98072	22.5179	2.08194e-06	2.13739e-05	ENSRNOG00000030790			ENSRNOG00000030790	Ctnnd1	catenin delta 1 [Source:RGD Symbol;Acc:1305643]	ARRAYEXPRESS,ENSG
ENSRNOG00000018836	-0.427213	6.60841	22.487	2.11574e-06	2.17059e-05	ENSRNOG00000018836			ENSRNOG00000018836	C19h1orf198	similar to human chromosome 1 open reading frame 198 [Source:RGD Symbol;Acc:1559896]	ARRAYEXPRESS,ENSG
ENSRNOG00000001128	-0.39788	4.66759	22.4826	2.12055e-06	2.17404e-05	ENSRNOG00000001128			ENSRNOG00000001128	Tesc	tescalcin [Source:RGD Symbol;Acc:1566317]	ARRAYEXPRESS,ENSG
ENSRNOG00000007047	0.350393	5.9878	22.4807	2.12267e-06	2.17472e-05	ENSRNOG00000007047			ENSRNOG00000007047	Eps8	epidermal growth factor receptor pathway substrate 8 [Source:RGD Symbol;Acc:1310590]	ARRAYEXPRESS,ENSG
ENSRNOG00000010653	0.598533	3.74884	22.473	2.13122e-06	2.18198e-05	ENSRNOG00000010653			ENSRNOG00000010653	Mideas	mitotic deacetylase associated SANT domain protein [Source:RGD Symbol;Acc:1306119]	ARRAYEXPRESS,ENSG
ENSRNOG00000006368	-0.325157	6.83602	22.462	2.14343e-06	2.19196e-05	ENSRNOG00000006368			ENSRNOG00000006368	Lrrn3	leucine rich repeat neuronal 3 [Source:RGD Symbol;Acc:71066]	ARRAYEXPRESS,ENSG
ENSRNOG00000021847	0.99243	0.827703	22.4616	2.14389e-06	2.19196e-05	ENSRNOG00000021847			ENSRNOG00000021847	Ska3	spindle and kinetochore associated complex subunit 3 [Source:RGD Symbol;Acc:1307201]	ARRAYEXPRESS,ENSG
ENSRNOG00000015295	0.429434	5.3059	22.459	2.14681e-06	2.19344e-05	ENSRNOG00000015295			ENSRNOG00000015295	Ctdsp1	CTD small phosphatase 1 [Source:RGD Symbol;Acc:1305629]	ARRAYEXPRESS,ENSG
ENSRNOG00000011854	-0.301798	7.03281	22.455	2.1513e-06	2.19653e-05	ENSRNOG00000011854			ENSRNOG00000011854	Dennd11	DENN domain containing 11 [Source:RGD Symbol;Acc:1563986]	ARRAYEXPRESS,ENSG
ENSRNOG00000005008	1.7067	-0.565183	22.4475	2.15963e-06	2.20353e-05	ENSRNOG00000005008			ENSRNOG00000005008	Angpt4	angiopoietin 4 [Source:RGD Symbol;Acc:1307539]	ARRAYEXPRESS,ENSG
ENSRNOG00000039300	-0.332212	7.27706	22.3848	2.23136e-06	2.27516e-05	ENSRNOG00000039300			ENSRNOG00000039300	Ahcyl2	adenosylhomocysteinase-like 2 [Source:RGD Symbol;Acc:1564895]	ARRAYEXPRESS,ENSG
ENSRNOG00000019047	-0.357493	6.66088	22.3766	2.24086e-06	2.2833e-05	ENSRNOG00000019047			ENSRNOG00000019047	Ola1	Obg-like ATPase 1 [Source:RGD Symbol;Acc:1307982]	ARRAYEXPRESS,ENSG
ENSRNOG00000060614	-0.415195	5.80167	22.3667	2.25251e-06	2.2936e-05	ENSRNOG00000060614			ENSRNOG00000060614	Pxdn	peroxidasin [Source:RGD Symbol;Acc:1560694]	ARRAYEXPRESS,ENSG
ENSRNOG00000010794	0.531616	3.69731	22.355	2.26619e-06	2.30596e-05	ENSRNOG00000010794			ENSRNOG00000010794	Dennd3	DENN domain containing 3 [Source:RGD Symbol;Acc:1311559]	ARRAYEXPRESS,ENSG
ENSRNOG00000020908	1.8176	-1.05284	22.2913	2.34264e-06	2.38214e-05	ENSRNOG00000020908			ENSRNOG00000020908	Hrob	homologous recombination factor with OB-fold [Source:RGD Symbol;Acc:1305385]	ARRAYEXPRESS,ENSG
ENSRNOG00000005176	-0.324669	6.84653	22.2496	2.39413e-06	2.43283e-05	ENSRNOG00000005176			ENSRNOG00000005176	Map7d2	MAP7 domain containing 2 [Source:RGD Symbol;Acc:1564852]	ARRAYEXPRESS,ENSG
ENSRNOG00000047158	-0.687935	2.31828	22.222	2.42881e-06	2.46641e-05	ENSRNOG00000047158			ENSRNOG00000047158	Selenbp1	selenium binding protein 1 [Source:RGD Symbol;Acc:620571]	ARRAYEXPRESS,ENSG
ENSRNOG00000027502	0.645835	2.60746	22.1821	2.47969e-06	2.51637e-05	ENSRNOG00000027502			ENSRNOG00000027502	Nmi	N-myc (and STAT) interactor [Source:RGD Symbol;Acc:1311721]	ARRAYEXPRESS,ENSG
ENSRNOG00000003722	1.70554	-1.33394	22.1254	2.55403e-06	2.59005e-05	ENSRNOG00000003722			ENSRNOG00000003722	Styxl2	serine/threonine/tyrosine interacting like 2 [Source:RGD Symbol;Acc:1560598]	ARRAYEXPRESS,ENSG
ENSRNOG00000067317	0.550155	2.88824	22.1007	2.58709e-06	2.62179e-05	ENSRNOG00000067317			ENSRNOG00000067317	Cmtm7	CKLF-like MARVEL transmembrane domain containing 7 [Source:RGD Symbol;Acc:1591926]	ARRAYEXPRESS,ENSG
ENSRNOG00000010186	0.376337	6.48306	22.0897	2.60205e-06	2.63517e-05	ENSRNOG00000010186			ENSRNOG00000010186	Cdv3	carnitine deficiency-associated gene expressed in ventricle 3 [Source:RGD Symbol;Acc:1359113]	ARRAYEXPRESS,ENSG
ENSRNOG00000016419	0.367428	5.69647	22.0854	2.60783e-06	2.63924e-05	ENSRNOG00000016419			ENSRNOG00000016419	Pdlim5	PDZ and LIM domain 5 [Source:RGD Symbol;Acc:621076]	ARRAYEXPRESS,ENSG
ENSRNOG00000039754	0.467636	3.78467	22.0825	2.61176e-06	2.64143e-05	ENSRNOG00000039754			ENSRNOG00000039754	Rab7b	Rab7b, member RAS oncogene family [Source:RGD Symbol;Acc:1562617]	ARRAYEXPRESS,ENSG
ENSRNOG00000017912	0.524593	3.389	22.0779	2.61809e-06	2.64512e-05	ENSRNOG00000017912			ENSRNOG00000017912	Atp2a3	ATPase sarcoplasmic/endoplasmic reticulum Ca2+ transporting 3 [Source:RGD Symbol;Acc:2175]	ARRAYEXPRESS,ENSG
ENSRNOG00000018937	-0.403375	6.9639	22.0773	2.61895e-06	2.64512e-05	ENSRNOG00000018937			ENSRNOG00000018937	Gstm7	glutathione S-transferase, mu 7 [Source:RGD Symbol;Acc:621287]	ARRAYEXPRESS,ENSG
ENSRNOG00000013364	0.624683	2.98775	22.066	2.63434e-06	2.65887e-05	ENSRNOG00000013364			ENSRNOG00000013364	Hey2	hes-related family bHLH transcription factor with YRPW motif 2 [Source:RGD Symbol;Acc:621405]	ARRAYEXPRESS,ENSG
ENSRNOG00000005965	0.674778	2.27438	22.0294	2.6851e-06	2.70827e-05	ENSRNOG00000005965			ENSRNOG00000005965	Irak4	interleukin-1 receptor-associated kinase 4 [Source:RGD Symbol;Acc:1305303]	ARRAYEXPRESS,ENSG
ENSRNOG00000017773	0.724699	1.95695	22.0067	2.71699e-06	2.7386e-05	ENSRNOG00000017773			ENSRNOG00000017773	Crispld1	cysteine-rich secretory protein LCCL domain containing 1 [Source:RGD Symbol;Acc:1564813]	ARRAYEXPRESS,ENSG
ENSRNOG00000008658	0.517335	3.22521	21.9977	2.72981e-06	2.74966e-05	ENSRNOG00000008658			ENSRNOG00000008658	Mitf	melanocyte inducing transcription factor [Source:RGD Symbol;Acc:3092]	ARRAYEXPRESS,ENSG
ENSRNOG00000020193	0.750665	1.77485	21.9537	2.79306e-06	2.81148e-05	ENSRNOG00000020193			ENSRNOG00000020193	Runx2	RUNX family transcription factor 2 [Source:RGD Symbol;Acc:2282]	ARRAYEXPRESS,ENSG
ENSRNOG00000009955	-0.536219	3.41534	21.9389	2.8147e-06	2.83135e-05	ENSRNOG00000009955			ENSRNOG00000009955	Plch1	phospholipase C, eta 1 [Source:RGD Symbol;Acc:1561991]	ARRAYEXPRESS,ENSG
ENSRNOG00000046191	1.52293	-1.01165	21.9373	2.81708e-06	2.83185e-05	ENSRNOG00000046191			ENSRNOG00000046191	Cgas	cyclic GMP-AMP synthase [Source:RGD Symbol;Acc:1586939]	ARRAYEXPRESS,ENSG
ENSRNOG00000065208	1.91572	-0.965114	21.9214	2.84043e-06	2.85341e-05	ENSRNOG00000065208			ENSRNOG00000065208	LOC102556096	pyrin domain-containing protein 3-like [Source:RGD Symbol;Acc:7636450]	ARRAYEXPRESS,ENSG
ENSRNOG00000005535	0.315612	6.47641	21.9117	2.85492e-06	2.86603e-05	ENSRNOG00000005535			ENSRNOG00000005535	Ikzf4	IKAROS family zinc finger 4 [Source:RGD Symbol;Acc:2319157]	ARRAYEXPRESS,ENSG
ENSRNOG00000042753	-0.315169	8.48105	21.8774	2.90631e-06	2.91567e-05	ENSRNOG00000042753			ENSRNOG00000042753	Fgf13	fibroblast growth factor 13 [Source:RGD Symbol;Acc:620164]	ARRAYEXPRESS,ENSG
ENSRNOG00000018536	0.429128	4.79137	21.8639	2.92696e-06	2.93441e-05	ENSRNOG00000018536			ENSRNOG00000018536	Pck2	phosphoenolpyruvate carboxykinase 2 (mitochondrial) [Source:RGD Symbol;Acc:1311112]	ARRAYEXPRESS,ENSG
ENSRNOG00000005037	1.2486	0.809372	21.8382	2.96638e-06	2.97194e-05	ENSRNOG00000005037			ENSRNOG00000005037	Kif18a	kinesin family member 18A [Source:RGD Symbol;Acc:1561740]	ARRAYEXPRESS,ENSG
ENSRNOG00000010275	1.15839	0.21451	21.8356	2.97041e-06	2.97399e-05	ENSRNOG00000010275			ENSRNOG00000010275	Slc17a9	solute carrier family 17 member 9 [Source:RGD Symbol;Acc:1311940]	ARRAYEXPRESS,ENSG
ENSRNOG00000005727	0.708975	2.23015	21.829	2.9806e-06	2.98219e-05	ENSRNOG00000005727			ENSRNOG00000005727	Galnt3	polypeptide N-acetylgalactosaminyltransferase 3 [Source:RGD Symbol;Acc:1306443]	ARRAYEXPRESS,ENSG
ENSRNOG00000015160	0.700825	2.25839	21.8107	3.0092e-06	3.0088e-05	ENSRNOG00000015160			ENSRNOG00000015160	Gem	GTP binding protein overexpressed in skeletal muscle [Source:RGD Symbol;Acc:1307386]	ARRAYEXPRESS,ENSG
ENSRNOG00000032871	0.35083	8.07063	21.8051	3.018e-06	3.01558e-05	ENSRNOG00000032871			ENSRNOG00000032871	Mlc1	modulator of VRAC current 1 [Source:RGD Symbol;Acc:1308552]	ARRAYEXPRESS,ENSG
ENSRNOG00000011427	-0.492308	5.12649	21.7715	3.07123e-06	3.06672e-05	ENSRNOG00000011427			ENSRNOG00000011427	Hr	HR, lysine demethylase and nuclear receptor corepressor [Source:RGD Symbol;Acc:620634]	ARRAYEXPRESS,ENSG
ENSRNOG00000028627	-0.528224	3.03869	21.7634	3.08426e-06	3.07767e-05	ENSRNOG00000028627			ENSRNOG00000028627	Hmcn1	hemicentin 1 [Source:RGD Symbol;Acc:1564772]	ARRAYEXPRESS,ENSG
ENSRNOG00000042576	0.392887	5.76593	21.7441	3.11544e-06	3.10672e-05	ENSRNOG00000042576			ENSRNOG00000042576	Tcp11l1	t-complex 11 like 1 [Source:RGD Symbol;Acc:1562313]	ARRAYEXPRESS,ENSG
ENSRNOG00000003703	0.584351	3.38089	21.719	3.15649e-06	3.14555e-05	ENSRNOG00000003703			ENSRNOG00000003703	Mcm6	minichromosome maintenance complex component 6 [Source:RGD Symbol;Acc:61967]	ARRAYEXPRESS,ENSG
ENSRNOG00000015768	-0.872018	1.3842	21.6797	3.2218e-06	3.2085e-05	ENSRNOG00000015768			ENSRNOG00000015768	Nat8f5	N-acetyltransferase 8 (GCN5-related) family member 5 [Source:RGD Symbol;Acc:621610]	ARRAYEXPRESS,ENSG
ENSRNOG00000010278	1.95873	-1.47046	21.6465	3.27811e-06	3.2624e-05	ENSRNOG00000010278			ENSRNOG00000010278	Il6	interleukin 6 [Source:RGD Symbol;Acc:2901]	ARRAYEXPRESS,ENSG
ENSRNOG00000002968	1.15558	0.273087	21.6386	3.29153e-06	3.27186e-05	ENSRNOG00000002968			ENSRNOG00000002968	Tnfsf4	TNF superfamily member 4 [Source:RGD Symbol;Acc:619816]	ARRAYEXPRESS,ENSG
ENSRNOG00000001494	-0.331601	7.37922	21.6384	3.29198e-06	3.27186e-05	ENSRNOG00000001494			ENSRNOG00000001494	Napa	NSF attachment protein alpha [Source:RGD Symbol;Acc:620855]	ARRAYEXPRESS,ENSG
ENSRNOG00000069673	0.435864	4.70074	21.6339	3.29963e-06	3.27728e-05	ENSRNOG00000069673			ENSRNOG00000069673	Pnpla2	patatin-like phospholipase domain containing 2 [Source:RGD Symbol;Acc:1309044]	ARRAYEXPRESS,ENSG
ENSRNOG00000028344	1.01423	0.296617	21.6222	3.31995e-06	3.29527e-05	ENSRNOG00000028344			ENSRNOG00000028344	Mmp11	matrix metallopeptidase 11 [Source:RGD Symbol;Acc:3099]	ARRAYEXPRESS,ENSG
ENSRNOG00000047924	0.880603	1.35168	21.5867	3.38192e-06	3.35456e-05	ENSRNOG00000047924			ENSRNOG00000047924	Zbtb7c	zinc finger and BTB domain containing 7C [Source:RGD Symbol;Acc:1591841]	ARRAYEXPRESS,ENSG
ENSRNOG00000003098	-0.511727	4.91932	21.5634	3.42317e-06	3.39322e-05	ENSRNOG00000003098			ENSRNOG00000003098	Prom1	prominin 1 [Source:RGD Symbol;Acc:69367]	ARRAYEXPRESS,ENSG
ENSRNOG00000023400	0.728902	2.64378	21.5246	3.49322e-06	3.46037e-05	ENSRNOG00000023400			ENSRNOG00000023400	Dtx3l	deltex E3 ubiquitin ligase 3L [Source:RGD Symbol;Acc:1565144]	ARRAYEXPRESS,ENSG
ENSRNOG00000049949	-0.349642	7.48939	21.5191	3.50324e-06	3.468e-05	ENSRNOG00000049949			ENSRNOG00000049949	Hapln4	hyaluronan and proteoglycan link protein 4 [Source:RGD Symbol;Acc:1308408]	ARRAYEXPRESS,ENSG
ENSRNOG00000021560	1.0633	0.395263	21.5063	3.52677e-06	3.48898e-05	ENSRNOG00000021560			ENSRNOG00000021560	Cass4	Cas scaffold protein family member 4 [Source:RGD Symbol;Acc:1310643]	ARRAYEXPRESS,ENSG
ENSRNOG00000025302	1.0442	0.672047	21.4864	3.56349e-06	3.52298e-05	ENSRNOG00000025302			ENSRNOG00000025302	Cdca2	cell division cycle associated 2 [Source:RGD Symbol;Acc:1311003]	ARRAYEXPRESS,ENSG
ENSRNOG00000008588	2.34445	-2.29437	21.4477	3.63605e-06	3.59234e-05	ENSRNOG00000008588			ENSRNOG00000008588	Batf	basic leucine zipper ATF-like transcription factor [Source:RGD Symbol;Acc:1304923]	ARRAYEXPRESS,ENSG
ENSRNOG00000005223	-0.675916	2.73275	21.4246	3.68019e-06	3.63355e-05	ENSRNOG00000005223			ENSRNOG00000005223	Hnmt	histamine N-methyltransferase [Source:RGD Symbol;Acc:71049]	ARRAYEXPRESS,ENSG
ENSRNOG00000007923	-0.398982	4.77851	21.4231	3.68312e-06	3.63404e-05	ENSRNOG00000007923			ENSRNOG00000007923	Cgref1	cell growth regulator with EF hand domain 1 [Source:RGD Symbol;Acc:620801]	ARRAYEXPRESS,ENSG
ENSRNOG00000005906	1.35482	0.265245	21.3674	3.79162e-06	3.73863e-05	ENSRNOG00000005906			ENSRNOG00000005906	RGD1565355	similar to fatty acid translocase/CD36 [Source:RGD Symbol;Acc:1565355]	ARRAYEXPRESS,ENSG
ENSRNOG00000012094	0.590571	2.97319	21.3479	3.83042e-06	3.7744e-05	ENSRNOG00000012094			ENSRNOG00000012094	Ltbp2	latent transforming growth factor beta binding protein 2 [Source:RGD Symbol;Acc:68380]	ARRAYEXPRESS,ENSG
ENSRNOG00000008942	1.54337	-0.25177	21.3337	3.85887e-06	3.79993e-05	ENSRNOG00000008942			ENSRNOG00000008942	Pcare	photoreceptor cilium actin regulator [Source:RGD Symbol;Acc:1304963]	ARRAYEXPRESS,ENSG
ENSRNOG00000010199	-0.369338	7.50917	21.2614	4.00721e-06	3.94342e-05	ENSRNOG00000010199			ENSRNOG00000010199	Glrb	glycine receptor, beta [Source:RGD Symbol;Acc:2706]	ARRAYEXPRESS,ENSG
ENSRNOG00000046050	0.661012	2.63417	21.2157	4.10393e-06	4.03593e-05	ENSRNOG00000046050			ENSRNOG00000046050	Dennd1c	DENN domain containing 1C [Source:RGD Symbol;Acc:1590869]	ARRAYEXPRESS,ENSG
ENSRNOG00000011562	-0.317969	5.95176	21.1837	4.17304e-06	4.10121e-05	ENSRNOG00000011562			ENSRNOG00000011562	Slitrk2	SLIT and NTRK-like family, member 2 [Source:RGD Symbol;Acc:1561361]	ARRAYEXPRESS,ENSG
ENSRNOG00000017710	1.68675	-1.14237	21.1768	4.18796e-06	4.11316e-05	ENSRNOG00000017710			ENSRNOG00000017710	Asprv1	aspartic peptidase, retroviral-like 1 [Source:RGD Symbol;Acc:1560859]	ARRAYEXPRESS,ENSG
ENSRNOG00000005650	1.12282	0.43715	21.1577	4.22988e-06	4.15161e-05	ENSRNOG00000005650			ENSRNOG00000005650	Pgf	placental growth factor [Source:RGD Symbol;Acc:619850]	ARRAYEXPRESS,ENSG
ENSRNOG00000043300	-0.613172	3.65199	21.132	4.28699e-06	4.20491e-05	ENSRNOG00000043300			ENSRNOG00000043300	Enho	energy homeostasis associated [Source:RGD Symbol;Acc:6487582]	ARRAYEXPRESS,ENSG
ENSRNOG00000014490	0.98003	0.747877	21.1252	4.30238e-06	4.21724e-05	ENSRNOG00000014490			ENSRNOG00000014490	Bdh2	3-hydroxybutyrate dehydrogenase 2 [Source:RGD Symbol;Acc:1309898]	ARRAYEXPRESS,ENSG
ENSRNOG00000017676	1.25763	-0.173548	21.1238	4.30554e-06	4.21757e-05	ENSRNOG00000017676			ENSRNOG00000017676	Plvap	plasmalemma vesicle associated protein [Source:RGD Symbol;Acc:619971]	ARRAYEXPRESS,ENSG
ENSRNOG00000001148	0.387456	8.05968	21.1067	4.34403e-06	4.25037e-05	ENSRNOG00000001148			ENSRNOG00000001148	Rplp0	ribosomal protein lateral stalk subunit P0 [Source:RGD Symbol;Acc:621247]	ARRAYEXPRESS,ENSG
ENSRNOG00000037432	0.583513	2.68999	21.1064	4.34471e-06	4.25037e-05	ENSRNOG00000037432			ENSRNOG00000037432	Exo5	exonuclease 5 [Source:RGD Symbol;Acc:1309802]	ARRAYEXPRESS,ENSG
ENSRNOG00000012962	-0.446549	3.83261	21.057	4.45829e-06	4.35863e-05	ENSRNOG00000012962			ENSRNOG00000012962	Nudt16	nudix hydrolase 16 [Source:RGD Symbol;Acc:1311387]	ARRAYEXPRESS,ENSG
ENSRNOG00000020618	0.294128	7.47751	21.0421	4.4929e-06	4.38961e-05	ENSRNOG00000020618			ENSRNOG00000020618	Rpl13a	ribosomal protein L13A [Source:RGD Symbol;Acc:628697]	ARRAYEXPRESS,ENSG
ENSRNOG00000032447	0.513867	3.20012	21.0278	4.52656e-06	4.4196e-05	ENSRNOG00000032447			ENSRNOG00000032447	Zfp641	zinc finger protein 641 [Source:RGD Symbol;Acc:1310412]	ARRAYEXPRESS,ENSG
ENSRNOG00000004687	0.720696	2.27297	20.9891	4.61893e-06	4.50685e-05	ENSRNOG00000004687			ENSRNOG00000004687	Thbd	thrombomodulin [Source:RGD Symbol;Acc:621299]	ARRAYEXPRESS,ENSG
ENSRNOG00000042333	-0.324082	7.05617	20.9734	4.65695e-06	4.54099e-05	ENSRNOG00000042333			ENSRNOG00000042333	Dnal1	dynein, axonemal, light chain 1 [Source:RGD Symbol;Acc:1591349]	ARRAYEXPRESS,ENSG
ENSRNOG00000032492	-0.291084	8.52194	20.959	4.69226e-06	4.57243e-05	ENSRNOG00000032492			ENSRNOG00000032492	Usp22	ubiquitin specific peptidase 22 [Source:RGD Symbol;Acc:1310354]	ARRAYEXPRESS,ENSG
ENSRNOG00000010516	0.839671	1.07244	20.9266	4.7722e-06	4.6473e-05	ENSRNOG00000010516			ENSRNOG00000010516	Plau	plasminogen activator, urokinase [Source:RGD Symbol;Acc:3343]	ARRAYEXPRESS,ENSG
ENSRNOG00000003533	-0.284152	7.28993	20.8675	4.9217e-06	4.78977e-05	ENSRNOG00000003533			ENSRNOG00000003533	Clcn4	chloride voltage-gated channel 4 [Source:RGD Symbol;Acc:708381]	ARRAYEXPRESS,ENSG
ENSRNOG00000060100	0.69869	1.97883	20.8529	4.95932e-06	4.82325e-05	ENSRNOG00000060100			ENSRNOG00000060100	Knl1	kinetochore scaffold 1 [Source:RGD Symbol;Acc:1307498]	ARRAYEXPRESS,ENSG
ENSRNOG00000001245	0.38221	5.36731	20.8299	5.01922e-06	4.87833e-05	ENSRNOG00000001245			ENSRNOG00000001245	Pcbp3	poly(rC) binding protein 3 [Source:RGD Symbol;Acc:1307430]	ARRAYEXPRESS,ENSG
ENSRNOG00000057221	-0.306117	9.53254	20.8173	5.05247e-06	4.90746e-05	ENSRNOG00000057221			ENSRNOG00000057221	Scn3b	sodium voltage-gated channel beta subunit 3 [Source:RGD Symbol;Acc:621657]	ARRAYEXPRESS,ENSG
ENSRNOG00000024688	2.17171	-1.5789	20.8102	5.07109e-06	4.92235e-05	ENSRNOG00000024688			ENSRNOG00000024688	Erfe	erythroferrone [Source:RGD Symbol;Acc:1584688]	ARRAYEXPRESS,ENSG
ENSRNOG00000018140	0.434116	4.45919	20.8085	5.07573e-06	4.92365e-05	ENSRNOG00000018140			ENSRNOG00000018140	Smad2	SMAD family member 2 [Source:RGD Symbol;Acc:3031]	ARRAYEXPRESS,ENSG
ENSRNOG00000010081	-0.543798	2.74374	20.7939	5.11456e-06	4.95811e-05	ENSRNOG00000010081			ENSRNOG00000010081	Tmem144	transmembrane protein 144 [Source:RGD Symbol;Acc:1565845]	ARRAYEXPRESS,ENSG
ENSRNOG00000007104	-0.274198	8.59231	20.7553	5.21874e-06	5.05582e-05	ENSRNOG00000007104			ENSRNOG00000007104	Itpr1	inositol 1,4,5-trisphosphate receptor, type 1 [Source:RGD Symbol;Acc:2933]	ARRAYEXPRESS,ENSG
ENSRNOG00000003520	-0.314989	7.23183	20.7537	5.22296e-06	5.05664e-05	ENSRNOG00000003520			ENSRNOG00000003520	Prdx2	peroxiredoxin 2 [Source:RGD Symbol;Acc:3838]	ARRAYEXPRESS,ENSG
ENSRNOG00000011718	1.4606	-0.326442	20.7233	5.30669e-06	5.13437e-05	ENSRNOG00000011718			ENSRNOG00000011718	C1rl	complement C1r subcomponent like [Source:RGD Symbol;Acc:1302936]	ARRAYEXPRESS,ENSG
ENSRNOG00000017079	-0.301285	8.10607	20.714	5.33241e-06	5.15593e-05	ENSRNOG00000017079			ENSRNOG00000017079	Pgm2l1	phosphoglucomutase 2-like 1 [Source:RGD Symbol;Acc:1583226]	ARRAYEXPRESS,ENSG
ENSRNOG00000004424	-0.46834	5.14011	20.6839	5.41686e-06	5.2342e-05	ENSRNOG00000004424			ENSRNOG00000004424	Rabif	RAB interacting factor [Source:RGD Symbol;Acc:1359331]	ARRAYEXPRESS,ENSG
ENSRNOG00000061731	-0.346518	6.38258	20.6781	5.43337e-06	5.24676e-05	ENSRNOG00000061731			ENSRNOG00000061731	Plxnb3	plexin B3 [Source:RGD Symbol;Acc:1560615]	ARRAYEXPRESS,ENSG
ENSRNOG00000009205	0.464248	6.49043	20.6753	5.44138e-06	5.24886e-05	ENSRNOG00000009205			ENSRNOG00000009205	Lmo4	LIM domain only 4 [Source:RGD Symbol;Acc:1305670]	ARRAYEXPRESS,ENSG
ENSRNOG00000010780	0.366479	6.01307	20.6749	5.44256e-06	5.24886e-05	ENSRNOG00000010780			ENSRNOG00000010780	Dlc1	DLC1 Rho GTPase activating protein [Source:RGD Symbol;Acc:68416]	ARRAYEXPRESS,ENSG
ENSRNOG00000016827	-0.357311	6.36913	20.6718	5.45138e-06	5.25398e-05	ENSRNOG00000016827			ENSRNOG00000016827	Slc38a3	solute carrier family 38, member 3 [Source:RGD Symbol;Acc:628620]	ARRAYEXPRESS,ENSG
ENSRNOG00000046874	0.429088	3.71833	20.5916	5.68436e-06	5.475e-05	ENSRNOG00000046874			ENSRNOG00000046874	Snx9	sorting nexin 9 [Source:RGD Symbol;Acc:1584466]	ARRAYEXPRESS,ENSG
ENSRNOG00000010124	-0.310148	8.98378	20.5882	5.69456e-06	5.48129e-05	ENSRNOG00000010124			ENSRNOG00000010124	Trim2	tripartite motif-containing 2 [Source:RGD Symbol;Acc:1310981]	ARRAYEXPRESS,ENSG
ENSRNOG00000023296	0.731537	1.53051	20.5841	5.70683e-06	5.48957e-05	ENSRNOG00000023296			ENSRNOG00000023296	Wtip	WT1 interacting protein [Source:RGD Symbol;Acc:1306411]	ARRAYEXPRESS,ENSG
ENSRNOG00000012991	0.481335	4.6293	20.5807	5.71681e-06	5.49563e-05	ENSRNOG00000012991			ENSRNOG00000012991	Adgra2	adhesion G protein-coupled receptor A2 [Source:RGD Symbol;Acc:2323365]	ARRAYEXPRESS,ENSG
ENSRNOG00000011199	-0.285051	7.16255	20.5612	5.7754e-06	5.54839e-05	ENSRNOG00000011199			ENSRNOG00000011199	Parp6	poly (ADP-ribose) polymerase family, member 6 [Source:RGD Symbol;Acc:1310937]	ARRAYEXPRESS,ENSG
ENSRNOG00000032436	0.386492	5.06446	20.5587	5.7829e-06	5.55203e-05	ENSRNOG00000032436			ENSRNOG00000032436	Tmod3	tropomodulin 3 [Source:RGD Symbol;Acc:1311030]	ARRAYEXPRESS,ENSG
ENSRNOG00000008749	0.535071	4.67798	20.5523	5.80233e-06	5.56711e-05	ENSRNOG00000008749			ENSRNOG00000008749	Col5a1	collagen type V alpha 1 chain [Source:RGD Symbol;Acc:70920]	ARRAYEXPRESS,ENSG
ENSRNOG00000065345	0.481804	3.56082	20.5454	5.82342e-06	5.58376e-05	ENSRNOG00000065345			ENSRNOG00000065345	Lrrc75a	leucine rich repeat containing 75A [Source:RGD Symbol;Acc:1595947]	ARRAYEXPRESS,ENSG
ENSRNOG00000032261	-0.426376	4.43917	20.5143	5.91871e-06	5.6715e-05	ENSRNOG00000032261			ENSRNOG00000032261	Cyp2d4	cytochrome P450, family 2, subfamily d, polypeptide 4 [Source:RGD Symbol;Acc:620640]	ARRAYEXPRESS,ENSG
ENSRNOG00000013213	-0.287844	8.55671	20.4892	5.99689e-06	5.74273e-05	ENSRNOG00000013213			ENSRNOG00000013213	Epha4	Eph receptor A4 [Source:RGD Symbol;Acc:1560587]	ARRAYEXPRESS,ENSG
ENSRNOG00000019465	0.380803	6.01953	20.4869	6.00394e-06	5.7458e-05	ENSRNOG00000019465			ENSRNOG00000019465	Gnai3	G protein subunit alpha i3 [Source:RGD Symbol;Acc:2714]	ARRAYEXPRESS,ENSG
ENSRNOG00000012008	1.442	0.626811	20.4703	6.05651e-06	5.79241e-05	ENSRNOG00000012008			ENSRNOG00000012008	S100a3	S100 calcium binding protein A3 [Source:RGD Symbol;Acc:620260]	ARRAYEXPRESS,ENSG
ENSRNOG00000048315	0.413137	5.08022	20.4401	6.15273e-06	5.88067e-05	ENSRNOG00000048315			ENSRNOG00000048315	Eif2ak2	eukaryotic translation initiation factor 2-alpha kinase 2 [Source:RGD Symbol;Acc:3402]	ARRAYEXPRESS,ENSG
ENSRNOG00000007663	0.343983	7.77871	20.4353	6.16828e-06	5.89177e-05	ENSRNOG00000007663			ENSRNOG00000007663	Rps6	ribosomal protein S6 [Source:RGD Symbol;Acc:3602]	ARRAYEXPRESS,ENSG
ENSRNOG00000021589	-0.364555	6.3904	20.4235	6.20614e-06	5.92415e-05	ENSRNOG00000021589			ENSRNOG00000021589	Nexmif	neurite extension and migration factor [Source:RGD Symbol;Acc:1561931]	ARRAYEXPRESS,ENSG
ENSRNOG00000029087	-0.364189	6.21378	20.3986	6.28763e-06	5.99811e-05	ENSRNOG00000029087			ENSRNOG00000029087	Nap1l3	nucleosome assembly protein 1-like 3 [Source:RGD Symbol;Acc:620990]	ARRAYEXPRESS,ENSG
ENSRNOG00000009756	0.326205	6.09003	20.3885	6.32093e-06	6.02603e-05	ENSRNOG00000009756			ENSRNOG00000009756	Pacsin2	protein kinase C and casein kinase substrate in neurons 2 [Source:RGD Symbol;Acc:69411]	ARRAYEXPRESS,ENSG
ENSRNOG00000016469	2.20739	-2.17527	20.3726	6.37356e-06	6.07234e-05	ENSRNOG00000016469			ENSRNOG00000016469	Fxyd2	FXYD domain-containing ion transport regulator 2 [Source:RGD Symbol;Acc:2173]	ARRAYEXPRESS,ENSG
ENSRNOG00000010989	0.305073	7.6218	20.3686	6.387e-06	6.08127e-05	ENSRNOG00000010989			ENSRNOG00000010989	Ipo5	importin 5 [Source:RGD Symbol;Acc:1308715]	ARRAYEXPRESS,ENSG
ENSRNOG00000023910	0.452409	5.64889	20.3649	6.39931e-06	6.08912e-05	ENSRNOG00000023910			ENSRNOG00000023910	Man2b1	mannosidase, alpha, class 2B, member 1 [Source:RGD Symbol;Acc:3039]	ARRAYEXPRESS,ENSG
ENSRNOG00000025669	0.671712	2.5328	20.3553	6.43149e-06	6.11584e-05	ENSRNOG00000025669			ENSRNOG00000025669	Tmem104	transmembrane protein 104 [Source:RGD Symbol;Acc:1307953]	ARRAYEXPRESS,ENSG
ENSRNOG00000000281	-0.505519	4.97645	20.3498	6.44993e-06	6.12949e-05	ENSRNOG00000000281			ENSRNOG00000000281	Prodh	proline dehydrogenase [Source:RGD Symbol;Acc:1590932]	ARRAYEXPRESS,ENSG
ENSRNOG00000002525	-0.360126	5.92653	20.306	6.59918e-06	6.26734e-05	ENSRNOG00000002525			ENSRNOG00000002525	Ptgs2	prostaglandin-endoperoxide synthase 2 [Source:RGD Symbol;Acc:620349]	ARRAYEXPRESS,ENSG
ENSRNOG00000052070	1.71296	-1.54928	20.2918	6.64837e-06	6.31004e-05	ENSRNOG00000052070			ENSRNOG00000052070	Aldh1a3	aldehyde dehydrogenase 1 family, member A3 [Source:RGD Symbol;Acc:628662]	ARRAYEXPRESS,ENSG
ENSRNOG00000004589	-0.278533	7.41952	20.2868	6.66581e-06	6.32259e-05	ENSRNOG00000004589			ENSRNOG00000004589	Galnt16	polypeptide N-acetylgalactosaminyltransferase 16 [Source:RGD Symbol;Acc:1310202]	ARRAYEXPRESS,ENSG
ENSRNOG00000016377	1.01901	0.512201	20.2837	6.67677e-06	6.32897e-05	ENSRNOG00000016377			ENSRNOG00000016377	Cep55	centrosomal protein 55 [Source:RGD Symbol;Acc:1305340]	ARRAYEXPRESS,ENSG
ENSRNOG00000013970	1.14511	0.319047	20.2589	6.7639e-06	6.4075e-05	ENSRNOG00000013970			ENSRNOG00000013970	Cdt1	chromatin licensing and DNA replication factor 1 [Source:RGD Symbol;Acc:1309211]	ARRAYEXPRESS,ENSG
ENSRNOG00000013000	-0.273372	8.13217	20.2375	6.83997e-06	6.47546e-05	ENSRNOG00000013000			ENSRNOG00000013000	Ldhb	lactate dehydrogenase B [Source:RGD Symbol;Acc:2997]	ARRAYEXPRESS,ENSG
ENSRNOG00000039891	1.87074	-1.31786	20.2333	6.85478e-06	6.48537e-05	ENSRNOG00000039891			ENSRNOG00000039891	Adgrg5	adhesion G protein-coupled receptor G5 [Source:RGD Symbol;Acc:1305559]	ARRAYEXPRESS,ENSG
ENSRNOG00000063135	0.534746	3.10578	20.2259	6.88144e-06	6.50648e-05	ENSRNOG00000063135			ENSRNOG00000063135	Gna13	G protein subunit alpha 13 [Source:RGD Symbol;Acc:1310221]	ARRAYEXPRESS,ENSG
ENSRNOG00000029500	0.568029	2.63912	20.2149	6.92129e-06	6.54003e-05	ENSRNOG00000029500			ENSRNOG00000029500	Tapbp	TAP binding protein [Source:RGD Symbol;Acc:3819]	ARRAYEXPRESS,ENSG
ENSRNOG00000030232	-0.306364	7.51558	20.2112	6.93458e-06	6.54845e-05	ENSRNOG00000030232			ENSRNOG00000030232	Hacd3	3-hydroxyacyl-CoA dehydratase 3 [Source:RGD Symbol;Acc:1565496]	ARRAYEXPRESS,ENSG
ENSRNOG00000016541	-0.313827	9.89083	20.2078	6.94692e-06	6.55597e-05	ENSRNOG00000016541			ENSRNOG00000016541	Enc1	ectodermal-neural cortex 1 [Source:RGD Symbol;Acc:1303152]	ARRAYEXPRESS,ENSG
ENSRNOG00000006086	-0.280912	8.18808	20.1947	6.99473e-06	6.59692e-05	ENSRNOG00000006086			ENSRNOG00000006086	Lynx1	Ly6/neurotoxin 1 [Source:RGD Symbol;Acc:1312017]	ARRAYEXPRESS,ENSG
ENSRNOG00000003248	-0.330844	6.17494	20.1857	7.02781e-06	6.62394e-05	ENSRNOG00000003248			ENSRNOG00000003248	Mpzl1	myelin protein zero-like 1 [Source:RGD Symbol;Acc:1359140]	ARRAYEXPRESS,ENSG
ENSRNOG00000016910	-0.292758	6.3556	20.1828	7.03825e-06	6.62961e-05	ENSRNOG00000016910			ENSRNOG00000016910	Ralgps1	Ral GEF with PH domain and SH3 binding motif 1 [Source:RGD Symbol;Acc:2319500]	ARRAYEXPRESS,ENSG
ENSRNOG00000053498	1.28834	-0.527064	20.1802	7.04769e-06	6.63432e-05	ENSRNOG00000053498			ENSRNOG00000053498	Dnajc22	DnaJ heat shock protein family (Hsp40) member C22 [Source:RGD Symbol;Acc:1311098]	ARRAYEXPRESS,ENSG
ENSRNOG00000016852	1.25037	-0.47762	20.1667	7.09768e-06	6.67718e-05	ENSRNOG00000016852			ENSRNOG00000016852	Apobec3	apolipoprotein B mRNA editing enzyme catalytic subunit 3 [Source:RGD Symbol;Acc:1307800]	ARRAYEXPRESS,ENSG
ENSRNOG00000002364	-0.303283	7.86285	20.1377	7.20611e-06	6.77492e-05	ENSRNOG00000002364			ENSRNOG00000002364	Rnf112	ring finger protein 112 [Source:RGD Symbol;Acc:3986]	ARRAYEXPRESS,ENSG
ENSRNOG00000021579	0.335109	6.21895	20.1189	7.27752e-06	6.83776e-05	ENSRNOG00000021579			ENSRNOG00000021579	Pals2	protein associated with LIN7 2, MAGUK p55 family member [Source:RGD Symbol;Acc:1311833]	ARRAYEXPRESS,ENSG
ENSRNOG00000065110	1.23392	-0.306766	20.0905	7.38611e-06	6.93544e-05	ENSRNOG00000065110			ENSRNOG00000065110	ENSRNOG00000065110	None	ARRAYEXPRESS,ENSG,UNIPROT_GN
ENSRNOG00000047367	1.09876	0.566385	20.0867	7.40108e-06	6.94513e-05	ENSRNOG00000047367			ENSRNOG00000047367	Card14	caspase recruitment domain family, member 14 [Source:RGD Symbol;Acc:1591135]	ARRAYEXPRESS,ENSG
ENSRNOG00000009329	0.455151	5.98006	20.0793	7.42974e-06	6.96648e-05	ENSRNOG00000009329			ENSRNOG00000009329	Nr1d1	nuclear receptor subfamily 1, group D, member 1 [Source:RGD Symbol;Acc:628827]	ARRAYEXPRESS,ENSG
ENSRNOG00000003198	-0.290352	7.85722	20.0784	7.43314e-06	6.96648e-05	ENSRNOG00000003198			ENSRNOG00000003198	Bmerb1	bMERB domain containing 1 [Source:RGD Symbol;Acc:1305733]	ARRAYEXPRESS,ENSG
ENSRNOG00000008297	0.405836	4.35395	20.0687	7.47099e-06	6.99756e-05	ENSRNOG00000008297			ENSRNOG00000008297	Oser1	oxidative stress responsive serine-rich 1 [Source:RGD Symbol;Acc:1303142]	ARRAYEXPRESS,ENSG
ENSRNOG00000002278	0.622421	2.43801	20.0106	7.70149e-06	7.20894e-05	ENSRNOG00000002278			ENSRNOG00000002278	Tec	tec protein tyrosine kinase [Source:RGD Symbol;Acc:620973]	ARRAYEXPRESS,ENSG
ENSRNOG00000036682	0.517859	3.10554	19.998	7.75217e-06	7.25184e-05	ENSRNOG00000036682			ENSRNOG00000036682	Pycr1	pyrroline-5-carboxylate reductase 1 [Source:RGD Symbol;Acc:1307863]	ARRAYEXPRESS,ENSG
ENSRNOG00000002984	-1.25778	-0.231731	19.9902	7.78394e-06	7.27701e-05	ENSRNOG00000002984			ENSRNOG00000002984	Bmp15	bone morphogenetic protein 15 [Source:RGD Symbol;Acc:70990]	ARRAYEXPRESS,ENSG
ENSRNOG00000039494	-0.71826	2.00049	19.9693	7.86961e-06	7.3525e-05	ENSRNOG00000039494			ENSRNOG00000039494	Aass	aminoadipate-semialdehyde synthase [Source:RGD Symbol;Acc:1310811]	ARRAYEXPRESS,ENSG
ENSRNOG00000053239	-0.329116	6.01541	19.9574	7.91889e-06	7.39393e-05	ENSRNOG00000053239			ENSRNOG00000053239	Clmp	CXADR-like membrane protein [Source:RGD Symbol;Acc:708569]	ARRAYEXPRESS,ENSG
ENSRNOG00000022822	0.849028	1.65589	19.9335	8.01842e-06	7.48219e-05	ENSRNOG00000022822			ENSRNOG00000022822	Fam169b	family with sequence similarity 169, member B [Source:RGD Symbol;Acc:1585883]	ARRAYEXPRESS,ENSG
ENSRNOG00000009957	0.543381	2.93145	19.9275	8.04348e-06	7.5009e-05	ENSRNOG00000009957			ENSRNOG00000009957	Slc25a13	solute carrier family 25 member 13 [Source:RGD Symbol;Acc:1565889]	ARRAYEXPRESS,ENSG
ENSRNOG00000016525	0.86565	1.58346	19.9254	8.05253e-06	7.50465e-05	ENSRNOG00000016525			ENSRNOG00000016525	Susd3	sushi domain containing 3 [Source:RGD Symbol;Acc:1310933]	ARRAYEXPRESS,ENSG
ENSRNOG00000012325	-0.366355	5.71946	19.9121	8.10859e-06	7.5522e-05	ENSRNOG00000012325			ENSRNOG00000012325	Adk	adenosine kinase [Source:RGD Symbol;Acc:2046]	ARRAYEXPRESS,ENSG
ENSRNOG00000042426	0.464025	3.4783	19.9048	8.13947e-06	7.57624e-05	ENSRNOG00000042426			ENSRNOG00000042426	Cyp4v3	cytochrome P450, family 4, subfamily v, polypeptide 3 [Source:RGD Symbol;Acc:708530]	ARRAYEXPRESS,ENSG
ENSRNOG00000006859	-0.336398	6.62339	19.8532	8.36232e-06	7.77477e-05	ENSRNOG00000006859			ENSRNOG00000006859	Insig1	insulin induced gene 1 [Source:RGD Symbol;Acc:708457]	ARRAYEXPRESS,ENSG
ENSRNOG00000007439	0.995754	1.18868	19.853	8.36316e-06	7.77477e-05	ENSRNOG00000007439			ENSRNOG00000007439	Unc13d	unc-13 homolog D [Source:RGD Symbol;Acc:628593]	ARRAYEXPRESS,ENSG
ENSRNOG00000026087	-1.62201	-0.666658	19.8393	8.42336e-06	7.82431e-05	ENSRNOG00000026087			ENSRNOG00000026087	Igfn1	immunoglobulin-like and fibronectin type III domain containing 1 [Source:RGD Symbol;Acc:1565384]	ARRAYEXPRESS,ENSG
ENSRNOG00000009487	0.822158	1.22274	19.8385	8.4269e-06	7.82431e-05	ENSRNOG00000009487			ENSRNOG00000009487	Gpr160	G protein-coupled receptor 160 [Source:RGD Symbol;Acc:1560200]	ARRAYEXPRESS,ENSG
ENSRNOG00000008443	-0.281179	7.24757	19.8369	8.43376e-06	7.82582e-05	ENSRNOG00000008443			ENSRNOG00000008443	Fam234b	family with sequence similarity 234, member B [Source:RGD Symbol;Acc:1306151]	ARRAYEXPRESS,ENSG
ENSRNOG00000021962	0.673407	2.25419	19.8334	8.44948e-06	7.83554e-05	ENSRNOG00000021962			ENSRNOG00000021962	Fzd2	frizzled class receptor 2 [Source:RGD Symbol;Acc:71012]	ARRAYEXPRESS,ENSG
ENSRNOG00000016623	-0.300599	6.35489	19.8321	8.4549e-06	7.83571e-05	ENSRNOG00000016623			ENSRNOG00000016623	Tmeff2	transmembrane protein with EGF-like and two follistatin-like domains 2 [Source:RGD Symbol;Acc:1308839]	ARRAYEXPRESS,ENSG
ENSRNOG00000007139	-0.512131	3.19524	19.8298	8.46521e-06	7.83701e-05	ENSRNOG00000007139			ENSRNOG00000007139	Ttpa	alpha tocopherol transfer protein [Source:RGD Symbol;Acc:3915]	ARRAYEXPRESS,ENSG
ENSRNOG00000015746	-0.497069	4.30826	19.8295	8.46678e-06	7.83701e-05	ENSRNOG00000015746			ENSRNOG00000015746	Kcng4	potassium voltage-gated channel modifier subfamily G member 4 [Source:RGD Symbol;Acc:1308553]	ARRAYEXPRESS,ENSG
ENSRNOG00000069835	1.24568	-0.158656	19.8218	8.50095e-06	7.86377e-05	ENSRNOG00000069835			ENSRNOG00000069835	Oas1i	2 ' -5 ' oligoadenylate synthetase 1I [Source:RGD Symbol;Acc:1359379]	ARRAYEXPRESS,ENSG
ENSRNOG00000008785	0.656386	2.05907	19.817	8.52218e-06	7.87854e-05	ENSRNOG00000008785			ENSRNOG00000008785	Klf5	KLF transcription factor 5 [Source:RGD Symbol;Acc:621446]	ARRAYEXPRESS,ENSG
ENSRNOG00000006235	-0.275394	9.76409	19.8009	8.59409e-06	7.94011e-05	ENSRNOG00000006235			ENSRNOG00000006235	Nell2	neural EGFL like 2 [Source:RGD Symbol;Acc:620999]	ARRAYEXPRESS,ENSG
ENSRNOG00000021201	0.360447	5.39777	19.7927	8.63099e-06	7.96617e-05	ENSRNOG00000021201			ENSRNOG00000021201	Txnip	thioredoxin interacting protein [Source:RGD Symbol;Acc:620886]	ARRAYEXPRESS,ENSG
ENSRNOG00000008933	1.96833	-0.615503	19.7923	8.63295e-06	7.96617e-05	ENSRNOG00000008933			ENSRNOG00000008933	Plbd1	phospholipase B domain containing 1 [Source:RGD Symbol;Acc:1308734]	ARRAYEXPRESS,ENSG
ENSRNOG00000012058	-0.452369	3.59003	19.766	8.75245e-06	8.07147e-05	ENSRNOG00000012058			ENSRNOG00000012058	Egflam	EGF-like, fibronectin type III and laminin G domains [Source:RGD Symbol;Acc:1306592]	ARRAYEXPRESS,ENSG
ENSRNOG00000013828	-0.368927	5.57176	19.762	8.77093e-06	8.08352e-05	ENSRNOG00000013828			ENSRNOG00000013828	Sirt3	sirtuin 3 [Source:RGD Symbol;Acc:1308374]	ARRAYEXPRESS,ENSG
ENSRNOG00000011425	-0.35168	5.61908	19.7424	8.86135e-06	8.16183e-05	ENSRNOG00000011425			ENSRNOG00000011425	Ptpn3	protein tyrosine phosphatase, non-receptor type 3 [Source:RGD Symbol;Acc:1311363]	ARRAYEXPRESS,ENSG
ENSRNOG00000012482	-0.278006	10.8033	19.7373	8.88514e-06	8.17871e-05	ENSRNOG00000012482			ENSRNOG00000012482	Ndrg4	NDRG family member 4 [Source:RGD Symbol;Acc:621593]	ARRAYEXPRESS,ENSG
ENSRNOG00000017654	0.462285	3.40191	19.7259	8.938e-06	8.2223e-05	ENSRNOG00000017654			ENSRNOG00000017654	Emc8	ER membrane protein complex subunit 8 [Source:RGD Symbol;Acc:1311219]	ARRAYEXPRESS,ENSG
ENSRNOG00000009513	0.372418	5.88373	19.6674	9.2162e-06	8.47301e-05	ENSRNOG00000009513			ENSRNOG00000009513	Akr1b1	aldo-keto reductase family 1 member B1 [Source:RGD Symbol;Acc:2092]	ARRAYEXPRESS,ENSG
ENSRNOG00000050473	0.633324	2.63682	19.6509	9.29618e-06	8.54129e-05	ENSRNOG00000050473			ENSRNOG00000050473	Rps27l	ribosomal protein S27-like [Source:RGD Symbol;Acc:1595396]	ARRAYEXPRESS,ENSG
ENSRNOG00000025936	0.28378	7.1145	19.6184	9.45566e-06	8.68249e-05	ENSRNOG00000025936			ENSRNOG00000025936	Rpl6	ribosomal protein L6 [Source:RGD Symbol;Acc:619826]	ARRAYEXPRESS,ENSG
ENSRNOG00000046439	0.414253	4.67226	19.615	9.47224e-06	8.69238e-05	ENSRNOG00000046439			ENSRNOG00000046439	Vps37c	VPS37C subunit of ESCRT-I [Source:RGD Symbol;Acc:11384366]	ARRAYEXPRESS,ENSG
ENSRNOG00000011292	0.602236	5.59845	19.5473	9.81381e-06	9.00031e-05	ENSRNOG00000011292			ENSRNOG00000011292	Col1a2	collagen type I alpha 2 chain [Source:RGD Symbol;Acc:621351]	ARRAYEXPRESS,ENSG
ENSRNOG00000036833	0.500237	5.08938	19.5208	9.95076e-06	9.12031e-05	ENSRNOG00000036833			ENSRNOG00000036833	Zfp385a	zinc finger protein 385A [Source:RGD Symbol;Acc:1593784]	ARRAYEXPRESS,ENSG
ENSRNOG00000028273	1.55247	-0.956009	19.5065	1.00258e-05	9.1835e-05	ENSRNOG00000028273			ENSRNOG00000028273	Tmem150b	transmembrane protein 150B [Source:RGD Symbol;Acc:1306181]	ARRAYEXPRESS,ENSG
ENSRNOG00000023257	0.65434	2.65102	19.4991	1.00648e-05	9.21357e-05	ENSRNOG00000023257			ENSRNOG00000023257	Adamts9	ADAM metallopeptidase with thrombospondin type 1 motif, 9 [Source:RGD Symbol;Acc:1306889]	ARRAYEXPRESS,ENSG
ENSRNOG00000011154	-0.396392	5.28371	19.4963	1.00795e-05	9.22139e-05	ENSRNOG00000011154			ENSRNOG00000011154	Adgrf5	adhesion G protein-coupled receptor F5 [Source:RGD Symbol;Acc:621679]	ARRAYEXPRESS,ENSG
ENSRNOG00000020308	0.3339	5.36824	19.4742	1.0197e-05	9.32311e-05	ENSRNOG00000020308			ENSRNOG00000020308	Ech1	enoyl-CoA hydratase 1 [Source:RGD Symbol;Acc:69353]	ARRAYEXPRESS,ENSG
ENSRNOG00000019217	0.965015	0.804907	19.4625	1.02594e-05	9.37449e-05	ENSRNOG00000019217			ENSRNOG00000019217	Adrb2	adrenoceptor beta 2 [Source:RGD Symbol;Acc:2060]	ARRAYEXPRESS,ENSG
ENSRNOG00000058156	0.375288	4.99486	19.4514	1.0319e-05	9.42313e-05	ENSRNOG00000058156			ENSRNOG00000058156	Zdhhc18	zinc finger DHHC-type palmitoyltransferase 18 [Source:RGD Symbol;Acc:1309334]	ARRAYEXPRESS,ENSG
ENSRNOG00000064609	-1.09813	0.654353	19.431	1.043e-05	9.51872e-05	ENSRNOG00000064609			ENSRNOG00000064609	LOC108352909	V-type proton ATPase subunit F pseudogene [Source:RGD Symbol;Acc:11506266]	ARRAYEXPRESS,ENSG
ENSRNOG00000004766	0.395906	4.12166	19.3998	1.06017e-05	9.66949e-05	ENSRNOG00000004766			ENSRNOG00000004766	Glis2	GLIS family zinc finger 2 [Source:RGD Symbol;Acc:1309177]	ARRAYEXPRESS,ENSG
ENSRNOG00000003772	-0.447454	3.61348	19.3978	1.06132e-05	9.67408e-05	ENSRNOG00000003772			ENSRNOG00000003772	Csrp2	cysteine and glycine-rich protein 2 [Source:RGD Symbol;Acc:61950]	ARRAYEXPRESS,ENSG
ENSRNOG00000019383	-0.27844	8.04481	19.3828	1.06969e-05	9.74443e-05	ENSRNOG00000019383			ENSRNOG00000019383	Tef	TEF transcription factor, PAR bZIP family member [Source:RGD Symbol;Acc:3841]	ARRAYEXPRESS,ENSG
ENSRNOG00000012966	0.485486	4.97688	19.3787	1.07194e-05	9.75902e-05	ENSRNOG00000012966			ENSRNOG00000012966	Acadl	acyl-CoA dehydrogenase, long chain [Source:RGD Symbol;Acc:2011]	ARRAYEXPRESS,ENSG
ENSRNOG00000053334	-0.297274	7.88213	19.3754	1.07379e-05	9.76994e-05	ENSRNOG00000053334			ENSRNOG00000053334	Stmn4	stathmin 4 [Source:RGD Symbol;Acc:69349]	ARRAYEXPRESS,ENSG
ENSRNOG00000066088	0.550671	8.642	19.3671	1.07852e-05	9.80232e-05	ENSRNOG00000066088			ENSRNOG00000066088	Ubb	ubiquitin B [Source:RGD Symbol;Acc:621562]	ARRAYEXPRESS,ENSG
ENSRNOG00000012575	1.80606	-0.749664	19.3668	1.07866e-05	9.80232e-05	ENSRNOG00000012575			ENSRNOG00000012575	Fat2	FAT atypical cadherin 2 [Source:RGD Symbol;Acc:620656]	ARRAYEXPRESS,ENSG
ENSRNOG00000036604	0.511773	3.23316	19.3573	1.08407e-05	9.84545e-05	ENSRNOG00000036604			ENSRNOG00000036604	Ifit2	interferon-induced protein with tetratricopeptide repeats 2 [Source:RGD Symbol;Acc:1307804]	ARRAYEXPRESS,ENSG
ENSRNOG00000003328	-0.317563	7.61851	19.3467	1.09005e-05	9.8938e-05	ENSRNOG00000003328			ENSRNOG00000003328	Cdip1	cell death-inducing p53 target 1 [Source:RGD Symbol;Acc:1310686]	ARRAYEXPRESS,ENSG
ENSRNOG00000013538	0.327043	6.29034	19.3421	1.09268e-05	9.91164e-05	ENSRNOG00000013538			ENSRNOG00000013538	Capza1	capping actin protein of muscle Z-line subunit alpha 1 [Source:RGD Symbol;Acc:1587438]	ARRAYEXPRESS,ENSG
ENSRNOG00000023830	0.490746	3.1213	19.3386	1.0947e-05	9.92394e-05	ENSRNOG00000023830			ENSRNOG00000023830	Dnase2	deoxyribonuclease 2, lysosomal [Source:RGD Symbol;Acc:621457]	ARRAYEXPRESS,ENSG
ENSRNOG00000010331	0.303214	8.62357	19.3344	1.09714e-05	9.94006e-05	ENSRNOG00000010331			ENSRNOG00000010331	Ctsb	cathepsin B [Source:RGD Symbol;Acc:621509]	ARRAYEXPRESS,ENSG
ENSRNOG00000000900	0.367364	4.83825	19.3104	1.111e-05	0.000100595	ENSRNOG00000000900			ENSRNOG00000000900	Tpst1	tyrosylprotein sulfotransferase 1 [Source:RGD Symbol;Acc:1308473]	ARRAYEXPRESS,ENSG
ENSRNOG00000016013	0.305744	8.12316	19.3028	1.11542e-05	0.000100934	ENSRNOG00000016013			ENSRNOG00000016013	Gprc5b	G protein-coupled receptor, class C, group 5, member B [Source:RGD Symbol;Acc:1309510]	ARRAYEXPRESS,ENSG
ENSRNOG00000000073	0.430305	3.50015	19.2984	1.11802e-05	0.000101109	ENSRNOG00000000073			ENSRNOG00000000073	Tmed5	transmembrane p24 trafficking protein 5 [Source:RGD Symbol;Acc:1359437]	ARRAYEXPRESS,ENSG
ENSRNOG00000008757	-0.41488	3.94252	19.296	1.11942e-05	0.000101174	ENSRNOG00000008757			ENSRNOG00000008757	Tmem218	transmembrane protein 218 [Source:RGD Symbol;Acc:1311364]	ARRAYEXPRESS,ENSG
ENSRNOG00000007763	0.362847	5.09732	19.2875	1.12441e-05	0.000101563	ENSRNOG00000007763			ENSRNOG00000007763	Plod1	procollagen-lysine, 2-oxoglutarate 5-dioxygenase 1 [Source:RGD Symbol;Acc:621382]	ARRAYEXPRESS,ENSG
ENSRNOG00000036688	0.305105	8.05257	19.2826	1.1273e-05	0.000101763	ENSRNOG00000036688			ENSRNOG00000036688	Arhgdia	Rho GDP dissociation inhibitor alpha [Source:RGD Symbol;Acc:1359547]	ARRAYEXPRESS,ENSG
ENSRNOG00000004466	-0.342479	4.70185	19.2698	1.13485e-05	0.000102383	ENSRNOG00000004466			ENSRNOG00000004466	Fam210b	family with sequence similarity 210, member B [Source:RGD Symbol;Acc:1311378]	ARRAYEXPRESS,ENSG
ENSRNOG00000000275	-0.32042	5.90534	19.2359	1.15517e-05	0.000104154	ENSRNOG00000000275			ENSRNOG00000000275	Fam13c	family with sequence similarity 13, member C [Source:RGD Symbol;Acc:1310149]	ARRAYEXPRESS,ENSG
ENSRNOG00000006996	1.09198	0.28753	19.228	1.16002e-05	0.000104528	ENSRNOG00000006996			ENSRNOG00000006996	Mms22l	MMS22-like, DNA repair protein [Source:RGD Symbol;Acc:1304693]	ARRAYEXPRESS,ENSG
ENSRNOG00000020608	0.523586	3.61881	19.2249	1.16185e-05	0.00010463	ENSRNOG00000020608			ENSRNOG00000020608	Ppan	peter pan homolog [Source:RGD Symbol;Acc:1306325]	ARRAYEXPRESS,ENSG
ENSRNOG00000001514	0.749779	2.05576	19.2207	1.16442e-05	0.000104798	ENSRNOG00000001514			ENSRNOG00000001514	Cdca7	cell division cycle associated 7 [Source:RGD Symbol;Acc:1309363]	ARRAYEXPRESS,ENSG
ENSRNOG00000015520	0.991195	0.313981	19.1942	1.18075e-05	0.000106203	ENSRNOG00000015520			ENSRNOG00000015520	Ticrr	TOPBP1-interacting checkpoint and replication regulator [Source:RGD Symbol;Acc:1308541]	ARRAYEXPRESS,ENSG
ENSRNOG00000011871	0.367698	5.19998	19.1911	1.18265e-05	0.000106269	ENSRNOG00000011871			ENSRNOG00000011871	Kat2b	lysine acetyltransferase 2B [Source:RGD Symbol;Acc:1305902]	ARRAYEXPRESS,ENSG
ENSRNOG00000024832	-0.268121	7.67022	19.1907	1.1829e-05	0.000106269	ENSRNOG00000024832			ENSRNOG00000024832	Gpr158	G protein-coupled receptor 158 [Source:RGD Symbol;Acc:1305841]	ARRAYEXPRESS,ENSG
ENSRNOG00000002074	0.625585	2.96398	19.1758	1.19213e-05	0.000107034	ENSRNOG00000002074			ENSRNOG00000002074	Rest	RE1-silencing transcription factor [Source:RGD Symbol;Acc:621069]	ARRAYEXPRESS,ENSG
ENSRNOG00000022975	0.352397	5.53765	19.1464	1.21064e-05	0.00010863	ENSRNOG00000022975			ENSRNOG00000022975	Nfam1	NFAT activating protein with ITAM motif 1 [Source:RGD Symbol;Acc:1308316]	ARRAYEXPRESS,ENSG
ENSRNOG00000045738	-0.381334	5.91067	19.0926	1.24524e-05	0.000111668	ENSRNOG00000045738			ENSRNOG00000045738	Ak4	adenylate kinase 4 [Source:RGD Symbol;Acc:2078]	ARRAYEXPRESS,ENSG
ENSRNOG00000011977	-0.296693	7.95423	19.0667	1.2623e-05	0.00011313	ENSRNOG00000011977			ENSRNOG00000011977	Sema5a	semaphorin 5A [Source:RGD Symbol;Acc:1308650]	ARRAYEXPRESS,ENSG
ENSRNOG00000009161	-0.308572	8.97203	19.062	1.26538e-05	0.000113338	ENSRNOG00000009161			ENSRNOG00000009161	Clasp2	cytoplasmic linker associated protein 2 [Source:RGD Symbol;Acc:619789]	ARRAYEXPRESS,ENSG
ENSRNOG00000018343	-0.306029	7.38703	19.0374	1.2818e-05	0.000114741	ENSRNOG00000018343			ENSRNOG00000018343	Isca1	iron-sulfur cluster assembly 1 [Source:RGD Symbol;Acc:727792]	ARRAYEXPRESS,ENSG
ENSRNOG00000007733	-0.274235	8.72598	19.0335	1.28444e-05	0.000114908	ENSRNOG00000007733			ENSRNOG00000007733	Arhgef9	Cdc42 guanine nucleotide exchange factor 9 [Source:RGD Symbol;Acc:620719]	ARRAYEXPRESS,ENSG
ENSRNOG00000019450	0.337189	5.93671	19.0276	1.28839e-05	0.000115193	ENSRNOG00000019450			ENSRNOG00000019450	Etf1	eukaryotic translation termination factor 1 [Source:RGD Symbol;Acc:1305712]	ARRAYEXPRESS,ENSG
ENSRNOG00000008223	-0.306286	8.67988	19.0057	1.30331e-05	0.000116457	ENSRNOG00000008223			ENSRNOG00000008223	Cnr1	cannabinoid receptor 1 [Source:RGD Symbol;Acc:2369]	ARRAYEXPRESS,ENSG
ENSRNOG00000017448	1.07867	0.476103	18.9908	1.3135e-05	0.000117297	ENSRNOG00000017448			ENSRNOG00000017448	Exoc3l2	exocyst complex component 3-like 2 [Source:RGD Symbol;Acc:1592539]	ARRAYEXPRESS,ENSG
ENSRNOG00000026577	-0.27628	7.42	18.9841	1.31811e-05	0.000117639	ENSRNOG00000026577			ENSRNOG00000026577	Cpne4	copine 4 [Source:RGD Symbol;Acc:1308844]	ARRAYEXPRESS,ENSG
ENSRNOG00000053086	-0.303157	8.75486	18.9361	1.35171e-05	0.000120566	ENSRNOG00000053086			ENSRNOG00000053086	Selenop	selenoprotein P [Source:RGD Symbol;Acc:3660]	ARRAYEXPRESS,ENSG
ENSRNOG00000021104	0.909657	1.15871	18.9326	1.35422e-05	0.000120718	ENSRNOG00000021104			ENSRNOG00000021104	Emp3	epithelial membrane protein 3 [Source:RGD Symbol;Acc:621094]	ARRAYEXPRESS,ENSG
ENSRNOG00000030625	0.529097	8.28337	18.9297	1.35621e-05	0.000120823	ENSRNOG00000030625			ENSRNOG00000030625	Tf	transferrin [Source:RGD Symbol;Acc:3845]	ARRAYEXPRESS,ENSG
ENSRNOG00000015679	-0.359882	4.93486	18.8968	1.37987e-05	0.000122857	ENSRNOG00000015679			ENSRNOG00000015679	Dok4	docking protein 4 [Source:RGD Symbol;Acc:1310084]	ARRAYEXPRESS,ENSG
ENSRNOG00000004972	0.95699	1.42779	18.8731	1.39708e-05	0.000124316	ENSRNOG00000004972			ENSRNOG00000004972	Upp1	uridine phosphorylase 1 [Source:RGD Symbol;Acc:1305566]	ARRAYEXPRESS,ENSG
ENSRNOG00000030253	1.40652	-0.940846	18.8661	1.40221e-05	0.000124698	ENSRNOG00000030253			ENSRNOG00000030253	Tafa3	TAFA chemokine like family member 3 [Source:RGD Symbol;Acc:1587462]	ARRAYEXPRESS,ENSG
ENSRNOG00000057347	0.822572	1.21335	18.8212	1.43562e-05	0.000127594	ENSRNOG00000057347			ENSRNOG00000057347	Cebpb	CCAAT/enhancer binding protein beta [Source:RGD Symbol;Acc:2327]	ARRAYEXPRESS,ENSG
ENSRNOG00000024390	1.66652	-1.43391	18.8079	1.44571e-05	0.000128414	ENSRNOG00000024390			ENSRNOG00000024390	Osm	oncostatin M [Source:RGD Symbol;Acc:1585012]	ARRAYEXPRESS,ENSG
ENSRNOG00000057827	1.28198	-0.13432	18.7933	1.45676e-05	0.000129256	ENSRNOG00000057827			ENSRNOG00000057827	Cirop	ciliated left-right organizer metallopeptidase [Source:RGD Symbol;Acc:1560492]	ARRAYEXPRESS,ENSG
ENSRNOG00000030983	-0.39788	5.12869	18.7931	1.45692e-05	0.000129256	ENSRNOG00000030983			ENSRNOG00000030983	B3galt5	Beta-1,3-galactosyltransferase 5 [Source:RGD Symbol;Acc:1306727]	ARRAYEXPRESS,ENSG
ENSRNOG00000017447	0.3427	6.87668	18.7798	1.46712e-05	0.000130084	ENSRNOG00000017447			ENSRNOG00000017447	Eif2s2	eukaryotic translation initiation factor 2 subunit beta [Source:RGD Symbol;Acc:735192]	ARRAYEXPRESS,ENSG
ENSRNOG00000006237	0.290068	7.77998	18.776	1.47002e-05	0.000130264	ENSRNOG00000006237			ENSRNOG00000006237	Gpr37l1	G protein-coupled receptor 37-like 1 [Source:RGD Symbol;Acc:628835]	ARRAYEXPRESS,ENSG
ENSRNOG00000023683	0.765404	1.19326	18.7573	1.48453e-05	0.000131472	ENSRNOG00000023683			ENSRNOG00000023683	Nog	noggin [Source:RGD Symbol;Acc:3183]	ARRAYEXPRESS,ENSG
ENSRNOG00000043094	-0.289402	8.39295	18.7521	1.48857e-05	0.000131752	ENSRNOG00000043094			ENSRNOG00000043094	Oxct1	3-oxoacid CoA transferase 1 [Source:RGD Symbol;Acc:1584008]	ARRAYEXPRESS,ENSG
ENSRNOG00000067962	-0.599576	3.65611	18.7434	1.49542e-05	0.00013228	ENSRNOG00000067962			ENSRNOG00000067962	Nat8f3	N-acetyltransferase 8 (GCN5-related) family member 3 [Source:RGD Symbol;Acc:621607]	ARRAYEXPRESS,ENSG
ENSRNOG00000015445	-0.397446	8.66114	18.7151	1.51778e-05	0.000134178	ENSRNOG00000015445			ENSRNOG00000015445	Mal	mal, T-cell differentiation protein [Source:RGD Symbol;Acc:3037]	ARRAYEXPRESS,ENSG
ENSRNOG00000009570	-0.278024	6.31203	18.6849	1.54197e-05	0.000136236	ENSRNOG00000009570			ENSRNOG00000009570	Pdxp	pyridoxal phosphatase [Source:RGD Symbol;Acc:1586212]	ARRAYEXPRESS,ENSG
ENSRNOG00000026842	0.326914	5.63097	18.6751	1.54996e-05	0.000136862	ENSRNOG00000026842			ENSRNOG00000026842	Nnt	nicotinamide nucleotide transhydrogenase [Source:RGD Symbol;Acc:1587346]	ARRAYEXPRESS,ENSG
ENSRNOG00000068599	0.486845	3.09473	18.6636	1.55928e-05	0.000137549	ENSRNOG00000068599			ENSRNOG00000068599	MGC94207	similar to RIKEN cDNA C030006K11 [Source:RGD Symbol;Acc:1359663]	ARRAYEXPRESS,ENSG
ENSRNOG00000021713	0.783353	1.46975	18.6633	1.55958e-05	0.000137549	ENSRNOG00000021713			ENSRNOG00000021713	Kif18b	kinesin family member 18B [Source:RGD Symbol;Acc:1310360]	ARRAYEXPRESS,ENSG
ENSRNOG00000001300	0.494281	4.11071	18.6393	1.5793e-05	0.000139206	ENSRNOG00000001300			ENSRNOG00000001300	P2rx4	purinergic receptor P2X 4 [Source:RGD Symbol;Acc:62073]	ARRAYEXPRESS,ENSG
ENSRNOG00000019577	-0.920474	1.01667	18.6123	1.60186e-05	0.00014111	ENSRNOG00000019577			ENSRNOG00000019577	Adamts19	ADAM metallopeptidase with thrombospondin type 1 motif, 19 [Source:RGD Symbol;Acc:1308359]	ARRAYEXPRESS,ENSG
ENSRNOG00000046635	1.20095	0.170792	18.608	1.60548e-05	0.000141347	ENSRNOG00000046635			ENSRNOG00000046635	Cdca5	cell division cycle associated 5 [Source:RGD Symbol;Acc:1560863]	ARRAYEXPRESS,ENSG
ENSRNOG00000007939	0.455311	3.3515	18.5908	1.61997e-05	0.0001425	ENSRNOG00000007939			ENSRNOG00000007939	Naprt	nicotinate phosphoribosyltransferase [Source:RGD Symbol;Acc:1302945]	ARRAYEXPRESS,ENSG
ENSRNOG00000029370	-0.328988	6.78998	18.5902	1.62049e-05	0.0001425	ENSRNOG00000029370			ENSRNOG00000029370	Abhd3	abhydrolase domain containing 3, phospholipase [Source:RGD Symbol;Acc:1310655]	ARRAYEXPRESS,ENSG
ENSRNOG00000027037	1.14935	0.20336	18.5741	1.63424e-05	0.000143625	ENSRNOG00000027037			ENSRNOG00000027037	Alox12	arachidonate 12-lipoxygenase, 12S type [Source:RGD Symbol;Acc:1311159]	ARRAYEXPRESS,ENSG
ENSRNOG00000000479	0.881366	0.997189	18.5722	1.63588e-05	0.000143684	ENSRNOG00000000479			ENSRNOG00000000479	Kifc1	kinesin family member C1 [Source:RGD Symbol;Acc:1359118]	ARRAYEXPRESS,ENSG
ENSRNOG00000014303	-0.277897	7.87764	18.5669	1.64044e-05	0.000144001	ENSRNOG00000014303			ENSRNOG00000014303	Lrp11	LDL receptor related protein 11 [Source:RGD Symbol;Acc:1308602]	ARRAYEXPRESS,ENSG
ENSRNOG00000011417	0.461438	4.52527	18.5606	1.64584e-05	0.00014439	ENSRNOG00000011417			ENSRNOG00000011417	Pde3b	phosphodiesterase 3B [Source:RGD Symbol;Acc:61943]	ARRAYEXPRESS,ENSG
ENSRNOG00000016474	-0.326049	8.03474	18.5522	1.65313e-05	0.000144944	ENSRNOG00000016474			ENSRNOG00000016474	Tspan3	tetraspanin 3 [Source:RGD Symbol;Acc:1359444]	ARRAYEXPRESS,ENSG
ENSRNOG00000002506	-0.321836	7.11174	18.5464	1.65819e-05	0.000145303	ENSRNOG00000002506			ENSRNOG00000002506	Cdkl2	cyclin dependent kinase like 2 [Source:RGD Symbol;Acc:1309625]	ARRAYEXPRESS,ENSG
ENSRNOG00000026143	0.897449	0.724529	18.5288	1.67358e-05	0.000146565	ENSRNOG00000026143			ENSRNOG00000026143	Ckap2l	cytoskeleton associated protein 2-like [Source:RGD Symbol;Acc:1590645]	ARRAYEXPRESS,ENSG
ENSRNOG00000026857	0.524016	2.9124	18.5213	1.68013e-05	0.000147053	ENSRNOG00000026857			ENSRNOG00000026857	Kif7	kinesin family member 7 [Source:RGD Symbol;Acc:1310310]	ARRAYEXPRESS,ENSG
ENSRNOG00000007014	-0.286101	7.66234	18.5079	1.69198e-05	0.000148004	ENSRNOG00000007014			ENSRNOG00000007014	Cnksr2	connector enhancer of kinase suppressor of Ras 2 [Source:RGD Symbol;Acc:708454]	ARRAYEXPRESS,ENSG
ENSRNOG00000027707	-0.28708	6.15366	18.5037	1.69578e-05	0.00014825	ENSRNOG00000027707			ENSRNOG00000027707	Exd2	exonuclease 3'-5' domain containing 2 [Source:RGD Symbol;Acc:1311087]	ARRAYEXPRESS,ENSG
ENSRNOG00000019968	0.395923	6.12055	18.5001	1.69898e-05	0.000148442	ENSRNOG00000019968			ENSRNOG00000019968	Trim8	tripartite motif-containing 8 [Source:RGD Symbol;Acc:1585223]	ARRAYEXPRESS,ENSG
ENSRNOG00000068010	1.46982	-0.744586	18.4712	1.72489e-05	0.000150618	ENSRNOG00000068010			ENSRNOG00000068010	Myh8	myosin heavy chain 8 [Source:RGD Symbol;Acc:620356]	ARRAYEXPRESS,ENSG
ENSRNOG00000004327	-0.755581	2.14569	18.4659	1.72968e-05	0.000150888	ENSRNOG00000004327			ENSRNOG00000004327	Ddc	dopa decarboxylase [Source:RGD Symbol;Acc:2494]	ARRAYEXPRESS,ENSG
ENSRNOG00000017952	0.31058	7.65557	18.4656	1.72999e-05	0.000150888	ENSRNOG00000017952			ENSRNOG00000017952	Septin2	septin 2 [Source:RGD Symbol;Acc:620056]	ARRAYEXPRESS,ENSG
ENSRNOG00000017319	0.444844	5.52658	18.4625	1.73281e-05	0.000151045	ENSRNOG00000017319			ENSRNOG00000017319	Mertk	MER proto-oncogene, tyrosine kinase [Source:RGD Symbol;Acc:69283]	ARRAYEXPRESS,ENSG
ENSRNOG00000050819	0.942153	0.674482	18.4424	1.75115e-05	0.000152555	ENSRNOG00000050819			ENSRNOG00000050819	Birc5	baculoviral IAP repeat-containing 5 [Source:RGD Symbol;Acc:70499]	ARRAYEXPRESS,ENSG
ENSRNOG00000003872	-0.416586	4.07849	18.4258	1.76646e-05	0.000153799	ENSRNOG00000003872			ENSRNOG00000003872	Slc40a1	solute carrier family 40 member 1 [Source:RGD Symbol;Acc:620180]	ARRAYEXPRESS,ENSG
ENSRNOG00000007332	-0.362531	4.57248	18.412	1.7793e-05	0.000154827	ENSRNOG00000007332			ENSRNOG00000007332	Sstr3	somatostatin receptor 3 [Source:RGD Symbol;Acc:620308]	ARRAYEXPRESS,ENSG
ENSRNOG00000009117	-0.399709	4.46042	18.4094	1.78173e-05	0.000154939	ENSRNOG00000009117			ENSRNOG00000009117	Otub2	OTU deubiquitinase, ubiquitin aldehyde binding 2 [Source:RGD Symbol;Acc:1306688]	ARRAYEXPRESS,ENSG
ENSRNOG00000002711	0.706243	1.66926	18.4084	1.78266e-05	0.000154939	ENSRNOG00000002711			ENSRNOG00000002711	Nuf2	NUF2 component of NDC80 kinetochore complex [Source:RGD Symbol;Acc:1307952]	ARRAYEXPRESS,ENSG
ENSRNOG00000029903	-0.347097	6.28756	18.3859	1.80387e-05	0.000156691	ENSRNOG00000029903			ENSRNOG00000029903	Spock3	SPARC/osteonectin, cwcv and kazal like domains proteoglycan 3 [Source:RGD Symbol;Acc:1305672]	ARRAYEXPRESS,ENSG
ENSRNOG00000027468	-0.333768	6.8338	18.3805	1.80901e-05	0.000157046	ENSRNOG00000027468			ENSRNOG00000027468	Slc6a15	solute carrier family 6 member 15 [Source:RGD Symbol;Acc:628664]	ARRAYEXPRESS,ENSG
ENSRNOG00000007048	0.333729	7.33419	18.3704	1.81858e-05	0.000157786	ENSRNOG00000007048			ENSRNOG00000007048	Rap1b	RAP1B, member of RAS oncogene family [Source:RGD Symbol;Acc:620577]	ARRAYEXPRESS,ENSG
ENSRNOG00000007338	0.410118	5.08363	18.3558	1.83258e-05	0.00015887	ENSRNOG00000007338			ENSRNOG00000007338	Fbln2	fibulin 2 [Source:RGD Symbol;Acc:628685]	ARRAYEXPRESS,ENSG
ENSRNOG00000060753	0.424233	3.67888	18.3552	1.8332e-05	0.00015887	ENSRNOG00000060753			ENSRNOG00000060753	Esyt1	extended synaptotagmin 1 [Source:RGD Symbol;Acc:3053]	ARRAYEXPRESS,ENSG
ENSRNOG00000055340	0.379839	6.92331	18.3468	1.84129e-05	0.000159479	ENSRNOG00000055340			ENSRNOG00000055340	Ski	Ski proto-oncogene [Source:RGD Symbol;Acc:1565591]	ARRAYEXPRESS,ENSG
ENSRNOG00000060687	-0.284905	8.17568	18.3322	1.85544e-05	0.000160612	ENSRNOG00000060687			ENSRNOG00000060687	Slc24a3	solute carrier family 24 member 3 [Source:RGD Symbol;Acc:69256]	ARRAYEXPRESS,ENSG
ENSRNOG00000014793	0.728298	1.85064	18.2827	1.90426e-05	0.000164742	ENSRNOG00000014793			ENSRNOG00000014793	Gpr149	G protein-coupled receptor 149 [Source:RGD Symbol;Acc:619890]	ARRAYEXPRESS,ENSG
ENSRNOG00000054391	-0.282497	9.24553	18.2509	1.93638e-05	0.000167424	ENSRNOG00000054391			ENSRNOG00000054391	Snrpn	small nuclear ribonucleoprotein polypeptide N [Source:RGD Symbol;Acc:621306]	ARRAYEXPRESS,ENSG
ENSRNOG00000015080	0.442794	4.02208	18.2269	1.9609e-05	0.000169447	ENSRNOG00000015080			ENSRNOG00000015080	Wdfy1	WD repeat and FYVE domain containing 1 [Source:RGD Symbol;Acc:1305996]	ARRAYEXPRESS,ENSG
ENSRNOG00000037449	0.552898	2.53347	18.2222	1.96578e-05	0.00016977	ENSRNOG00000037449			ENSRNOG00000037449	Pole	DNA polymerase epsilon, catalytic subunit [Source:RGD Symbol;Acc:1594540]	ARRAYEXPRESS,ENSG
ENSRNOG00000020284	0.416578	4.77134	18.22	1.96799e-05	0.000169863	ENSRNOG00000020284			ENSRNOG00000020284	Prkar2a	protein kinase cAMP-dependent type II regulatory subunit alpha [Source:RGD Symbol;Acc:3393]	ARRAYEXPRESS,ENSG
ENSRNOG00000007993	0.710763	1.72499	18.2116	1.97668e-05	0.000170514	ENSRNOG00000007993			ENSRNOG00000007993	Sh3tc1	SH3 domain and tetratricopeptide repeats 1 [Source:RGD Symbol;Acc:1305610]	ARRAYEXPRESS,ENSG
ENSRNOG00000033498	0.474255	3.33296	18.2026	1.98604e-05	0.000171223	ENSRNOG00000033498			ENSRNOG00000033498	Cib1	calcium and integrin binding 1 [Source:RGD Symbol;Acc:620133]	ARRAYEXPRESS,ENSG
ENSRNOG00000005850	-0.437277	6.86924	18.1896	1.99966e-05	0.000172298	ENSRNOG00000005850			ENSRNOG00000005850	Gdap1	ganglioside-induced differentiation-associated-protein 1 [Source:RGD Symbol;Acc:1309005]	ARRAYEXPRESS,ENSG
ENSRNOG00000000502	1.33595	-1.00944	18.1815	2.00823e-05	0.000172936	ENSRNOG00000000502			ENSRNOG00000000502	Def6	DEF6 guanine nucleotide exchange factor [Source:RGD Symbol;Acc:1307945]	ARRAYEXPRESS,ENSG
ENSRNOG00000028992	-0.480775	3.20838	18.1532	2.03829e-05	0.000175425	ENSRNOG00000028992			ENSRNOG00000028992	Acan	aggrecan [Source:RGD Symbol;Acc:68358]	ARRAYEXPRESS,ENSG
ENSRNOG00000008331	0.325843	6.19446	18.1469	2.04504e-05	0.000175904	ENSRNOG00000008331			ENSRNOG00000008331	Washc4	WASH complex subunit 4 [Source:RGD Symbol;Acc:1309995]	ARRAYEXPRESS,ENSG
ENSRNOG00000014107	-0.330752	7.46922	18.1438	2.04839e-05	0.000176027	ENSRNOG00000014107			ENSRNOG00000014107	Omg	oligodendrocyte-myelin glycoprotein [Source:RGD Symbol;Acc:1359125]	ARRAYEXPRESS,ENSG
ENSRNOG00000018651	-0.263633	8.38	18.1434	2.04883e-05	0.000176027	ENSRNOG00000018651			ENSRNOG00000018651	Agtpbp1	ATP/GTP binding carboxypeptidase 1 [Source:RGD Symbol;Acc:1306307]	ARRAYEXPRESS,ENSG
ENSRNOG00000031364	0.345492	7.09969	18.1282	2.06522e-05	0.000177333	ENSRNOG00000031364			ENSRNOG00000031364	Kif1c	kinesin family member 1C [Source:RGD Symbol;Acc:70928]	ARRAYEXPRESS,ENSG
ENSRNOG00000020110	-0.280692	6.50648	18.1043	2.09125e-05	0.000179466	ENSRNOG00000020110			ENSRNOG00000020110	B4gat1	beta-1,4-glucuronyltransferase 1 [Source:RGD Symbol;Acc:1309541]	ARRAYEXPRESS,ENSG
ENSRNOG00000020989	-0.506844	3.65875	18.0994	2.09668e-05	0.000179809	ENSRNOG00000020989			ENSRNOG00000020989	Tm7sf2	transmembrane 7 superfamily member 2 [Source:RGD Symbol;Acc:1311205]	ARRAYEXPRESS,ENSG
ENSRNOG00000008534	-0.335101	6.05162	18.0985	2.09766e-05	0.000179809	ENSRNOG00000008534			ENSRNOG00000008534	Dusp15	dual specificity phosphatase 15 [Source:RGD Symbol;Acc:1305990]	ARRAYEXPRESS,ENSG
ENSRNOG00000065312	-0.265793	8.50845	18.0693	2.13008e-05	0.000182484	ENSRNOG00000065312			ENSRNOG00000065312	Nbea	neurobeachin [Source:RGD Symbol;Acc:1562629]	ARRAYEXPRESS,ENSG
ENSRNOG00000016544	-0.315866	5.86634	18.0682	2.13134e-05	0.000182487	ENSRNOG00000016544			ENSRNOG00000016544	Arhgef28	Rho guanine nucleotide exchange factor 28 [Source:RGD Symbol;Acc:1307061]	ARRAYEXPRESS,ENSG
ENSRNOG00000005289	0.38058	4.71323	18.054	2.14724e-05	0.000183744	ENSRNOG00000005289			ENSRNOG00000005289	Prkd3	protein kinase D3 [Source:RGD Symbol;Acc:1310236]	ARRAYEXPRESS,ENSG
ENSRNOG00000061237	-2.15653	-1.84916	18.0258	2.17932e-05	0.000186314	ENSRNOG00000061237			ENSRNOG00000061237	Dio1	iodothyronine deiodinase 1 [Source:RGD Symbol;Acc:2504]	ARRAYEXPRESS,ENSG
ENSRNOG00000015425	-0.274645	7.16059	18.0254	2.17976e-05	0.000186314	ENSRNOG00000015425			ENSRNOG00000015425	Ssx2ip	SSX family member 2 interacting protein [Source:RGD Symbol;Acc:708490]	ARRAYEXPRESS,ENSG
ENSRNOG00000004132	0.280748	7.66642	18.0237	2.18177e-05	0.000186379	ENSRNOG00000004132			ENSRNOG00000004132	Lasp1	LIM and SH3 protein 1 [Source:RGD Symbol;Acc:68408]	ARRAYEXPRESS,ENSG
ENSRNOG00000009360	0.501953	3.35323	18.0083	2.19946e-05	0.000187783	ENSRNOG00000009360			ENSRNOG00000009360	Sh3bp1	SH3-domain binding protein 1 [Source:RGD Symbol;Acc:1306275]	ARRAYEXPRESS,ENSG
ENSRNOG00000012443	0.445988	3.3664	18.0069	2.20109e-05	0.000187814	ENSRNOG00000012443			ENSRNOG00000012443	Cpt2	carnitine palmitoyltransferase 2 [Source:RGD Symbol;Acc:2398]	ARRAYEXPRESS,ENSG
ENSRNOG00000037835	0.649507	1.77781	17.9741	2.23935e-05	0.000190971	ENSRNOG00000037835			ENSRNOG00000037835	Catip	ciliogenesis associated TTC17 interacting protein [Source:RGD Symbol;Acc:1596071]	ARRAYEXPRESS,ENSG
ENSRNOG00000034015	0.300224	6.62384	17.9056	2.32133e-05	0.000197849	ENSRNOG00000034015			ENSRNOG00000034015	Capn2	calpain 2 [Source:RGD Symbol;Acc:2268]	ARRAYEXPRESS,ENSG
ENSRNOG00000038480	0.531418	3.35601	17.8729	2.36157e-05	0.000201164	ENSRNOG00000038480			ENSRNOG00000038480	Ppp1r36	protein phosphatase 1, regulatory subunit 36 [Source:RGD Symbol;Acc:1309051]	ARRAYEXPRESS,ENSG
ENSRNOG00000070230	0.398116	5.23471	17.8416	2.40071e-05	0.000204382	ENSRNOG00000070230			ENSRNOG00000070230	Nhlrc3	NHL repeat containing 3 [Source:RGD Symbol;Acc:1565414]	ARRAYEXPRESS,ENSG
ENSRNOG00000002807	0.281066	6.83419	17.8348	2.40936e-05	0.000205001	ENSRNOG00000002807			ENSRNOG00000002807	Septin9	septin 9 [Source:RGD Symbol;Acc:708523]	ARRAYEXPRESS,ENSG
ENSRNOG00000009700	-0.2655	7.47933	17.8276	2.41845e-05	0.000205658	ENSRNOG00000009700			ENSRNOG00000009700	Dync1i1	dynein cytoplasmic 1 intermediate chain 1 [Source:RGD Symbol;Acc:2512]	ARRAYEXPRESS,ENSG
ENSRNOG00000015825	-0.357933	4.94798	17.8246	2.42227e-05	0.000205865	ENSRNOG00000015825			ENSRNOG00000015825	Aurkc	aurora kinase C [Source:RGD Symbol;Acc:1309573]	ARRAYEXPRESS,ENSG
ENSRNOG00000008423	-0.327952	6.75442	17.8089	2.44239e-05	0.000207458	ENSRNOG00000008423			ENSRNOG00000008423	Gpr22	G protein-coupled receptor 22 [Source:RGD Symbol;Acc:1310848]	ARRAYEXPRESS,ENSG
ENSRNOG00000047799	-0.296797	6.28303	17.7859	2.47209e-05	0.000209861	ENSRNOG00000047799			ENSRNOG00000047799	Gnb5	G protein subunit beta 5 [Source:RGD Symbol;Acc:620759]	ARRAYEXPRESS,ENSG
ENSRNOG00000003256	-0.34762	7.43513	17.7615	2.50397e-05	0.000212447	ENSRNOG00000003256			ENSRNOG00000003256	Ccng1	cyclin G1 [Source:RGD Symbol;Acc:2295]	ARRAYEXPRESS,ENSG
ENSRNOG00000019100	0.961335	0.725369	17.7531	2.51509e-05	0.000213269	ENSRNOG00000019100			ENSRNOG00000019100	Kif2c	kinesin family member 2C [Source:RGD Symbol;Acc:620239]	ARRAYEXPRESS,ENSG
ENSRNOG00000050547	0.394331	4.93091	17.7512	2.51762e-05	0.000213363	ENSRNOG00000050547			ENSRNOG00000050547	Syngr2	synaptogyrin 2 [Source:RGD Symbol;Acc:621334]	ARRAYEXPRESS,ENSG
ENSRNOG00000070951	0.305409	6.13405	17.7348	2.53933e-05	0.000215081	ENSRNOG00000070951			ENSRNOG00000070951	Arf6	ADP-ribosylation factor 6 [Source:RGD Symbol;Acc:621279]	ARRAYEXPRESS,ENSG
ENSRNOG00000005667	-0.247762	8.83183	17.7294	2.54655e-05	0.000215571	ENSRNOG00000005667			ENSRNOG00000005667	Astn1	astrotactin 1 [Source:RGD Symbol;Acc:727799]	ARRAYEXPRESS,ENSG
ENSRNOG00000009134	0.521245	2.45133	17.7147	2.56637e-05	0.000217125	ENSRNOG00000009134			ENSRNOG00000009134	Mad2l2	mitotic arrest deficient 2 like 2 [Source:RGD Symbol;Acc:1307499]	ARRAYEXPRESS,ENSG
ENSRNOG00000047768	0.46952	5.81605	17.7064	2.57759e-05	0.000217952	ENSRNOG00000047768			ENSRNOG00000047768	Lamb2	laminin subunit beta 2 [Source:RGD Symbol;Acc:2988]	ARRAYEXPRESS,ENSG
ENSRNOG00000009339	0.527621	2.34668	17.7017	2.58402e-05	0.000218372	ENSRNOG00000009339			ENSRNOG00000009339	Cenpe	centromere protein E [Source:RGD Symbol;Acc:1307115]	ARRAYEXPRESS,ENSG
ENSRNOG00000006075	-0.288016	8.50601	17.6801	2.61346e-05	0.000220735	ENSRNOG00000006075			ENSRNOG00000006075	Fez1	fasciculation and elongation protein zeta 1 [Source:RGD Symbol;Acc:619708]	ARRAYEXPRESS,ENSG
ENSRNOG00000067971	-0.263151	7.83745	17.6719	2.6247e-05	0.000221559	ENSRNOG00000067971			ENSRNOG00000067971	Sprn	shadow of prion protein [Source:RGD Symbol;Acc:1561845]	ARRAYEXPRESS,ENSG
ENSRNOG00000014218	-0.371286	5.05717	17.6474	2.65874e-05	0.000224306	ENSRNOG00000014218			ENSRNOG00000014218	Tmem25	transmembrane protein 25 [Source:RGD Symbol;Acc:1596132]	ARRAYEXPRESS,ENSG
ENSRNOG00000003385	-0.387543	5.43306	17.6429	2.66501e-05	0.000224708	ENSRNOG00000003385			ENSRNOG00000003385	Glrx2	glutaredoxin 2 [Source:RGD Symbol;Acc:1307950]	ARRAYEXPRESS,ENSG
ENSRNOG00000001349	0.391035	3.96304	17.6379	2.67205e-05	0.000225175	ENSRNOG00000001349			ENSRNOG00000001349	Mcm7	minichromosome maintenance complex component 7 [Source:RGD Symbol;Acc:1303018]	ARRAYEXPRESS,ENSG
ENSRNOG00000000186	-0.512168	5.02301	17.6318	2.68066e-05	0.000225773	ENSRNOG00000000186			ENSRNOG00000000186	Tst	thiosulfate sulfurtransferase [Source:RGD Symbol;Acc:3913]	ARRAYEXPRESS,ENSG
ENSRNOG00000016090	0.408107	5.26041	17.6296	2.68379e-05	0.000225909	ENSRNOG00000016090			ENSRNOG00000016090	Mtmr10	myotubularin related protein 10 [Source:RGD Symbol;Acc:1305958]	ARRAYEXPRESS,ENSG
ENSRNOG00000016717	-0.574594	2.41853	17.6165	2.70227e-05	0.000227337	ENSRNOG00000016717			ENSRNOG00000016717	Gas2	growth arrest-specific 2 [Source:RGD Symbol;Acc:1563167]	ARRAYEXPRESS,ENSG
ENSRNOG00000019372	0.299956	6.58637	17.6112	2.70985e-05	0.000227847	ENSRNOG00000019372			ENSRNOG00000019372	Pc	pyruvate carboxylase [Source:RGD Symbol;Acc:3262]	ARRAYEXPRESS,ENSG
ENSRNOG00000014753	0.585348	2.91147	17.6085	2.71366e-05	0.000228039	ENSRNOG00000014753			ENSRNOG00000014753	Tcf7l1	transcription factor 7 like 1 [Source:RGD Symbol;Acc:1311671]	ARRAYEXPRESS,ENSG
ENSRNOG00000025504	-0.289658	7.50769	17.6016	2.72365e-05	0.00022875	ENSRNOG00000025504			ENSRNOG00000025504	Ankrd46	ankyrin repeat domain 46 [Source:RGD Symbol;Acc:1309382]	ARRAYEXPRESS,ENSG
ENSRNOG00000049054	-0.408643	5.4768	17.5778	2.75785e-05	0.000231492	ENSRNOG00000049054			ENSRNOG00000049054	Ntsr2	neurotensin receptor 2 [Source:RGD Symbol;Acc:70962]	ARRAYEXPRESS,ENSG
ENSRNOG00000016219	1.48276	-1.0856	17.5698	2.76946e-05	0.000232337	ENSRNOG00000016219			ENSRNOG00000016219	Vnn1	vanin 1 [Source:RGD Symbol;Acc:1310075]	ARRAYEXPRESS,ENSG
ENSRNOG00000010872	0.718044	8.02837	17.5577	2.78721e-05	0.000233694	ENSRNOG00000010872			ENSRNOG00000010872	Ckb	creatine kinase B [Source:RGD Symbol;Acc:2357]	ARRAYEXPRESS,ENSG
ENSRNOG00000056658	-0.303785	6.22624	17.5371	2.81758e-05	0.000236109	ENSRNOG00000056658			ENSRNOG00000056658	Xylt1	xylosyltransferase 1 [Source:RGD Symbol;Acc:620093]	ARRAYEXPRESS,ENSG
ENSRNOG00000006966	0.374285	5.45831	17.535	2.82061e-05	0.00023623	ENSRNOG00000006966			ENSRNOG00000006966	Nfia	nuclear factor I/A [Source:RGD Symbol;Acc:3170]	ARRAYEXPRESS,ENSG
ENSRNOG00000002425	0.821783	1.18362	17.523	2.8385e-05	0.000237595	ENSRNOG00000002425			ENSRNOG00000002425	Pctp	phosphatidylcholine transfer protein [Source:RGD Symbol;Acc:3276]	ARRAYEXPRESS,ENSG
ENSRNOG00000018505	1.70562	-1.22031	17.5122	2.85464e-05	0.000238813	ENSRNOG00000018505			ENSRNOG00000018505	Cidea	cell death-inducing DFFA-like effector a [Source:RGD Symbol;Acc:1305106]	ARRAYEXPRESS,ENSG
ENSRNOG00000009550	-0.273499	6.95644	17.4963	2.87871e-05	0.000240691	ENSRNOG00000009550			ENSRNOG00000009550	Sqle	squalene epoxidase [Source:RGD Symbol;Acc:3755]	ARRAYEXPRESS,ENSG
ENSRNOG00000019776	-0.291524	6.06154	17.4827	2.89941e-05	0.000242287	ENSRNOG00000019776			ENSRNOG00000019776	Sh3gl3	SH3 domain containing GRB2 like 3, endophilin A3 [Source:RGD Symbol;Acc:620578]	ARRAYEXPRESS,ENSG
ENSRNOG00000018690	0.345605	4.71808	17.4653	2.92597e-05	0.00024437	ENSRNOG00000018690			ENSRNOG00000018690	Rgs17	regulator of G-protein signaling 17 [Source:RGD Symbol;Acc:1305515]	ARRAYEXPRESS,ENSG
ENSRNOG00000063437	-0.407962	5.4744	17.4638	2.9283e-05	0.000244428	ENSRNOG00000063437			ENSRNOG00000063437	LOC102551819	U3 small nucleolar RNA-associated protein 14 homolog B-like [Source:RGD Symbol;Acc:7514331]	ARRAYEXPRESS,ENSG
ENSRNOG00000058271	-0.439584	4.54906	17.4593	2.93524e-05	0.000244871	ENSRNOG00000058271			ENSRNOG00000058271	Chpt1	choline phosphotransferase 1 [Source:RGD Symbol;Acc:1359283]	ARRAYEXPRESS,ENSG
ENSRNOG00000017438	0.508623	4.19818	17.4416	2.96264e-05	0.000247019	ENSRNOG00000017438			ENSRNOG00000017438	Gfra1	GDNF family receptor alpha 1 [Source:RGD Symbol;Acc:2681]	ARRAYEXPRESS,ENSG
ENSRNOG00000015118	0.509336	2.87492	17.4345	2.97373e-05	0.000247707	ENSRNOG00000015118			ENSRNOG00000015118	Cpped1	calcineurin-like phosphoesterase domain containing 1 [Source:RGD Symbol;Acc:1306568]	ARRAYEXPRESS,ENSG
ENSRNOG00000021474	0.490733	3.20792	17.4342	2.9742e-05	0.000247707	ENSRNOG00000021474			ENSRNOG00000021474	Siglec5	sialic acid binding Ig-like lectin 5 [Source:RGD Symbol;Acc:1305432]	ARRAYEXPRESS,ENSG
ENSRNOG00000019265	-0.781555	1.34956	17.4296	2.9814e-05	0.000248168	ENSRNOG00000019265			ENSRNOG00000019265	Pcdh12	protocadherin 12 [Source:RGD Symbol;Acc:619917]	ARRAYEXPRESS,ENSG
ENSRNOG00000019180	-0.291935	7.52268	17.4164	3.00223e-05	0.000249763	ENSRNOG00000019180			ENSRNOG00000019180	Acsl4	acyl-CoA synthetase long-chain family member 4 [Source:RGD Symbol;Acc:69401]	ARRAYEXPRESS,ENSG
ENSRNOG00000011431	0.33293	5.68309	17.411	3.0108e-05	0.000250337	ENSRNOG00000011431			ENSRNOG00000011431	Mfhas1	multifunctional ROCO family signaling regulator 1 [Source:RGD Symbol;Acc:1308812]	ARRAYEXPRESS,ENSG
ENSRNOG00000009968	-0.347729	4.86636	17.4076	3.01614e-05	0.000250641	ENSRNOG00000009968			ENSRNOG00000009968	Ercc8	ERCC excision repair 8, CSA ubiquitin ligase complex subunit [Source:RGD Symbol;Acc:1311570]	ARRAYEXPRESS,ENSG
ENSRNOG00000009054	-0.283975	8.03241	17.3961	3.03448e-05	0.000252025	ENSRNOG00000009054			ENSRNOG00000009054	Elmod1	ELMO domain containing 1 [Source:RGD Symbol;Acc:1564186]	ARRAYEXPRESS,ENSG
ENSRNOG00000020713	0.359093	4.46467	17.3902	3.04386e-05	0.000252664	ENSRNOG00000020713			ENSRNOG00000020713	Osbpl5	oxysterol binding protein-like 5 [Source:RGD Symbol;Acc:1308402]	ARRAYEXPRESS,ENSG
ENSRNOG00000055936	-0.30353	6.16204	17.3823	3.0566e-05	0.000253581	ENSRNOG00000055936			ENSRNOG00000055936	Trnp1	TMF1-regulated nuclear protein 1 [Source:RGD Symbol;Acc:1582917]	ARRAYEXPRESS,ENSG
ENSRNOG00000011700	0.33999	5.41229	17.3608	3.09145e-05	0.00025633	ENSRNOG00000011700			ENSRNOG00000011700	Ptprm	protein tyrosine phosphatase, receptor type, M [Source:RGD Symbol;Acc:620776]	ARRAYEXPRESS,ENSG
ENSRNOG00000003611	-0.335278	7.26712	17.3521	3.10563e-05	0.000257363	ENSRNOG00000003611			ENSRNOG00000003611	Dynlt3	dynein light chain Tctex-type 3 [Source:RGD Symbol;Acc:1549755]	ARRAYEXPRESS,ENSG
ENSRNOG00000020497	-0.288595	7.4878	17.3422	3.12175e-05	0.000258555	ENSRNOG00000020497			ENSRNOG00000020497	Plekha1	pleckstrin homology domain containing A1 [Source:RGD Symbol;Acc:1564153]	ARRAYEXPRESS,ENSG
ENSRNOG00000015340	-0.871791	2.3958	17.3384	3.12796e-05	0.000258927	ENSRNOG00000015340			ENSRNOG00000015340	Dnajc25	DnaJ heat shock protein family (Hsp40) member C25 [Source:RGD Symbol;Acc:1561488]	ARRAYEXPRESS,ENSG
ENSRNOG00000027463	-0.370025	5.44622	17.3029	3.18702e-05	0.000263669	ENSRNOG00000027463			ENSRNOG00000027463	Adamts3	ADAM metallopeptidase with thrombospondin type 1, motif 3 [Source:RGD Symbol;Acc:1310750]	ARRAYEXPRESS,ENSG
ENSRNOG00000054033	-0.325738	7.26712	17.2781	3.22882e-05	0.00026698	ENSRNOG00000054033			ENSRNOG00000054033	Adap1	ArfGAP with dual PH domains 1 [Source:RGD Symbol;Acc:621418]	ARRAYEXPRESS,ENSG
ENSRNOG00000007603	1.63313	-0.748753	17.2437	3.28779e-05	0.000271706	ENSRNOG00000007603			ENSRNOG00000007603	Gabrr1	gamma-aminobutyric acid type A receptor subunit rho 1 [Source:RGD Symbol;Acc:61900]	ARRAYEXPRESS,ENSG
ENSRNOG00000028064	0.78749	1.97388	17.2425	3.28995e-05	0.000271734	ENSRNOG00000028064			ENSRNOG00000028064	Fhad1	forkhead associated phosphopeptide binding domain 1 [Source:RGD Symbol;Acc:1563444]	ARRAYEXPRESS,ENSG
ENSRNOG00000050445	-0.347479	6.51566	17.2178	3.33302e-05	0.000275139	ENSRNOG00000050445			ENSRNOG00000050445	Gde1	glycerophosphodiester phosphodiesterase 1 [Source:RGD Symbol;Acc:621788]	ARRAYEXPRESS,ENSG
ENSRNOG00000071105	-0.334887	4.70024	17.2162	3.33576e-05	0.000275214	ENSRNOG00000071105			ENSRNOG00000071105	Gpc5	glypican 5 [Source:RGD Symbol;Acc:1308835]	ARRAYEXPRESS,ENSG
ENSRNOG00000009345	-0.327546	8.43818	17.182	3.39635e-05	0.000280058	ENSRNOG00000009345			ENSRNOG00000009345	Ugt8	UDP glycosyltransferase 8 [Source:RGD Symbol;Acc:3938]	ARRAYEXPRESS,ENSG
ENSRNOG00000038372	-0.28268	7.51762	17.1743	3.41016e-05	0.000281042	ENSRNOG00000038372			ENSRNOG00000038372	Ndufs2	NADH:ubiquinone oxidoreductase core subunit S2 [Source:RGD Symbol;Acc:1307109]	ARRAYEXPRESS,ENSG
ENSRNOG00000005034	-0.296604	7.2293	17.1717	3.41489e-05	0.000281235	ENSRNOG00000005034			ENSRNOG00000005034	Arhgef25	Rho guanine nucleotide exchange factor 25 [Source:RGD Symbol;Acc:735210]	ARRAYEXPRESS,ENSG
ENSRNOG00000028801	0.897244	1.22774	17.1709	3.41626e-05	0.000281235	ENSRNOG00000028801			ENSRNOG00000028801	Gsap	gamma-secretase activating protein [Source:RGD Symbol;Acc:1563271]	ARRAYEXPRESS,ENSG
ENSRNOG00000054118	-0.310661	6.06049	17.1559	3.44347e-05	0.000283319	ENSRNOG00000054118			ENSRNOG00000054118	Tpgs2	tubulin polyglutamylase complex subunit 2 [Source:RGD Symbol;Acc:1310571]	ARRAYEXPRESS,ENSG
ENSRNOG00000070242	0.785016	1.78342	17.1473	3.45907e-05	0.000284446	ENSRNOG00000070242			ENSRNOG00000070242	Tent5c	terminal nucleotidyltransferase 5C [Source:RGD Symbol;Acc:1359446]	ARRAYEXPRESS,ENSG
ENSRNOG00000012835	0.86242	1.00925	17.1416	3.46946e-05	0.000285144	ENSRNOG00000012835			ENSRNOG00000012835	Espl1	extra spindle pole bodies like 1, separase [Source:RGD Symbol;Acc:1306266]	ARRAYEXPRESS,ENSG
ENSRNOG00000049033	0.519681	2.47299	17.1313	3.48828e-05	0.000286533	ENSRNOG00000049033			ENSRNOG00000049033	Racgap1	Rac GTPase-activating protein 1 [Source:RGD Symbol;Acc:1305912]	ARRAYEXPRESS,ENSG
ENSRNOG00000005561	-0.284583	7.41778	17.1246	3.50055e-05	0.000287383	ENSRNOG00000005561			ENSRNOG00000005561	Brinp1	BMP/retinoic acid inducible neural specific 1 [Source:RGD Symbol;Acc:708519]	ARRAYEXPRESS,ENSG
ENSRNOG00000007682	-0.26992	8.11273	17.1093	3.5289e-05	0.000289552	ENSRNOG00000007682			ENSRNOG00000007682	Gria3	glutamate ionotropic receptor AMPA type subunit 3 [Source:RGD Symbol;Acc:70958]	ARRAYEXPRESS,ENSG
ENSRNOG00000008203	-0.299224	6.38146	17.1049	3.53711e-05	0.000289875	ENSRNOG00000008203			ENSRNOG00000008203	Synpr	synaptoporin [Source:RGD Symbol;Acc:708366]	ARRAYEXPRESS,ENSG
ENSRNOG00000008924	0.267931	7.0582	17.1045	3.53793e-05	0.000289875	ENSRNOG00000008924			ENSRNOG00000008924	Arhgef12	Rho guanine nucleotide exchange factor 12 [Source:RGD Symbol;Acc:1305111]	ARRAYEXPRESS,ENSG
ENSRNOG00000051993	-0.543944	3.55241	17.1041	3.53865e-05	0.000289875	ENSRNOG00000051993			ENSRNOG00000051993	Gdf10	growth differentiation factor 10 [Source:RGD Symbol;Acc:621512]	ARRAYEXPRESS,ENSG
ENSRNOG00000018557	0.634538	3.6971	17.0975	3.55081e-05	0.000290712	ENSRNOG00000018557			ENSRNOG00000018557	Cdh22	cadherin 22 [Source:RGD Symbol;Acc:2321]	ARRAYEXPRESS,ENSG
ENSRNOG00000014405	0.503411	3.70784	17.0947	3.55617e-05	0.000290991	ENSRNOG00000014405			ENSRNOG00000014405	Aprt	adenine phosphoribosyl transferase [Source:RGD Symbol;Acc:1307758]	ARRAYEXPRESS,ENSG
ENSRNOG00000059016	0.350882	5.69793	17.0868	3.57097e-05	0.000292042	ENSRNOG00000059016			ENSRNOG00000059016	Tspan12	tetraspanin 12 [Source:RGD Symbol;Acc:1311102]	ARRAYEXPRESS,ENSG
ENSRNOG00000017854	0.496432	5.96081	17.0838	3.57654e-05	0.000292338	ENSRNOG00000017854			ENSRNOG00000017854	Ucp2	uncoupling protein 2 [Source:RGD Symbol;Acc:3932]	ARRAYEXPRESS,ENSG
ENSRNOG00000001271	0.572781	2.81141	17.0803	3.58328e-05	0.000292729	ENSRNOG00000001271			ENSRNOG00000001271	Card6	caspase recruitment domain family, member 6 [Source:RGD Symbol;Acc:1305805]	ARRAYEXPRESS,ENSG
ENSRNOG00000034254	0.264872	10.9799	17.0653	3.61167e-05	0.000294887	ENSRNOG00000034254			ENSRNOG00000034254	Actb	actin, beta [Source:RGD Symbol;Acc:628837]	ARRAYEXPRESS,ENSG
ENSRNOG00000028930	0.362928	5.66052	17.0502	3.64039e-05	0.00029707	ENSRNOG00000028930			ENSRNOG00000028930	Dab2	DAB adaptor protein 2 [Source:RGD Symbol;Acc:621007]	ARRAYEXPRESS,ENSG
ENSRNOG00000019159	-0.281233	6.30524	17.0481	3.64439e-05	0.000297235	ENSRNOG00000019159			ENSRNOG00000019159	Jakmip2	janus kinase and microtubule interacting protein 2 [Source:RGD Symbol;Acc:1559742]	ARRAYEXPRESS,ENSG
ENSRNOG00000004273	1.08036	0.622614	17.0231	3.69277e-05	0.000301016	ENSRNOG00000004273			ENSRNOG00000004273	Ifitm1	interferon induced transmembrane protein 1 [Source:RGD Symbol;Acc:1307601]	ARRAYEXPRESS,ENSG
ENSRNOG00000009730	0.381991	5.34246	17.0195	3.69974e-05	0.00030142	ENSRNOG00000009730			ENSRNOG00000009730	Cyp7b1	cytochrome P450 family 7 subfamily B member 1 [Source:RGD Symbol;Acc:2483]	ARRAYEXPRESS,ENSG
ENSRNOG00000005291	0.342907	5.68592	17.0043	3.72961e-05	0.000303688	ENSRNOG00000005291			ENSRNOG00000005291	Slc38a1	solute carrier family 38, member 1 [Source:RGD Symbol;Acc:69645]	ARRAYEXPRESS,ENSG
ENSRNOG00000010784	-0.262939	8.66855	16.9959	3.74615e-05	0.000304869	ENSRNOG00000010784			ENSRNOG00000010784	Scg3	secretogranin III [Source:RGD Symbol;Acc:621209]	ARRAYEXPRESS,ENSG
ENSRNOG00000028219	0.403013	4.02818	16.982	3.77351e-05	0.000306929	ENSRNOG00000028219			ENSRNOG00000028219	Tmem209	transmembrane protein 209 [Source:RGD Symbol;Acc:1309682]	ARRAYEXPRESS,ENSG
ENSRNOG00000009894	-0.300097	6.40281	16.9693	3.79902e-05	0.000308835	ENSRNOG00000009894			ENSRNOG00000009894	Vps50	VPS50 subunit of EARP/GARPII complex [Source:RGD Symbol;Acc:1304751]	ARRAYEXPRESS,ENSG
ENSRNOG00000037853	0.850624	1.60849	16.9633	3.81096e-05	0.000309475	ENSRNOG00000037853			ENSRNOG00000037853	Rarres1	retinoic acid receptor responder 1 [Source:RGD Symbol;Acc:1309509]	ARRAYEXPRESS,ENSG
ENSRNOG00000009411	-0.318118	6.68555	16.9633	3.81102e-05	0.000309475	ENSRNOG00000009411			ENSRNOG00000009411	Chn2	chimerin 2 [Source:RGD Symbol;Acc:620140]	ARRAYEXPRESS,ENSG
ENSRNOG00000043085	-0.344509	6.54366	16.9522	3.83325e-05	0.000311111	ENSRNOG00000043085			ENSRNOG00000043085	Clstn2	calsyntenin 2 [Source:RGD Symbol;Acc:621151]	ARRAYEXPRESS,ENSG
ENSRNOG00000002341	0.713693	1.81723	16.9494	3.83899e-05	0.000311408	ENSRNOG00000002341			ENSRNOG00000002341	Trim25	tripartite motif-containing 25 [Source:RGD Symbol;Acc:1594396]	ARRAYEXPRESS,ENSG
ENSRNOG00000022391	-0.423952	3.43124	16.9471	3.84351e-05	0.000311605	ENSRNOG00000022391			ENSRNOG00000022391	Zfp711	zinc finger protein 711 [Source:RGD Symbol;Acc:1562768]	ARRAYEXPRESS,ENSG
ENSRNOG00000017523	0.498294	3.17067	16.9439	3.85e-05	0.000311822	ENSRNOG00000017523			ENSRNOG00000017523	H6pd	hexose-6-phosphate dehydrogenase (glucose 1-dehydrogenase) [Source:RGD Symbol;Acc:1306562]	ARRAYEXPRESS,ENSG
ENSRNOG00000009040	0.484256	4.73587	16.9438	3.85034e-05	0.000311822	ENSRNOG00000009040			ENSRNOG00000009040	Gas2l1	growth arrest-specific 2 like 1 [Source:RGD Symbol;Acc:1311206]	ARRAYEXPRESS,ENSG
ENSRNOG00000010533	0.365894	4.92001	16.9351	3.86797e-05	0.00031308	ENSRNOG00000010533			ENSRNOG00000010533	Arfip1	ADP-ribosylation factor interacting protein 1 [Source:RGD Symbol;Acc:708401]	ARRAYEXPRESS,ENSG
ENSRNOG00000022071	1.0698	-0.103899	16.9318	3.87466e-05	0.000313452	ENSRNOG00000022071			ENSRNOG00000022071	Itga2b	integrin subunit alpha 2b [Source:RGD Symbol;Acc:1596428]	ARRAYEXPRESS,ENSG
ENSRNOG00000004359	0.279936	6.60949	16.9224	3.894e-05	0.000314846	ENSRNOG00000004359			ENSRNOG00000004359	Wars1	tryptophanyl-tRNA synthetase 1 [Source:RGD Symbol;Acc:1308278]	ARRAYEXPRESS,ENSG
ENSRNOG00000064090	0.49419	5.20827	16.8709	4.00106e-05	0.000323327	ENSRNOG00000064090			ENSRNOG00000064090	Tmsb10	thymosin, beta 10 [Source:RGD Symbol;Acc:62022]	ARRAYEXPRESS,ENSG
ENSRNOG00000052758	0.291621	6.53572	16.8698	4.00342e-05	0.000323343	ENSRNOG00000052758			ENSRNOG00000052758	Cyria	CYFIP related Rac1 interactor A [Source:RGD Symbol;Acc:1305961]	ARRAYEXPRESS,ENSG
ENSRNOG00000026344	0.771511	1.07538	16.8462	4.05352e-05	0.000327213	ENSRNOG00000026344			ENSRNOG00000026344	Togaram2	TOG array regulator of axonemal microtubules 2 [Source:RGD Symbol;Acc:1310677]	ARRAYEXPRESS,ENSG
ENSRNOG00000042353	0.954488	0.377954	16.8341	4.07932e-05	0.000329118	ENSRNOG00000042353			ENSRNOG00000042353	Mlkl	mixed lineage kinase domain like pseudokinase [Source:RGD Symbol;Acc:1592221]	ARRAYEXPRESS,ENSG
ENSRNOG00000009946	-0.333081	6.0087	16.831	4.08595e-05	0.000329475	ENSRNOG00000009946			ENSRNOG00000009946	Ldlr	low density lipoprotein receptor [Source:RGD Symbol;Acc:2998]	ARRAYEXPRESS,ENSG
ENSRNOG00000016220	0.30912	6.62923	16.823	4.1032e-05	0.000330688	ENSRNOG00000016220			ENSRNOG00000016220	Rpl12	ribosomal protein L12 [Source:RGD Symbol;Acc:1565106]	ARRAYEXPRESS,ENSG
ENSRNOG00000017060	-0.275402	8.45166	16.8199	4.10998e-05	0.000331056	ENSRNOG00000017060			ENSRNOG00000017060	Ryr2	ryanodine receptor 2 [Source:RGD Symbol;Acc:620314]	ARRAYEXPRESS,ENSG
ENSRNOG00000047349	1.41874	-1.01996	16.8169	4.11643e-05	0.000331397	ENSRNOG00000047349			ENSRNOG00000047349	Ms4a6b	membrane-spanning 4-domains, subfamily A, member 6B [Source:RGD Symbol;Acc:1311761]	ARRAYEXPRESS,ENSG
ENSRNOG00000013541	1.36642	-0.84523	16.8054	4.14159e-05	0.000333243	ENSRNOG00000013541			ENSRNOG00000013541	Sh2d4a	SH2 domain containing 4A [Source:RGD Symbol;Acc:1307991]	ARRAYEXPRESS,ENSG
ENSRNOG00000001156	0.460613	4.78647	16.7994	4.15466e-05	0.000334115	ENSRNOG00000001156			ENSRNOG00000001156	Msi1	musashi RNA-binding protein 1 [Source:RGD Symbol;Acc:628778]	ARRAYEXPRESS,ENSG
ENSRNOG00000014448	0.349371	5.26289	16.7746	4.20923e-05	0.000338322	ENSRNOG00000014448			ENSRNOG00000014448	Bmal1	basic helix-loop-helix ARNT like 1 [Source:RGD Symbol;Acc:62003]	ARRAYEXPRESS,ENSG
ENSRNOG00000019560	-0.250436	8.71579	16.7569	4.24881e-05	0.00034132	ENSRNOG00000019560			ENSRNOG00000019560	Pde2a	phosphodiesterase 2A [Source:RGD Symbol;Acc:620965]	ARRAYEXPRESS,ENSG
ENSRNOG00000069640	-0.432955	3.79999	16.7532	4.25704e-05	0.000341797	ENSRNOG00000069640			ENSRNOG00000069640	LOC102551114	uncharacterized LOC102551114 [Source:RGD Symbol;Acc:7582340]	ARRAYEXPRESS,ENSG
ENSRNOG00000015382	0.508769	3.56985	16.7445	4.27672e-05	0.000343193	ENSRNOG00000015382			ENSRNOG00000015382	Arid5a	AT-rich interaction domain 5A [Source:RGD Symbol;Acc:1311041]	ARRAYEXPRESS,ENSG
ENSRNOG00000001142	0.372105	3.81322	16.7427	4.28074e-05	0.000343331	ENSRNOG00000001142			ENSRNOG00000001142	Prkab1	protein kinase AMP-activated non-catalytic subunit beta 1 [Source:RGD Symbol;Acc:71057]	ARRAYEXPRESS,ENSG
ENSRNOG00000037198	1.16549	0.346965	16.734	4.30029e-05	0.000344715	ENSRNOG00000037198			ENSRNOG00000037198	Usp18	ubiquitin specific peptidase 18 [Source:RGD Symbol;Acc:1359153]	ARRAYEXPRESS,ENSG
ENSRNOG00000005450	-0.380714	6.02374	16.722	4.3277e-05	0.000346726	ENSRNOG00000005450			ENSRNOG00000005450	Lsm11	LSM11, U7 small nuclear RNA associated [Source:RGD Symbol;Acc:1565523]	ARRAYEXPRESS,ENSG
ENSRNOG00000018082	0.580815	2.29746	16.7179	4.33688e-05	0.000347276	ENSRNOG00000018082			ENSRNOG00000018082	Slc26a2	solute carrier family 26 member 2 [Source:RGD Symbol;Acc:620622]	ARRAYEXPRESS,ENSG
ENSRNOG00000008830	0.267319	7.90329	16.7169	4.33924e-05	0.000347278	ENSRNOG00000008830			ENSRNOG00000008830	Nfe2l1	NFE2 like bZIP transcription factor 1 [Source:RGD Symbol;Acc:1311972]	ARRAYEXPRESS,ENSG
ENSRNOG00000018094	0.577392	2.50847	16.7126	4.34912e-05	0.000347883	ENSRNOG00000018094			ENSRNOG00000018094	Sv2c	synaptic vesicle glycoprotein 2c [Source:RGD Symbol;Acc:619718]	ARRAYEXPRESS,ENSG
ENSRNOG00000010085	-0.402124	3.9958	16.7062	4.3637e-05	0.000348863	ENSRNOG00000010085			ENSRNOG00000010085	Cldn10	claudin 10 [Source:RGD Symbol;Acc:1308027]	ARRAYEXPRESS,ENSG
ENSRNOG00000007862	-0.307863	6.20326	16.6919	4.39686e-05	0.000351326	ENSRNOG00000007862			ENSRNOG00000007862	Acat1	acetyl-CoA acetyltransferase 1 [Source:RGD Symbol;Acc:2016]	ARRAYEXPRESS,ENSG
ENSRNOG00000059997	1.00778	0.329164	16.6772	4.43095e-05	0.000353861	ENSRNOG00000059997			ENSRNOG00000059997	Brip1	BRCA1 interacting helicase 1 [Source:RGD Symbol;Acc:1307659]	ARRAYEXPRESS,ENSG
ENSRNOG00000019023	0.338149	6.19635	16.6658	4.45768e-05	0.000355806	ENSRNOG00000019023			ENSRNOG00000019023	Tars1	threonyl-tRNA synthetase 1 [Source:RGD Symbol;Acc:1359527]	ARRAYEXPRESS,ENSG
ENSRNOG00000026108	0.343275	4.45889	16.6622	4.46615e-05	0.000356292	ENSRNOG00000026108			ENSRNOG00000026108	Tcof1	treacle ribosome biogenesis factor 1 [Source:RGD Symbol;Acc:1309850]	ARRAYEXPRESS,ENSG
ENSRNOG00000001289	0.569589	3.20603	16.6504	4.49403e-05	0.000358321	ENSRNOG00000001289			ENSRNOG00000001289	LOC498154	hypothetical protein LOC498154 [Source:RGD Symbol;Acc:1566418]	ARRAYEXPRESS,ENSG
ENSRNOG00000024022	-0.306785	6.69935	16.6494	4.49638e-05	0.000358321	ENSRNOG00000024022			ENSRNOG00000024022	Ndfip2	Nedd4 family interacting protein 2 [Source:RGD Symbol;Acc:1309716]	ARRAYEXPRESS,ENSG
ENSRNOG00000017671	0.290924	6.8765	16.5897	4.64023e-05	0.000369587	ENSRNOG00000017671			ENSRNOG00000017671	Rasa3	RAS p21 protein activator 3 [Source:RGD Symbol;Acc:69365]	ARRAYEXPRESS,ENSG
ENSRNOG00000013912	0.425691	3.2217	16.5754	4.67545e-05	0.000372195	ENSRNOG00000013912			ENSRNOG00000013912	Slc30a7	solute carrier family 30 member 7 [Source:RGD Symbol;Acc:1307873]	ARRAYEXPRESS,ENSG
ENSRNOG00000024737	0.292582	6.49754	16.5735	4.68014e-05	0.00037237	ENSRNOG00000024737			ENSRNOG00000024737	Tnrc6a	trinucleotide repeat containing adaptor 6A [Source:RGD Symbol;Acc:1307268]	ARRAYEXPRESS,ENSG
ENSRNOG00000015896	0.744105	1.67774	16.5621	4.70819e-05	0.000374403	ENSRNOG00000015896			ENSRNOG00000015896	Rbpms2	RNA binding protein, mRNA processing factor 2 [Source:RGD Symbol;Acc:1561222]	ARRAYEXPRESS,ENSG
ENSRNOG00000070149	-0.368455	6.5825	16.5583	4.71761e-05	0.000374952	ENSRNOG00000070149			ENSRNOG00000070149	Fut9	fucosyltransferase 9 [Source:RGD Symbol;Acc:619955]	ARRAYEXPRESS,ENSG
ENSRNOG00000022707	0.968883	0.117499	16.5561	4.72322e-05	0.000375199	ENSRNOG00000022707			ENSRNOG00000022707	Pmp2	peripheral myelin protein 2 [Source:RGD Symbol;Acc:1585218]	ARRAYEXPRESS,ENSG
ENSRNOG00000046660	0.58782	1.96283	16.5396	4.76435e-05	0.000378097	ENSRNOG00000046660			ENSRNOG00000046660	Gpc6	glypican 6 [Source:RGD Symbol;Acc:1593308]	ARRAYEXPRESS,ENSG
ENSRNOG00000012163	0.352982	5.99737	16.5395	4.76476e-05	0.000378097	ENSRNOG00000012163			ENSRNOG00000012163	Plekhm2	pleckstrin homology and RUN domain containing M2 [Source:RGD Symbol;Acc:1307005]	ARRAYEXPRESS,ENSG
ENSRNOG00000020148	1.65724	-0.642188	16.5279	4.79388e-05	0.000380206	ENSRNOG00000020148			ENSRNOG00000020148	Il4i1	interleukin 4 induced 1 [Source:RGD Symbol;Acc:1304831]	ARRAYEXPRESS,ENSG
ENSRNOG00000022870	0.324966	5.6183	16.5162	4.82356e-05	0.000382357	ENSRNOG00000022870			ENSRNOG00000022870	Smad5	SMAD family member 5 [Source:RGD Symbol;Acc:620158]	ARRAYEXPRESS,ENSG
ENSRNOG00000012060	-0.263505	6.84798	16.4901	4.89061e-05	0.000387466	ENSRNOG00000012060			ENSRNOG00000012060	Gucy1b1	guanylate cyclase 1 soluble subunit beta 1 [Source:RGD Symbol;Acc:2769]	ARRAYEXPRESS,ENSG
ENSRNOG00000016099	0.602201	3.80987	16.4877	4.8967e-05	0.000387744	ENSRNOG00000016099			ENSRNOG00000016099	Id4	inhibitor of DNA binding 4 [Source:RGD Symbol;Acc:631428]	ARRAYEXPRESS,ENSG
ENSRNOG00000027894	0.684423	1.67882	16.4836	4.90735e-05	0.000388382	ENSRNOG00000027894			ENSRNOG00000027894	Iqgap3	IQ motif containing GTPase activating protein 3 [Source:RGD Symbol;Acc:1305951]	ARRAYEXPRESS,ENSG
ENSRNOG00000037211	1.01781	-0.0908952	16.4786	4.92035e-05	0.000389205	ENSRNOG00000037211			ENSRNOG00000037211	Kif14	kinesin family member 14 [Source:RGD Symbol;Acc:1310650]	ARRAYEXPRESS,ENSG
ENSRNOG00000022173	0.366946	5.6501	16.4687	4.94609e-05	0.00039083	ENSRNOG00000022173			ENSRNOG00000022173	Gatad2a	GATA zinc finger domain containing 2A [Source:RGD Symbol;Acc:1310596]	ARRAYEXPRESS,ENSG
ENSRNOG00000001297	0.37381	5.13549	16.4683	4.94709e-05	0.00039083	ENSRNOG00000001297			ENSRNOG00000001297	Prmt2	protein arginine methyltransferase 2 [Source:RGD Symbol;Acc:1565519]	ARRAYEXPRESS,ENSG
ENSRNOG00000008103	-0.296276	9.24559	16.4676	4.94873e-05	0.00039083	ENSRNOG00000008103			ENSRNOG00000008103	Mdh1	malate dehydrogenase 1 [Source:RGD Symbol;Acc:3072]	ARRAYEXPRESS,ENSG
ENSRNOG00000066159	-0.31826	5.63022	16.4641	4.95808e-05	0.000391361	ENSRNOG00000066159			ENSRNOG00000066159	Cpm	carboxypeptidase M [Source:RGD Symbol;Acc:1310532]	ARRAYEXPRESS,ENSG
ENSRNOG00000020246	0.438217	4.45629	16.4588	4.97189e-05	0.000392244	ENSRNOG00000020246			ENSRNOG00000020246	Myl9	myosin light chain 9 [Source:RGD Symbol;Acc:1311235]	ARRAYEXPRESS,ENSG
ENSRNOG00000010248	-0.297239	7.89909	16.4339	5.03751e-05	0.000397212	ENSRNOG00000010248			ENSRNOG00000010248	Serpini1	serpin family I member 1 [Source:RGD Symbol;Acc:619896]	ARRAYEXPRESS,ENSG
ENSRNOG00000017911	-0.25692	7.02099	16.4185	5.07882e-05	0.000400258	ENSRNOG00000017911			ENSRNOG00000017911	Tcaf1	TRPM8 channel-associated factor 1 [Source:RGD Symbol;Acc:1565474]	ARRAYEXPRESS,ENSG
ENSRNOG00000025151	-0.296203	6.20113	16.4106	5.09983e-05	0.000401703	ENSRNOG00000025151			ENSRNOG00000025151	Ildr2	immunoglobulin-like domain containing receptor 2 [Source:RGD Symbol;Acc:1596420]	ARRAYEXPRESS,ENSG
ENSRNOG00000002544	-0.257995	8.41034	16.4045	5.11628e-05	0.000402786	ENSRNOG00000002544			ENSRNOG00000002544	Kifap3	kinesin-associated protein 3 [Source:RGD Symbol;Acc:1305191]	ARRAYEXPRESS,ENSG
ENSRNOG00000029608	-0.272795	7.14328	16.4035	5.11898e-05	0.000402787	ENSRNOG00000029608			ENSRNOG00000029608	Nkain2	sodium/potassium transporting ATPase interacting 2 [Source:RGD Symbol;Acc:7740967]	ARRAYEXPRESS,ENSG
ENSRNOG00000011782	-0.279525	7.74566	16.4008	5.12624e-05	0.000403019	ENSRNOG00000011782			ENSRNOG00000011782	Got2	glutamic-oxaloacetic transaminase 2 [Source:RGD Symbol;Acc:2722]	ARRAYEXPRESS,ENSG
ENSRNOG00000043390	-0.487172	3.33635	16.4002	5.12799e-05	0.000403019	ENSRNOG00000043390			ENSRNOG00000043390	Samd12	sterile alpha motif domain containing 12 [Source:RGD Symbol;Acc:1561402]	ARRAYEXPRESS,ENSG
ENSRNOG00000061376	-0.913049	2.88449	16.3994	5.13002e-05	0.000403019	ENSRNOG00000061376			ENSRNOG00000061376	Psca	prostate stem cell antigen [Source:RGD Symbol;Acc:1594221]	ARRAYEXPRESS,ENSG
ENSRNOG00000022784	0.375969	4.22287	16.3915	5.15152e-05	0.000404496	ENSRNOG00000022784			ENSRNOG00000022784	Fzd10	frizzled class receptor 10 [Source:RGD Symbol;Acc:1583825]	ARRAYEXPRESS,ENSG
ENSRNOG00000022171	0.417919	4.15498	16.3592	5.24004e-05	0.00041123	ENSRNOG00000022171			ENSRNOG00000022171	Dhx37	DEAH-box helicase 37 [Source:RGD Symbol;Acc:1306837]	ARRAYEXPRESS,ENSG
ENSRNOG00000067416	-0.265886	7.25875	16.3561	5.24879e-05	0.000411701	ENSRNOG00000067416			ENSRNOG00000067416	Kcnd2	potassium voltage-gated channel subfamily D member 2 [Source:RGD Symbol;Acc:68393]	ARRAYEXPRESS,ENSG
ENSRNOG00000003717	0.368028	4.99423	16.3444	5.28111e-05	0.000414019	ENSRNOG00000003717			ENSRNOG00000003717	Cnih4	cornichon family AMPA receptor auxiliary protein 4 [Source:RGD Symbol;Acc:1559740]	ARRAYEXPRESS,ENSG
ENSRNOG00000058202	-0.25072	9.2411	16.3434	5.28399e-05	0.000414028	ENSRNOG00000058202			ENSRNOG00000058202	Ppp2r2c	protein phosphatase 2, regulatory subunit B, gamma [Source:RGD Symbol;Acc:620920]	ARRAYEXPRESS,ENSG
ENSRNOG00000014285	0.311347	5.94236	16.3047	5.39294e-05	0.000422343	ENSRNOG00000014285			ENSRNOG00000014285	Ssh2	slingshot protein phosphatase 2 [Source:RGD Symbol;Acc:1309389]	ARRAYEXPRESS,ENSG
ENSRNOG00000010626	1.06181	0.117731	16.2986	5.4105e-05	0.000423497	ENSRNOG00000010626			ENSRNOG00000010626	Sphk1	sphingosine kinase 1 [Source:RGD Symbol;Acc:620048]	ARRAYEXPRESS,ENSG
ENSRNOG00000005984	0.65201	2.14619	16.2975	5.41352e-05	0.000423512	ENSRNOG00000005984			ENSRNOG00000005984	Etv6	ETS variant transcription factor 6 [Source:RGD Symbol;Acc:1559537]	ARRAYEXPRESS,ENSG
ENSRNOG00000025023	0.394519	3.96134	16.2964	5.41673e-05	0.000423541	ENSRNOG00000025023			ENSRNOG00000025023	Stat6	signal transducer and activator of transcription 6 [Source:RGD Symbol;Acc:1309063]	ARRAYEXPRESS,ENSG
ENSRNOG00000019779	1.18088	0.24945	16.2844	5.45121e-05	0.000426014	ENSRNOG00000019779			ENSRNOG00000019779	Disc1	DISC1 scaffold protein [Source:RGD Symbol;Acc:631359]	ARRAYEXPRESS,ENSG
ENSRNOG00000004857	-0.489631	3.26487	16.2767	5.47328e-05	0.000427516	ENSRNOG00000004857			ENSRNOG00000004857	L2hgdh	L-2-hydroxyglutarate dehydrogenase [Source:RGD Symbol;Acc:1306250]	ARRAYEXPRESS,ENSG
ENSRNOG00000036661	-0.364634	5.34093	16.2553	5.53534e-05	0.000432138	ENSRNOG00000036661			ENSRNOG00000036661	Rab40b	Rab40b, member RAS oncogene family [Source:RGD Symbol;Acc:1305663]	ARRAYEXPRESS,ENSG
ENSRNOG00000006170	0.511701	2.63062	16.2476	5.55801e-05	0.000433681	ENSRNOG00000006170			ENSRNOG00000006170	Bach2	BTB domain and CNC homolog 2 [Source:RGD Symbol;Acc:1562865]	ARRAYEXPRESS,ENSG
ENSRNOG00000013279	1.74401	-0.763493	16.2336	5.59918e-05	0.000436666	ENSRNOG00000013279			ENSRNOG00000013279	LOC681458	similar to stearoyl-coenzyme A desaturase 3 [Source:RGD Symbol;Acc:1595370]	ARRAYEXPRESS,ENSG
ENSRNOG00000008981	0.252238	6.91642	16.2285	5.6144e-05	0.000437625	ENSRNOG00000008981			ENSRNOG00000008981	Pdcd6ip	programmed cell death 6 interacting protein [Source:RGD Symbol;Acc:68357]	ARRAYEXPRESS,ENSG
ENSRNOG00000006877	0.434542	3.25347	16.2256	5.62289e-05	0.000438058	ENSRNOG00000006877			ENSRNOG00000006877	Efnb1	ephrin B1 [Source:RGD Symbol;Acc:2540]	ARRAYEXPRESS,ENSG
ENSRNOG00000017072	-0.362353	4.53758	16.1778	5.76663e-05	0.000449023	ENSRNOG00000017072			ENSRNOG00000017072	Slc16a14	solute carrier family 16, member 14 [Source:RGD Symbol;Acc:1309675]	ARRAYEXPRESS,ENSG
ENSRNOG00000069605	0.534627	2.70242	16.1695	5.79185e-05	0.000450536	ENSRNOG00000069605			ENSRNOG00000069605	Leng9	leukocyte receptor cluster member 9 [Source:RGD Symbol;Acc:6488215]	ARRAYEXPRESS,ENSG
ENSRNOG00000008209	0.370301	4.84641	16.1694	5.79209e-05	0.000450536	ENSRNOG00000008209			ENSRNOG00000008209	St3gal1	ST3 beta-galactoside alpha-2,3-sialyltransferase 1 [Source:RGD Symbol;Acc:1309373]	ARRAYEXPRESS,ENSG
ENSRNOG00000000471	0.283121	6.83693	16.1472	5.86064e-05	0.000455632	ENSRNOG00000000471			ENSRNOG00000000471	B3galt4	Beta-1,3-galactosyltransferase 4 [Source:RGD Symbol;Acc:620328]	ARRAYEXPRESS,ENSG
ENSRNOG00000007657	-0.388228	4.61032	16.1349	5.89863e-05	0.000458347	ENSRNOG00000007657			ENSRNOG00000007657	Col27a1	collagen type XXVII alpha 1 chain [Source:RGD Symbol;Acc:735115]	ARRAYEXPRESS,ENSG
ENSRNOG00000069034	-0.507501	2.51068	16.099	6.01154e-05	0.000466877	ENSRNOG00000069034			ENSRNOG00000069034	Znf624l	zinc finger protein 624 like [Source:RGD Symbol;Acc:6503044]	ARRAYEXPRESS,ENSG
ENSRNOG00000039357	1.11474	1.91249	16.0931	6.03037e-05	0.000468097	ENSRNOG00000039357			ENSRNOG00000039357	Niban3	niban apoptosis regulator 3 [Source:RGD Symbol;Acc:1566103]	ARRAYEXPRESS,ENSG
ENSRNOG00000056837	-0.238702	9.32568	16.091	6.03701e-05	0.000468369	ENSRNOG00000056837			ENSRNOG00000056837	Abr	ABR activator of RhoGEF and GTPase [Source:RGD Symbol;Acc:1306279]	ARRAYEXPRESS,ENSG
ENSRNOG00000000327	-0.302877	5.85953	16.0776	6.07984e-05	0.000471447	ENSRNOG00000000327			ENSRNOG00000000327	Hace1	HECT domain and ankyrin repeat containing, E3 ubiquitin protein ligase 1 [Source:RGD Symbol;Acc:1306114]	ARRAYEXPRESS,ENSG
ENSRNOG00000066351	0.523852	3.23059	16.0718	6.09857e-05	0.000472655	ENSRNOG00000066351			ENSRNOG00000066351	Sap25	Sin3A-associated protein 25 [Source:RGD Symbol;Acc:1562406]	ARRAYEXPRESS,ENSG
ENSRNOG00000031408	0.627343	2.34153	16.0524	6.16136e-05	0.000477274	ENSRNOG00000031408			ENSRNOG00000031408	Cfap92	cilia and flagella associated protein 92 [Source:RGD Symbol;Acc:2323785]	ARRAYEXPRESS,ENSG
ENSRNOG00000025460	-0.762864	1.67214	16.0484	6.17433e-05	0.000478032	ENSRNOG00000025460			ENSRNOG00000025460	Tmem71	transmembrane protein 71 [Source:RGD Symbol;Acc:1593414]	ARRAYEXPRESS,ENSG
ENSRNOG00000000704	0.902758	2.38986	16.0373	6.21076e-05	0.000480603	ENSRNOG00000000704			ENSRNOG00000000704	Cmklr1	chemerin chemokine-like receptor 1 [Source:RGD Symbol;Acc:69359]	ARRAYEXPRESS,ENSG
ENSRNOG00000003562	-0.268627	6.65101	16.0187	6.27191e-05	0.000485084	ENSRNOG00000003562			ENSRNOG00000003562	Susd4	sushi domain containing 4 [Source:RGD Symbol;Acc:1564043]	ARRAYEXPRESS,ENSG
ENSRNOG00000002818	0.295427	7.23129	16.0136	6.28899e-05	0.000486154	ENSRNOG00000002818			ENSRNOG00000002818	Eftud2	elongation factor Tu GTP binding domain containing 2 [Source:RGD Symbol;Acc:1560116]	ARRAYEXPRESS,ENSG
ENSRNOG00000002061	0.363633	4.92152	16.0089	6.30459e-05	0.000487108	ENSRNOG00000002061			ENSRNOG00000002061	Ptpn13	protein tyrosine phosphatase, non-receptor type 13 [Source:RGD Symbol;Acc:1563360]	ARRAYEXPRESS,ENSG
ENSRNOG00000016704	-0.249144	7.79825	15.9736	6.42334e-05	0.000496027	ENSRNOG00000016704			ENSRNOG00000016704	Pcyox1	prenylcysteine oxidase 1 [Source:RGD Symbol;Acc:628652]	ARRAYEXPRESS,ENSG
ENSRNOG00000021796	-0.580725	2.53904	15.9697	6.43633e-05	0.000496773	ENSRNOG00000021796			ENSRNOG00000021796	RGD1565166	similar to MGC45438 protein [Source:RGD Symbol;Acc:1565166]	ARRAYEXPRESS,ENSG
ENSRNOG00000003088	0.390159	4.77504	15.9675	6.4441e-05	0.000497116	ENSRNOG00000003088			ENSRNOG00000003088	Arhgap31	Rho GTPase activating protein 31 [Source:RGD Symbol;Acc:1306093]	ARRAYEXPRESS,ENSG
ENSRNOG00000007443	0.460848	3.01945	15.9517	6.49781e-05	0.000501001	ENSRNOG00000007443			ENSRNOG00000007443	Jag1	jagged canonical Notch ligand 1 [Source:RGD Symbol;Acc:2937]	ARRAYEXPRESS,ENSG
ENSRNOG00000012549	0.363978	6.68238	15.9486	6.50845e-05	0.000501463	ENSRNOG00000012549			ENSRNOG00000012549	Hs2st1	heparan sulfate 2-O-sulfotransferase 1 [Source:RGD Symbol;Acc:1305366]	ARRAYEXPRESS,ENSG
ENSRNOG00000008378	0.531188	3.73662	15.948	6.5105e-05	0.000501463	ENSRNOG00000008378			ENSRNOG00000008378	Pram1	PML-RARA regulated adaptor molecule 1 [Source:RGD Symbol;Acc:1564330]	ARRAYEXPRESS,ENSG
ENSRNOG00000018645	0.276394	8.26132	15.9443	6.52324e-05	0.000502185	ENSRNOG00000018645			ENSRNOG00000018645	Rpsa	ribosomal protein SA [Source:RGD Symbol;Acc:71026]	ARRAYEXPRESS,ENSG
ENSRNOG00000000692	0.76185	1.35465	15.9396	6.53975e-05	0.000503197	ENSRNOG00000000692			ENSRNOG00000000692	Ung	uracil-DNA glycosylase [Source:RGD Symbol;Acc:1307200]	ARRAYEXPRESS,ENSG
ENSRNOG00000048297	0.283715	8.18395	15.9379	6.5456e-05	0.000503388	ENSRNOG00000048297			ENSRNOG00000048297	Qki	QKI, KH domain containing RNA binding [Source:RGD Symbol;Acc:1584886]	ARRAYEXPRESS,ENSG
ENSRNOG00000064025	1.4462	-1.40585	15.9342	6.55838e-05	0.000503988	ENSRNOG00000064025			ENSRNOG00000064025	Hist1h4m	histone cluster 1, H4m [Source:RGD Symbol;Acc:1306905]	ARRAYEXPRESS,ENSG
ENSRNOG00000025174	0.290299	6.74242	15.9337	6.56013e-05	0.000503988	ENSRNOG00000025174			ENSRNOG00000025174	Kat6a	lysine acetyltransferase 6A [Source:RGD Symbol;Acc:1304892]	ARRAYEXPRESS,ENSG
ENSRNOG00000015554	-0.416408	4.01248	15.9234	6.59573e-05	0.000506462	ENSRNOG00000015554			ENSRNOG00000015554	Ankdd1a	ankyrin repeat and death domain containing 1A [Source:RGD Symbol;Acc:1586052]	ARRAYEXPRESS,ENSG
ENSRNOG00000006952	0.422871	6.90882	15.9131	6.63181e-05	0.000508774	ENSRNOG00000006952			ENSRNOG00000006952	Prex1	phosphatidylinositol-3,4,5-trisphosphate-dependent Rac exchange factor 1 [Source:RGD Symbol;Acc:1306534]	ARRAYEXPRESS,ENSG
ENSRNOG00000019666	0.398649	5.91895	15.9129	6.63263e-05	0.000508774	ENSRNOG00000019666			ENSRNOG00000019666	Ubxn1	UBX domain protein 1 [Source:RGD Symbol;Acc:1309471]	ARRAYEXPRESS,ENSG
ENSRNOG00000049766	-1.652	-1.53953	15.9021	6.67031e-05	0.000511203	ENSRNOG00000049766			ENSRNOG00000049766	Sctr	secretin receptor [Source:RGD Symbol;Acc:621342]	ARRAYEXPRESS,ENSG
ENSRNOG00000047960	-0.45782	5.55519	15.9019	6.67114e-05	0.000511203	ENSRNOG00000047960			ENSRNOG00000047960	Rab9b	RAB9B, member RAS oncogene family [Source:RGD Symbol;Acc:1562951]	ARRAYEXPRESS,ENSG
ENSRNOG00000009280	-0.263624	6.99013	15.8789	6.75287e-05	0.000517202	ENSRNOG00000009280			ENSRNOG00000009280	Mkrn1	makorin ring finger protein 1 [Source:RGD Symbol;Acc:1303251]	ARRAYEXPRESS,ENSG
ENSRNOG00000019283	0.84912	0.597979	15.8727	6.77477e-05	0.000518613	ENSRNOG00000019283			ENSRNOG00000019283	P2ry2	purinergic receptor P2Y2 [Source:RGD Symbol;Acc:62088]	ARRAYEXPRESS,ENSG
ENSRNOG00000000842	2.21828	0.563635	15.8654	6.80119e-05	0.000520369	ENSRNOG00000000842			ENSRNOG00000000842	Ddah2	dimethylarginine dimethylaminohydrolase 2 [Source:RGD Symbol;Acc:1302955]	ARRAYEXPRESS,ENSG
ENSRNOG00000069527	1.78501	-0.42615	15.8503	6.85548e-05	0.000524255	ENSRNOG00000069527			ENSRNOG00000069527	Isg15	ISG15 ubiquitin-like modifier [Source:RGD Symbol;Acc:1310312]	ARRAYEXPRESS,ENSG
ENSRNOG00000011859	-0.328675	6.51865	15.821	6.96271e-05	0.000532183	ENSRNOG00000011859			ENSRNOG00000011859	Eif5a2	eukaryotic translation initiation factor 5A2 [Source:RGD Symbol;Acc:1306196]	ARRAYEXPRESS,ENSG
ENSRNOG00000012302	-0.315986	5.24319	15.7895	7.07961e-05	0.000540842	ENSRNOG00000012302			ENSRNOG00000012302	Gucy1a1	guanylate cyclase 1 soluble subunit alpha 1 [Source:RGD Symbol;Acc:68436]	ARRAYEXPRESS,ENSG
ENSRNOG00000001427	-0.486237	6.03365	15.7851	7.09596e-05	0.000541814	ENSRNOG00000001427			ENSRNOG00000001427	Orai2	ORAI calcium release-activated calcium modulator 2 [Source:RGD Symbol;Acc:1310213]	ARRAYEXPRESS,ENSG
ENSRNOG00000010091	0.277425	6.63199	15.7461	7.24361e-05	0.000552806	ENSRNOG00000010091			ENSRNOG00000010091	Efcab14	EF-hand calcium binding domain 14 [Source:RGD Symbol;Acc:1310351]	ARRAYEXPRESS,ENSG
ENSRNOG00000009334	1.04489	0.185364	15.7414	7.26185e-05	0.000553915	ENSRNOG00000009334			ENSRNOG00000009334	Knstrn	kinetochore-localized astrin/SPAG5 binding protein [Source:RGD Symbol;Acc:1303240]	ARRAYEXPRESS,ENSG
ENSRNOG00000023079	0.287177	5.93083	15.7237	7.32994e-05	0.000558824	ENSRNOG00000023079			ENSRNOG00000023079	Nras	NRAS proto-oncogene, GTPase [Source:RGD Symbol;Acc:3205]	ARRAYEXPRESS,ENSG
ENSRNOG00000020774	-0.371598	4.04156	15.7218	7.33732e-05	0.000559102	ENSRNOG00000020774			ENSRNOG00000020774	LOC103690114	zinc finger protein 383-like [Source:RGD Symbol;Acc:9160828]	ARRAYEXPRESS,ENSG
ENSRNOG00000029449	0.898704	0.569464	15.7062	7.39825e-05	0.000563457	ENSRNOG00000029449			ENSRNOG00000029449	Ror1	receptor tyrosine kinase-like orphan receptor 1 [Source:RGD Symbol;Acc:1559469]	ARRAYEXPRESS,ENSG
ENSRNOG00000021380	-0.416751	4.34602	15.6906	7.45949e-05	0.000567832	ENSRNOG00000021380			ENSRNOG00000021380	Fads6	fatty acid desaturase 6 [Source:RGD Symbol;Acc:1311950]	ARRAYEXPRESS,ENSG
ENSRNOG00000016397	-0.958751	0.444233	15.6748	7.52209e-05	0.000572306	ENSRNOG00000016397			ENSRNOG00000016397	Tmprss13	transmembrane serine protease 13 [Source:RGD Symbol;Acc:1310872]	ARRAYEXPRESS,ENSG
ENSRNOG00000015692	0.465597	4.95715	15.6714	7.53533e-05	0.000573022	ENSRNOG00000015692			ENSRNOG00000015692	Taok1	TAO kinase 1 [Source:RGD Symbol;Acc:708455]	ARRAYEXPRESS,ENSG
ENSRNOG00000043329	-0.353662	4.70024	15.6612	7.57636e-05	0.000575849	ENSRNOG00000043329			ENSRNOG00000043329	Rnf180	ring finger protein 180 [Source:RGD Symbol;Acc:1595064]	ARRAYEXPRESS,ENSG
ENSRNOG00000016343	-0.244435	8.21976	15.6474	7.63189e-05	0.000579776	ENSRNOG00000016343			ENSRNOG00000016343	Dkk3	dickkopf WNT signaling pathway inhibitor 3 [Source:RGD Symbol;Acc:621846]	ARRAYEXPRESS,ENSG
ENSRNOG00000011704	-0.263612	6.08313	15.6461	7.63689e-05	0.000579861	ENSRNOG00000011704			ENSRNOG00000011704	Fbxo34	F-box protein 34 [Source:RGD Symbol;Acc:1310108]	ARRAYEXPRESS,ENSG
ENSRNOG00000028390	-0.364275	3.94737	15.6391	7.66537e-05	0.000581728	ENSRNOG00000028390			ENSRNOG00000028390	Hhipl1	HHIP-like 1 [Source:RGD Symbol;Acc:1311698]	ARRAYEXPRESS,ENSG
ENSRNOG00000033915	-0.518133	3.07311	15.6354	7.68029e-05	0.000582502	ENSRNOG00000033915			ENSRNOG00000033915	Gpt	glutamic--pyruvic transaminase [Source:RGD Symbol;Acc:621720]	ARRAYEXPRESS,ENSG
ENSRNOG00000016955	-0.300049	6.07403	15.6347	7.68336e-05	0.000582502	ENSRNOG00000016955			ENSRNOG00000016955	Mindy3	MINDY lysine 48 deubiquitinase 3 [Source:RGD Symbol;Acc:1309605]	ARRAYEXPRESS,ENSG
ENSRNOG00000012415	-0.291247	6.58517	15.6166	7.75702e-05	0.000587788	ENSRNOG00000012415			ENSRNOG00000012415	Mpc1	mitochondrial pyruvate carrier 1 [Source:RGD Symbol;Acc:620902]	ARRAYEXPRESS,ENSG
ENSRNOG00000019738	-0.378635	4.04184	15.6105	7.78203e-05	0.000589386	ENSRNOG00000019738			ENSRNOG00000019738	Gpr61	G protein-coupled receptor 61 [Source:RGD Symbol;Acc:1310176]	ARRAYEXPRESS,ENSG
ENSRNOG00000012016	0.302083	6.23287	15.603	7.81292e-05	0.000591425	ENSRNOG00000012016			ENSRNOG00000012016	Npc1	NPC intracellular cholesterol transporter 1 [Source:RGD Symbol;Acc:628693]	ARRAYEXPRESS,ENSG
ENSRNOG00000008451	-0.292066	6.31881	15.5941	7.84979e-05	0.00059362	ENSRNOG00000008451			ENSRNOG00000008451	Fut8	fucosyltransferase 8 [Source:RGD Symbol;Acc:1303096]	ARRAYEXPRESS,ENSG
ENSRNOG00000070575	-0.361689	5.66086	15.5941	7.84985e-05	0.00059362	ENSRNOG00000070575			ENSRNOG00000070575	LOC108353456	protein FAM19A1 [Source:RGD Symbol;Acc:11412621]	ARRAYEXPRESS,ENSG
ENSRNOG00000058739	-0.245842	7.69814	15.5759	7.92571e-05	0.000599054	ENSRNOG00000058739			ENSRNOG00000058739	Snn	stannin [Source:RGD Symbol;Acc:3730]	ARRAYEXPRESS,ENSG
ENSRNOG00000017974	-0.245201	7.65754	15.5713	7.94502e-05	0.00060021	ENSRNOG00000017974			ENSRNOG00000017974	Gprin1	G protein-regulated inducer of neurite outgrowth 1 [Source:RGD Symbol;Acc:1308762]	ARRAYEXPRESS,ENSG
ENSRNOG00000014046	-0.291911	6.58405	15.5688	7.95585e-05	0.000600724	ENSRNOG00000014046			ENSRNOG00000014046	Sertm1	serine-rich and transmembrane domain containing 1 [Source:RGD Symbol;Acc:1597355]	ARRAYEXPRESS,ENSG
ENSRNOG00000000246	-0.251533	7.10724	15.5678	7.95986e-05	0.000600724	ENSRNOG00000000246			ENSRNOG00000000246	Amz2	archaelysin family metallopeptidase 2 [Source:RGD Symbol;Acc:1304846]	ARRAYEXPRESS,ENSG
ENSRNOG00000015090	0.360438	4.39229	15.5657	7.96867e-05	0.000601086	ENSRNOG00000015090			ENSRNOG00000015090	Nubp2	NUBP iron-sulfur cluster assembly factor 2 [Source:RGD Symbol;Acc:1305113]	ARRAYEXPRESS,ENSG
ENSRNOG00000007805	0.907742	0.867704	15.5584	7.99956e-05	0.000602973	ENSRNOG00000007805			ENSRNOG00000007805	Mybl2	MYB proto-oncogene like 2 [Source:RGD Symbol;Acc:1308474]	ARRAYEXPRESS,ENSG
ENSRNOG00000016695	0.596696	3.6627	15.5579	8.00175e-05	0.000602973	ENSRNOG00000016695			ENSRNOG00000016695	Mmp2	matrix metallopeptidase 2 [Source:RGD Symbol;Acc:621316]	ARRAYEXPRESS,ENSG
ENSRNOG00000069246	0.668919	1.4614	15.5481	8.04336e-05	0.000605804	ENSRNOG00000069246			ENSRNOG00000069246	Abcg3l3	ATP-binding cassette, subfamily G (WHITE), member 3-like 3 [Source:RGD Symbol;Acc:1564709]	ARRAYEXPRESS,ENSG
ENSRNOG00000043486	1.19841	-0.36442	15.5202	8.16278e-05	0.000614488	ENSRNOG00000043486			ENSRNOG00000043486	Tnfrsf26	tumor necrosis factor receptor superfamily, member 26 [Source:RGD Symbol;Acc:1309693]	ARRAYEXPRESS,ENSG
ENSRNOG00000045670	0.572001	2.33863	15.5094	8.20941e-05	0.000617688	ENSRNOG00000045670			ENSRNOG00000045670	Tnfsf12	TNF superfamily member 12 [Source:RGD Symbol;Acc:1359620]	ARRAYEXPRESS,ENSG
ENSRNOG00000010037	0.363888	4.18363	15.5019	8.24238e-05	0.000619857	ENSRNOG00000010037			ENSRNOG00000010037	Epb41	erythrocyte membrane protein band 4.1 [Source:RGD Symbol;Acc:1564762]	ARRAYEXPRESS,ENSG
ENSRNOG00000052022	-0.284302	6.21797	15.4861	8.31157e-05	0.000624746	ENSRNOG00000052022			ENSRNOG00000052022	Pnma3	PNMA family member 3 [Source:RGD Symbol;Acc:1563752]	ARRAYEXPRESS,ENSG
ENSRNOG00000050539	0.445748	3.65879	15.4734	8.3675e-05	0.000628634	ENSRNOG00000050539			ENSRNOG00000050539	Fbln5	fibulin 5 [Source:RGD Symbol;Acc:2594]	ARRAYEXPRESS,ENSG
ENSRNOG00000001608	-0.364129	5.21817	15.4713	8.37657e-05	0.000628999	ENSRNOG00000001608			ENSRNOG00000001608	Nxpe3	neurexophilin and PC-esterase domain family, member 3 [Source:RGD Symbol;Acc:1584648]	ARRAYEXPRESS,ENSG
ENSRNOG00000005678	-0.27294	6.04686	15.4506	8.46904e-05	0.000635624	ENSRNOG00000005678			ENSRNOG00000005678	Lamb1	laminin subunit beta 1 [Source:RGD Symbol;Acc:1306311]	ARRAYEXPRESS,ENSG
ENSRNOG00000002977	-0.284657	5.96763	15.4484	8.47873e-05	0.000636033	ENSRNOG00000002977			ENSRNOG00000002977	Ttc19	tetratricopeptide repeat domain 19 [Source:RGD Symbol;Acc:1582808]	ARRAYEXPRESS,ENSG
ENSRNOG00000000503	0.60274	4.53802	15.4325	8.55036e-05	0.000641084	ENSRNOG00000000503			ENSRNOG00000000503	Ppard	peroxisome proliferator-activated receptor delta [Source:RGD Symbol;Acc:3370]	ARRAYEXPRESS,ENSG
ENSRNOG00000000422	0.597638	2.28073	15.4307	8.55843e-05	0.000641368	ENSRNOG00000000422			ENSRNOG00000000422	Dxo	decapping exoribonuclease [Source:RGD Symbol;Acc:1303267]	ARRAYEXPRESS,ENSG
ENSRNOG00000006723	-0.451342	3.42281	15.4143	8.63345e-05	0.000646666	ENSRNOG00000006723			ENSRNOG00000006723	Itga11	integrin subunit alpha 11 [Source:RGD Symbol;Acc:1311711]	ARRAYEXPRESS,ENSG
ENSRNOG00000051408	0.430569	5.41665	15.4112	8.64722e-05	0.000647373	ENSRNOG00000051408			ENSRNOG00000051408	Magt1	magnesium transporter 1 [Source:RGD Symbol;Acc:620094]	ARRAYEXPRESS,ENSG
ENSRNOG00000017901	0.64602	1.97116	15.4079	8.66257e-05	0.000648198	ENSRNOG00000017901			ENSRNOG00000017901	Acy3	aminoacylase 3 [Source:RGD Symbol;Acc:1305394]	ARRAYEXPRESS,ENSG
[truncated: 12,959 more rows]

## Sheet: FDR < 0.01
	logFC	logCPM	LR	PValue	FDR	ENSEMBL_link		converted_alias	name	description
ENSRNOG00000069744	7.17254	-2.09535	75.7936	3.14923e-18	8.64334e-17	ENSRNOG00000069744		ENSRNOG00000069744	LOC689770	similar to osteoclast inhibitory lectin [Source:RGD Symbol;Acc:1588718]
ENSRNOG00000055078	6.97576	5.45912	1514.78	0	0	ENSRNOG00000055078		ENSRNOG00000055078	Cyp4b1	cytochrome P450, family 4, subfamily b, polypeptide 1 [Source:RGD Symbol;Acc:2480]
ENSRNOG00000015992	6.96031	1.27609	325.177	1.0798e-72	2.34082e-70	ENSRNOG00000015992		ENSRNOG00000015992	Ccl20	C-C motif chemokine ligand 20 [Source:RGD Symbol;Acc:3646]
ENSRNOG00000029949	6.77923	2.24043	174.03	9.75176e-40	6.60031e-38	ENSRNOG00000029949		ENSRNOG00000029949	Serpina3a	serine (or cysteine) peptidase inhibitor, clade A, member 3A [Source:RGD Symbol;Acc:6502633]
ENSRNOG00000056153	6.64435	1.58479	475.638	1.90029e-105	7.6823e-103	ENSRNOG00000056153		ENSRNOG00000056153	Tent5b	terminal nucleotidyltransferase 5B [Source:RGD Symbol;Acc:1308967]
ENSRNOG00000007159	6.5139	4.61432	623.22	1.4908e-137	1.01361e-134	ENSRNOG00000007159		ENSRNOG00000007159	Ccl2	C-C motif chemokine ligand 2 [Source:RGD Symbol;Acc:3645]
ENSRNOG00000020552	6.2966	1.99043	610.78	7.5707e-135	4.92359e-132	ENSRNOG00000020552		ENSRNOG00000020552	Fosl1	FOS like 1, AP-1 transcription factor subunit [Source:RGD Symbol;Acc:2627]
ENSRNOG00000003305	5.91664	-1.83719	72.2538	1.89227e-17	4.98319e-16	ENSRNOG00000003305		ENSRNOG00000003305	Cxcr3	C-X-C motif chemokine receptor 3 [Source:RGD Symbol;Acc:621528]
ENSRNOG00000038047	5.89037	-0.484233	113.644	1.55966e-26	6.28824e-25	ENSRNOG00000038047		ENSRNOG00000038047	Mt1-ps3	metallothionein 1, pseudogene 3 [Source:RGD Symbol;Acc:1642516]
ENSRNOG00000000239	5.86848	2.33686	336.171	4.35189e-75	1.01712e-72	ENSRNOG00000000239		ENSRNOG00000000239	Ccl7	C-C motif chemokine ligand 7 [Source:RGD Symbol;Acc:1359152]
ENSRNOG00000032745	5.82898	-1.91428	70.2304	5.27667e-17	1.36791e-15	ENSRNOG00000032745		ENSRNOG00000032745	Slc17a3	solute carrier family 17 member 3 [Source:RGD Symbol;Acc:628815]
ENSRNOG00000029342	5.79594	4.92919	223.929	1.25726e-50	1.19784e-48	ENSRNOG00000029342		ENSRNOG00000029342	Scn7a	sodium voltage-gated channel alpha subunit 7 [Source:RGD Symbol;Acc:61922]
ENSRNOG00000015727	5.75216	3.20014	797.833	1.59684e-175	1.59236e-172	ENSRNOG00000015727		ENSRNOG00000015727	Loxl4	lysyl oxidase-like 4 [Source:RGD Symbol;Acc:1308588]
ENSRNOG00000007319	5.68133	1.74968	312.02	7.92743e-70	1.53998e-67	ENSRNOG00000007319		ENSRNOG00000007319	Trib3	tribbles pseudokinase 3 [Source:RGD Symbol;Acc:708432]
ENSRNOG00000049187	5.66612	0.00295514	154.263	2.02854e-35	1.20409e-33	ENSRNOG00000049187		ENSRNOG00000049187	RGD1563738	similar to Discs, large homolog 5 (Placenta and prostate DLG) [Source:RGD Symbol;Acc:1563738]
ENSRNOG00000023546	5.65699	4.98044	2184.22	0	0	ENSRNOG00000023546		ENSRNOG00000023546	Hspb1	heat shock protein family B (small) member 1 [Source:RGD Symbol;Acc:61306]
ENSRNOG00000062678	5.63313	3.44302	467.905	9.15707e-104	3.42429e-101	ENSRNOG00000062678		ENSRNOG00000062678	H19	H19 imprinted maternally expressed transcript [Source:RGD Symbol;Acc:2775]
ENSRNOG00000013973	5.55688	5.24505	1392.94	7.18497e-305	1.53532e-301	ENSRNOG00000013973		ENSRNOG00000013973	Lcn2	lipocalin 2 [Source:RGD Symbol;Acc:69408]
ENSRNOG00000019661	5.30658	-0.024219	171.01	4.45121e-39	2.92023e-37	ENSRNOG00000019661		ENSRNOG00000019661	Gdf15	growth differentiation factor 15 [Source:RGD Symbol;Acc:2674]
ENSRNOG00000013611	5.26055	-1.06925	95.2482	1.67954e-22	5.64553e-21	ENSRNOG00000013611		ENSRNOG00000013611	Krt32	keratin 32 [Source:RGD Symbol;Acc:1359701]
ENSRNOG00000014948	5.16846	1.91142	475.549	1.98701e-105	7.82149e-103	ENSRNOG00000014948		ENSRNOG00000014948	Osgin1	oxidative stress induced growth inhibitor 1 [Source:RGD Symbol;Acc:620679]
ENSRNOG00000014314	5.07843	1.3074	344.117	8.09686e-77	1.95343e-74	ENSRNOG00000014314		ENSRNOG00000014314	Slc39a4	solute carrier family 39 member 4 [Source:RGD Symbol;Acc:1306701]
ENSRNOG00000002802	5.0366	1.30977	335.752	5.37016e-75	1.2358e-72	ENSRNOG00000002802		ENSRNOG00000002802	Cxcl1	C-X-C motif chemokine ligand 1 [Source:RGD Symbol;Acc:619869]
ENSRNOG00000048726	4.98409	-0.0231771	162.867	2.67432e-37	1.68078e-35	ENSRNOG00000048726		ENSRNOG00000048726	Clec2d	C-type lectin domain family 2, member D [Source:RGD Symbol;Acc:620070]
ENSRNOG00000065037	4.93157	-2.07722	61.4664	4.5037e-15	1.04932e-13	ENSRNOG00000065037		ENSRNOG00000065037	ENSRNOG00000065037	None
ENSRNOG00000003537	4.89486	4.70629	839.639	1.30028e-184	1.49612e-181	ENSRNOG00000003537		ENSRNOG00000003537	Spta1	spectrin, alpha, erythrocytic 1 [Source:RGD Symbol;Acc:1305194]
ENSRNOG00000012843	4.88192	3.11635	286.809	2.4655e-64	3.84155e-62	ENSRNOG00000012843		ENSRNOG00000012843	Aspg	asparaginase [Source:RGD Symbol;Acc:708388]
ENSRNOG00000043098	4.84447	6.94345	1834.09	0	0	ENSRNOG00000043098		ENSRNOG00000043098	Mt2A	metallothionein 2A [Source:RGD Symbol;Acc:1592345]
ENSRNOG00000010645	4.80893	4.02115	388.242	1.99839e-86	6.10039e-84	ENSRNOG00000010645		ENSRNOG00000010645	Lgals3	galectin 3 [Source:RGD Symbol;Acc:69356]
ENSRNOG00000025764	4.77504	4.42516	605.033	1.34618e-133	8.39008e-131	ENSRNOG00000025764		ENSRNOG00000025764	Mt1	metallothionein 1 [Source:RGD Symbol;Acc:3117]
ENSRNOG00000003745	4.65385	3.39901	642.478	9.66192e-142	6.88205e-139	ENSRNOG00000003745		ENSRNOG00000003745	Atf3	activating transcription factor 3 [Source:RGD Symbol;Acc:2165]
ENSRNOG00000024899	4.5726	-1.93096	48.3557	3.55506e-12	6.74831e-11	ENSRNOG00000024899		ENSRNOG00000024899	Cxcl13	C-X-C motif chemokine ligand 13 [Source:RGD Symbol;Acc:1564256]
ENSRNOG00000022256	4.51318	1.66679	258.507	3.63048e-58	4.60209e-56	ENSRNOG00000022256		ENSRNOG00000022256	Cxcl10	C-X-C motif chemokine ligand 10 [Source:RGD Symbol;Acc:620209]
ENSRNOG00000020938	4.51009	2.74785	187.272	1.25231e-42	9.36601e-41	ENSRNOG00000020938		ENSRNOG00000020938	Ppp1r15a	protein phosphatase 1, regulatory subunit 15A [Source:RGD Symbol;Acc:621526]
[truncated: 2,876 more rows]

## Sheet: gProfiler_rat-GO-paths-up
source	term_name	term_id	highlighted	adjusted_p_value	negative_log10_of_adjusted_p_value	term_size	query_size	intersection_size	effective_domain_size	intersections
[truncated: 954 more rows]

[truncated: 1 more sheets: gProfiler_rat-GO-paths-down]
