# Supplementary material for: Gfap Mutation and Astrocyte Dysfunction Lead to a Neurodegenerative Profile with Impaired Synaptic Plasticity and Cognitive Deficits in a Rat Model of Alexander Disease
Source: eNeuro. 2025 Mar 19;12(3):ENEURO.0504-24.2025. doi: 10.1523/ENEURO.0504-24.2025 (PMC11936449; doi:10.1523/ENEURO.0504-24.2025)
Supplement: Figure 1-4 — DEG for female rats at P21. Download Figure 1-4, XLS file. [file eneuro-12-ENEURO.0504-24.2025-s005.xls]

## Sheet: annotate
	logFC	logCPM	LR	PValue	FDR	ENSEMBL_link		initial_alias	converted_alias	name	description
ENSRNOG00000003537	5.30342	5.07148	606.562	6.25965e-134	9.48274e-130	ENSRNOG00000003537		ENSRNOG00000003537	ENSRNOG00000003537	Spta1	spectrin, alpha, erythrocytic 1 [Source:RGD Symbol;Acc:1305194]
ENSRNOG00000014524	4.07806	6.88475	586.629	1.356e-129	1.0271e-125	ENSRNOG00000014524		ENSRNOG00000014524	ENSRNOG00000014524	S1pr3	sphingosine-1-phosphate receptor 3 [Source:RGD Symbol;Acc:1583843]
ENSRNOG00000055078	6.76993	6.21552	481.741	8.93136e-107	4.51004e-103	ENSRNOG00000055078		ENSRNOG00000055078	ENSRNOG00000055078	Cyp4b1	cytochrome P450, family 4, subfamily b, polypeptide 1 [Source:RGD Symbol;Acc:2480]
ENSRNOG00000025691	3.91912	7.26655	458.464	1.03765e-101	3.92985e-98	ENSRNOG00000025691		ENSRNOG00000025691	ENSRNOG00000025691	Pla2g7	phospholipase A2 group VII [Source:RGD Symbol;Acc:1310734]
ENSRNOG00000014117	4.62081	6.25561	443.848	1.57402e-98	4.76895e-95	ENSRNOG00000014117		ENSRNOG00000014117	ENSRNOG00000014117	Hmox1	heme oxygenase 1 [Source:RGD Symbol;Acc:2806]
ENSRNOG00000012772	3.50769	6.33816	431.224	8.79932e-96	2.22168e-92	ENSRNOG00000012772		ENSRNOG00000012772	ENSRNOG00000012772	Nqo1	NAD(P)H quinone dehydrogenase 1 [Source:RGD Symbol;Acc:2503]
ENSRNOG00000008816	3.37723	5.95171	420.472	1.92663e-93	4.16949e-90	ENSRNOG00000008816		ENSRNOG00000008816	ENSRNOG00000008816	Gpnmb	glycoprotein nmb [Source:RGD Symbol;Acc:71008]
ENSRNOG00000003745	5.31986	3.89036	397.235	2.20253e-88	4.17076e-85	ENSRNOG00000003745		ENSRNOG00000003745	ENSRNOG00000003745	Atf3	activating transcription factor 3 [Source:RGD Symbol;Acc:2165]
ENSRNOG00000017469	3.96626	5.4058	396.898	2.60708e-88	4.38829e-85	ENSRNOG00000017469		ENSRNOG00000017469	ENSRNOG00000017469	Anxa1	annexin A1 [Source:RGD Symbol;Acc:2118]
ENSRNOG00000007159	6.77584	4.99824	323.382	2.65586e-72	4.02337e-69	ENSRNOG00000007159		ENSRNOG00000007159	ENSRNOG00000007159	Ccl2	C-C motif chemokine ligand 2 [Source:RGD Symbol;Acc:3645]
ENSRNOG00000007457	3.17364	5.43769	320.163	1.3346e-71	1.83798e-68	ENSRNOG00000007457		ENSRNOG00000007457	ENSRNOG00000007457	Serping1	serpin family G member 1 [Source:RGD Symbol;Acc:735225]
ENSRNOG00000002919	2.89277	11.4559	309.831	2.37755e-69	3.00146e-66	ENSRNOG00000002919		ENSRNOG00000002919	ENSRNOG00000002919	Gfap	glial fibrillary acidic protein [Source:RGD Symbol;Acc:2679]
ENSRNOG00000014838	4.40407	4.49724	309.085	3.45642e-69	4.02779e-66	ENSRNOG00000014838		ENSRNOG00000014838	ENSRNOG00000014838	Glipr2	GLI pathogenesis-related 2 [Source:RGD Symbol;Acc:1583669]
ENSRNOG00000010645	5.12815	4.73829	302.406	9.85322e-68	1.06619e-64	ENSRNOG00000010645		ENSRNOG00000010645	ENSRNOG00000010645	Lgals3	galectin 3 [Source:RGD Symbol;Acc:69356]
ENSRNOG00000014350	4.48744	3.95666	301.847	1.30437e-67	1.31732e-64	ENSRNOG00000014350		ENSRNOG00000014350	ENSRNOG00000014350	Ccn1	cellular communication network factor 1 [Source:RGD Symbol;Acc:620763]
ENSRNOG00000010208	4.3632	4.50886	299.058	5.28494e-67	5.00385e-64	ENSRNOG00000010208		ENSRNOG00000010208	ENSRNOG00000010208	Timp1	TIMP metallopeptidase inhibitor 1 [Source:RGD Symbol;Acc:621675]
ENSRNOG00000018087	3.95399	8.68824	287.822	1.48321e-64	1.32172e-61	ENSRNOG00000018087		ENSRNOG00000018087	ENSRNOG00000018087	Vim	vimentin [Source:RGD Symbol;Acc:621646]
ENSRNOG00000011821	3.99591	4.09636	287.635	1.6289e-64	1.3709e-61	ENSRNOG00000011821		ENSRNOG00000011821	ENSRNOG00000011821	S100a4	S100 calcium-binding protein A4 [Source:RGD Symbol;Acc:3245]
ENSRNOG00000058645	3.04438	7.14556	283.226	1.48817e-63	1.18654e-60	ENSRNOG00000058645		ENSRNOG00000058645	ENSRNOG00000058645	Tnc	tenascin C [Source:RGD Symbol;Acc:621057]
ENSRNOG00000056153	7.26218	2.8	272.747	2.85872e-61	2.16534e-58	ENSRNOG00000056153		ENSRNOG00000056153	ENSRNOG00000056153	Tent5b	terminal nucleotidyltransferase 5B [Source:RGD Symbol;Acc:1308967]
ENSRNOG00000023546	5.99943	5.68878	264.246	2.03699e-59	1.46944e-56	ENSRNOG00000023546		ENSRNOG00000023546	ENSRNOG00000023546	Hspb1	heat shock protein family B (small) member 1 [Source:RGD Symbol;Acc:61306]
ENSRNOG00000015992	7.31269	2.30047	260.372	1.42404e-58	9.8058e-56	ENSRNOG00000015992		ENSRNOG00000015992	ENSRNOG00000015992	Ccl20	C-C motif chemokine ligand 20 [Source:RGD Symbol;Acc:3646]
ENSRNOG00000014961	3.05151	6.91882	256.882	8.20612e-58	5.40498e-55	ENSRNOG00000014961		ENSRNOG00000014961	ENSRNOG00000014961	Pdpn	podoplanin [Source:RGD Symbol;Acc:61819]
ENSRNOG00000029342	6.10986	6.54584	251.073	1.51544e-56	9.5656e-54	ENSRNOG00000029342		ENSRNOG00000029342	ENSRNOG00000029342	Scn7a	sodium voltage-gated channel alpha subunit 7 [Source:RGD Symbol;Acc:61922]
ENSRNOG00000013973	5.8871	5.87553	246.874	1.24748e-55	7.55926e-53	ENSRNOG00000013973		ENSRNOG00000013973	ENSRNOG00000013973	Lcn2	lipocalin 2 [Source:RGD Symbol;Acc:69408]
ENSRNOG00000000239	6.45456	2.628	246.307	1.65793e-55	9.66001e-53	ENSRNOG00000000239		ENSRNOG00000000239	ENSRNOG00000000239	Ccl7	C-C motif chemokine ligand 7 [Source:RGD Symbol;Acc:1359152]
ENSRNOG00000000814	2.68638	8.70466	239.521	5.00128e-54	2.80609e-51	ENSRNOG00000000814		ENSRNOG00000000814	ENSRNOG00000000814	Fabp7	fatty acid binding protein 7 [Source:RGD Symbol;Acc:69312]
ENSRNOG00000006094	2.89892	6.13419	236.158	2.70668e-53	1.46441e-50	ENSRNOG00000006094		ENSRNOG00000006094	ENSRNOG00000006094	Cd44	CD44 molecule (Indian blood group) [Source:RGD Symbol;Acc:2307]
ENSRNOG00000015948	3.65438	3.49538	236.022	2.89868e-53	1.51421e-50	ENSRNOG00000015948		ENSRNOG00000015948	ENSRNOG00000015948	Slc1a5	solute carrier family 1 member 5 [Source:RGD Symbol;Acc:708512]
ENSRNOG00000002045	2.30092	6.79916	235.741	3.33775e-53	1.68545e-50	ENSRNOG00000002045		ENSRNOG00000002045	ENSRNOG00000002045	Anxa3	annexin A3 [Source:RGD Symbol;Acc:2119]
ENSRNOG00000033697	3.18391	3.61125	232.775	1.48004e-52	7.23264e-50	ENSRNOG00000033697		ENSRNOG00000033697	ENSRNOG00000033697	Casp4	caspase 4 [Source:RGD Symbol;Acc:621757]
ENSRNOG00000022392	2.40159	5.32237	221.583	4.0832e-50	1.93301e-47	ENSRNOG00000022392		ENSRNOG00000022392	ENSRNOG00000022392	Hspb8	heat shock protein family B (small) member 8 [Source:RGD Symbol;Acc:71003]
ENSRNOG00000030118	2.33084	7.12019	220.887	5.7936e-50	2.65961e-47	ENSRNOG00000030118		ENSRNOG00000030118	ENSRNOG00000030118	Msn	moesin [Source:RGD Symbol;Acc:621260]
ENSRNOG00000015727	5.19134	3.58198	220.761	6.17285e-50	2.75037e-47	ENSRNOG00000015727		ENSRNOG00000015727	ENSRNOG00000015727	Loxl4	lysyl oxidase-like 4 [Source:RGD Symbol;Acc:1308588]
ENSRNOG00000007319	5.71268	2.57396	215.862	7.22769e-49	3.12835e-46	ENSRNOG00000007319		ENSRNOG00000007319	ENSRNOG00000007319	Trib3	tribbles pseudokinase 3 [Source:RGD Symbol;Acc:708432]
ENSRNOG00000018646	2.39601	5.09043	214.994	1.11774e-48	4.7035e-46	ENSRNOG00000018646		ENSRNOG00000018646	ENSRNOG00000018646	Hbegf	heparin-binding EGF-like growth factor [Source:RGD Symbol;Acc:2526]
ENSRNOG00000031743	2.88055	3.94164	205.67	1.20931e-46	4.9513e-44	ENSRNOG00000031743		ENSRNOG00000031743	ENSRNOG00000031743	Gbp2	guanylate binding protein 2 [Source:RGD Symbol;Acc:621810]
ENSRNOG00000005731	4.44651	3.03806	205.022	1.67511e-46	6.67795e-44	ENSRNOG00000005731		ENSRNOG00000005731	ENSRNOG00000005731	Birc3	baculoviral IAP repeat-containing 3 [Source:RGD Symbol;Acc:621282]
ENSRNOG00000024382	3.75224	3.1313	201.011	1.25687e-45	4.88213e-43	ENSRNOG00000024382		ENSRNOG00000024382	ENSRNOG00000024382	Fcgr3a	Fc gamma receptor 3A [Source:RGD Symbol;Acc:1303067]
ENSRNOG00000043098	3.86016	7.46974	200.1	1.98605e-45	7.52168e-43	ENSRNOG00000043098		ENSRNOG00000043098	ENSRNOG00000043098	Mt2A	metallothionein 2A [Source:RGD Symbol;Acc:1592345]
ENSRNOG00000023226	2.24032	5.678	198.862	3.69993e-45	1.36708e-42	ENSRNOG00000023226		ENSRNOG00000023226	ENSRNOG00000023226	S100a10	S100 calcium binding protein A10 [Source:RGD Symbol;Acc:628655]
ENSRNOG00000011316	3.08281	3.53087	194.617	3.12368e-44	1.12668e-41	ENSRNOG00000011316		ENSRNOG00000011316	ENSRNOG00000011316	Fam167a	family with sequence similarity 167, member A [Source:RGD Symbol;Acc:1561302]
ENSRNOG00000020729	4.66751	5.28754	192.113	1.09925e-43	3.8727e-41	ENSRNOG00000020729		ENSRNOG00000020729	ENSRNOG00000020729	Stc2	stanniocalcin 2 [Source:RGD Symbol;Acc:621777]
ENSRNOG00000013526	3.66236	5.7504	189.833	3.45704e-43	1.19024e-40	ENSRNOG00000013526		ENSRNOG00000013526	ENSRNOG00000013526	Rassf4	Ras association domain family member 4 [Source:RGD Symbol;Acc:1307785]
ENSRNOG00000011913	3.03265	6.51337	187.74	9.90167e-43	3.33334e-40	ENSRNOG00000011913		ENSRNOG00000011913	ENSRNOG00000011913	Cp	ceruloplasmin [Source:RGD Symbol;Acc:2387]
ENSRNOG00000002802	5.88858	1.74744	187.445	1.14814e-42	3.78111e-40	ENSRNOG00000002802		ENSRNOG00000002802	ENSRNOG00000002802	Cxcl1	C-X-C motif chemokine ligand 1 [Source:RGD Symbol;Acc:619869]
ENSRNOG00000022256	5.61975	2.07523	184.88	4.16945e-42	1.34389e-39	ENSRNOG00000022256		ENSRNOG00000022256	ENSRNOG00000022256	Cxcl10	C-X-C motif chemokine ligand 10 [Source:RGD Symbol;Acc:620209]
ENSRNOG00000011559	2.08441	8.5193	180.733	3.35321e-41	1.05829e-38	ENSRNOG00000011559		ENSRNOG00000011559	ENSRNOG00000011559	Cnn3	calponin 3 [Source:RGD Symbol;Acc:71044]
ENSRNOG00000011411	2.23512	5.47534	176.809	2.4114e-40	7.45518e-38	ENSRNOG00000011411		ENSRNOG00000011411	ENSRNOG00000011411	Adgrg6	adhesion G protein-coupled receptor G6 [Source:RGD Symbol;Acc:1308551]
ENSRNOG00000050697	2.54086	5.09825	176.286	3.13528e-40	9.49926e-38	ENSRNOG00000050697		ENSRNOG00000050697	ENSRNOG00000050697	Ctsz	cathepsin Z [Source:RGD Symbol;Acc:708479]
ENSRNOG00000014660	2.27441	7.29445	173.372	1.3576e-39	4.03259e-37	ENSRNOG00000014660		ENSRNOG00000014660	ENSRNOG00000014660	Usp53	ubiquitin specific peptidase 53 [Source:RGD Symbol;Acc:1306615]
ENSRNOG00000011971	2.32948	4.42085	169.348	1.0268e-38	2.99135e-36	ENSRNOG00000011971		ENSRNOG00000011971	ENSRNOG00000011971	C1s	complement C1s [Source:RGD Symbol;Acc:619983]
ENSRNOG00000033192	3.26543	4.22886	166.464	4.38046e-38	1.25207e-35	ENSRNOG00000033192		ENSRNOG00000033192	ENSRNOG00000033192	Osmr	oncostatin M receptor [Source:RGD Symbol;Acc:1302983]
ENSRNOG00000020938	5.61911	4.02086	165.363	7.6212e-38	2.13803e-35	ENSRNOG00000020938		ENSRNOG00000020938	ENSRNOG00000020938	Ppp1r15a	protein phosphatase 1, regulatory subunit 15A [Source:RGD Symbol;Acc:621526]
ENSRNOG00000006778	3.27449	3.29889	165.27	7.98594e-38	2.19962e-35	ENSRNOG00000006778		ENSRNOG00000006778	ENSRNOG00000006778	Mmp19	matrix metallopeptidase 19 [Source:RGD Symbol;Acc:1311376]
ENSRNOG00000016753	1.84991	6.76371	164.077	1.45553e-37	3.93747e-35	ENSRNOG00000016753		ENSRNOG00000016753	ENSRNOG00000016753	Slc14a1	solute carrier family 14 member 1 (Kidd blood group) [Source:RGD Symbol;Acc:3688]
ENSRNOG00000018659	2.42104	6.33952	162.455	3.29051e-37	8.74524e-35	ENSRNOG00000018659		ENSRNOG00000018659	ENSRNOG00000018659	Csf1	colony stimulating factor 1 [Source:RGD Symbol;Acc:621063]
ENSRNOG00000000853	2.3859	4.41951	161.889	4.37521e-37	1.14276e-34	ENSRNOG00000000853		ENSRNOG00000000853	ENSRNOG00000000853	Aif1	allograft inflammatory factor 1 [Source:RGD Symbol;Acc:61924]
ENSRNOG00000057713	1.87362	5.86696	160.398	9.26369e-37	2.37857e-34	ENSRNOG00000057713		ENSRNOG00000057713	ENSRNOG00000057713	Cav2	caveolin 2 [Source:RGD Symbol;Acc:620348]
ENSRNOG00000010897	1.56754	6.52185	157.93	3.20623e-36	8.09521e-34	ENSRNOG00000010897		ENSRNOG00000010897	ENSRNOG00000010897	Nek6	NIMA-related kinase 6 [Source:RGD Symbol;Acc:727779]
ENSRNOG00000046834	4.46846	6.06764	157.854	3.33138e-36	8.27328e-34	ENSRNOG00000046834		ENSRNOG00000046834	ENSRNOG00000046834	C3	complement C3 [Source:RGD Symbol;Acc:2232]
ENSRNOG00000007281	2.97799	6.32374	156.945	5.26143e-36	1.28557e-33	ENSRNOG00000007281		ENSRNOG00000007281	ENSRNOG00000007281	Flnc	filamin C [Source:RGD Symbol;Acc:1308807]
ENSRNOG00000007743	2.65019	3.42828	155.565	1.05371e-35	2.53375e-33	ENSRNOG00000007743		ENSRNOG00000007743	ENSRNOG00000007743	Mgst1	microsomal glutathione S-transferase 1 [Source:RGD Symbol;Acc:70927]
ENSRNOG00000015030	1.95406	6.63508	154.133	2.16603e-35	5.12706e-33	ENSRNOG00000015030		ENSRNOG00000015030	ENSRNOG00000015030	Tjp2	tight junction protein 2 [Source:RGD Symbol;Acc:619807]
ENSRNOG00000046254	2.77222	4.77921	150.478	1.36285e-34	3.17627e-32	ENSRNOG00000046254		ENSRNOG00000046254	ENSRNOG00000046254	Adgre1	adhesion G protein-coupled receptor E1 [Source:RGD Symbol;Acc:1359214]
ENSRNOG00000002217	5.32152	2.57764	150.257	1.52336e-34	3.49657e-32	ENSRNOG00000002217		ENSRNOG00000002217	ENSRNOG00000002217	Plac8	placenta associated 8 [Source:RGD Symbol;Acc:1308102]
ENSRNOG00000000034	2.49438	3.58949	145.163	1.97807e-33	4.4725e-31	ENSRNOG00000000034		ENSRNOG00000000034	ENSRNOG00000000034	Nuak2	NUAK family kinase 2 [Source:RGD Symbol;Acc:1359167]
ENSRNOG00000005615	2.82467	5.30514	144.372	2.94654e-33	6.56429e-31	ENSRNOG00000005615		ENSRNOG00000005615	ENSRNOG00000005615	Gadd45a	growth arrest and DNA-damage-inducible, alpha [Source:RGD Symbol;Acc:2654]
ENSRNOG00000012843	5.30841	3.71964	143.594	4.35923e-33	9.57071e-31	ENSRNOG00000012843		ENSRNOG00000012843	ENSRNOG00000012843	Aspg	asparaginase [Source:RGD Symbol;Acc:708388]
ENSRNOG00000019728	2.2314	5.47265	138.907	4.6154e-32	9.98838e-30	ENSRNOG00000019728		ENSRNOG00000019728	ENSRNOG00000019728	Itgam	integrin subunit alpha M [Source:RGD Symbol;Acc:2926]
ENSRNOG00000043044	2.1935	4.64246	135.75	2.26346e-31	4.82947e-29	ENSRNOG00000043044		ENSRNOG00000043044	ENSRNOG00000043044	Cnn2	calponin 2 [Source:RGD Symbol;Acc:1589807]
ENSRNOG00000022619	1.64859	10.3298	135.667	2.35993e-31	4.96537e-29	ENSRNOG00000022619		ENSRNOG00000022619	ENSRNOG00000022619	Fth1	ferritin heavy chain 1 [Source:RGD Symbol;Acc:2635]
ENSRNOG00000008586	2.59982	3.98884	135.559	2.49134e-31	5.17003e-29	ENSRNOG00000008586		ENSRNOG00000008586	ENSRNOG00000008586	Aldh1l2	aldehyde dehydrogenase 1 family, member L2 [Source:RGD Symbol;Acc:1309458]
ENSRNOG00000015078	3.19445	3.77129	134.944	3.39569e-31	6.95154e-29	ENSRNOG00000015078		ENSRNOG00000015078	ENSRNOG00000015078	Ifitm3	interferon induced transmembrane protein 3 [Source:RGD Symbol;Acc:1595844]
ENSRNOG00000023708	2.05879	5.65165	134.846	3.56793e-31	7.20674e-29	ENSRNOG00000023708		ENSRNOG00000023708	ENSRNOG00000023708	Tmem176a	transmembrane protein 176A [Source:RGD Symbol;Acc:1310725]
ENSRNOG00000014064	1.50208	6.27795	133.8	6.0427e-31	1.20448e-28	ENSRNOG00000014064		ENSRNOG00000014064	ENSRNOG00000014064	Ctsh	cathepsin H [Source:RGD Symbol;Acc:2447]
ENSRNOG00000014314	4.79612	1.85993	132.443	1.19717e-30	2.35532e-28	ENSRNOG00000014314		ENSRNOG00000014314	ENSRNOG00000014314	Slc39a4	solute carrier family 39 member 4 [Source:RGD Symbol;Acc:1306701]
ENSRNOG00000010165	2.88997	3.54282	131.265	2.16712e-30	4.19474e-28	ENSRNOG00000010165		ENSRNOG00000010165	ENSRNOG00000010165	Tnfaip2	TNF alpha induced protein 2 [Source:RGD Symbol;Acc:1594556]
ENSRNOG00000026415	3.24482	3.6989	131.246	2.1875e-30	4.19474e-28	ENSRNOG00000026415		ENSRNOG00000026415	ENSRNOG00000026415	Col14a1	collagen type XIV alpha 1 chain [Source:RGD Symbol;Acc:1305806]
ENSRNOG00000008465	1.84089	6.45111	130.207	3.69249e-30	6.99219e-28	ENSRNOG00000008465		ENSRNOG00000008465	ENSRNOG00000008465	Tmem176b	transmembrane protein 176B [Source:RGD Symbol;Acc:708403]
ENSRNOG00000066573	2.50221	5.60679	128.854	7.29908e-30	1.36511e-27	ENSRNOG00000066573		ENSRNOG00000066573	ENSRNOG00000066573	C4a	complement C4A [Source:RGD Symbol;Acc:620005]
ENSRNOG00000063373	4.23406	3.64063	124.339	7.10111e-29	1.31189e-26	ENSRNOG00000063373		ENSRNOG00000063373	ENSRNOG00000063373	Socs3	suppressor of cytokine signaling 3 [Source:RGD Symbol;Acc:621087]
ENSRNOG00000053272	1.86081	6.52536	124.264	7.37481e-29	1.34604e-26	ENSRNOG00000053272		ENSRNOG00000053272	ENSRNOG00000053272	Chi3l1	chitinase 3 like 1 [Source:RGD Symbol;Acc:620874]
ENSRNOG00000028566	2.27487	5.61239	123.862	9.0312e-29	1.62873e-26	ENSRNOG00000028566		ENSRNOG00000028566	ENSRNOG00000028566	Pld4	phospholipase D family, member 4 [Source:RGD Symbol;Acc:1598308]
ENSRNOG00000010047	2.20706	3.7872	122.425	1.86315e-28	3.32057e-26	ENSRNOG00000010047		ENSRNOG00000010047	ENSRNOG00000010047	Ddit4l	DNA-damage-inducible transcript 4-like [Source:RGD Symbol;Acc:2322961]
ENSRNOG00000000187	4.22338	3.52127	121.893	2.43578e-28	4.29066e-26	ENSRNOG00000000187		ENSRNOG00000000187	ENSRNOG00000000187	Csf2rb	colony stimulating factor 2 receptor subunit beta [Source:RGD Symbol;Acc:620189]
ENSRNOG00000017980	3.68534	3.18364	121.706	2.6772e-28	4.66172e-26	ENSRNOG00000017980		ENSRNOG00000017980	ENSRNOG00000017980	Itgal	integrin subunit alpha L [Source:RGD Symbol;Acc:631424]
ENSRNOG00000043451	4.49233	4.05129	121.596	2.82954e-28	4.87099e-26	ENSRNOG00000043451		ENSRNOG00000043451	ENSRNOG00000043451	Spp1	secreted phosphoprotein 1 [Source:RGD Symbol;Acc:3752]
ENSRNOG00000018237	2.06009	6.48688	121.563	2.87674e-28	4.8966e-26	ENSRNOG00000018237		ENSRNOG00000018237	ENSRNOG00000018237	Gstp1	glutathione S-transferase pi 1 [Source:RGD Symbol;Acc:2758]
ENSRNOG00000001979	1.39439	6.54963	119.811	6.95737e-28	1.17108e-25	ENSRNOG00000001979		ENSRNOG00000001979	ENSRNOG00000001979	Rcan1	regulator of calcineurin 1 [Source:RGD Symbol;Acc:631338]
ENSRNOG00000020552	6.33273	2.69994	119.057	1.01765e-27	1.69412e-25	ENSRNOG00000020552		ENSRNOG00000020552	ENSRNOG00000020552	Fosl1	FOS like 1, AP-1 transcription factor subunit [Source:RGD Symbol;Acc:2627]
ENSRNOG00000049115	1.99817	5.91775	118.7	1.21825e-27	2.00601e-25	ENSRNOG00000049115		ENSRNOG00000049115	ENSRNOG00000049115	Ccr5	C-C motif chemokine receptor 5 [Source:RGD Symbol;Acc:620596]
ENSRNOG00000008180	1.73144	5.26508	117.188	2.61121e-27	4.25346e-25	ENSRNOG00000008180		ENSRNOG00000008180	ENSRNOG00000008180	Lyn	LYN proto-oncogene, Src family tyrosine kinase [Source:RGD Symbol;Acc:621017]
ENSRNOG00000031163	2.30625	3.31037	116.14	4.43008e-27	7.13949e-25	ENSRNOG00000031163		ENSRNOG00000031163	ENSRNOG00000031163	Nfkbiz	NFKB inhibitor zeta [Source:RGD Symbol;Acc:1310834]
ENSRNOG00000013674	1.72498	5.98371	114.917	8.20557e-27	1.30849e-24	ENSRNOG00000013674		ENSRNOG00000013674	ENSRNOG00000013674	Megf10	multiple EGF-like domains 10 [Source:RGD Symbol;Acc:735084]
ENSRNOG00000017869	2.19714	3.96544	114.448	1.03957e-26	1.64046e-24	ENSRNOG00000017869		ENSRNOG00000017869	ENSRNOG00000017869	Irf8	interferon regulatory factor 8 [Source:RGD Symbol;Acc:1312024]
ENSRNOG00000051235	1.95858	5.38661	113.814	1.43113e-26	2.23507e-24	ENSRNOG00000051235		ENSRNOG00000051235	ENSRNOG00000051235	Cfb	complement factor B [Source:RGD Symbol;Acc:2204]
ENSRNOG00000062678	5.59515	4.36394	113.43	1.73711e-26	2.68525e-24	ENSRNOG00000062678		ENSRNOG00000062678	ENSRNOG00000062678	H19	H19 imprinted maternally expressed transcript [Source:RGD Symbol;Acc:2775]
ENSRNOG00000036942	3.0943	2.10237	112.232	3.17811e-26	4.86315e-24	ENSRNOG00000036942		ENSRNOG00000036942	ENSRNOG00000036942	Tnfrsf9	TNF receptor superfamily member 9 [Source:RGD Symbol;Acc:1598208]
ENSRNOG00000006302	1.54289	7.10317	111.889	3.77945e-26	5.72548e-24	ENSRNOG00000006302		ENSRNOG00000006302	ENSRNOG00000006302	Gclc	glutamate-cysteine ligase, catalytic subunit [Source:RGD Symbol;Acc:619868]
ENSRNOG00000018487	1.4887	7.95715	111.547	4.49094e-26	6.73596e-24	ENSRNOG00000018487		ENSRNOG00000018487	ENSRNOG00000018487	Slc3a2	solute carrier family 3 member 2 [Source:RGD Symbol;Acc:3073]
ENSRNOG00000019147	2.04099	4.66852	110.159	9.04602e-26	1.34351e-23	ENSRNOG00000019147		ENSRNOG00000019147	ENSRNOG00000019147	Stom	stomatin [Source:RGD Symbol;Acc:1305109]
ENSRNOG00000009912	3.14369	2.38972	109.322	1.37974e-25	2.02929e-23	ENSRNOG00000009912		ENSRNOG00000009912	ENSRNOG00000009912	Fgr	FGR proto-oncogene, Src family tyrosine kinase [Source:RGD Symbol;Acc:621319]
ENSRNOG00000014948	4.40084	2.44563	108.857	1.74401e-25	2.54038e-23	ENSRNOG00000014948		ENSRNOG00000014948	ENSRNOG00000014948	Osgin1	oxidative stress induced growth inhibitor 1 [Source:RGD Symbol;Acc:620679]
ENSRNOG00000017628	1.99199	6.34251	108.664	1.92261e-25	2.77388e-23	ENSRNOG00000017628		ENSRNOG00000017628	ENSRNOG00000017628	Tagln	transgelin [Source:RGD Symbol;Acc:3723]
ENSRNOG00000031312	1.82895	4.94138	108.31	2.29888e-25	3.28545e-23	ENSRNOG00000031312		ENSRNOG00000031312	ENSRNOG00000031312	Tnfrsf1a	TNF receptor superfamily member 1A [Source:RGD Symbol;Acc:621237]
ENSRNOG00000054017	1.97783	3.73647	108.242	2.37913e-25	3.36836e-23	ENSRNOG00000054017		ENSRNOG00000054017	ENSRNOG00000054017	Hist2h4	histone cluster 2, H4 [Source:RGD Symbol;Acc:1307448]
ENSRNOG00000027784	2.88104	3.87866	107.958	2.74564e-25	3.85127e-23	ENSRNOG00000027784		ENSRNOG00000027784	ENSRNOG00000027784	Tsku	tsukushi, small leucine rich proteoglycan [Source:RGD Symbol;Acc:1359311]
ENSRNOG00000002218	2.87955	2.31607	107.735	3.07246e-25	4.27015e-23	ENSRNOG00000002218		ENSRNOG00000002218	ENSRNOG00000002218	Stbd1	starch binding domain 1 [Source:RGD Symbol;Acc:1311800]
ENSRNOG00000062383	-1.47451	6.09266	107.582	3.31834e-25	4.56996e-23	ENSRNOG00000062383		ENSRNOG00000062383	ENSRNOG00000062383	Dio2	iodothyronine deiodinase 2 [Source:RGD Symbol;Acc:68418]
ENSRNOG00000015671	6.4663	0.0906944	107.385	3.66585e-25	5.00306e-23	ENSRNOG00000015671		ENSRNOG00000015671	ENSRNOG00000015671	Tectb	tectorin beta [Source:RGD Symbol;Acc:1305835]
ENSRNOG00000013886	2.85501	3.45725	107.326	3.77712e-25	5.10889e-23	ENSRNOG00000013886		ENSRNOG00000013886	ENSRNOG00000013886	Fyb1	FYN binding protein 1 [Source:RGD Symbol;Acc:1563421]
ENSRNOG00000012546	2.63331	6.24319	107.301	3.82391e-25	5.12641e-23	ENSRNOG00000012546		ENSRNOG00000012546	ENSRNOG00000012546	Frmpd1	FERM and PDZ domain containing 1 [Source:RGD Symbol;Acc:1305229]
ENSRNOG00000065195	2.47436	3.08229	106.004	7.35703e-25	9.77646e-23	ENSRNOG00000065195		ENSRNOG00000065195	ENSRNOG00000065195	ENSRNOG00000065195	None
ENSRNOG00000011054	1.56429	5.60933	104.729	1.40037e-24	1.84471e-22	ENSRNOG00000011054		ENSRNOG00000011054	ENSRNOG00000011054	Laptm5	lysosomal protein transmembrane 5 [Source:RGD Symbol;Acc:621838]
ENSRNOG00000057794	2.58123	2.72052	103.401	2.73779e-24	3.57541e-22	ENSRNOG00000057794		ENSRNOG00000057794	ENSRNOG00000057794	Adamts5	ADAM metallopeptidase with thrombospondin type 1 motif, 5 [Source:RGD Symbol;Acc:735196]
ENSRNOG00000016885	1.58191	6.09752	103.348	2.81131e-24	3.64004e-22	ENSRNOG00000016885		ENSRNOG00000016885	ENSRNOG00000016885	Klf6	KLF transcription factor 6 [Source:RGD Symbol;Acc:62389]
ENSRNOG00000052634	2.44459	2.4449	102.79	3.72683e-24	4.78455e-22	ENSRNOG00000052634		ENSRNOG00000052634	ENSRNOG00000052634	Lsmem2	leucine-rich single-pass membrane protein 2 [Source:RGD Symbol;Acc:1589957]
ENSRNOG00000021285	2.30813	5.56798	102.316	4.73235e-24	6.0244e-22	ENSRNOG00000021285		ENSRNOG00000021285	ENSRNOG00000021285	Celsr1	cadherin, EGF LAG seven-pass G-type receptor 1 [Source:RGD Symbol;Acc:1560078]
ENSRNOG00000000137	2.64049	2.74364	101.277	7.99717e-24	1.00958e-21	ENSRNOG00000000137		ENSRNOG00000000137	ENSRNOG00000000137	Ly86	lymphocyte antigen 86 [Source:RGD Symbol;Acc:1309936]
ENSRNOG00000018414	1.69016	7.85696	100.948	9.44293e-24	1.18224e-21	ENSRNOG00000018414		ENSRNOG00000018414	ENSRNOG00000018414	Csf1r	colony stimulating factor 1 receptor [Source:RGD Symbol;Acc:2425]
ENSRNOG00000005214	2.01612	3.25913	100.682	1.08026e-23	1.34138e-21	ENSRNOG00000005214		ENSRNOG00000005214	ENSRNOG00000005214	Plek	pleckstrin [Source:RGD Symbol;Acc:1308269]
ENSRNOG00000018509	1.45197	6.66692	100.624	1.11203e-23	1.36961e-21	ENSRNOG00000018509		ENSRNOG00000018509	ENSRNOG00000018509	Cx3cr1	C-X3-C motif chemokine receptor 1 [Source:RGD Symbol;Acc:620137]
ENSRNOG00000008602	2.97495	3.08239	100.53	1.16591e-23	1.42438e-21	ENSRNOG00000008602		ENSRNOG00000008602	ENSRNOG00000008602	Steap4	STEAP4 metalloreductase [Source:RGD Symbol;Acc:1560331]
ENSRNOG00000012749	2.53797	6.37356	100.471	1.20156e-23	1.4562e-21	ENSRNOG00000012749		ENSRNOG00000012749	ENSRNOG00000012749	C1qb	complement C1q B chain [Source:RGD Symbol;Acc:2229]
ENSRNOG00000014294	2.16025	4.21763	99.8384	1.65353e-23	1.98805e-21	ENSRNOG00000014294		ENSRNOG00000014294	ENSRNOG00000014294	Ptpn6	protein tyrosine phosphatase, non-receptor type 6 [Source:RGD Symbol;Acc:620660]
ENSRNOG00000003546	2.99469	3.0517	99.438	2.02403e-23	2.41434e-21	ENSRNOG00000003546		ENSRNOG00000003546	ENSRNOG00000003546	Tnfrsf12a	TNF receptor superfamily member 12A [Source:RGD Symbol;Acc:631329]
ENSRNOG00000007679	1.81816	5.12038	99.2502	2.22534e-23	2.63372e-21	ENSRNOG00000007679		ENSRNOG00000007679	ENSRNOG00000007679	Cyth4	cytohesin 4 [Source:RGD Symbol;Acc:1564842]
ENSRNOG00000015957	2.25332	3.50564	98.3048	3.58692e-23	4.21227e-21	ENSRNOG00000015957		ENSRNOG00000015957	ENSRNOG00000015957	F13a1	coagulation factor XIII A1 chain [Source:RGD Symbol;Acc:621495]
ENSRNOG00000032240	2.47151	2.74647	98.0901	3.99767e-23	4.65852e-21	ENSRNOG00000032240		ENSRNOG00000032240	ENSRNOG00000032240	Gbp5	guanylate binding protein 5 [Source:RGD Symbol;Acc:1311040]
ENSRNOG00000018681	1.64857	5.75711	97.9453	4.30098e-23	4.97371e-21	ENSRNOG00000018681		ENSRNOG00000018681	ENSRNOG00000018681	Nes	nestin [Source:RGD Symbol;Acc:3162]
ENSRNOG00000028896	2.00074	5.97721	96.817	7.60417e-23	8.72694e-21	ENSRNOG00000028896		ENSRNOG00000028896	ENSRNOG00000028896	A2m	alpha-2-macroglobulin [Source:RGD Symbol;Acc:2004]
ENSRNOG00000015894	1.94285	4.32619	95.1754	1.74238e-22	1.98461e-20	ENSRNOG00000015894		ENSRNOG00000015894	ENSRNOG00000015894	Dock8	dedicator of cytokinesis 8 [Source:RGD Symbol;Acc:1561588]
ENSRNOG00000008409	2.12993	3.98918	93.978	3.1905e-22	3.60693e-20	ENSRNOG00000008409		ENSRNOG00000008409	ENSRNOG00000008409	Myo1f	myosin IF [Source:RGD Symbol;Acc:1309750]
ENSRNOG00000031930	2.04147	4.64518	93.0533	5.0905e-22	5.7123e-20	ENSRNOG00000031930		ENSRNOG00000031930	ENSRNOG00000031930	Cela1	chymotrypsin like elastase 1 [Source:RGD Symbol;Acc:2547]
ENSRNOG00000009980	1.54525	5.72551	92.3782	7.15984e-22	7.97533e-20	ENSRNOG00000009980		ENSRNOG00000009980	ENSRNOG00000009980	Plpp1	phospholipid phosphatase 1 [Source:RGD Symbol;Acc:621832]
ENSRNOG00000012807	2.47929	6.70895	91.8898	9.16422e-22	1.01335e-19	ENSRNOG00000012807		ENSRNOG00000012807	ENSRNOG00000012807	C1qa	complement C1q A chain [Source:RGD Symbol;Acc:1306716]
ENSRNOG00000002520	1.69283	5.79504	91.3469	1.20571e-21	1.32358e-19	ENSRNOG00000002520		ENSRNOG00000002520	ENSRNOG00000002520	Litaf	lipopolysaccharide-induced TNF factor [Source:RGD Symbol;Acc:69294]
ENSRNOG00000016688	2.04451	4.22984	91.2545	1.26331e-21	1.37683e-19	ENSRNOG00000016688		ENSRNOG00000016688	ENSRNOG00000016688	Ston1	stonin 1 [Source:RGD Symbol;Acc:727878]
ENSRNOG00000002403	2.2627	3.97758	90.8464	1.55271e-21	1.68015e-19	ENSRNOG00000002403		ENSRNOG00000002403	ENSRNOG00000002403	Niban1	niban apoptosis regulator 1 [Source:RGD Symbol;Acc:71088]
ENSRNOG00000045829	1.91151	4.83652	90.3732	1.97216e-21	2.11889e-19	ENSRNOG00000045829		ENSRNOG00000045829	ENSRNOG00000045829	Thbs1	thrombospondin 1 [Source:RGD Symbol;Acc:1588455]
ENSRNOG00000017819	3.13543	2.20828	89.5599	2.97498e-21	3.1738e-19	ENSRNOG00000017819		ENSRNOG00000017819	ENSRNOG00000017819	Cd14	CD14 molecule [Source:RGD Symbol;Acc:620588]
ENSRNOG00000010602	1.31469	6.33895	88.6383	4.74017e-21	5.0216e-19	ENSRNOG00000010602		ENSRNOG00000010602	ENSRNOG00000010602	Birc2	baculoviral IAP repeat-containing 2 [Source:RGD Symbol;Acc:620690]
ENSRNOG00000013967	2.05707	3.89857	88.5037	5.07391e-21	5.33783e-19	ENSRNOG00000013967		ENSRNOG00000013967	ENSRNOG00000013967	Blnk	B-cell linker [Source:RGD Symbol;Acc:1561933]
ENSRNOG00000022116	-1.67929	4.90419	87.8788	6.95889e-21	7.27036e-19	ENSRNOG00000022116		ENSRNOG00000022116	ENSRNOG00000022116	Gjb6	gap junction protein, beta 6 [Source:RGD Symbol;Acc:621830]
ENSRNOG00000036829	1.589	5.27977	87.7587	7.39467e-21	7.67273e-19	ENSRNOG00000036829		ENSRNOG00000036829	ENSRNOG00000036829	Nckap1l	NCK associated protein 1 like [Source:RGD Symbol;Acc:1312032]
ENSRNOG00000050794	1.99075	4.99699	86.9932	1.08894e-20	1.1222e-18	ENSRNOG00000050794		ENSRNOG00000050794	ENSRNOG00000050794	Pdlim4	PDZ and LIM domain 4 [Source:RGD Symbol;Acc:3575]
ENSRNOG00000049714	1.86743	3.80749	86.9248	1.12724e-20	1.15382e-18	ENSRNOG00000049714		ENSRNOG00000049714	ENSRNOG00000049714	Asap3	ArfGAP with SH3 domain, ankyrin repeat and PH domain 3 [Source:RGD Symbol;Acc:1593929]
ENSRNOG00000016617	1.33139	5.1967	86.8589	1.16546e-20	1.18494e-18	ENSRNOG00000016617		ENSRNOG00000016617	ENSRNOG00000016617	Wwtr1	WW domain containing transcription regulator 1 [Source:RGD Symbol;Acc:1559609]
ENSRNOG00000007350	2.72354	3.00376	86.704	1.26042e-20	1.26983e-18	ENSRNOG00000007350		ENSRNOG00000007350	ENSRNOG00000007350	Rac2	Rac family small GTPase 2 [Source:RGD Symbol;Acc:1307568]
ENSRNOG00000020300	2.7788	2.2745	86.6957	1.26573e-20	1.26983e-18	ENSRNOG00000020300		ENSRNOG00000020300	ENSRNOG00000020300	Lsp1	lymphocyte-specific protein 1 [Source:RGD Symbol;Acc:1306133]
ENSRNOG00000037331	1.93357	3.6242	86.5801	1.34192e-20	1.33742e-18	ENSRNOG00000037331		ENSRNOG00000037331	ENSRNOG00000037331	Cd33	CD33 molecule [Source:RGD Symbol;Acc:1596020]
ENSRNOG00000012886	2.69924	2.23813	86.3293	1.52336e-20	1.50833e-18	ENSRNOG00000012886		ENSRNOG00000012886	ENSRNOG00000012886	Maff	MAF bZIP transcription factor F [Source:RGD Symbol;Acc:1309531]
ENSRNOG00000014956	2.02071	2.97319	85.9253	1.86867e-20	1.83821e-18	ENSRNOG00000014956		ENSRNOG00000014956	ENSRNOG00000014956	Slc11a1	solute carrier family 11 member 1 [Source:RGD Symbol;Acc:1601463]
ENSRNOG00000011647	3.17687	2.13042	85.7463	2.04568e-20	1.99936e-18	ENSRNOG00000011647		ENSRNOG00000011647	ENSRNOG00000011647	S100a6	S100 calcium binding protein A6 [Source:RGD Symbol;Acc:620264]
ENSRNOG00000006930	2.772	1.63499	85.3136	2.54606e-20	2.46786e-18	ENSRNOG00000006930		ENSRNOG00000006930	ENSRNOG00000006930	Casq1	calsequestrin 1 [Source:RGD Symbol;Acc:1586677]
ENSRNOG00000000655	2.07738	3.92407	85.3046	2.55762e-20	2.46786e-18	ENSRNOG00000000655		ENSRNOG00000000655	ENSRNOG00000000655	Ptprc	protein tyrosine phosphatase, receptor type, C [Source:RGD Symbol;Acc:3451]
ENSRNOG00000037957	-1.49013	4.56516	85.0935	2.84578e-20	2.72853e-18	ENSRNOG00000037957		ENSRNOG00000037957	ENSRNOG00000037957	Aifm3	apoptosis inducing factor, mitochondria associated 3 [Source:RGD Symbol;Acc:1306028]
ENSRNOG00000006583	2.61526	1.8364	83.6668	5.85594e-20	5.57935e-18	ENSRNOG00000006583		ENSRNOG00000006583	ENSRNOG00000006583	Hpgds	hematopoietic prostaglandin D synthase [Source:RGD Symbol;Acc:69251]
ENSRNOG00000006932	2.0787	4.11532	83.6383	5.94112e-20	5.62513e-18	ENSRNOG00000006932		ENSRNOG00000006932	ENSRNOG00000006932	Dock2	dedicator of cytokinesis 2 [Source:RGD Symbol;Acc:1564189]
ENSRNOG00000010524	1.43942	4.55194	83.5429	6.2347e-20	5.86643e-18	ENSRNOG00000010524		ENSRNOG00000010524	ENSRNOG00000010524	Cryab	crystallin, alpha B [Source:RGD Symbol;Acc:2414]
ENSRNOG00000008412	3.59244	2.14403	83.4622	6.49445e-20	6.07311e-18	ENSRNOG00000008412		ENSRNOG00000008412	ENSRNOG00000008412	Gprc5a	G protein-coupled receptor, class C, group 5, member A [Source:RGD Symbol;Acc:1310804]
ENSRNOG00000050792	2.13472	3.21441	82.9045	8.61147e-20	8.00267e-18	ENSRNOG00000050792		ENSRNOG00000050792	ENSRNOG00000050792	Tnfaip6	TNF alpha induced protein 6 [Source:RGD Symbol;Acc:621359]
ENSRNOG00000007519	1.31938	5.69916	82.8926	8.66353e-20	8.00267e-18	ENSRNOG00000007519		ENSRNOG00000007519	ENSRNOG00000007519	Tmem43	transmembrane protein 43 [Source:RGD Symbol;Acc:1549711]
ENSRNOG00000008759	2.64541	3.31506	82.4891	1.06256e-19	9.75562e-18	ENSRNOG00000008759		ENSRNOG00000008759	ENSRNOG00000008759	Csf3r	colony stimulating factor 3 receptor [Source:RGD Symbol;Acc:1309114]
ENSRNOG00000039759	1.40901	5.22327	82.4357	1.09162e-19	9.96202e-18	ENSRNOG00000039759		ENSRNOG00000039759	ENSRNOG00000039759	Gpr34	G protein-coupled receptor 34 [Source:RGD Symbol;Acc:1563681]
ENSRNOG00000013902	1.37902	5.65939	82.3787	1.12357e-19	1.01922e-17	ENSRNOG00000013902		ENSRNOG00000013902	ENSRNOG00000013902	P2ry12	purinergic receptor P2Y12 [Source:RGD Symbol;Acc:621681]
ENSRNOG00000046663	1.60643	4.73727	82.1	1.29373e-19	1.16659e-17	ENSRNOG00000046663		ENSRNOG00000046663	ENSRNOG00000046663	Fcgr2a-ps1	Fc gamma receptor 2A, pseudogene 1 [Source:RGD Symbol;Acc:9127992]
ENSRNOG00000021438	2.15159	5.00623	82.0559	1.32291e-19	1.18584e-17	ENSRNOG00000021438		ENSRNOG00000021438	ENSRNOG00000021438	Tuba1c	tubulin, alpha 1C [Source:RGD Symbol;Acc:1307226]
ENSRNOG00000009471	2.55271	3.01225	81.6469	1.6271e-19	1.44993e-17	ENSRNOG00000009471		ENSRNOG00000009471	ENSRNOG00000009471	Epsti1	epithelial stromal interaction 1 [Source:RGD Symbol;Acc:1563207]
ENSRNOG00000018911	1.78834	6.79897	81.4467	1.80054e-19	1.59339e-17	ENSRNOG00000018911		ENSRNOG00000018911	ENSRNOG00000018911	Pfkfb3	6-phosphofructo-2-kinase/fructose-2,6-biphosphatase 3 [Source:RGD Symbol;Acc:619776]
ENSRNOG00000049491	1.99766	4.72042	81.4373	1.80911e-19	1.59339e-17	ENSRNOG00000049491		ENSRNOG00000049491	ENSRNOG00000049491	RT1-DMb	RT1 class II, locus DMb [Source:RGD Symbol;Acc:735096]
ENSRNOG00000007539	2.49112	2.35271	81.3334	1.90676e-19	1.66968e-17	ENSRNOG00000007539		ENSRNOG00000007539	ENSRNOG00000007539	Rsad2	radical S-adenosyl methionine domain containing 2 [Source:RGD Symbol;Acc:620495]
ENSRNOG00000014297	1.19839	5.73443	80.829	2.46123e-19	2.13441e-17	ENSRNOG00000014297		ENSRNOG00000014297	ENSRNOG00000014297	Sdc4	syndecan 4 [Source:RGD Symbol;Acc:3650]
ENSRNOG00000006735	2.57378	2.32664	80.8254	2.46565e-19	2.13441e-17	ENSRNOG00000006735		ENSRNOG00000006735	ENSRNOG00000006735	Cdkn2b	cyclin-dependent kinase inhibitor 2B [Source:RGD Symbol;Acc:2324]
ENSRNOG00000046452	2.95559	3.66095	80.704	2.62193e-19	2.2568e-17	ENSRNOG00000046452		ENSRNOG00000046452	ENSRNOG00000046452	Fcgr2b	Fc gamma receptor 2B [Source:RGD Symbol;Acc:631331]
ENSRNOG00000015036	1.53029	5.29301	80.0452	3.65939e-19	3.13198e-17	ENSRNOG00000015036		ENSRNOG00000015036	ENSRNOG00000015036	Ccn2	cellular communication network factor 2 [Source:RGD Symbol;Acc:621392]
ENSRNOG00000063244	1.65512	6.82887	80.021	3.70456e-19	3.15283e-17	ENSRNOG00000063244		ENSRNOG00000063244	ENSRNOG00000063244	Mpeg1	macrophage expressed 1 [Source:RGD Symbol;Acc:69275]
ENSRNOG00000010018	2.19162	2.42765	79.9212	3.89637e-19	3.29755e-17	ENSRNOG00000010018		ENSRNOG00000010018	ENSRNOG00000010018	Clec4a3	C-type lectin domain family 4, member A3 [Source:RGD Symbol;Acc:1359528]
ENSRNOG00000049422	1.63159	3.9268	79.127	5.82431e-19	4.9018e-17	ENSRNOG00000049422		ENSRNOG00000049422	ENSRNOG00000049422	LOC108348047	low affinity immunoglobulin gamma Fc region receptor III [Source:RGD Symbol;Acc:11390928]
ENSRNOG00000028137	1.9206	3.91104	78.9409	6.39968e-19	5.35628e-17	ENSRNOG00000028137		ENSRNOG00000028137	ENSRNOG00000028137	Mki67	marker of proliferation Ki-67 [Source:RGD Symbol;Acc:1305476]
ENSRNOG00000001480	1.84094	3.35468	78.7174	7.16616e-19	5.96485e-17	ENSRNOG00000001480		ENSRNOG00000001480	ENSRNOG00000001480	Ncf1	neutrophil cytosolic factor 1 [Source:RGD Symbol;Acc:61307]
ENSRNOG00000002208	1.91269	3.60061	78.6809	7.29973e-19	6.04282e-17	ENSRNOG00000002208		ENSRNOG00000002208	ENSRNOG00000002208	Shroom3	shroom family member 3 [Source:RGD Symbol;Acc:1310470]
ENSRNOG00000004713	1.36886	5.01275	78.5597	7.76183e-19	6.39043e-17	ENSRNOG00000004713		ENSRNOG00000004713	ENSRNOG00000004713	Kcnj16	potassium inwardly-rectifying channel, subfamily J, member 16 [Source:RGD Symbol;Acc:61824]
ENSRNOG00000021412	1.53881	4.07038	78.4926	8.02984e-19	6.57535e-17	ENSRNOG00000021412		ENSRNOG00000021412	ENSRNOG00000021412	Slfn13	schlafen family member 13 [Source:RGD Symbol;Acc:1359139]
ENSRNOG00000010941	1.51007	3.96413	78.4253	8.30809e-19	6.76662e-17	ENSRNOG00000010941		ENSRNOG00000010941	ENSRNOG00000010941	Tifa	TRAF-interacting protein with forkhead-associated domain [Source:RGD Symbol;Acc:1359151]
ENSRNOG00000001414	3.89721	2.93809	78.332	8.70999e-19	7.05603e-17	ENSRNOG00000001414		ENSRNOG00000001414	ENSRNOG00000001414	Serpine1	serpin family E member 1 [Source:RGD Symbol;Acc:3249]
ENSRNOG00000054218	3.88326	1.46305	77.8413	1.11662e-18	8.99772e-17	ENSRNOG00000054218		ENSRNOG00000054218	ENSRNOG00000054218	Il18rap	interleukin 18 receptor accessory protein [Source:RGD Symbol;Acc:727867]
ENSRNOG00000026653	3.29507	1.90629	77.6856	1.20819e-18	9.66303e-17	ENSRNOG00000026653		ENSRNOG00000026653	ENSRNOG00000026653	Hcar2	hydroxycarboxylic acid receptor 2 [Source:RGD Symbol;Acc:727952]
ENSRNOG00000038881	2.23886	3.24652	77.6795	1.21195e-18	9.66303e-17	ENSRNOG00000038881		ENSRNOG00000038881	ENSRNOG00000038881	Hcls1	hematopoietic cell specific Lyn substrate 1 [Source:RGD Symbol;Acc:1304754]
ENSRNOG00000005424	1.09701	6.56912	77.5298	1.30733e-18	1.0369e-16	ENSRNOG00000005424		ENSRNOG00000005424	ENSRNOG00000005424	Odc1	ornithine decarboxylase 1 [Source:RGD Symbol;Acc:3227]
ENSRNOG00000020465	2.47637	1.68387	76.915	1.78472e-18	1.40817e-16	ENSRNOG00000020465		ENSRNOG00000020465	ENSRNOG00000020465	Ripk3	receptor-interacting serine-threonine kinase 3 [Source:RGD Symbol;Acc:628899]
ENSRNOG00000009331	2.3745	2.75362	76.8795	1.81716e-18	1.42633e-16	ENSRNOG00000009331		ENSRNOG00000009331	ENSRNOG00000009331	Hck	HCK proto-oncogene, Src family tyrosine kinase [Source:RGD Symbol;Acc:2785]
ENSRNOG00000002657	1.96123	3.81926	76.6305	2.06129e-18	1.60961e-16	ENSRNOG00000002657		ENSRNOG00000002657	ENSRNOG00000002657	Pla2g4a	phospholipase A2 group IVA [Source:RGD Symbol;Acc:67366]
ENSRNOG00000050430	2.24784	2.8683	76.4361	2.2746e-18	1.76707e-16	ENSRNOG00000050430		ENSRNOG00000050430	ENSRNOG00000050430	Vav1	vav guanine nucleotide exchange factor 1 [Source:RGD Symbol;Acc:3951]
ENSRNOG00000019742	1.42208	6.69525	76.0574	2.75532e-18	2.12961e-16	ENSRNOG00000019742		ENSRNOG00000019742	ENSRNOG00000019742	Stat3	signal transducer and activator of transcription 3 [Source:RGD Symbol;Acc:3772]
ENSRNOG00000019311	2.06968	3.08231	75.9362	2.92974e-18	2.25292e-16	ENSRNOG00000019311		ENSRNOG00000019311	ENSRNOG00000019311	Nfkb2	nuclear factor kappa B subunit 2 [Source:RGD Symbol;Acc:1307189]
ENSRNOG00000036834	2.49964	3.02482	75.6983	3.30498e-18	2.52864e-16	ENSRNOG00000036834		ENSRNOG00000036834	ENSRNOG00000036834	Gpr84	G protein-coupled receptor 84 [Source:RGD Symbol;Acc:1585277]
ENSRNOG00000008301	1.60628	5.48816	75.4456	3.75609e-18	2.85934e-16	ENSRNOG00000008301		ENSRNOG00000008301	ENSRNOG00000008301	Tagln2	transgelin 2 [Source:RGD Symbol;Acc:1310840]
ENSRNOG00000002610	1.17094	6.08755	75.3696	3.90361e-18	2.95679e-16	ENSRNOG00000002610		ENSRNOG00000002610	ENSRNOG00000002610	Carhsp1	calcium regulated heat stable protein 1 [Source:RGD Symbol;Acc:708415]
ENSRNOG00000048726	4.0418	0.398279	74.9972	4.7138e-18	3.55271e-16	ENSRNOG00000048726		ENSRNOG00000048726	ENSRNOG00000048726	Clec2d	C-type lectin domain family 2, member D [Source:RGD Symbol;Acc:620070]
ENSRNOG00000020182	1.77807	4.72913	74.9297	4.87775e-18	3.65807e-16	ENSRNOG00000020182		ENSRNOG00000020182	ENSRNOG00000020182	Mvp	major vault protein [Source:RGD Symbol;Acc:70932]
ENSRNOG00000003289	1.11582	6.01734	74.8719	5.02273e-18	3.74825e-16	ENSRNOG00000003289		ENSRNOG00000003289	ENSRNOG00000003289	Lap3	leucine aminopeptidase 3 [Source:RGD Symbol;Acc:1307985]
ENSRNOG00000016306	1.2778	4.84639	74.4363	6.26259e-18	4.65059e-16	ENSRNOG00000016306		ENSRNOG00000016306	ENSRNOG00000016306	Adgrv1	adhesion G protein-coupled receptor V1 [Source:RGD Symbol;Acc:1562101]
ENSRNOG00000001607	1.93323	4.3859	73.8538	8.41217e-18	6.21639e-16	ENSRNOG00000001607		ENSRNOG00000001607	ENSRNOG00000001607	Adamts1	ADAM metallopeptidase with thrombospondin type 1 motif, 1 [Source:RGD Symbol;Acc:621241]
ENSRNOG00000000569	1.42331	5.10187	73.7609	8.81758e-18	6.48435e-16	ENSRNOG00000000569		ENSRNOG00000000569	ENSRNOG00000000569	Vsir	V-set immunoregulatory receptor [Source:RGD Symbol;Acc:1590938]
ENSRNOG00000000827	2.41031	2.92021	73.5222	9.95094e-18	7.28246e-16	ENSRNOG00000000827		ENSRNOG00000000827	ENSRNOG00000000827	Ier3	immediate early response 3 [Source:RGD Symbol;Acc:1303321]
ENSRNOG00000002474	1.48038	4.28744	73.4856	1.01371e-17	7.383e-16	ENSRNOG00000002474		ENSRNOG00000002474	ENSRNOG00000002474	Tom1l1	target of myb1 like 1 membrane trafficking protein [Source:RGD Symbol;Acc:1562626]
ENSRNOG00000025764	4.73453	5.47315	73.2964	1.1157e-17	8.08693e-16	ENSRNOG00000025764		ENSRNOG00000025764	ENSRNOG00000025764	Mt1	metallothionein 1 [Source:RGD Symbol;Acc:3117]
ENSRNOG00000004249	1.65624	4.21021	73.2708	1.13028e-17	8.1536e-16	ENSRNOG00000004249		ENSRNOG00000004249	ENSRNOG00000004249	Tlr7	toll-like receptor 7 [Source:RGD Symbol;Acc:1563357]
ENSRNOG00000015496	1.28077	6.64009	73.0708	1.2508e-17	8.98028e-16	ENSRNOG00000015496		ENSRNOG00000015496	ENSRNOG00000015496	Tpm4	tropomyosin 4 [Source:RGD Symbol;Acc:3899]
ENSRNOG00000007545	2.14012	5.05773	72.7576	1.4659e-17	1.0475e-15	ENSRNOG00000007545		ENSRNOG00000007545	ENSRNOG00000007545	Angptl4	angiopoietin-like 4 [Source:RGD Symbol;Acc:735058]
ENSRNOG00000000456	2.26531	2.31214	72.5121	1.6601e-17	1.1807e-15	ENSRNOG00000000456		ENSRNOG00000000456	ENSRNOG00000000456	Psmb8	proteasome 20S subunit beta 8 [Source:RGD Symbol;Acc:3426]
ENSRNOG00000061928	1.57665	5.44112	72.2835	1.86395e-17	1.31948e-15	ENSRNOG00000061928		ENSRNOG00000061928	ENSRNOG00000061928	Myo1e	myosin IE [Source:RGD Symbol;Acc:3144]
ENSRNOG00000010107	1.21458	5.28378	72.0898	2.05626e-17	1.44885e-15	ENSRNOG00000010107		ENSRNOG00000010107	ENSRNOG00000010107	Palldl1	palladin-like 1 [Source:RGD Symbol;Acc:1359390]
ENSRNOG00000002470	2.29603	2.52792	71.6788	2.53235e-17	1.77604e-15	ENSRNOG00000002470		ENSRNOG00000002470	ENSRNOG00000002470	Ifi47	interferon gamma inducible protein 47 [Source:RGD Symbol;Acc:708470]
ENSRNOG00000009211	2.13566	3.81921	71.5954	2.64168e-17	1.84418e-15	ENSRNOG00000009211		ENSRNOG00000009211	ENSRNOG00000009211	C3ar1	complement C3a receptor 1 [Source:RGD Symbol;Acc:620537]
ENSRNOG00000061883	1.81033	3.32575	71.4829	2.79669e-17	1.94344e-15	ENSRNOG00000061883		ENSRNOG00000061883	ENSRNOG00000061883	Aqp9	aquaporin 9 [Source:RGD Symbol;Acc:68433]
ENSRNOG00000013190	1.29803	4.71412	71.4243	2.88098e-17	1.99287e-15	ENSRNOG00000013190		ENSRNOG00000013190	ENSRNOG00000013190	Rnaset2	ribonuclease T2 [Source:RGD Symbol;Acc:1309918]
ENSRNOG00000014288	2.44153	8.85948	70.8617	3.83162e-17	2.63842e-15	ENSRNOG00000014288		ENSRNOG00000014288	ENSRNOG00000014288	Fn1	fibronectin 1 [Source:RGD Symbol;Acc:2624]
ENSRNOG00000021100	2.00011	3.32788	70.8241	3.90545e-17	2.67709e-15	ENSRNOG00000021100		ENSRNOG00000021100	ENSRNOG00000021100	Tnfaip8l2	TNF alpha induced protein 8 like 2 [Source:RGD Symbol;Acc:1310519]
ENSRNOG00000014797	1.54196	5.30504	70.7253	4.10592e-17	2.80183e-15	ENSRNOG00000014797		ENSRNOG00000014797	ENSRNOG00000014797	Tmbim1	transmembrane BAX inhibitor motif containing 1 [Source:RGD Symbol;Acc:1359409]
ENSRNOG00000010210	1.55058	6.4536	70.5585	4.46812e-17	3.03532e-15	ENSRNOG00000010210		ENSRNOG00000010210	ENSRNOG00000010210	Slc7a11	solute carrier family 7 member 11 [Source:RGD Symbol;Acc:1309275]
ENSRNOG00000020942	2.64951	2.43331	70.2775	5.15207e-17	3.48432e-15	ENSRNOG00000020942		ENSRNOG00000020942	ENSRNOG00000020942	Plekha4	pleckstrin homology domain containing A4 [Source:RGD Symbol;Acc:735133]
ENSRNOG00000020881	1.47523	4.98538	69.9537	6.07138e-17	4.08779e-15	ENSRNOG00000020881		ENSRNOG00000020881	ENSRNOG00000020881	Frmd8	FERM domain containing 8 [Source:RGD Symbol;Acc:1310323]
ENSRNOG00000005809	1.70744	4.43329	69.9439	6.10157e-17	4.08994e-15	ENSRNOG00000005809		ENSRNOG00000005809	ENSRNOG00000005809	Arhgdib	Rho GDP dissociation inhibitor beta [Source:RGD Symbol;Acc:1305383]
ENSRNOG00000014276	1.57855	4.82808	69.5827	7.32786e-17	4.87385e-15	ENSRNOG00000014276		ENSRNOG00000014276	ENSRNOG00000014276	Plce1	phospholipase C, epsilon 1 [Source:RGD Symbol;Acc:69424]
ENSRNOG00000024159	1.96017	5.61395	69.5806	7.33539e-17	4.87385e-15	ENSRNOG00000024159		ENSRNOG00000024159	ENSRNOG00000024159	Fcer1g	Fc epsilon receptor Ig [Source:RGD Symbol;Acc:2599]
ENSRNOG00000028016	2.22386	1.84313	69.2824	8.53272e-17	5.64463e-15	ENSRNOG00000028016		ENSRNOG00000028016	ENSRNOG00000028016	Ncf2	neutrophil cytosolic factor 2 [Source:RGD Symbol;Acc:1309424]
ENSRNOG00000015906	2.1468	2.58843	69.18	8.98736e-17	5.91954e-15	ENSRNOG00000015906		ENSRNOG00000015906	ENSRNOG00000015906	Tgif1	TGFB-induced factor homeobox 1 [Source:RGD Symbol;Acc:1310517]
ENSRNOG00000023013	1.94467	3.7183	69.1486	9.13175e-17	5.98861e-15	ENSRNOG00000023013		ENSRNOG00000023013	ENSRNOG00000023013	Marchf3	membrane associated ring-CH-type finger 3 [Source:RGD Symbol;Acc:1359308]
ENSRNOG00000026605	3.40437	1.32075	68.9396	1.01526e-16	6.62936e-15	ENSRNOG00000026605		ENSRNOG00000026605	ENSRNOG00000026605	Ifi27l2b	interferon, alpha-inducible protein 27 like 2B [Source:RGD Symbol;Acc:1559721]
ENSRNOG00000053787	2.66645	3.91795	68.7308	1.12862e-16	7.33798e-15	ENSRNOG00000053787		ENSRNOG00000053787	ENSRNOG00000053787	Mdfic	MyoD family inhibitor domain containing [Source:RGD Symbol;Acc:1309532]
ENSRNOG00000049075	1.17039	6.34688	68.6979	1.14762e-16	7.42961e-15	ENSRNOG00000049075		ENSRNOG00000049075	ENSRNOG00000049075	Fabp5	fatty acid binding protein 5 [Source:RGD Symbol;Acc:70997]
ENSRNOG00000006472	1.26753	5.1025	68.279	1.41923e-16	9.14892e-15	ENSRNOG00000006472		ENSRNOG00000006472	ENSRNOG00000006472	Hspa2	heat shock protein family A (Hsp70) member 2 [Source:RGD Symbol;Acc:620664]
ENSRNOG00000003924	1.51939	4.04707	68.2512	1.43937e-16	9.2394e-15	ENSRNOG00000003924		ENSRNOG00000003924	ENSRNOG00000003924	Pi4k2b	phosphatidylinositol 4-kinase type 2 beta [Source:RGD Symbol;Acc:1359515]
ENSRNOG00000021157	1.06209	8.03078	68.206	1.47277e-16	9.41393e-15	ENSRNOG00000021157		ENSRNOG00000021157	ENSRNOG00000021157	Ctss	cathepsin S [Source:RGD Symbol;Acc:621513]
ENSRNOG00000012957	1.38365	6.25241	67.7561	1.85028e-16	1.17773e-14	ENSRNOG00000012957		ENSRNOG00000012957	ENSRNOG00000012957	Sh3glb1	SH3 domain -containing GRB2-like endophilin B1 [Source:RGD Symbol;Acc:1304859]
ENSRNOG00000008134	3.41326	0.805662	67.7445	1.86118e-16	1.17971e-14	ENSRNOG00000008134		ENSRNOG00000008134	ENSRNOG00000008134	Mefv	MEFV innate immunity regulator, pyrin [Source:RGD Symbol;Acc:61889]
ENSRNOG00000000614	1.82888	4.32455	67.449	2.16211e-16	1.36474e-14	ENSRNOG00000000614		ENSRNOG00000000614	ENSRNOG00000000614	Bicc1	BicC family RNA binding protein 1 [Source:RGD Symbol;Acc:1307459]
ENSRNOG00000003170	1.87647	2.80969	67.4168	2.19772e-16	1.38146e-14	ENSRNOG00000003170		ENSRNOG00000003170	ENSRNOG00000003170	Nlrp3	NLR family, pyrin domain containing 3 [Source:RGD Symbol;Acc:1308314]
ENSRNOG00000042139	2.30491	1.98974	67.2535	2.38741e-16	1.4945e-14	ENSRNOG00000042139		ENSRNOG00000042139	ENSRNOG00000042139	Clec4a1	C-type lectin domain family 4, member A1 [Source:RGD Symbol;Acc:1359109]
ENSRNOG00000007002	3.37277	2.11913	67.2433	2.39991e-16	1.49614e-14	ENSRNOG00000007002		ENSRNOG00000007002	ENSRNOG00000007002	Lif	LIF, interleukin 6 family cytokine [Source:RGD Symbol;Acc:620865]
ENSRNOG00000010105	3.91964	3.04334	67.1173	2.55829e-16	1.58834e-14	ENSRNOG00000010105		ENSRNOG00000010105	ENSRNOG00000010105	S100a11	S100 calcium binding protein A11 [Source:RGD Symbol;Acc:1303295]
ENSRNOG00000010266	2.0485	3.87861	67.0602	2.63345e-16	1.62834e-14	ENSRNOG00000010266		ENSRNOG00000010266	ENSRNOG00000010266	Cd180	CD180 molecule [Source:RGD Symbol;Acc:1308170]
ENSRNOG00000000818	1.47892	4.5679	67.0193	2.68866e-16	1.65571e-14	ENSRNOG00000000818		ENSRNOG00000000818	ENSRNOG00000000818	Ppp1r18	protein phosphatase 1, regulatory subunit 18 [Source:RGD Symbol;Acc:1309543]
ENSRNOG00000017020	1.2902	5.19274	66.9782	2.74528e-16	1.68374e-14	ENSRNOG00000017020		ENSRNOG00000017020	ENSRNOG00000017020	Inpp5d	inositol polyphosphate-5-phosphatase D [Source:RGD Symbol;Acc:2914]
ENSRNOG00000014768	1.43952	5.09044	66.9619	2.76806e-16	1.69086e-14	ENSRNOG00000014768		ENSRNOG00000014768	ENSRNOG00000014768	Glis3	GLIS family zinc finger 3 [Source:RGD Symbol;Acc:1565505]
ENSRNOG00000062358	2.61554	1.74332	66.9289	2.81482e-16	1.71252e-14	ENSRNOG00000062358		ENSRNOG00000062358	ENSRNOG00000062358	Lilrb3l	leukocyte immunoglobulin like receptor B3 like [Source:RGD Symbol;Acc:1307219]
ENSRNOG00000054860	3.20051	0.466481	66.8433	2.93966e-16	1.78132e-14	ENSRNOG00000054860		ENSRNOG00000054860	ENSRNOG00000054860	Clec12a	C-type lectin domain family 12, member A [Source:RGD Symbol;Acc:1592991]
ENSRNOG00000053047	1.57519	4.03944	66.8112	2.98796e-16	1.80231e-14	ENSRNOG00000053047		ENSRNOG00000053047	ENSRNOG00000053047	Top2a	DNA topoisomerase II alpha [Source:RGD Symbol;Acc:62048]
ENSRNOG00000002393	1.13583	7.93782	66.8045	2.99809e-16	1.80231e-14	ENSRNOG00000002393		ENSRNOG00000002393	ENSRNOG00000002393	Eprs1	glutamyl-prolyl-tRNA synthetase 1 [Source:RGD Symbol;Acc:1310952]
ENSRNOG00000004444	1.88702	4.06911	66.5388	3.43082e-16	2.05429e-14	ENSRNOG00000004444		ENSRNOG00000004444	ENSRNOG00000004444	Ikzf1	IKAROS family zinc finger 1 [Source:RGD Symbol;Acc:1562979]
ENSRNOG00000057569	1.29685	6.53318	66.0345	4.43094e-16	2.64269e-14	ENSRNOG00000057569		ENSRNOG00000057569	ENSRNOG00000057569	Ahnak	AHNAK nucleoprotein [Source:RGD Symbol;Acc:619779]
ENSRNOG00000052407	1.93774	2.33908	65.9511	4.62257e-16	2.74617e-14	ENSRNOG00000052407		ENSRNOG00000052407	ENSRNOG00000052407	Btk	Bruton tyrosine kinase [Source:RGD Symbol;Acc:1359683]
ENSRNOG00000017063	2.52521	1.76158	65.7189	5.20047e-16	3.07742e-14	ENSRNOG00000017063		ENSRNOG00000017063	ENSRNOG00000017063	Fcna	ficolin A [Source:RGD Symbol;Acc:621221]
ENSRNOG00000011796	1.45109	4.14604	65.6979	5.25607e-16	3.09822e-14	ENSRNOG00000011796		ENSRNOG00000011796	ENSRNOG00000011796	C1r	complement C1r [Source:RGD Symbol;Acc:1309091]
ENSRNOG00000010658	1.53221	4.09867	65.6022	5.51764e-16	3.2398e-14	ENSRNOG00000010658		ENSRNOG00000010658	ENSRNOG00000010658	Cth	cystathionine gamma-lyase [Source:RGD Symbol;Acc:2443]
ENSRNOG00000007124	1.12632	5.46482	65.4977	5.81824e-16	3.40311e-14	ENSRNOG00000007124		ENSRNOG00000007124	ENSRNOG00000007124	Krcc1	lysine-rich coiled-coil 1 [Source:RGD Symbol;Acc:1306495]
ENSRNOG00000010584	1.18522	4.8091	65.3882	6.15052e-16	3.58362e-14	ENSRNOG00000010584		ENSRNOG00000010584	ENSRNOG00000010584	Tmem123	transmembrane protein 123 [Source:RGD Symbol;Acc:1305625]
ENSRNOG00000019142	2.79982	1.60335	65.3197	6.36824e-16	3.69626e-14	ENSRNOG00000019142		ENSRNOG00000019142	ENSRNOG00000019142	Fas	Fas cell surface death receptor [Source:RGD Symbol;Acc:619831]
ENSRNOG00000024818	1.72493	3.62906	65.3097	6.40053e-16	3.70082e-14	ENSRNOG00000024818		ENSRNOG00000024818	ENSRNOG00000024818	Eva1b	eva-1 homolog B [Source:RGD Symbol;Acc:1308876]
ENSRNOG00000007089	1.12577	7.38863	65.1158	7.06248e-16	4.06804e-14	ENSRNOG00000007089		ENSRNOG00000007089	ENSRNOG00000007089	Lgmn	legumain [Source:RGD Symbol;Acc:619832]
ENSRNOG00000063679	1.27532	5.53757	65.0819	7.18504e-16	4.12296e-14	ENSRNOG00000063679		ENSRNOG00000063679	ENSRNOG00000063679	Samd9l	sterile alpha motif domain containing 9-like [Source:RGD Symbol;Acc:1562531]
ENSRNOG00000043416	3.81197	1.62017	64.6569	8.91414e-16	5.09586e-14	ENSRNOG00000043416		ENSRNOG00000043416	ENSRNOG00000043416	Bcl3	BCL3, transcription coactivator [Source:RGD Symbol;Acc:1589465]
ENSRNOG00000000195	1.39801	4.78906	64.5689	9.32129e-16	5.30858e-14	ENSRNOG00000000195		ENSRNOG00000000195	ENSRNOG00000000195	LOC108348048	von Willebrand factor A domain-containing protein 5A [Source:RGD Symbol;Acc:11476240]
ENSRNOG00000005264	1.24273	5.3682	63.6702	1.47096e-15	8.3459e-14	ENSRNOG00000005264		ENSRNOG00000005264	ENSRNOG00000005264	Sav1	salvador family WW domain containing protein 1 [Source:RGD Symbol;Acc:1307253]
ENSRNOG00000018740	1.47719	3.51071	63.606	1.51965e-15	8.58998e-14	ENSRNOG00000018740		ENSRNOG00000018740	ENSRNOG00000018740	Ugt1a8	UDP glucuronosyltransferase family 1 member A8 [Source:RGD Symbol;Acc:708474]
ENSRNOG00000049614	1.28169	6.63989	63.4423	1.65134e-15	9.2997e-14	ENSRNOG00000049614		ENSRNOG00000049614	ENSRNOG00000049614	Itih5	inter-alpha-trypsin inhibitor heavy chain 5 [Source:RGD Symbol;Acc:1591485]
ENSRNOG00000020679	2.00947	3.20803	63.038	2.02755e-15	1.13761e-13	ENSRNOG00000020679		ENSRNOG00000020679	ENSRNOG00000020679	Icam1	intercellular adhesion molecule 1 [Source:RGD Symbol;Acc:2857]
ENSRNOG00000007060	1.60383	4.51688	62.8463	2.23485e-15	1.24929e-13	ENSRNOG00000007060		ENSRNOG00000007060	ENSRNOG00000007060	Plin2	perilipin 2 [Source:RGD Symbol;Acc:728889]
ENSRNOG00000005620	1.8745	3.82539	62.36	2.86072e-15	1.59327e-13	ENSRNOG00000005620		ENSRNOG00000005620	ENSRNOG00000005620	Lcp2	lymphocyte cytosolic protein 2 [Source:RGD Symbol;Acc:619743]
ENSRNOG00000014199	1.78663	3.94702	62.346	2.88123e-15	1.59882e-13	ENSRNOG00000014199		ENSRNOG00000014199	ENSRNOG00000014199	Zfp703	zinc finger protein 703 [Source:RGD Symbol;Acc:1588249]
ENSRNOG00000037247	1.69359	3.53648	62.3229	2.91509e-15	1.6117e-13	ENSRNOG00000037247		ENSRNOG00000037247	ENSRNOG00000037247	Rras	RAS related [Source:RGD Symbol;Acc:1311443]
ENSRNOG00000033444	3.60623	0.758642	62.052	3.3451e-15	1.84273e-13	ENSRNOG00000033444		ENSRNOG00000033444	ENSRNOG00000033444	F10	coagulation factor X [Source:RGD Symbol;Acc:61850]
ENSRNOG00000023778	1.68536	3.58138	61.7814	3.83791e-15	2.10654e-13	ENSRNOG00000023778		ENSRNOG00000023778	ENSRNOG00000023778	Gcnt2	glucosaminyl (N-acetyl) transferase 2 [Source:RGD Symbol;Acc:1303198]
ENSRNOG00000015582	1.07884	5.23246	61.7574	3.88485e-15	2.12461e-13	ENSRNOG00000015582		ENSRNOG00000015582	ENSRNOG00000015582	Me2	malic enzyme 2 [Source:RGD Symbol;Acc:1310321]
ENSRNOG00000013917	1.5732	3.61508	61.4372	4.57099e-15	2.49086e-13	ENSRNOG00000013917		ENSRNOG00000013917	ENSRNOG00000013917	Igsf10	immunoglobulin superfamily, member 10 [Source:RGD Symbol;Acc:735030]
ENSRNOG00000022565	2.89232	1.72907	61.3001	4.90066e-15	2.65938e-13	ENSRNOG00000022565		ENSRNOG00000022565	ENSRNOG00000022565	Lrrc25	leucine rich repeat containing 25 [Source:RGD Symbol;Acc:1564818]
ENSRNOG00000014333	1.08536	6.58472	61.2942	4.91535e-15	2.65938e-13	ENSRNOG00000014333		ENSRNOG00000014333	ENSRNOG00000014333	Vcam1	vascular cell adhesion molecule 1 [Source:RGD Symbol;Acc:3952]
ENSRNOG00000007378	3.43563	-0.163452	61.1119	5.39209e-15	2.90693e-13	ENSRNOG00000007378		ENSRNOG00000007378	ENSRNOG00000007378	Acox2	acyl-CoA oxidase 2 [Source:RGD Symbol;Acc:628684]
ENSRNOG00000013231	1.38252	4.44141	61.0967	5.43388e-15	2.91907e-13	ENSRNOG00000013231		ENSRNOG00000013231	ENSRNOG00000013231	Ptafr	platelet-activating factor receptor [Source:RGD Symbol;Acc:61897]
ENSRNOG00000020991	2.10334	2.21044	60.7844	6.36821e-15	3.4089e-13	ENSRNOG00000020991		ENSRNOG00000020991	ENSRNOG00000020991	Ms4a6a	membrane spanning 4-domains A6A [Source:RGD Symbol;Acc:1305800]
ENSRNOG00000016831	1.35725	6.71686	60.627	6.89799e-15	3.6795e-13	ENSRNOG00000016831		ENSRNOG00000016831	ENSRNOG00000016831	Serpinh1	serpin family H member 1 [Source:RGD Symbol;Acc:69302]
ENSRNOG00000025679	1.35225	5.96663	60.473	7.4595e-15	3.96505e-13	ENSRNOG00000025679		ENSRNOG00000025679	ENSRNOG00000025679	Stk40	serine/threonine kinase 40 [Source:RGD Symbol;Acc:727884]
ENSRNOG00000020845	2.38094	3.24585	60.4255	7.64153e-15	4.04761e-13	ENSRNOG00000020845		ENSRNOG00000020845	ENSRNOG00000020845	Tyrobp	transmembrane immune signaling adaptor Tyrobp [Source:RGD Symbol;Acc:1303081]
ENSRNOG00000026607	3.74625	-0.287257	60.1214	8.91823e-15	4.7074e-13	ENSRNOG00000026607		ENSRNOG00000026607	ENSRNOG00000026607	Tnfsf18	TNF superfamily member 18 [Source:RGD Symbol;Acc:1305066]
ENSRNOG00000008736	2.17838	1.47203	60.0051	9.46134e-15	4.97673e-13	ENSRNOG00000008736		ENSRNOG00000008736	ENSRNOG00000008736	Slamf8	SLAM family member 8 [Source:RGD Symbol;Acc:1306263]
ENSRNOG00000023410	3.13942	0.673327	59.9425	9.7667e-15	5.11958e-13	ENSRNOG00000023410		ENSRNOG00000023410	ENSRNOG00000023410	Apol9a	apolipoprotein L 9a [Source:RGD Symbol;Acc:1562332]
ENSRNOG00000017874	1.47974	4.26449	59.5877	1.16966e-14	6.11004e-13	ENSRNOG00000017874		ENSRNOG00000017874	ENSRNOG00000017874	Cd53	Cd53 molecule [Source:RGD Symbol;Acc:2310]
ENSRNOG00000021031	1.1948	6.79876	59.4707	1.24127e-14	6.46184e-13	ENSRNOG00000021031		ENSRNOG00000021031	ENSRNOG00000021031	Grn	granulin precursor [Source:RGD Symbol;Acc:61983]
ENSRNOG00000007544	5.45166	-0.864974	59.3964	1.28907e-14	6.68774e-13	ENSRNOG00000007544		ENSRNOG00000007544	ENSRNOG00000007544	Il23r	interleukin 23 receptor [Source:RGD Symbol;Acc:1586368]
ENSRNOG00000009822	1.64181	3.24142	59.1006	1.4981e-14	7.74563e-13	ENSRNOG00000009822		ENSRNOG00000009822	ENSRNOG00000009822	Tlr2	toll-like receptor 2 [Source:RGD Symbol;Acc:735138]
ENSRNOG00000012280	1.71671	3.8108	59.0655	1.52508e-14	7.85829e-13	ENSRNOG00000012280		ENSRNOG00000012280	ENSRNOG00000012280	Ptx3	pentraxin 3 [Source:RGD Symbol;Acc:1593476]
ENSRNOG00000021856	2.14352	2.19229	58.973	1.59854e-14	8.20109e-13	ENSRNOG00000021856		ENSRNOG00000021856	ENSRNOG00000021856	Lat2	linker for activation of T cells family, member 2 [Source:RGD Symbol;Acc:631397]
ENSRNOG00000013572	1.02075	6.11815	58.9682	1.60243e-14	8.20109e-13	ENSRNOG00000013572		ENSRNOG00000013572	ENSRNOG00000013572	Lxn	latexin [Source:RGD Symbol;Acc:68361]
ENSRNOG00000000815	1.29702	4.91132	58.8897	1.66761e-14	8.50594e-13	ENSRNOG00000000815		ENSRNOG00000000815	ENSRNOG00000000815	Smpdl3a	sphingomyelin phosphodiesterase, acid-like 3A [Source:RGD Symbol;Acc:1359277]
ENSRNOG00000006940	2.82601	1.26042	58.6865	1.84906e-14	9.39981e-13	ENSRNOG00000006940		ENSRNOG00000006940	ENSRNOG00000006940	Ncf4	neutrophil cytosolic factor 4 [Source:RGD Symbol;Acc:1593157]
ENSRNOG00000011947	1.747	3.58241	58.6462	1.88733e-14	9.56226e-13	ENSRNOG00000011947		ENSRNOG00000011947	ENSRNOG00000011947	Tifab	TIFA inhibitor [Source:RGD Symbol;Acc:1311681]
ENSRNOG00000018715	1.96988	2.75947	58.5696	1.9623e-14	9.90895e-13	ENSRNOG00000018715		ENSRNOG00000018715	ENSRNOG00000018715	Clec10a	C-type lectin domain containing 10A [Source:RGD Symbol;Acc:621158]
ENSRNOG00000059463	0.933375	6.0683	58.4171	2.12041e-14	1.06718e-12	ENSRNOG00000059463		ENSRNOG00000059463	ENSRNOG00000059463	Slc39a1	solute carrier family 39 member 1 [Source:RGD Symbol;Acc:1305241]
ENSRNOG00000002948	1.96095	2.37633	58.3632	2.17926e-14	1.09316e-12	ENSRNOG00000002948		ENSRNOG00000002948	ENSRNOG00000002948	Abcc3	ATP binding cassette subfamily C member 3 [Source:RGD Symbol;Acc:71101]
ENSRNOG00000005067	1.02492	5.5002	58.3015	2.24878e-14	1.12432e-12	ENSRNOG00000005067		ENSRNOG00000005067	ENSRNOG00000005067	Zfp36l2	zinc finger protein 36, C3H type-like 2 [Source:RGD Symbol;Acc:1308913]
ENSRNOG00000037814	4.86737	0.327345	58.2006	2.36709e-14	1.17597e-12	ENSRNOG00000037814		ENSRNOG00000037814	ENSRNOG00000037814	Cxcl17	C-X-C motif chemokine ligand 17 [Source:RGD Symbol;Acc:1304717]
ENSRNOG00000054890	1.21575	7.52115	58.2001	2.36762e-14	1.17597e-12	ENSRNOG00000054890		ENSRNOG00000054890	ENSRNOG00000054890	Flna	filamin A [Source:RGD Symbol;Acc:1560614]
ENSRNOG00000005903	2.84211	1.21629	58.1106	2.47789e-14	1.22672e-12	ENSRNOG00000005903		ENSRNOG00000005903	ENSRNOG00000005903	St14	ST14 transmembrane serine protease matriptase [Source:RGD Symbol;Acc:69288]
ENSRNOG00000001224	1.71087	3.79316	57.9522	2.68566e-14	1.32524e-12	ENSRNOG00000001224		ENSRNOG00000001224	ENSRNOG00000001224	Itgb2	integrin subunit beta 2 [Source:RGD Symbol;Acc:1305581]
ENSRNOG00000013641	1.92667	2.60748	57.8006	2.90075e-14	1.42673e-12	ENSRNOG00000013641		ENSRNOG00000013641	ENSRNOG00000013641	Myo7a	myosin VIIA [Source:RGD Symbol;Acc:628830]
ENSRNOG00000010513	3.2311	0.578753	57.7615	2.95908e-14	1.45071e-12	ENSRNOG00000010513		ENSRNOG00000010513	ENSRNOG00000010513	Tfpi2	tissue factor pathway inhibitor 2 [Source:RGD Symbol;Acc:628629]
ENSRNOG00000029191	1.53808	3.53316	57.7126	3.03357e-14	1.48244e-12	ENSRNOG00000029191		ENSRNOG00000029191	ENSRNOG00000029191	Gbp7	guanylate binding protein 7 [Source:RGD Symbol;Acc:1583235]
ENSRNOG00000070397	2.78059	1.32472	57.1337	4.07172e-14	1.98336e-12	ENSRNOG00000070397		ENSRNOG00000070397	ENSRNOG00000070397	C4b	complement C4B (Chido blood group) [Source:RGD Symbol;Acc:1591983]
ENSRNOG00000021108	3.22594	0.818562	56.9811	4.40011e-14	2.13645e-12	ENSRNOG00000021108		ENSRNOG00000021108	ENSRNOG00000021108	Slc22a12	solute carrier family 22 member 12 [Source:RGD Symbol;Acc:621628]
ENSRNOG00000010362	1.28807	4.91747	56.7853	4.86077e-14	2.35258e-12	ENSRNOG00000010362		ENSRNOG00000010362	ENSRNOG00000010362	Anxa2	annexin A2 [Source:RGD Symbol;Acc:621170]
ENSRNOG00000049187	4.73615	0.342466	56.6765	5.13734e-14	2.47852e-12	ENSRNOG00000049187		ENSRNOG00000049187	ENSRNOG00000049187	RGD1563738	similar to Discs, large homolog 5 (Placenta and prostate DLG) [Source:RGD Symbol;Acc:1563738]
ENSRNOG00000009385	1.62803	3.99191	56.404	5.90114e-14	2.83798e-12	ENSRNOG00000009385		ENSRNOG00000009385	ENSRNOG00000009385	Pik3cg	phosphatidylinositol-4,5-bisphosphate 3-kinase, catalytic subunit gamma [Source:RGD Symbol;Acc:1306468]
ENSRNOG00000007133	1.13597	7.1824	56.3853	5.95754e-14	2.85604e-12	ENSRNOG00000007133		ENSRNOG00000007133	ENSRNOG00000007133	Plxnb2	plexin B2 [Source:RGD Symbol;Acc:1305495]
ENSRNOG00000019387	1.49197	3.90898	55.6735	8.55646e-14	4.08901e-12	ENSRNOG00000019387		ENSRNOG00000019387	ENSRNOG00000019387	Ifi30	IFI30, lysosomal thiol reductase [Source:RGD Symbol;Acc:1310758]
ENSRNOG00000008517	1.82344	5.26151	55.3303	1.01885e-13	4.85365e-12	ENSRNOG00000008517		ENSRNOG00000008517	ENSRNOG00000008517	Cdc42ep1	CDC42 effector protein 1 [Source:RGD Symbol;Acc:1311131]
ENSRNOG00000001251	3.64365	0.970914	55.283	1.04365e-13	4.95618e-12	ENSRNOG00000001251		ENSRNOG00000001251	ENSRNOG00000001251	Grifin	galectin-related inter-fiber protein [Source:RGD Symbol;Acc:71055]
ENSRNOG00000021199	2.21008	2.31103	55.184	1.0976e-13	5.19608e-12	ENSRNOG00000021199		ENSRNOG00000021199	ENSRNOG00000021199	Fcgr1a	Fc gamma receptor 1A [Source:RGD Symbol;Acc:1309912]
ENSRNOG00000012460	1.65284	2.45074	55.1679	1.10662e-13	5.22247e-12	ENSRNOG00000012460		ENSRNOG00000012460	ENSRNOG00000012460	Cntf	ciliary neurotrophic factor [Source:RGD Symbol;Acc:2370]
ENSRNOG00000005825	1.03077	5.70438	54.9159	1.25798e-13	5.91838e-12	ENSRNOG00000005825		ENSRNOG00000005825	ENSRNOG00000005825	Lyz2	lysozyme 2 [Source:RGD Symbol;Acc:3026]
ENSRNOG00000019179	1.42101	3.8324	54.5223	1.53695e-13	7.20844e-12	ENSRNOG00000019179		ENSRNOG00000019179	ENSRNOG00000019179	Ggta1	glycoprotein alpha-galactosyltransferase 1 [Source:RGD Symbol;Acc:629476]
ENSRNOG00000037865	5.6389	-1.40542	54.3245	1.69968e-13	7.94707e-12	ENSRNOG00000037865		ENSRNOG00000037865	ENSRNOG00000037865	Hormad2	HORMA domain containing 2 [Source:RGD Symbol;Acc:1565447]
ENSRNOG00000029662	1.95617	2.57458	53.9271	2.08065e-13	9.68806e-12	ENSRNOG00000029662		ENSRNOG00000029662	ENSRNOG00000029662	Wdfy4	WDFY family member 4 [Source:RGD Symbol;Acc:1564142]
ENSRNOG00000015329	0.96691	5.16142	53.9232	2.08483e-13	9.68806e-12	ENSRNOG00000015329		ENSRNOG00000015329	ENSRNOG00000015329	Kpna2	karyopherin subunit alpha 2 [Source:RGD Symbol;Acc:621419]
ENSRNOG00000030715	1.17813	6.25303	53.8955	2.1144e-13	9.79542e-12	ENSRNOG00000030715		ENSRNOG00000030715	ENSRNOG00000030715	Cfh	complement factor H [Source:RGD Symbol;Acc:620428]
ENSRNOG00000013484	1.28406	6.573	53.8698	2.14225e-13	9.89419e-12	ENSRNOG00000013484		ENSRNOG00000013484	ENSRNOG00000013484	Gsta1	glutathione S-transferase alpha 1 [Source:RGD Symbol;Acc:2753]
ENSRNOG00000014336	2.09829	2.48525	53.7513	2.27542e-13	1.04773e-11	ENSRNOG00000014336		ENSRNOG00000014336	ENSRNOG00000014336	Mcm5	minichromosome maintenance complex component 5 [Source:RGD Symbol;Acc:1306616]
ENSRNOG00000070612	2.70511	0.661335	53.7046	2.33018e-13	1.06969e-11	ENSRNOG00000070612		ENSRNOG00000070612	ENSRNOG00000070612	Olr1877	olfactory receptor 1877 [Source:RGD Symbol;Acc:1560560]
ENSRNOG00000069744	7.83411	-1.21865	53.6092	2.44617e-13	1.11955e-11	ENSRNOG00000069744		ENSRNOG00000069744	ENSRNOG00000069744	LOC689770	similar to osteoclast inhibitory lectin [Source:RGD Symbol;Acc:1588718]
ENSRNOG00000012228	1.56883	3.74426	53.453	2.64851e-13	1.2085e-11	ENSRNOG00000012228		ENSRNOG00000012228	ENSRNOG00000012228	Skap2	src kinase associated phosphoprotein 2 [Source:RGD Symbol;Acc:620159]
ENSRNOG00000026060	2.74825	2.62769	53.3063	2.85397e-13	1.29834e-11	ENSRNOG00000026060		ENSRNOG00000026060	ENSRNOG00000026060	Arsi	arylsulfatase family, member I [Source:RGD Symbol;Acc:1310242]
ENSRNOG00000032745	7.55035	-1.43526	53.2995	2.86386e-13	1.29894e-11	ENSRNOG00000032745		ENSRNOG00000032745	ENSRNOG00000032745	Slc17a3	solute carrier family 17 member 3 [Source:RGD Symbol;Acc:628815]
ENSRNOG00000019890	2.49651	1.56687	53.205	3.00498e-13	1.35888e-11	ENSRNOG00000019890		ENSRNOG00000019890	ENSRNOG00000019890	Folr2	folate receptor beta [Source:RGD Symbol;Acc:1308515]
ENSRNOG00000022884	2.10198	2.4314	53.1129	3.14922e-13	1.41987e-11	ENSRNOG00000022884		ENSRNOG00000022884	ENSRNOG00000022884	Cd84	CD84 molecule [Source:RGD Symbol;Acc:1564553]
ENSRNOG00000038722	2.62039	1.26457	52.9918	3.3495e-13	1.50568e-11	ENSRNOG00000038722		ENSRNOG00000038722	ENSRNOG00000038722	Tlr1	toll-like receptor 1 [Source:RGD Symbol;Acc:1309975]
ENSRNOG00000019661	6.0888	0.592969	52.9714	3.38443e-13	1.51689e-11	ENSRNOG00000019661		ENSRNOG00000019661	ENSRNOG00000019661	Gdf15	growth differentiation factor 15 [Source:RGD Symbol;Acc:2674]
ENSRNOG00000025498	1.85311	2.45691	52.9536	3.41524e-13	1.52618e-11	ENSRNOG00000025498		ENSRNOG00000025498	ENSRNOG00000025498	Crb2	crumbs cell polarity complex component 2 [Source:RGD Symbol;Acc:1309368]
ENSRNOG00000010253	1.66258	3.63121	52.8361	3.62574e-13	1.61548e-11	ENSRNOG00000010253		ENSRNOG00000010253	ENSRNOG00000010253	Cd163	CD163 molecule [Source:RGD Symbol;Acc:1310382]
ENSRNOG00000017803	1.442	3.88226	52.6577	3.9705e-13	1.7639e-11	ENSRNOG00000017803		ENSRNOG00000017803	ENSRNOG00000017803	Apbb1ip	amyloid beta precursor protein binding family B member 1 interacting protein [Source:RGD Symbol;Acc:1304795]
ENSRNOG00000019202	1.73455	3.08998	52.5465	4.20187e-13	1.86123e-11	ENSRNOG00000019202		ENSRNOG00000019202	ENSRNOG00000019202	Pvr	PVR cell adhesion molecule [Source:RGD Symbol;Acc:3813]
ENSRNOG00000051536	1.12209	4.64559	52.4212	4.47862e-13	1.97803e-11	ENSRNOG00000051536		ENSRNOG00000051536	ENSRNOG00000051536	Rfx4	regulatory factor X4 [Source:RGD Symbol;Acc:1562092]
ENSRNOG00000063678	1.07684	6.35041	52.3746	4.58614e-13	2.01963e-11	ENSRNOG00000063678		ENSRNOG00000063678	ENSRNOG00000063678	Mcl1	MCL1 apoptosis regulator, BCL2 family member [Source:RGD Symbol;Acc:620525]
ENSRNOG00000054286	1.58567	2.69078	52.3603	4.61964e-13	2.02849e-11	ENSRNOG00000054286		ENSRNOG00000054286	ENSRNOG00000054286	Rrm2	ribonucleotide reductase regulatory subunit M2 [Source:RGD Symbol;Acc:1598310]
ENSRNOG00000003338	0.956649	5.95536	52.2974	4.77009e-13	2.0885e-11	ENSRNOG00000003338		ENSRNOG00000003338	ENSRNOG00000003338	Pmp22	peripheral myelin protein 22 [Source:RGD Symbol;Acc:3359]
ENSRNOG00000026087	-2.71879	-0.927501	51.9729	5.62728e-13	2.45671e-11	ENSRNOG00000026087		ENSRNOG00000026087	ENSRNOG00000026087	Igfn1	immunoglobulin-like and fibronectin type III domain containing 1 [Source:RGD Symbol;Acc:1565384]
ENSRNOG00000006116	1.67719	3.94298	51.9342	5.73923e-13	2.49838e-11	ENSRNOG00000006116		ENSRNOG00000006116	ENSRNOG00000006116	Hk2	hexokinase 2 [Source:RGD Symbol;Acc:2797]
ENSRNOG00000047606	2.33889	1.03944	51.5949	6.82174e-13	2.9611e-11	ENSRNOG00000047606		ENSRNOG00000047606	ENSRNOG00000047606	Bcl2a1	BCL2-related protein A1 [Source:RGD Symbol;Acc:620621]
ENSRNOG00000066958	1.97	1.63372	51.5735	6.89665e-13	2.98507e-11	ENSRNOG00000066958		ENSRNOG00000066958	ENSRNOG00000066958	ENSRNOG00000066958	None
ENSRNOG00000004330	1.41451	4.14677	51.5266	7.06342e-13	3.04854e-11	ENSRNOG00000004330		ENSRNOG00000004330	ENSRNOG00000004330	Chrdl1	chordin-like 1 [Source:RGD Symbol;Acc:735215]
ENSRNOG00000009646	2.91975	0.358552	51.5054	7.14015e-13	3.0729e-11	ENSRNOG00000009646		ENSRNOG00000009646	ENSRNOG00000009646	Nyx	nyctalopin [Source:RGD Symbol;Acc:1561300]
ENSRNOG00000020673	1.25672	6.73247	51.1163	8.70541e-13	3.73593e-11	ENSRNOG00000020673		ENSRNOG00000020673	ENSRNOG00000020673	Pbxip1	PBX homeobox interacting protein 1 [Source:RGD Symbol;Acc:1305180]
ENSRNOG00000010064	1.12895	4.95427	50.9562	9.44501e-13	4.04188e-11	ENSRNOG00000010064		ENSRNOG00000010064	ENSRNOG00000010064	Abcc4	ATP binding cassette subfamily C member 4 [Source:RGD Symbol;Acc:620266]
ENSRNOG00000042758	1.46641	2.79726	50.6011	1.13182e-12	4.82984e-11	ENSRNOG00000042758		ENSRNOG00000042758	ENSRNOG00000042758	Tmem243	transmembrane protein 243 [Source:RGD Symbol;Acc:1562351]
ENSRNOG00000001548	1.00521	5.14149	50.5508	1.16121e-12	4.94134e-11	ENSRNOG00000001548		ENSRNOG00000001548	ENSRNOG00000001548	Nfe2l2	NFE2 like bZIP transcription factor 2 [Source:RGD Symbol;Acc:620360]
ENSRNOG00000012074	0.96577	6.30457	50.3608	1.27922e-12	5.42828e-11	ENSRNOG00000012074		ENSRNOG00000012074	ENSRNOG00000012074	Ifngr1	interferon gamma receptor 1 [Source:RGD Symbol;Acc:620570]
ENSRNOG00000024277	2.22505	2.26527	50.3327	1.29766e-12	5.49115e-11	ENSRNOG00000024277		ENSRNOG00000024277	ENSRNOG00000024277	Card11	caspase recruitment domain family, member 11 [Source:RGD Symbol;Acc:2323211]
ENSRNOG00000013167	1.24201	3.78733	50.2915	1.3252e-12	5.59206e-11	ENSRNOG00000013167		ENSRNOG00000013167	ENSRNOG00000013167	Hmgb2	high mobility group box 2 [Source:RGD Symbol;Acc:69291]
ENSRNOG00000001795	1.17752	5.30727	50.2627	1.34479e-12	5.65895e-11	ENSRNOG00000001795		ENSRNOG00000001795	ENSRNOG00000001795	Itgb5	integrin subunit beta 5 [Source:RGD Symbol;Acc:628869]
ENSRNOG00000003809	0.87924	7.10603	50.1031	1.4588e-12	6.12169e-11	ENSRNOG00000003809		ENSRNOG00000003809	ENSRNOG00000003809	Sat1	spermidine/spermine N1-acetyl transferase 1 [Source:RGD Symbol;Acc:1586174]
ENSRNOG00000033527	2.45659	2.36135	49.9804	1.55289e-12	6.4839e-11	ENSRNOG00000033527		ENSRNOG00000033527	ENSRNOG00000033527	Pappa	pappalysin [Source:RGD Symbol;Acc:1307742]
ENSRNOG00000025625	-1.08505	4.78885	49.9794	1.55367e-12	6.4839e-11	ENSRNOG00000025625		ENSRNOG00000025625	ENSRNOG00000025625	Rnase4	ribonuclease A family member 4 [Source:RGD Symbol;Acc:61823]
ENSRNOG00000013907	1.13976	6.05273	49.926	1.59654e-12	6.64451e-11	ENSRNOG00000013907		ENSRNOG00000013907	ENSRNOG00000013907	Sall1	spalt-like transcription factor 1 [Source:RGD Symbol;Acc:1309916]
ENSRNOG00000003674	1.31288	3.55153	49.8816	1.63309e-12	6.77799e-11	ENSRNOG00000003674		ENSRNOG00000003674	ENSRNOG00000003674	Pir	pirin [Source:RGD Symbol;Acc:1359212]
ENSRNOG00000016164	2.87498	5.81719	49.7754	1.72388e-12	7.13528e-11	ENSRNOG00000016164		ENSRNOG00000016164	ENSRNOG00000016164	Fcrl2	Fc receptor-like 2 [Source:RGD Symbol;Acc:1306885]
ENSRNOG00000025811	1.75362	4.21278	49.7385	1.75664e-12	7.25105e-11	ENSRNOG00000025811		ENSRNOG00000025811	ENSRNOG00000025811	Cfp	complement factor properdin [Source:RGD Symbol;Acc:1594557]
ENSRNOG00000033235	2.39515	1.9575	49.6432	1.84405e-12	7.59118e-11	ENSRNOG00000033235		ENSRNOG00000033235	ENSRNOG00000033235	Relb	RELB proto-oncogene, NF-kB subunit [Source:RGD Symbol;Acc:2321078]
ENSRNOG00000017703	1.90255	3.6237	49.5546	1.92925e-12	7.92038e-11	ENSRNOG00000017703		ENSRNOG00000017703	ENSRNOG00000017703	Unc93b1	unc-93 homolog B1, TLR signaling regulator [Source:RGD Symbol;Acc:1311984]
ENSRNOG00000008106	1.25195	5.28485	49.4258	2.0602e-12	8.43511e-11	ENSRNOG00000008106		ENSRNOG00000008106	ENSRNOG00000008106	Shmt2	serine hydroxymethyltransferase 2 [Source:RGD Symbol;Acc:1308582]
ENSRNOG00000019500	4.64071	0.952332	49.3723	2.11719e-12	8.64508e-11	ENSRNOG00000019500		ENSRNOG00000019500	ENSRNOG00000019500	Cyp1a1	cytochrome P450, family 1, subfamily a, polypeptide 1 [Source:RGD Symbol;Acc:2458]
ENSRNOG00000060021	2.76756	0.356804	49.3655	2.12451e-12	8.65165e-11	ENSRNOG00000060021		ENSRNOG00000060021	ENSRNOG00000060021	Txlnb	taxilin beta [Source:RGD Symbol;Acc:1307979]
ENSRNOG00000004500	1.7729	3.95965	49.3032	2.19301e-12	8.9067e-11	ENSRNOG00000004500		ENSRNOG00000004500	ENSRNOG00000004500	Myc	MYC proto-oncogene, bHLH transcription factor [Source:RGD Symbol;Acc:3130]
ENSRNOG00000011153	1.2676	4.84065	49.0761	2.46226e-12	9.97348e-11	ENSRNOG00000011153		ENSRNOG00000011153	ENSRNOG00000011153	Il17ra	interleukin 17 receptor A [Source:RGD Symbol;Acc:1306559]
ENSRNOG00000027859	2.26574	1.50747	49.0441	2.50275e-12	1.01104e-10	ENSRNOG00000027859		ENSRNOG00000027859	ENSRNOG00000027859	Tmem26	transmembrane protein 26 [Source:RGD Symbol;Acc:1309273]
ENSRNOG00000032626	4.21827	-0.271613	48.9036	2.68861e-12	1.08324e-10	ENSRNOG00000032626		ENSRNOG00000032626	ENSRNOG00000032626	Mmp3	matrix metallopeptidase 3 [Source:RGD Symbol;Acc:621317]
ENSRNOG00000011459	2.03187	2.33513	48.6824	3.0096e-12	1.20935e-10	ENSRNOG00000011459		ENSRNOG00000011459	ENSRNOG00000011459	Rhbdf2	rhomboid 5 homolog 2 [Source:RGD Symbol;Acc:1309699]
ENSRNOG00000028404	-0.977493	4.72886	48.4957	3.31007e-12	1.32657e-10	ENSRNOG00000028404		ENSRNOG00000028404	ENSRNOG00000028404	Ppp1r1b	protein phosphatase 1, regulatory (inhibitor) subunit 1B [Source:RGD Symbol;Acc:621859]
ENSRNOG00000014653	1.74286	1.9572	48.4259	3.43001e-12	1.37101e-10	ENSRNOG00000014653		ENSRNOG00000014653	ENSRNOG00000014653	Arl11	ADP-ribosylation factor like GTPase 11 [Source:RGD Symbol;Acc:1308083]
ENSRNOG00000019270	2.125	2.61497	48.3219	3.6169e-12	1.4419e-10	ENSRNOG00000019270		ENSRNOG00000019270	ENSRNOG00000019270	P2ry6	pyrimidinergic receptor P2Y6 [Source:RGD Symbol;Acc:620269]
ENSRNOG00000006946	2.0614	1.67625	48.3106	3.63778e-12	1.44642e-10	ENSRNOG00000006946		ENSRNOG00000006946	ENSRNOG00000006946	Arhgap9	Rho GTPase activating protein 9 [Source:RGD Symbol;Acc:1305342]
ENSRNOG00000037563	2.27846	1.69796	48.2522	3.74783e-12	1.48628e-10	ENSRNOG00000037563		ENSRNOG00000037563	ENSRNOG00000037563	Cd68	Cd68 molecule [Source:RGD Symbol;Acc:1305970]
ENSRNOG00000013611	4.43722	-0.966119	48.1075	4.03484e-12	1.59592e-10	ENSRNOG00000013611		ENSRNOG00000013611	ENSRNOG00000013611	Krt32	keratin 32 [Source:RGD Symbol;Acc:1359701]
ENSRNOG00000057058	2.15363	1.61433	47.8475	4.60699e-12	1.81748e-10	ENSRNOG00000057058		ENSRNOG00000057058	ENSRNOG00000057058	Cd300a	Cd300a molecule [Source:RGD Symbol;Acc:1583719]
ENSRNOG00000012865	1.7119	2.73107	47.7227	4.9098e-12	1.93191e-10	ENSRNOG00000012865		ENSRNOG00000012865	ENSRNOG00000012865	Parp3	poly (ADP-ribose) polymerase family, member 3 [Source:RGD Symbol;Acc:1305189]
ENSRNOG00000042731	-1.24311	4.88784	47.7082	4.94621e-12	1.93782e-10	ENSRNOG00000042731		ENSRNOG00000042731	ENSRNOG00000042731	Slc25a18	solute carrier family 25 member 18 [Source:RGD Symbol;Acc:1590470]
ENSRNOG00000014835	1.98546	2.07024	47.702	4.96195e-12	1.93782e-10	ENSRNOG00000014835		ENSRNOG00000014835	ENSRNOG00000014835	Il1rl1	interleukin 1 receptor-like 1 [Source:RGD Symbol;Acc:2894]
ENSRNOG00000014453	1.08865	5.73908	47.7015	4.9632e-12	1.93782e-10	ENSRNOG00000014453		ENSRNOG00000014453	ENSRNOG00000014453	Anxa5	annexin A5 [Source:RGD Symbol;Acc:2120]
ENSRNOG00000048812	1.17511	4.86578	47.6804	5.01674e-12	1.95369e-10	ENSRNOG00000048812		ENSRNOG00000048812	ENSRNOG00000048812	Gpx1	glutathione peroxidase 1 [Source:RGD Symbol;Acc:2729]
ENSRNOG00000010695	1.31655	3.59066	47.6532	5.08679e-12	1.97589e-10	ENSRNOG00000010695		ENSRNOG00000010695	ENSRNOG00000010695	Pdgfc	platelet derived growth factor C [Source:RGD Symbol;Acc:68410]
ENSRNOG00000024000	2.92822	2.15417	47.5397	5.3901e-12	2.08835e-10	ENSRNOG00000024000		ENSRNOG00000024000	ENSRNOG00000024000	Cd22	CD22 molecule [Source:RGD Symbol;Acc:1311610]
ENSRNOG00000014479	1.19483	6.07314	47.4982	5.50555e-12	2.12764e-10	ENSRNOG00000014479		ENSRNOG00000014479	ENSRNOG00000014479	Cttnbp2nl	CTTNBP2 N-terminal like [Source:RGD Symbol;Acc:1310822]
ENSRNOG00000012791	1.41367	3.23898	47.4338	5.68933e-12	2.19307e-10	ENSRNOG00000012791		ENSRNOG00000012791	ENSRNOG00000012791	Ajuba	ajuba LIM protein [Source:RGD Symbol;Acc:620407]
ENSRNOG00000018426	-1.87441	1.08941	47.4194	5.73127e-12	2.20363e-10	ENSRNOG00000018426		ENSRNOG00000018426	ENSRNOG00000018426	Apoc1	apolipoprotein C1 [Source:RGD Symbol;Acc:2134]
ENSRNOG00000016687	1.67873	4.4184	47.1384	6.61453e-12	2.5368e-10	ENSRNOG00000016687		ENSRNOG00000016687	ENSRNOG00000016687	Ssc5d	scavenger receptor cysteine rich family member with 5 domains [Source:RGD Symbol;Acc:1565772]
ENSRNOG00000009620	1.68777	2.9831	47.1191	6.68003e-12	2.55545e-10	ENSRNOG00000009620		ENSRNOG00000009620	ENSRNOG00000009620	Cybrd1	cytochrome b reductase 1 [Source:RGD Symbol;Acc:1305740]
ENSRNOG00000014387	1.75852	4.2162	46.986	7.14965e-12	2.72821e-10	ENSRNOG00000014387		ENSRNOG00000014387	ENSRNOG00000014387	Chac1	ChaC glutathione-specific gamma-glutamylcyclotransferase 1 [Source:RGD Symbol;Acc:1307153]
ENSRNOG00000063541	2.41126	1.60093	46.9423	7.31062e-12	2.78263e-10	ENSRNOG00000063541		ENSRNOG00000063541	ENSRNOG00000063541	Slfn4	schlafen family member 4 [Source:RGD Symbol;Acc:620455]
ENSRNOG00000008178	0.96212	4.84343	46.8361	7.7179e-12	2.93029e-10	ENSRNOG00000008178		ENSRNOG00000008178	ENSRNOG00000008178	Nxn	nucleoredoxin [Source:RGD Symbol;Acc:1310489]
ENSRNOG00000048036	1.23601	8.62556	46.7354	8.12494e-12	3.07712e-10	ENSRNOG00000048036		ENSRNOG00000048036	ENSRNOG00000048036	Ncan	neurocan [Source:RGD Symbol;Acc:619941]
ENSRNOG00000009088	0.95785	6.96697	46.6418	8.5221e-12	3.21948e-10	ENSRNOG00000009088		ENSRNOG00000009088	ENSRNOG00000009088	Txnrd1	thioredoxin reductase 1 [Source:RGD Symbol;Acc:61959]
ENSRNOG00000010319	0.978736	5.98469	46.6293	8.57703e-12	3.23218e-10	ENSRNOG00000010319		ENSRNOG00000010319	ENSRNOG00000010319	Lcp1	lymphocyte cytosolic protein 1 [Source:RGD Symbol;Acc:1308288]
ENSRNOG00000037765	0.994402	6.06788	46.574	8.82221e-12	3.31632e-10	ENSRNOG00000037765		ENSRNOG00000037765	ENSRNOG00000037765	Lims1	LIM zinc finger domain containing 1 [Source:RGD Symbol;Acc:1560732]
ENSRNOG00000038047	5.78669	0.567067	46.3551	9.86495e-12	3.69911e-10	ENSRNOG00000038047		ENSRNOG00000038047	ENSRNOG00000038047	Mt1-ps3	metallothionein 1, pseudogene 3 [Source:RGD Symbol;Acc:1642516]
ENSRNOG00000014936	1.41159	3.63171	46.3372	9.95581e-12	3.72396e-10	ENSRNOG00000014936		ENSRNOG00000014936	ENSRNOG00000014936	Ifitm2	interferon induced transmembrane protein 2 [Source:RGD Symbol;Acc:69332]
ENSRNOG00000025094	2.14268	1.64266	46.1082	1.11898e-11	4.17522e-10	ENSRNOG00000025094		ENSRNOG00000025094	ENSRNOG00000025094	Gpr183	G protein-coupled receptor 183 [Source:RGD Symbol;Acc:1598095]
ENSRNOG00000012779	2.51959	0.117048	45.8868	1.25285e-11	4.66324e-10	ENSRNOG00000012779		ENSRNOG00000012779	ENSRNOG00000012779	Msr1	macrophage scavenger receptor 1 [Source:RGD Symbol;Acc:1564316]
ENSRNOG00000031058	1.87594	2.00864	45.8452	1.27976e-11	4.75175e-10	ENSRNOG00000031058		ENSRNOG00000031058	ENSRNOG00000031058	Was	WASP actin nucleation promoting factor [Source:RGD Symbol;Acc:1563567]
ENSRNOG00000032002	-0.959885	4.87594	45.758	1.33801e-11	4.95586e-10	ENSRNOG00000032002		ENSRNOG00000032002	ENSRNOG00000032002	Hapln1	hyaluronan and proteoglycan link protein 1 [Source:RGD Symbol;Acc:2412]
ENSRNOG00000066585	0.824626	7.757	45.4722	1.54817e-11	5.7203e-10	ENSRNOG00000066585		ENSRNOG00000066585	ENSRNOG00000066585	Prdx6	peroxiredoxin 6 [Source:RGD Symbol;Acc:71005]
ENSRNOG00000002820	4.92129	-1.3265	45.4595	1.55829e-11	5.74367e-10	ENSRNOG00000002820		ENSRNOG00000002820	ENSRNOG00000002820	LOC24906	RoBo-1 [Source:RGD Symbol;Acc:3683]
ENSRNOG00000020918	1.31321	4.0927	45.4368	1.57644e-11	5.79649e-10	ENSRNOG00000020918		ENSRNOG00000020918	ENSRNOG00000020918	Ccnd1	cyclin D1 [Source:RGD Symbol;Acc:68384]
ENSRNOG00000052064	1.71365	2.90717	45.1021	1.87024e-11	6.86012e-10	ENSRNOG00000052064		ENSRNOG00000052064	ENSRNOG00000052064	Parvg	parvin, gamma [Source:RGD Symbol;Acc:1597417]
ENSRNOG00000010489	1.49561	3.35035	45.0083	1.96201e-11	7.17933e-10	ENSRNOG00000010489		ENSRNOG00000010489	ENSRNOG00000010489	Samd4a	sterile alpha motif domain containing 4A [Source:RGD Symbol;Acc:1310361]
ENSRNOG00000018445	-1.52431	6.11916	44.9635	2.00739e-11	7.32769e-10	ENSRNOG00000018445		ENSRNOG00000018445	ENSRNOG00000018445	Agt	angiotensinogen [Source:RGD Symbol;Acc:2069]
ENSRNOG00000010575	1.79216	2.45027	44.9457	2.02577e-11	7.37703e-10	ENSRNOG00000010575		ENSRNOG00000010575	ENSRNOG00000010575	Dapp1	dual adaptor of phosphotyrosine and 3-phosphoinositides 1 [Source:RGD Symbol;Acc:1310189]
ENSRNOG00000003305	3.64576	-0.956477	44.749	2.23977e-11	8.13675e-10	ENSRNOG00000003305		ENSRNOG00000003305	ENSRNOG00000003305	Cxcr3	C-X-C motif chemokine receptor 3 [Source:RGD Symbol;Acc:621528]
ENSRNOG00000004409	1.68766	2.5867	44.7289	2.26296e-11	8.20133e-10	ENSRNOG00000004409		ENSRNOG00000004409	ENSRNOG00000004409	Sash3	SAM and SH3 domain containing 3 [Source:RGD Symbol;Acc:1560293]
ENSRNOG00000010971	0.864589	5.95735	44.5968	2.42082e-11	8.7525e-10	ENSRNOG00000010971		ENSRNOG00000010971	ENSRNOG00000010971	Snx18	sorting nexin 18 [Source:RGD Symbol;Acc:1310367]
ENSRNOG00000013554	2.25941	1.32904	44.588	2.43173e-11	8.77102e-10	ENSRNOG00000013554		ENSRNOG00000013554	ENSRNOG00000013554	Treml2	triggering receptor expressed on myeloid cells-like 2 [Source:RGD Symbol;Acc:1587039]
ENSRNOG00000007918	2.17051	1.55248	44.4954	2.54957e-11	9.17422e-10	ENSRNOG00000007918		ENSRNOG00000007918	ENSRNOG00000007918	Tbxas1	thromboxane A synthase 1 [Source:RGD Symbol;Acc:3826]
ENSRNOG00000009848	1.88518	1.59692	44.3977	2.68008e-11	9.62097e-10	ENSRNOG00000009848		ENSRNOG00000009848	ENSRNOG00000009848	Il18	interleukin 18 [Source:RGD Symbol;Acc:2889]
ENSRNOG00000071001	1.15419	4.83793	44.3805	2.7036e-11	9.68248e-10	ENSRNOG00000071001		ENSRNOG00000071001	ENSRNOG00000071001	Trim56	tripartite motif containing 56 [Source:RGD Symbol;Acc:40958426]
ENSRNOG00000058470	1.30836	5.58735	44.3666	2.72288e-11	9.72853e-10	ENSRNOG00000058470		ENSRNOG00000058470	ENSRNOG00000058470	Col12a1	collagen type XII alpha 1 chain [Source:RGD Symbol;Acc:2374]
ENSRNOG00000019573	1.46811	3.18351	44.3587	2.73392e-11	9.74499e-10	ENSRNOG00000019573		ENSRNOG00000019573	ENSRNOG00000019573	Lcat	lecithin cholesterol acyltransferase [Source:RGD Symbol;Acc:2993]
ENSRNOG00000005690	1.19321	3.71503	44.3418	2.75762e-11	9.80205e-10	ENSRNOG00000005690		ENSRNOG00000005690	ENSRNOG00000005690	Lmcd1	LIM and cysteine-rich domains 1 [Source:RGD Symbol;Acc:1308963]
ENSRNOG00000047137	1.2813	6.48433	44.3381	2.76287e-11	9.80205e-10	ENSRNOG00000047137		ENSRNOG00000047137	ENSRNOG00000047137	Erbin	erbb2 interacting protein [Source:RGD Symbol;Acc:1562952]
ENSRNOG00000022533	1.8498	2.67412	44.2824	2.84262e-11	1.00614e-09	ENSRNOG00000022533		ENSRNOG00000022533	ENSRNOG00000022533	Micall2	MICAL-like 2 [Source:RGD Symbol;Acc:1307875]
ENSRNOG00000000907	1.66401	2.4524	44.1675	3.01443e-11	1.06447e-09	ENSRNOG00000000907		ENSRNOG00000000907	ENSRNOG00000000907	Alox5ap	arachidonate 5-lipoxygenase activating protein [Source:RGD Symbol;Acc:2097]
ENSRNOG00000004703	7.21305	-1.74835	43.895	3.46468e-11	1.22062e-09	ENSRNOG00000004703		ENSRNOG00000004703	ENSRNOG00000004703	Muc15	mucin 15, cell surface associated [Source:RGD Symbol;Acc:1589864]
ENSRNOG00000012543	1.77475	2.4412	43.6983	3.83113e-11	1.34659e-09	ENSRNOG00000012543		ENSRNOG00000012543	ENSRNOG00000012543	Mcm3	minichromosome maintenance complex component 3 [Source:RGD Symbol;Acc:1305168]
ENSRNOG00000000463	-1.69416	5.60931	43.6785	3.86995e-11	1.35708e-09	ENSRNOG00000000463		ENSRNOG00000000463	ENSRNOG00000000463	Col11a2	collagen type XI alpha 2 chain [Source:RGD Symbol;Acc:2373]
ENSRNOG00000020078	1.3325	3.06176	43.6479	3.93094e-11	1.37528e-09	ENSRNOG00000020078		ENSRNOG00000020078	ENSRNOG00000020078	Vstm4	V-set and transmembrane domain containing 4 [Source:RGD Symbol;Acc:1310423]
ENSRNOG00000033776	1.71122	3.309	43.5298	4.17544e-11	1.45746e-09	ENSRNOG00000033776		ENSRNOG00000033776	ENSRNOG00000033776	LOC100359668	ferritin light chain 2 [Source:RGD Symbol;Acc:2325062]
ENSRNOG00000011683	2.00326	2.22164	43.381	4.50541e-11	1.56902e-09	ENSRNOG00000011683		ENSRNOG00000011683	ENSRNOG00000011683	Fes	FES proto-oncogene, tyrosine kinase [Source:RGD Symbol;Acc:1564385]
ENSRNOG00000027433	3.30309	0.875484	43.2245	4.88058e-11	1.69578e-09	ENSRNOG00000027433		ENSRNOG00000027433	ENSRNOG00000027433	Akr1b10	aldo-keto reductase family 1 member B10 [Source:RGD Symbol;Acc:1308277]
ENSRNOG00000024899	5.10975	0.881352	42.9556	5.59964e-11	1.94117e-09	ENSRNOG00000024899		ENSRNOG00000024899	ENSRNOG00000024899	Cxcl13	C-X-C motif chemokine ligand 13 [Source:RGD Symbol;Acc:1564256]
ENSRNOG00000022839	2.44958	0.492603	42.9354	5.65785e-11	1.95687e-09	ENSRNOG00000022839		ENSRNOG00000022839	ENSRNOG00000022839	Ifit3	interferon-induced protein with tetratricopeptide repeats 3 [Source:RGD Symbol;Acc:1359681]
ENSRNOG00000019018	0.997611	6.63102	42.9224	5.69551e-11	1.9654e-09	ENSRNOG00000019018		ENSRNOG00000019018	ENSRNOG00000019018	Plat	plasminogen activator, tissue type [Source:RGD Symbol;Acc:3342]
ENSRNOG00000002968	2.29718	0.475824	42.6181	6.65401e-11	2.29095e-09	ENSRNOG00000002968		ENSRNOG00000002968	ENSRNOG00000002968	Tnfsf4	TNF superfamily member 4 [Source:RGD Symbol;Acc:619816]
ENSRNOG00000013170	1.11555	3.90413	42.3819	7.50812e-11	2.57915e-09	ENSRNOG00000013170		ENSRNOG00000013170	ENSRNOG00000013170	Il13ra1-ps1	interleukin 13 receptor subunit alpha 1, pseudogene 1 [Source:RGD Symbol;Acc:2322532]
ENSRNOG00000012404	-1.23331	3.20001	42.287	7.88166e-11	2.70134e-09	ENSRNOG00000012404		ENSRNOG00000012404	ENSRNOG00000012404	Thrsp	thyroid hormone responsive [Source:RGD Symbol;Acc:3859]
ENSRNOG00000020716	0.90252	6.23109	42.2563	8.00625e-11	2.73785e-09	ENSRNOG00000020716		ENSRNOG00000020716	ENSRNOG00000020716	Axl	Axl receptor tyrosine kinase [Source:RGD Symbol;Acc:620028]
ENSRNOG00000046683	3.4662	1.15654	42.1406	8.49433e-11	2.89821e-09	ENSRNOG00000046683		ENSRNOG00000046683	ENSRNOG00000046683	Lilrb3	leukocyte immunoglobulin like receptor B3 [Source:RGD Symbol;Acc:1566307]
ENSRNOG00000069578	1.15925	7.02282	42.037	8.95633e-11	3.04898e-09	ENSRNOG00000069578		ENSRNOG00000069578	ENSRNOG00000069578	Hist1h2bq	histone cluster 1 H2B family member Q [Source:RGD Symbol;Acc:1305011]
ENSRNOG00000017693	1.22362	3.87097	42.0281	8.99702e-11	3.05596e-09	ENSRNOG00000017693		ENSRNOG00000017693	ENSRNOG00000017693	Slc2a5	solute carrier family 2 member 5 [Source:RGD Symbol;Acc:68328]
ENSRNOG00000004133	1.20396	3.76715	41.7277	1.04913e-10	3.55555e-09	ENSRNOG00000004133		ENSRNOG00000004133	ENSRNOG00000004133	Slc7a3	solute carrier family 7 member 3 [Source:RGD Symbol;Acc:68342]
ENSRNOG00000018371	2.111	3.96452	41.7088	1.05932e-10	3.58208e-09	ENSRNOG00000018371		ENSRNOG00000018371	ENSRNOG00000018371	Tubb6	tubulin, beta 6 class V [Source:RGD Symbol;Acc:1305887]
ENSRNOG00000048191	5.70231	0.209943	41.5245	1.16402e-10	3.92117e-09	ENSRNOG00000048191		ENSRNOG00000048191	ENSRNOG00000048191	Serpina3a	serine (or cysteine) peptidase inhibitor, clade A, member 3A [Source:RGD Symbol;Acc:6502633]
ENSRNOG00000065590	2.60818	-0.0654698	41.5232	1.16478e-10	3.92117e-09	ENSRNOG00000065590		ENSRNOG00000065590	ENSRNOG00000065590	Gpr65	G-protein coupled receptor 65 [Source:RGD Symbol;Acc:1311832]
ENSRNOG00000012965	2.09115	1.67114	41.473	1.19512e-10	4.01438e-09	ENSRNOG00000012965		ENSRNOG00000012965	ENSRNOG00000012965	Themis2	thymocyte selection associated family member 2 [Source:RGD Symbol;Acc:1561016]
ENSRNOG00000007650	0.942351	5.96893	41.466	1.19936e-10	4.01973e-09	ENSRNOG00000007650		ENSRNOG00000007650	ENSRNOG00000007650	Cd63	Cd63 molecule [Source:RGD Symbol;Acc:62080]
ENSRNOG00000015788	1.57247	2.21068	41.3509	1.27216e-10	4.25429e-09	ENSRNOG00000015788		ENSRNOG00000015788	ENSRNOG00000015788	Adora3	adenosine A3 receptor [Source:RGD Symbol;Acc:2051]
ENSRNOG00000067693	1.24625	4.65755	41.2827	1.31731e-10	4.39558e-09	ENSRNOG00000067693		ENSRNOG00000067693	ENSRNOG00000067693	Bcl2	BCL2, apoptosis regulator [Source:RGD Symbol;Acc:2199]
ENSRNOG00000008215	1.86307	3.33673	41.2715	1.32487e-10	4.4111e-09	ENSRNOG00000008215		ENSRNOG00000008215	ENSRNOG00000008215	Trim47	tripartite motif-containing 47 [Source:RGD Symbol;Acc:1597317]
ENSRNOG00000007006	3.5366	-0.258227	41.1235	1.42906e-10	4.74757e-09	ENSRNOG00000007006		ENSRNOG00000007006	ENSRNOG00000007006	Slc3a1	solute carrier family 3 member 1 [Source:RGD Symbol;Acc:3709]
ENSRNOG00000062317	5.55681	-0.760761	41.0684	1.46991e-10	4.87257e-09	ENSRNOG00000062317		ENSRNOG00000062317	ENSRNOG00000062317	ENSRNOG00000062317	None
ENSRNOG00000022537	2.64592	0.453858	41.006	1.51765e-10	5.01985e-09	ENSRNOG00000022537		ENSRNOG00000022537	ENSRNOG00000022537	E2f8	E2F transcription factor 8 [Source:RGD Symbol;Acc:1308091]
ENSRNOG00000020699	1.82092	2.49493	40.9183	1.58728e-10	5.23872e-09	ENSRNOG00000020699		ENSRNOG00000020699	ENSRNOG00000020699	Cd37	CD37 molecule [Source:RGD Symbol;Acc:62035]
ENSRNOG00000015239	0.927412	4.40795	40.8384	1.65351e-10	5.44543e-09	ENSRNOG00000015239		ENSRNOG00000015239	ENSRNOG00000015239	Ginm1	glycosylated integral membrane protein 1 [Source:RGD Symbol;Acc:1309759]
ENSRNOG00000004100	1.11361	4.04895	40.7219	1.75513e-10	5.76757e-09	ENSRNOG00000004100		ENSRNOG00000004100	ENSRNOG00000004100	Trib1	tribbles pseudokinase 1 [Source:RGD Symbol;Acc:621596]
ENSRNOG00000005861	-1.30053	4.68744	40.6487	1.82209e-10	5.97463e-09	ENSRNOG00000005861		ENSRNOG00000005861	ENSRNOG00000005861	Hsd11b1	hydroxysteroid 11-beta dehydrogenase 1 [Source:RGD Symbol;Acc:2834]
ENSRNOG00000047894	3.07536	-0.875182	40.5883	1.87929e-10	6.14888e-09	ENSRNOG00000047894		ENSRNOG00000047894	ENSRNOG00000047894	Liph	lipase H [Source:RGD Symbol;Acc:1592849]
ENSRNOG00000015845	1.08178	5.63915	40.5442	1.9222e-10	6.27574e-09	ENSRNOG00000015845		ENSRNOG00000015845	ENSRNOG00000015845	Niban2	niban apoptosis regulator 2 [Source:RGD Symbol;Acc:1307018]
ENSRNOG00000013309	1.47544	3.33691	40.4673	1.9993e-10	6.51343e-09	ENSRNOG00000013309		ENSRNOG00000013309	ENSRNOG00000013309	Pik3ap1	phosphoinositide-3-kinase adaptor protein 1 [Source:RGD Symbol;Acc:1307744]
ENSRNOG00000001714	-1.28106	2.89152	40.4394	2.0281e-10	6.59308e-09	ENSRNOG00000001714		ENSRNOG00000001714	ENSRNOG00000001714	Atp13a4	ATPase 13A4 [Source:RGD Symbol;Acc:1306927]
ENSRNOG00000015411	2.57807	1.5385	40.3958	2.07384e-10	6.72733e-09	ENSRNOG00000015411		ENSRNOG00000015411	ENSRNOG00000015411	Apobec1	apolipoprotein B mRNA editing enzyme catalytic subunit 1 [Source:RGD Symbol;Acc:2133]
ENSRNOG00000016648	6.95954	-1.96779	40.3484	2.12482e-10	6.87796e-09	ENSRNOG00000016648		ENSRNOG00000016648	ENSRNOG00000016648	Gulo	gulonolactone (L-) oxidase [Source:RGD Symbol;Acc:620701]
ENSRNOG00000016643	1.19096	3.36239	40.3178	2.15837e-10	6.97166e-09	ENSRNOG00000016643		ENSRNOG00000016643	ENSRNOG00000016643	Lpcat2	lysophosphatidylcholine acyltransferase 2 [Source:RGD Symbol;Acc:2325051]
ENSRNOG00000023334	1.26223	3.85132	40.2847	2.19521e-10	7.06178e-09	ENSRNOG00000023334		ENSRNOG00000023334	ENSRNOG00000023334	Parp14	poly (ADP-ribose) polymerase family, member 14 [Source:RGD Symbol;Acc:1310490]
ENSRNOG00000052873	1.09151	4.74671	40.2844	2.19559e-10	7.06178e-09	ENSRNOG00000052873		ENSRNOG00000052873	ENSRNOG00000052873	Npnt	nephronectin [Source:RGD Symbol;Acc:1593709]
ENSRNOG00000033588	1.50846	2.26194	40.1474	2.35499e-10	7.55316e-09	ENSRNOG00000033588		ENSRNOG00000033588	ENSRNOG00000033588	Siglec15	sialic acid binding Ig-like lectin 15 [Source:RGD Symbol;Acc:1565948]
ENSRNOG00000008040	1.96109	0.743329	40.1447	2.35834e-10	7.55316e-09	ENSRNOG00000008040		ENSRNOG00000008040	ENSRNOG00000008040	Pimreg	PICALM interacting mitotic regulator [Source:RGD Symbol;Acc:1308747]
ENSRNOG00000038835	1.96721	1.00606	39.9709	2.5777e-10	8.2383e-09	ENSRNOG00000038835		ENSRNOG00000038835	ENSRNOG00000038835	Cd86	CD86 molecule [Source:RGD Symbol;Acc:628714]
ENSRNOG00000002057	1.89298	2.01215	39.9595	2.59287e-10	8.26935e-09	ENSRNOG00000002057		ENSRNOG00000002057	ENSRNOG00000002057	Slc10a6	solute carrier family 10 member 6 [Source:RGD Symbol;Acc:727800]
ENSRNOG00000058422	2.22932	0.966852	39.7964	2.81861e-10	8.97041e-09	ENSRNOG00000058422		ENSRNOG00000058422	ENSRNOG00000058422	Pirb	paired Ig-like receptor B [Source:RGD Symbol;Acc:1589827]
ENSRNOG00000027145	2.10752	1.62012	39.7166	2.93623e-10	9.32514e-09	ENSRNOG00000027145		ENSRNOG00000027145	ENSRNOG00000027145	Rora	RAR-related orphan receptor A [Source:RGD Symbol;Acc:1308419]
ENSRNOG00000017194	0.930508	7.0445	39.686	2.98255e-10	9.45243e-09	ENSRNOG00000017194		ENSRNOG00000017194	ENSRNOG00000017194	Prdx1	peroxiredoxin 1 [Source:RGD Symbol;Acc:620039]
ENSRNOG00000014783	1.19932	3.2038	39.5893	3.13389e-10	9.91135e-09	ENSRNOG00000014783		ENSRNOG00000014783	ENSRNOG00000014783	Pgghg	protein-glucosylgalactosylhydroxylysine glucosidase [Source:RGD Symbol;Acc:1306015]
ENSRNOG00000005697	-0.861335	5.16845	39.2954	3.64299e-10	1.14974e-08	ENSRNOG00000005697		ENSRNOG00000005697	ENSRNOG00000005697	Slc6a11	solute carrier family 6 member 11 [Source:RGD Symbol;Acc:628737]
ENSRNOG00000014125	1.84361	2.944	39.2256	3.77556e-10	1.18911e-08	ENSRNOG00000014125		ENSRNOG00000014125	ENSRNOG00000014125	Evi2b	ecotropic viral integration site 2B [Source:RGD Symbol;Acc:6495961]
ENSRNOG00000011039	1.841	0.890318	39.1991	3.82711e-10	1.20284e-08	ENSRNOG00000011039		ENSRNOG00000011039	ENSRNOG00000011039	Gch1	GTP cyclohydrolase 1 [Source:RGD Symbol;Acc:61992]
ENSRNOG00000012049	1.81438	2.50749	39.1855	3.854e-10	1.20878e-08	ENSRNOG00000012049		ENSRNOG00000012049	ENSRNOG00000012049	Sox7	SRY-box transcription factor 7 [Source:RGD Symbol;Acc:1310038]
ENSRNOG00000005796	0.828426	7.22052	39.0987	4.02913e-10	1.2611e-08	ENSRNOG00000005796		ENSRNOG00000005796	ENSRNOG00000005796	Ctnna1	catenin alpha 1 [Source:RGD Symbol;Acc:1359485]
ENSRNOG00000016678	1.37792	3.14503	39.0666	4.09588e-10	1.2766e-08	ENSRNOG00000016678		ENSRNOG00000016678	ENSRNOG00000016678	Angptl2	angiopoietin-like 2 [Source:RGD Symbol;Acc:620004]
ENSRNOG00000017976	0.991312	5.63638	39.0657	4.09787e-10	1.2766e-08	ENSRNOG00000017976		ENSRNOG00000017976	ENSRNOG00000017976	Slco2b1	solute carrier organic anion transporter family, member 2b1 [Source:RGD Symbol;Acc:621391]
ENSRNOG00000025551	1.33039	2.914	39.0628	4.10393e-10	1.2766e-08	ENSRNOG00000025551		ENSRNOG00000025551	ENSRNOG00000025551	Rgs22	regulator of G-protein signaling 22 [Source:RGD Symbol;Acc:1565493]
ENSRNOG00000066773	1.33827	4.88768	38.9728	4.29749e-10	1.33407e-08	ENSRNOG00000066773		ENSRNOG00000066773	ENSRNOG00000066773	RT1-DMa	RT1 class II, locus DMa [Source:RGD Symbol;Acc:735053]
ENSRNOG00000002101	0.777803	6.06704	38.9511	4.34563e-10	1.34626e-08	ENSRNOG00000002101		ENSRNOG00000002101	ENSRNOG00000002101	Paics	phosphoribosylaminoimidazole carboxylase and phosphoribosylaminoimidazolesuccinocarboxamide synthase [Source:RGD Symbol;Acc:620066]
ENSRNOG00000005575	1.78033	2.25158	38.5866	5.23774e-10	1.61932e-08	ENSRNOG00000005575		ENSRNOG00000005575	ENSRNOG00000005575	Abi3	ABI family, member 3 [Source:RGD Symbol;Acc:1311794]
ENSRNOG00000022640	2.42693	0.461385	38.4299	5.67554e-10	1.75109e-08	ENSRNOG00000022640		ENSRNOG00000022640	ENSRNOG00000022640	Siglec8	sialic acid binding Ig-like lectin 8 [Source:RGD Symbol;Acc:1563073]
ENSRNOG00000014832	1.00187	4.10527	38.3843	5.80992e-10	1.78891e-08	ENSRNOG00000014832		ENSRNOG00000014832	ENSRNOG00000014832	Mapkapk3	MAPK activated protein kinase 3 [Source:RGD Symbol;Acc:1304980]
ENSRNOG00000067138	6.73809	-2.13658	38.2589	6.19531e-10	1.90371e-08	ENSRNOG00000067138		ENSRNOG00000067138	ENSRNOG00000067138	Tlr10	toll-like receptor 10 [Source:RGD Symbol;Acc:1311569]
ENSRNOG00000029726	0.79838	7.59791	38.217	6.32985e-10	1.94111e-08	ENSRNOG00000029726		ENSRNOG00000029726	ENSRNOG00000029726	Gstm1	glutathione S-transferase mu 1 [Source:RGD Symbol;Acc:2755]
ENSRNOG00000056714	1.28352	3.28636	38.1064	6.69894e-10	2.05015e-08	ENSRNOG00000056714		ENSRNOG00000056714	ENSRNOG00000056714	Sla	src-like adaptor [Source:RGD Symbol;Acc:631373]
ENSRNOG00000000632	1.8027	1.53639	38.0765	6.80244e-10	2.07455e-08	ENSRNOG00000000632		ENSRNOG00000000632	ENSRNOG00000000632	Cdk1	cyclin-dependent kinase 1 [Source:RGD Symbol;Acc:2319]
ENSRNOG00000042137	1.52781	2.16602	38.0755	6.80605e-10	2.07455e-08	ENSRNOG00000042137		ENSRNOG00000042137	ENSRNOG00000042137	Sting1	stimulator of interferon response cGAMP interactor 1 [Source:RGD Symbol;Acc:1562552]
ENSRNOG00000020281	2.43209	1.35376	38.0167	7.01428e-10	2.13372e-08	ENSRNOG00000020281		ENSRNOG00000020281	ENSRNOG00000020281	Kif22	kinesin family member 22 [Source:RGD Symbol;Acc:1311886]
ENSRNOG00000012630	0.933105	4.66244	37.8609	7.59728e-10	2.30644e-08	ENSRNOG00000012630		ENSRNOG00000012630	ENSRNOG00000012630	Rhoc	ras homolog family member C [Source:RGD Symbol;Acc:1304965]
ENSRNOG00000028273	2.62291	-0.630342	37.8027	7.82745e-10	2.37156e-08	ENSRNOG00000028273		ENSRNOG00000028273	ENSRNOG00000028273	Tmem150b	transmembrane protein 150B [Source:RGD Symbol;Acc:1306181]
ENSRNOG00000052038	1.39091	2.66846	37.7938	7.86322e-10	2.37764e-08	ENSRNOG00000052038		ENSRNOG00000052038	ENSRNOG00000052038	Haus8	HAUS augmin-like complex, subunit 8 [Source:RGD Symbol;Acc:1311565]
ENSRNOG00000022800	1.45333	2.30545	37.7697	7.96107e-10	2.40158e-08	ENSRNOG00000022800		ENSRNOG00000022800	ENSRNOG00000022800	Sp140	SP140 nuclear body protein [Source:RGD Symbol;Acc:1306355]
ENSRNOG00000013737	0.842887	5.0596	37.7665	7.9741e-10	2.40158e-08	ENSRNOG00000013737		ENSRNOG00000013737	ENSRNOG00000013737	Bcar3	BCAR3 adaptor protein, NSP family member [Source:RGD Symbol;Acc:1311688]
ENSRNOG00000014464	2.26678	0.0391071	37.7188	8.17131e-10	2.4561e-08	ENSRNOG00000014464		ENSRNOG00000014464	ENSRNOG00000014464	Tnfsf13b	TNF superfamily member 13b [Source:RGD Symbol;Acc:1561519]
ENSRNOG00000020060	1.07954	5.36099	37.688	8.30129e-10	2.49022e-08	ENSRNOG00000020060		ENSRNOG00000020060	ENSRNOG00000020060	Atf5	activating transcription factor 5 [Source:RGD Symbol;Acc:628902]
ENSRNOG00000005669	1.19321	3.48891	37.6553	8.44157e-10	2.5273e-08	ENSRNOG00000005669		ENSRNOG00000005669	ENSRNOG00000005669	Car8	carbonic anhydrase 8 [Source:RGD Symbol;Acc:1304709]
ENSRNOG00000067441	1.16956	6.18629	37.6153	8.61667e-10	2.57173e-08	ENSRNOG00000067441		ENSRNOG00000067441	ENSRNOG00000067441	H1f2	H1.2 linker histone, cluster member [Source:RGD Symbol;Acc:1587893]
ENSRNOG00000019542	1.53891	2.90842	37.6136	8.62392e-10	2.57173e-08	ENSRNOG00000019542		ENSRNOG00000019542	ENSRNOG00000019542	LOC100910979	interferon-inducible GTPase 1-like [Source:RGD Symbol;Acc:6495625]
ENSRNOG00000061768	1.80158	3.08776	37.4241	9.5042e-10	2.82867e-08	ENSRNOG00000061768		ENSRNOG00000061768	ENSRNOG00000061768	Slc43a3	solute carrier family 43, member 3 [Source:RGD Symbol;Acc:1312016]
ENSRNOG00000023428	2.04672	1.53978	37.3451	9.89703e-10	2.93981e-08	ENSRNOG00000023428		ENSRNOG00000023428	ENSRNOG00000023428	Pik3r5	phosphoinositide-3-kinase, regulatory subunit 5 [Source:RGD Symbol;Acc:1563261]
ENSRNOG00000019177	-0.814469	5.98364	37.218	1.05635e-09	3.13163e-08	ENSRNOG00000019177		ENSRNOG00000019177	ENSRNOG00000019177	Psd2	pleckstrin and Sec7 domain containing 2 [Source:RGD Symbol;Acc:1311075]
ENSRNOG00000021062	1.32274	3.48142	37.1567	1.0901e-09	3.22538e-08	ENSRNOG00000021062		ENSRNOG00000021062	ENSRNOG00000021062	Fxyd5	FXYD domain-containing ion transport regulator 5 [Source:RGD Symbol;Acc:620827]
ENSRNOG00000048723	0.984577	4.42721	37.0383	1.15832e-09	3.42053e-08	ENSRNOG00000048723		ENSRNOG00000048723	ENSRNOG00000048723	Pros1	protein S [Source:RGD Symbol;Acc:620971]
ENSRNOG00000063592	1.80273	1.80877	36.94	1.21823e-09	3.59047e-08	ENSRNOG00000063592		ENSRNOG00000063592	ENSRNOG00000063592	Lyve1	lymphatic vessel endothelial hyaluronan receptor 1 [Source:RGD Symbol;Acc:1310864]
ENSRNOG00000021161	1.65453	3.26606	36.928	1.22573e-09	3.60556e-08	ENSRNOG00000021161		ENSRNOG00000021161	ENSRNOG00000021161	Fermt3	FERM domain containing kindlin 3 [Source:RGD Symbol;Acc:1310168]
ENSRNOG00000038297	1.08589	4.89851	36.8629	1.26735e-09	3.72075e-08	ENSRNOG00000038297		ENSRNOG00000038297	ENSRNOG00000038297	Plekhd1	pleckstrin homology and coiled-coil domain containing D1 [Source:RGD Symbol;Acc:1566112]
ENSRNOG00000004488	6.68994	-2.18279	36.8511	1.27501e-09	3.73601e-08	ENSRNOG00000004488		ENSRNOG00000004488	ENSRNOG00000004488	Bdkrb1	bradykinin receptor B1 [Source:RGD Symbol;Acc:620401]
ENSRNOG00000020811	0.881103	4.95062	36.8196	1.29583e-09	3.78969e-08	ENSRNOG00000020811		ENSRNOG00000020811	ENSRNOG00000020811	Il6r	interleukin 6 receptor [Source:RGD Symbol;Acc:2902]
ENSRNOG00000010691	1.5289	2.155	36.8061	1.30484e-09	3.80868e-08	ENSRNOG00000010691		ENSRNOG00000010691	ENSRNOG00000010691	Cmtm3	CKLF-like MARVEL transmembrane domain containing 3 [Source:RGD Symbol;Acc:1308763]
ENSRNOG00000029682	1.07219	5.66746	36.7423	1.34819e-09	3.92765e-08	ENSRNOG00000029682		ENSRNOG00000029682	ENSRNOG00000029682	Clic1	chloride intracellular channel 1 [Source:RGD Symbol;Acc:1303043]
ENSRNOG00000003095	4.18017	-1.51444	36.7321	1.3553e-09	3.94078e-08	ENSRNOG00000003095		ENSRNOG00000003095	ENSRNOG00000003095	Fgfbp1	fibroblast growth factor binding protein 1 [Source:RGD Symbol;Acc:621211]
ENSRNOG00000033261	1.28853	9.8305	36.705	1.37428e-09	3.9883e-08	ENSRNOG00000033261		ENSRNOG00000033261	ENSRNOG00000033261	Fam107a	family with sequence similarity 107, member A [Source:RGD Symbol;Acc:1306327]
ENSRNOG00000037113	1.31829	3.09586	36.6404	1.4206e-09	4.11484e-08	ENSRNOG00000037113		ENSRNOG00000037113	ENSRNOG00000037113	Slfn2	schlafen family member 2 [Source:RGD Symbol;Acc:1308645]
ENSRNOG00000024207	1.86226	4.04187	36.6347	1.42476e-09	4.11903e-08	ENSRNOG00000024207		ENSRNOG00000024207	ENSRNOG00000024207	Fgfrl1	fibroblast growth factor receptor-like 1 [Source:RGD Symbol;Acc:735156]
ENSRNOG00000002128	0.909225	5.49969	36.3806	1.62307e-09	4.68342e-08	ENSRNOG00000002128		ENSRNOG00000002128	ENSRNOG00000002128	Ppat	phosphoribosyl pyrophosphate amidotransferase [Source:RGD Symbol;Acc:620237]
ENSRNOG00000014870	-1.21699	3.33175	36.3154	1.67834e-09	4.83368e-08	ENSRNOG00000014870		ENSRNOG00000014870	ENSRNOG00000014870	Slc13a5	solute carrier family 13 member 5 [Source:RGD Symbol;Acc:631374]
ENSRNOG00000019996	0.83659	7.25339	36.2767	1.71199e-09	4.92123e-08	ENSRNOG00000019996		ENSRNOG00000019996	ENSRNOG00000019996	Slc16a1	solute carrier family 16 member 1 [Source:RGD Symbol;Acc:3690]
ENSRNOG00000001518	0.897954	6.85774	36.2624	1.72458e-09	4.94804e-08	ENSRNOG00000001518		ENSRNOG00000001518	ENSRNOG00000001518	Itga6	integrin subunit alpha 6 [Source:RGD Symbol;Acc:621633]
ENSRNOG00000061595	3.05383	0.0952167	36.238	1.74634e-09	5.001e-08	ENSRNOG00000061595		ENSRNOG00000061595	ENSRNOG00000061595	Tfec	transcription factor EC [Source:RGD Symbol;Acc:3846]
ENSRNOG00000058388	2.22461	4.19122	36.1822	1.79707e-09	5.13655e-08	ENSRNOG00000058388		ENSRNOG00000058388	ENSRNOG00000058388	Zfp36	zinc finger protein 36 [Source:RGD Symbol;Acc:620722]
ENSRNOG00000018262	1.05371	6.45399	36.1571	1.82038e-09	5.19341e-08	ENSRNOG00000018262		ENSRNOG00000018262	ENSRNOG00000018262	Ampd3	adenosine monophosphate deaminase 3 [Source:RGD Symbol;Acc:2111]
ENSRNOG00000056786	1.53614	4.18241	35.9997	1.97345e-09	5.6195e-08	ENSRNOG00000056786		ENSRNOG00000056786	ENSRNOG00000056786	Piezo1	piezo-type mechanosensitive ion channel component 1 [Source:RGD Symbol;Acc:1308822]
ENSRNOG00000018126	0.963355	5.94258	35.9859	1.9875e-09	5.64889e-08	ENSRNOG00000018126		ENSRNOG00000018126	ENSRNOG00000018126	Abca1	ATP binding cassette subfamily A member 1 [Source:RGD Symbol;Acc:631344]
ENSRNOG00000011271	1.36647	3.77369	35.8271	2.15624e-09	6.11701e-08	ENSRNOG00000011271		ENSRNOG00000011271	ENSRNOG00000011271	Mcc	MCC regulator of WNT signaling pathway [Source:RGD Symbol;Acc:1561988]
ENSRNOG00000018251	1.18835	4.57485	35.7439	2.25039e-09	6.37218e-08	ENSRNOG00000018251		ENSRNOG00000018251	ENSRNOG00000018251	Mrc1	mannose receptor, C type 1 [Source:RGD Symbol;Acc:1309353]
ENSRNOG00000029756	1.27261	3.95122	35.7323	2.26379e-09	6.39815e-08	ENSRNOG00000029756		ENSRNOG00000029756	ENSRNOG00000029756	P2ry13	purinergic receptor P2Y13 [Source:RGD Symbol;Acc:1302941]
ENSRNOG00000046171	1.50344	3.53933	35.7235	2.27408e-09	6.41529e-08	ENSRNOG00000046171		ENSRNOG00000046171	ENSRNOG00000046171	AABR07035839.1	MLX interacting protein-like [Source:RGD Symbol;Acc:620400]
ENSRNOG00000005810	1.72081	1.52231	35.6469	2.36526e-09	6.66009e-08	ENSRNOG00000005810		ENSRNOG00000005810	ENSRNOG00000005810	Nlrc4	NLR family, CARD domain containing 4 [Source:RGD Symbol;Acc:1309831]
ENSRNOG00000049641	0.870106	4.87975	35.5423	2.49576e-09	7.01451e-08	ENSRNOG00000049641		ENSRNOG00000049641	ENSRNOG00000049641	Rab29	RAB29, member RAS oncogene family [Source:RGD Symbol;Acc:620892]
ENSRNOG00000010833	1.19349	3.17246	35.4584	2.60563e-09	7.30975e-08	ENSRNOG00000010833		ENSRNOG00000010833	ENSRNOG00000010833	Mthfd2	methylenetetrahydrofolate dehydrogenase (NADP+ dependent) 2, methenyltetrahydrofolate cyclohydrolase [Source:RGD Symbol;Acc:1311313]
ENSRNOG00000015157	1.82687	1.29335	35.4377	2.63347e-09	7.3742e-08	ENSRNOG00000015157		ENSRNOG00000015157	ENSRNOG00000015157	Smtnl2	smoothelin-like 2 [Source:RGD Symbol;Acc:1585960]
ENSRNOG00000069555	1.74702	1.47234	35.4287	2.64565e-09	7.38423e-08	ENSRNOG00000069555		ENSRNOG00000069555	ENSRNOG00000069555	LOC100359539	ribonucleotide reductase M2 polypeptide [Source:RGD Symbol;Acc:2323655]
ENSRNOG00000005352	2.15597	1.56413	35.4256	2.64978e-09	7.38423e-08	ENSRNOG00000005352		ENSRNOG00000005352	ENSRNOG00000005352	Elf4	E74 like ETS transcription factor 4 [Source:RGD Symbol;Acc:1560743]
ENSRNOG00000010529	2.05404	4.39093	35.4242	2.65167e-09	7.38423e-08	ENSRNOG00000010529		ENSRNOG00000010529	ENSRNOG00000010529	Thbs2	thrombospondin 2 [Source:RGD Symbol;Acc:1310979]
ENSRNOG00000025274	0.730659	6.85747	35.3487	2.75651e-09	7.66209e-08	ENSRNOG00000025274		ENSRNOG00000025274	ENSRNOG00000025274	Hexb	hexosaminidase subunit beta [Source:RGD Symbol;Acc:1307607]
ENSRNOG00000017220	1.15444	3.82268	35.3325	2.77955e-09	7.71197e-08	ENSRNOG00000017220		ENSRNOG00000017220	ENSRNOG00000017220	Tcirg1	T-cell immune regulator 1, ATPase H+ transporting V0 subunit A3 [Source:RGD Symbol;Acc:735136]
ENSRNOG00000054964	3.22032	-1.01375	35.2096	2.96062e-09	8.19936e-08	ENSRNOG00000054964		ENSRNOG00000054964	ENSRNOG00000054964	Aoah	acyloxyacyl hydrolase [Source:RGD Symbol;Acc:1560514]
ENSRNOG00000012804	2.55776	5.58423	35.1601	3.0369e-09	8.38712e-08	ENSRNOG00000012804		ENSRNOG00000012804	ENSRNOG00000012804	C1qc	complement C1q C chain [Source:RGD Symbol;Acc:1306828]
ENSRNOG00000012582	2.10036	1.89943	35.1584	3.03949e-09	8.38712e-08	ENSRNOG00000012582		ENSRNOG00000012582	ENSRNOG00000012582	Eif4ebp1	eukaryotic translation initiation factor 4E binding protein 1 [Source:RGD Symbol;Acc:620259]
ENSRNOG00000000528	1.58907	3.00152	35.1028	3.12755e-09	8.6144e-08	ENSRNOG00000000528		ENSRNOG00000000528	ENSRNOG00000000528	Fgd2	FYVE, RhoGEF and PH domain containing 2 [Source:RGD Symbol;Acc:1309840]
ENSRNOG00000028386	1.68857	1.53267	35.0218	3.26028e-09	8.96371e-08	ENSRNOG00000028386		ENSRNOG00000028386	ENSRNOG00000028386	RGD1564162	similar to Homo sapiens fetal lung specific expression unknown [Source:RGD Symbol;Acc:1564162]
ENSRNOG00000010549	2.4632	1.61814	35.0093	3.28134e-09	9.00526e-08	ENSRNOG00000010549		ENSRNOG00000010549	ENSRNOG00000010549	Tspo	translocator protein [Source:RGD Symbol;Acc:2228]
ENSRNOG00000050395	1.83204	2.53562	34.9146	3.44483e-09	9.43684e-08	ENSRNOG00000050395		ENSRNOG00000050395	ENSRNOG00000050395	Ms4a6bl	membrane-spanning 4-domains, subfamily A, member 6B-like [Source:RGD Symbol;Acc:1359381]
ENSRNOG00000002664	1.24113	2.96086	34.9027	3.46593e-09	9.47751e-08	ENSRNOG00000002664		ENSRNOG00000002664	ENSRNOG00000002664	Emp2	epithelial membrane protein 2 [Source:RGD Symbol;Acc:1359629]
ENSRNOG00000059245	1.88501	0.684652	34.8583	3.54587e-09	9.67863e-08	ENSRNOG00000059245		ENSRNOG00000059245	ENSRNOG00000059245	Rad51b	RAD51 paralog B [Source:RGD Symbol;Acc:1560681]
ENSRNOG00000014902	1.76309	1.44348	34.7715	3.70766e-09	1.0102e-07	ENSRNOG00000014902		ENSRNOG00000014902	ENSRNOG00000014902	Stx11	syntaxin 11 [Source:RGD Symbol;Acc:1304744]
ENSRNOG00000020309	4.18358	-1.51737	34.697	3.85219e-09	1.0477e-07	ENSRNOG00000020309		ENSRNOG00000020309	ENSRNOG00000020309	Gfra3	GDNF family receptor alpha 3 [Source:RGD Symbol;Acc:620502]
ENSRNOG00000028774	1.40597	3.35459	34.6348	3.97729e-09	1.07978e-07	ENSRNOG00000028774		ENSRNOG00000028774	ENSRNOG00000028774	Vgll3	vestigial-like family member 3 [Source:RGD Symbol;Acc:1560030]
ENSRNOG00000005935	1.70241	2.86453	34.5936	4.0623e-09	1.10089e-07	ENSRNOG00000005935		ENSRNOG00000005935	ENSRNOG00000005935	A3galt2	alpha 1,3-galactosyltransferase 2 [Source:RGD Symbol;Acc:727913]
ENSRNOG00000001187	3.19519	0.019202	34.4358	4.4055e-09	1.19177e-07	ENSRNOG00000001187		ENSRNOG00000001187	ENSRNOG00000001187	Oasl	2'-5'-oligoadenylate synthetase-like [Source:RGD Symbol;Acc:1308586]
ENSRNOG00000003183	1.8216	5.3655	34.3277	4.65707e-09	1.25758e-07	ENSRNOG00000003183		ENSRNOG00000003183	ENSRNOG00000003183	Fmod	fibromodulin [Source:RGD Symbol;Acc:619769]
ENSRNOG00000005788	0.795466	4.97904	34.317	4.68265e-09	1.26223e-07	ENSRNOG00000005788		ENSRNOG00000005788	ENSRNOG00000005788	Cdk5rap2	CDK5 regulatory subunit associated protein 2 [Source:RGD Symbol;Acc:708451]
ENSRNOG00000003147	0.815165	8.81904	34.2366	4.88036e-09	1.31319e-07	ENSRNOG00000003147		ENSRNOG00000003147	ENSRNOG00000003147	Sqstm1	sequestosome 1 [Source:RGD Symbol;Acc:69287]
ENSRNOG00000008079	0.788804	6.81318	34.2183	4.92629e-09	1.32145e-07	ENSRNOG00000008079		ENSRNOG00000008079	ENSRNOG00000008079	Ugp2	UDP-glucose pyrophosphorylase 2 [Source:RGD Symbol;Acc:1310210]
ENSRNOG00000005540	0.721335	6.28703	34.2175	4.92849e-09	1.32145e-07	ENSRNOG00000005540		ENSRNOG00000005540	ENSRNOG00000005540	Nin	ninein [Source:RGD Symbol;Acc:1306492]
ENSRNOG00000009266	0.859115	6.23692	34.2091	4.94962e-09	1.32477e-07	ENSRNOG00000009266		ENSRNOG00000009266	ENSRNOG00000009266	Anp32b	acidic nuclear phosphoprotein 32 family member B [Source:RGD Symbol;Acc:621285]
ENSRNOG00000027739	1.33267	2.62974	34.1123	5.20213e-09	1.3899e-07	ENSRNOG00000027739		ENSRNOG00000027739	ENSRNOG00000027739	Cndp1	carnosine dipeptidase 1 [Source:RGD Symbol;Acc:1359493]
ENSRNOG00000008144	1.07218	3.32131	33.9005	5.80049e-09	1.54704e-07	ENSRNOG00000008144		ENSRNOG00000008144	ENSRNOG00000008144	Irf1	interferon regulatory factor 1 [Source:RGD Symbol;Acc:2920]
ENSRNOG00000004342	0.987639	4.66814	33.8677	5.899e-09	1.57055e-07	ENSRNOG00000004342		ENSRNOG00000004342	ENSRNOG00000004342	Ahr	aryl hydrocarbon receptor [Source:RGD Symbol;Acc:2074]
ENSRNOG00000018400	0.878268	5.6659	33.7698	6.20341e-09	1.64869e-07	ENSRNOG00000018400		ENSRNOG00000018400	ENSRNOG00000018400	Golm1	golgi membrane protein 1 [Source:RGD Symbol;Acc:1589384]
ENSRNOG00000030954	1.10772	7.63936	33.7648	6.21955e-09	1.65009e-07	ENSRNOG00000030954		ENSRNOG00000030954	ENSRNOG00000030954	Fat1	FAT atypical cadherin 1 [Source:RGD Symbol;Acc:621254]
ENSRNOG00000033747	1.29268	2.75293	33.7494	6.26897e-09	1.66029e-07	ENSRNOG00000033747		ENSRNOG00000033747	ENSRNOG00000033747	Sp110	SP110 nuclear body protein [Source:RGD Symbol;Acc:1310173]
ENSRNOG00000016957	1.54832	6.08058	33.6013	6.76487e-09	1.7885e-07	ENSRNOG00000016957		ENSRNOG00000016957	ENSRNOG00000016957	Igfbp2	insulin-like growth factor binding protein 2 [Source:RGD Symbol;Acc:2873]
ENSRNOG00000015297	2.51784	1.07926	33.5116	7.08398e-09	1.8696e-07	ENSRNOG00000015297		ENSRNOG00000015297	ENSRNOG00000015297	C9h6orf132	similar to human chromosome 6 open reading frame 132 [Source:RGD Symbol;Acc:1561662]
ENSRNOG00000017510	-0.979927	5.75695	33.5019	7.11945e-09	1.8757e-07	ENSRNOG00000017510		ENSRNOG00000017510	ENSRNOG00000017510	Mfge8	milk fat globule EGF and factor V/VIII domain containing [Source:RGD Symbol;Acc:3083]
ENSRNOG00000017093	1.13082	3.85392	33.4441	7.33409e-09	1.92889e-07	ENSRNOG00000017093		ENSRNOG00000017093	ENSRNOG00000017093	Pxdc1	PX domain containing 1 [Source:RGD Symbol;Acc:1311307]
ENSRNOG00000012172	2.09547	2.0387	33.4142	7.4477e-09	1.95538e-07	ENSRNOG00000012172		ENSRNOG00000012172	ENSRNOG00000012172	Spi1	Spi-1 proto-oncogene [Source:RGD Symbol;Acc:1359607]
ENSRNOG00000019136	0.825168	4.88622	33.395	7.52155e-09	1.97135e-07	ENSRNOG00000019136		ENSRNOG00000019136	ENSRNOG00000019136	Scamp2	secretory carrier membrane protein 2 [Source:RGD Symbol;Acc:68348]
ENSRNOG00000039048	2.22839	-0.240202	33.2556	8.0806e-09	2.11421e-07	ENSRNOG00000039048		ENSRNOG00000039048	ENSRNOG00000039048	Cd200r1	CD200 receptor 1 [Source:RGD Symbol;Acc:61837]
ENSRNOG00000016852	2.30495	0.0748089	33.2097	8.27379e-09	2.16103e-07	ENSRNOG00000016852		ENSRNOG00000016852	ENSRNOG00000016852	Apobec3	apolipoprotein B mRNA editing enzyme catalytic subunit 3 [Source:RGD Symbol;Acc:1307800]
ENSRNOG00000046001	2.31034	3.09221	33.1437	8.5594e-09	2.23178e-07	ENSRNOG00000046001		ENSRNOG00000046001	ENSRNOG00000046001	AABR07030823.1	forkhead box J1 [Source:RGD Symbol;Acc:621764]
ENSRNOG00000008196	1.12644	3.19351	33.0266	9.09078e-09	2.36626e-07	ENSRNOG00000008196		ENSRNOG00000008196	ENSRNOG00000008196	Parp12	poly (ADP-ribose) polymerase family, member 12 [Source:RGD Symbol;Acc:1308628]
ENSRNOG00000010655	2.01803	1.02865	32.8984	9.71017e-09	2.52315e-07	ENSRNOG00000010655		ENSRNOG00000010655	ENSRNOG00000010655	Mttp	microsomal triglyceride transfer protein [Source:RGD Symbol;Acc:1308388]
ENSRNOG00000056756	0.803256	7.20328	32.7671	1.03886e-08	2.69481e-07	ENSRNOG00000056756		ENSRNOG00000056756	ENSRNOG00000056756	Actn1	actinin, alpha 1 [Source:RGD Symbol;Acc:70907]
ENSRNOG00000003748	2.22656	-0.0343052	32.7612	1.04202e-08	2.69838e-07	ENSRNOG00000003748		ENSRNOG00000003748	ENSRNOG00000003748	Tasl	TLR adaptor interacting with endolysosomal SLC15A4 [Source:RGD Symbol;Acc:1565785]
ENSRNOG00000020684	0.949455	5.43425	32.7045	1.0729e-08	2.7736e-07	ENSRNOG00000020684		ENSRNOG00000020684	ENSRNOG00000020684	Vat1	vesicle amine transport 1 [Source:RGD Symbol;Acc:1308943]
ENSRNOG00000028768	1.96807	0.614283	32.6961	1.07754e-08	2.78086e-07	ENSRNOG00000028768		ENSRNOG00000028768	ENSRNOG00000028768	Gbp4	guanylate binding protein 4 [Source:RGD Symbol;Acc:1310579]
ENSRNOG00000071065	1.56908	1.22802	32.6601	1.09765e-08	2.82794e-07	ENSRNOG00000071065		ENSRNOG00000071065	ENSRNOG00000071065	LOC691418	predicted gene 14137 [Source:MGI Symbol;Acc:MGI:3651144]
ENSRNOG00000000824	1.02582	4.16014	32.6401	1.10904e-08	2.85245e-07	ENSRNOG00000000824		ENSRNOG00000000824	ENSRNOG00000000824	Dse	dermatan sulfate epimerase [Source:RGD Symbol;Acc:1305079]
ENSRNOG00000070434	1.68085	1.26911	32.6301	1.11473e-08	2.86221e-07	ENSRNOG00000070434		ENSRNOG00000070434	ENSRNOG00000070434	C2h1orf162	similar to human chromosome 1 open reading frame 162 [Source:RGD Symbol;Acc:2323412]
ENSRNOG00000042785	1.10001	4.79356	32.6039	1.12987e-08	2.89619e-07	ENSRNOG00000042785		ENSRNOG00000042785	ENSRNOG00000042785	Sesn2	sestrin 2 [Source:RGD Symbol;Acc:1566319]
ENSRNOG00000005807	2.59614	0.343054	32.5928	1.13634e-08	2.90784e-07	ENSRNOG00000005807		ENSRNOG00000005807	ENSRNOG00000005807	Ptpn7	protein tyrosine phosphatase, non-receptor type 7 [Source:RGD Symbol;Acc:708516]
ENSRNOG00000023258	0.92517	4.78234	32.5203	1.17954e-08	3.01329e-07	ENSRNOG00000023258		ENSRNOG00000023258	ENSRNOG00000023258	Nfkb1	nuclear factor kappa B subunit 1 [Source:RGD Symbol;Acc:70498]
ENSRNOG00000059474	0.769681	5.49171	32.4972	1.19362e-08	3.04413e-07	ENSRNOG00000059474		ENSRNOG00000059474	ENSRNOG00000059474	Mob1a	MOB kinase activator 1A [Source:RGD Symbol;Acc:1307014]
ENSRNOG00000006921	1.32116	2.46711	32.4769	1.20619e-08	3.07102e-07	ENSRNOG00000006921		ENSRNOG00000006921	ENSRNOG00000006921	Rbl1	RB transcriptional corepressor like 1 [Source:RGD Symbol;Acc:1595511]
ENSRNOG00000001908	1.38321	2.61574	32.3429	1.29231e-08	3.28478e-07	ENSRNOG00000001908		ENSRNOG00000001908	ENSRNOG00000001908	Klhl6	kelch-like family member 6 [Source:RGD Symbol;Acc:1307521]
ENSRNOG00000016794	1.10014	3.68419	32.3306	1.30049e-08	3.30002e-07	ENSRNOG00000016794		ENSRNOG00000016794	ENSRNOG00000016794	Phyhd1	phytanoyl-CoA dioxygenase domain containing 1 [Source:RGD Symbol;Acc:1310377]
ENSRNOG00000006828	1.17678	3.29318	32.2168	1.37895e-08	3.49327e-07	ENSRNOG00000006828		ENSRNOG00000006828	ENSRNOG00000006828	Baz1a	bromodomain adjacent to zinc finger domain, 1A [Source:RGD Symbol;Acc:1306199]
ENSRNOG00000053026	1.4798	1.63974	32.1964	1.39346e-08	3.52412e-07	ENSRNOG00000053026		ENSRNOG00000053026	ENSRNOG00000053026	Shcbp1	SHC binding and spindle associated 1 [Source:RGD Symbol;Acc:1590844]
ENSRNOG00000027837	-1.73941	1.50551	32.1638	1.41704e-08	3.5778e-07	ENSRNOG00000027837		ENSRNOG00000027837	ENSRNOG00000027837	RGD1561445	similar to novel protein [Source:RGD Symbol;Acc:1561445]
ENSRNOG00000022298	4.09471	-1.58102	32.0998	1.46452e-08	3.69151e-07	ENSRNOG00000022298		ENSRNOG00000022298	ENSRNOG00000022298	Cxcl11	C-X-C motif chemokine ligand 11 [Source:RGD Symbol;Acc:727827]
ENSRNOG00000037871	-0.75085	5.73428	31.9674	1.56783e-08	3.94512e-07	ENSRNOG00000037871		ENSRNOG00000037871	ENSRNOG00000037871	Sfxn5	sideroflexin 5 [Source:RGD Symbol;Acc:628706]
ENSRNOG00000020657	0.850464	4.70274	31.9643	1.57034e-08	3.94512e-07	ENSRNOG00000020657		ENSRNOG00000020657	ENSRNOG00000020657	Shc1	SHC adaptor protein 1 [Source:RGD Symbol;Acc:620446]
ENSRNOG00000036959	6.35291	-2.44989	31.9534	1.57916e-08	3.96071e-07	ENSRNOG00000036959		ENSRNOG00000036959	ENSRNOG00000036959	Sult6b2	sulfotransferase family 6B, member 2 [Source:RGD Symbol;Acc:1561551]
ENSRNOG00000042628	2.00429	0.363529	31.9221	1.60484e-08	4.01847e-07	ENSRNOG00000042628		ENSRNOG00000042628	ENSRNOG00000042628	Tmem273	transmembrane protein 273 [Source:RGD Symbol;Acc:1561145]
ENSRNOG00000020884	1.9539	1.22205	31.8417	1.67265e-08	4.18134e-07	ENSRNOG00000020884		ENSRNOG00000020884	ENSRNOG00000020884	Cd6	Cd6 molecule [Source:RGD Symbol;Acc:2312]
ENSRNOG00000007906	1.53483	1.47216	31.7995	1.70936e-08	4.26608e-07	ENSRNOG00000007906		ENSRNOG00000007906	ENSRNOG00000007906	Bub1b	BUB1 mitotic checkpoint serine/threonine kinase B [Source:RGD Symbol;Acc:619791]
ENSRNOG00000001338	-2.47708	-1.19067	31.6566	1.83986e-08	4.58419e-07	ENSRNOG00000001338		ENSRNOG00000001338	ENSRNOG00000001338	Hpd	4-hydroxyphenylpyruvate dioxygenase [Source:RGD Symbol;Acc:61974]
ENSRNOG00000058646	1.4316	5.68	31.6534	1.84288e-08	4.58419e-07	ENSRNOG00000058646		ENSRNOG00000058646	ENSRNOG00000058646	Zfp36l1	zinc finger protein 36, C3H type-like 1 [Source:RGD Symbol;Acc:62009]
ENSRNOG00000002040	1.11216	5.0478	31.5917	1.90245e-08	4.72462e-07	ENSRNOG00000002040		ENSRNOG00000002040	ENSRNOG00000002040	Bmp2k	BMP-2 inducible kinase [Source:RGD Symbol;Acc:1564828]
ENSRNOG00000011781	1.14775	5.23342	31.5862	1.90783e-08	4.73023e-07	ENSRNOG00000011781		ENSRNOG00000011781	ENSRNOG00000011781	Oplah	5-oxoprolinase (ATP-hydrolysing) [Source:RGD Symbol;Acc:620956]
ENSRNOG00000004921	1.42813	2.00592	31.5045	1.98979e-08	4.92537e-07	ENSRNOG00000004921		ENSRNOG00000004921	ENSRNOG00000004921	Nusap1	nucleolar and spindle associated protein 1 [Source:RGD Symbol;Acc:1305764]
ENSRNOG00000025670	2.86682	0.71561	31.4499	2.0465e-08	5.0575e-07	ENSRNOG00000025670		ENSRNOG00000025670	ENSRNOG00000025670	Shisa3	shisa family member 3 [Source:RGD Symbol;Acc:1565710]
ENSRNOG00000063216	1.60765	1.49782	31.4429	2.05389e-08	5.06749e-07	ENSRNOG00000063216		ENSRNOG00000063216	ENSRNOG00000063216	Ccnb2	cyclin B2 [Source:RGD Symbol;Acc:1308176]
ENSRNOG00000062686	1.11141	2.9509	31.3725	2.12971e-08	5.24601e-07	ENSRNOG00000062686		ENSRNOG00000062686	ENSRNOG00000062686	Gcnt1	glucosaminyl (N-acetyl) transferase 1 [Source:RGD Symbol;Acc:621370]
ENSRNOG00000007561	2.05782	1.55036	31.3061	2.20384e-08	5.4198e-07	ENSRNOG00000007561		ENSRNOG00000007561	ENSRNOG00000007561	Glb1l2	galactosidase, beta 1-like 2 [Source:RGD Symbol;Acc:1564436]
ENSRNOG00000015829	3.01728	-0.526685	31.2968	2.21443e-08	5.43702e-07	ENSRNOG00000015829		ENSRNOG00000015829	ENSRNOG00000015829	Trpm1	transient receptor potential cation channel, subfamily M, member 1 [Source:RGD Symbol;Acc:1597140]
ENSRNOG00000019838	1.75661	1.57622	31.2405	2.27964e-08	5.58808e-07	ENSRNOG00000019838		ENSRNOG00000019838	ENSRNOG00000019838	Gmfg	glia maturation factor, gamma [Source:RGD Symbol;Acc:620506]
ENSRNOG00000001804	0.841865	6.48814	31.1871	2.34318e-08	5.73454e-07	ENSRNOG00000001804		ENSRNOG00000001804	ENSRNOG00000001804	Itpr2	inositol 1,4,5-trisphosphate receptor, type 2 [Source:RGD Symbol;Acc:69649]
ENSRNOG00000068715	1.28909	3.24513	31.1173	2.42893e-08	5.93481e-07	ENSRNOG00000068715		ENSRNOG00000068715	ENSRNOG00000068715	ENSRNOG00000068715	None
ENSRNOG00000017416	1.00797	3.28447	31.0636	2.49709e-08	6.09153e-07	ENSRNOG00000017416		ENSRNOG00000017416	ENSRNOG00000017416	Ppic	peptidylprolyl isomerase C [Source:RGD Symbol;Acc:1303221]
ENSRNOG00000003280	-0.73734	5.73766	31.0441	2.52231e-08	6.14317e-07	ENSRNOG00000003280		ENSRNOG00000003280	ENSRNOG00000003280	Grin2c	glutamate ionotropic receptor NMDA type subunit 2C [Source:RGD Symbol;Acc:2739]
ENSRNOG00000063332	2.21	0.721405	31.0239	2.54874e-08	6.19757e-07	ENSRNOG00000063332		ENSRNOG00000063332	ENSRNOG00000063332	ENSRNOG00000063332	None
ENSRNOG00000020349	1.24022	4.15677	30.9878	2.59653e-08	6.30366e-07	ENSRNOG00000020349		ENSRNOG00000020349	ENSRNOG00000020349	Rab3il1	RAB3A interacting protein-like 1 [Source:RGD Symbol;Acc:619764]
ENSRNOG00000010966	0.717173	7.55249	30.9772	2.61074e-08	6.31783e-07	ENSRNOG00000010966		ENSRNOG00000010966	ENSRNOG00000010966	Itgb1	integrin subunit beta 1 [Source:RGD Symbol;Acc:2927]
ENSRNOG00000048961	0.740126	5.87983	30.9763	2.61201e-08	6.31783e-07	ENSRNOG00000048961		ENSRNOG00000048961	ENSRNOG00000048961	Bhlhe41	basic helix-loop-helix family, member e41 [Source:RGD Symbol;Acc:70900]
ENSRNOG00000029528	-0.893553	5.29671	30.9742	2.61488e-08	6.31783e-07	ENSRNOG00000029528		ENSRNOG00000029528	ENSRNOG00000029528	Cbs	cystathionine beta synthase [Source:RGD Symbol;Acc:2287]
ENSRNOG00000019675	2.145	0.388425	30.9397	2.66174e-08	6.42082e-07	ENSRNOG00000019675		ENSRNOG00000019675	ENSRNOG00000019675	Pycard	PYD and CARD domain containing [Source:RGD Symbol;Acc:628637]
ENSRNOG00000020533	-0.672951	6.4706	30.8987	2.71847e-08	6.54723e-07	ENSRNOG00000020533		ENSRNOG00000020533	ENSRNOG00000020533	Htra1	HtrA serine peptidase 1 [Source:RGD Symbol;Acc:69235]
ENSRNOG00000001959	1.117	4.01296	30.892	2.72797e-08	6.55969e-07	ENSRNOG00000001959		ENSRNOG00000001959	ENSRNOG00000001959	Mx1	MX dynamin like GTPase 1 [Source:RGD Symbol;Acc:3127]
ENSRNOG00000001527	2.24651	-0.020446	30.8705	2.75827e-08	6.62203e-07	ENSRNOG00000001527		ENSRNOG00000001527	ENSRNOG00000001527	Cd80	Cd80 molecule [Source:RGD Symbol;Acc:2314]
ENSRNOG00000036672	1.84056	0.222687	30.8375	2.80557e-08	6.71999e-07	ENSRNOG00000036672		ENSRNOG00000036672	ENSRNOG00000036672	Sectm1a	secreted and transmembrane 1A [Source:RGD Symbol;Acc:1305973]
ENSRNOG00000009325	0.799461	5.34528	30.8359	2.80794e-08	6.71999e-07	ENSRNOG00000009325		ENSRNOG00000009325	ENSRNOG00000009325	Fuca1	alpha-L-fucosidase 1 [Source:RGD Symbol;Acc:2636]
ENSRNOG00000017689	-0.774756	6.69148	30.8325	2.81292e-08	6.72127e-07	ENSRNOG00000017689		ENSRNOG00000017689	ENSRNOG00000017689	Itih3	inter-alpha trypsin inhibitor, heavy chain 3 [Source:RGD Symbol;Acc:620633]
ENSRNOG00000049028	1.46255	2.37413	30.8048	2.85329e-08	6.807e-07	ENSRNOG00000049028		ENSRNOG00000049028	ENSRNOG00000049028	C5ar2	complement C5a receptor 2 [Source:RGD Symbol;Acc:1303027]
ENSRNOG00000006995	0.888411	5.58482	30.7998	2.86063e-08	6.81379e-07	ENSRNOG00000006995		ENSRNOG00000006995	ENSRNOG00000006995	Ano6	anoctamin 6 [Source:RGD Symbol;Acc:1304765]
ENSRNOG00000065735	1.68214	1.61338	30.7212	2.97889e-08	7.08433e-07	ENSRNOG00000065735		ENSRNOG00000065735	ENSRNOG00000065735	Dhrs9	dehydrogenase/reductase 9 [Source:RGD Symbol;Acc:620655]
ENSRNOG00000007372	1.60181	1.79802	30.7067	3.00132e-08	7.12648e-07	ENSRNOG00000007372		ENSRNOG00000007372	ENSRNOG00000007372	Casp1	caspase 1 [Source:RGD Symbol;Acc:2274]
ENSRNOG00000057092	8.47333	-0.563737	30.6336	3.11656e-08	7.38854e-07	ENSRNOG00000057092		ENSRNOG00000057092	ENSRNOG00000057092	Slfn4	schlafen family member 4 [Source:RGD Symbol;Acc:620455]
ENSRNOG00000003388	1.37464	2.39131	30.5815	3.20129e-08	7.57756e-07	ENSRNOG00000003388		ENSRNOG00000003388	ENSRNOG00000003388	Cenpf	centromere protein F [Source:RGD Symbol;Acc:628667]
ENSRNOG00000008115	1.09797	3.24731	30.5709	3.21884e-08	7.60721e-07	ENSRNOG00000008115		ENSRNOG00000008115	ENSRNOG00000008115	Arhgap11a	Rho GTPase activating protein 11A [Source:RGD Symbol;Acc:1309107]
ENSRNOG00000016575	1.13402	3.11014	30.4968	3.34421e-08	7.89118e-07	ENSRNOG00000016575		ENSRNOG00000016575	ENSRNOG00000016575	Tnfrsf1b	TNF receptor superfamily member 1B [Source:RGD Symbol;Acc:621238]
ENSRNOG00000030914	3.40124	-0.983578	30.4682	3.3939e-08	7.99598e-07	ENSRNOG00000030914		ENSRNOG00000030914	ENSRNOG00000030914	Lexm	lymphocyte expansion molecule [Source:RGD Symbol;Acc:1559493]
ENSRNOG00000019041	0.804888	4.84743	30.4042	3.5076e-08	8.25104e-07	ENSRNOG00000019041		ENSRNOG00000019041	ENSRNOG00000019041	Psme1	proteasome activator subunit 1 [Source:RGD Symbol;Acc:3429]
ENSRNOG00000010756	0.858383	5.14732	30.3994	3.51629e-08	8.25864e-07	ENSRNOG00000010756		ENSRNOG00000010756	ENSRNOG00000010756	Tp53	tumor protein p53 [Source:RGD Symbol;Acc:3889]
ENSRNOG00000031443	1.15427	2.81847	30.2015	3.89413e-08	9.13192e-07	ENSRNOG00000031443		ENSRNOG00000031443	ENSRNOG00000031443	Havcr2	hepatitis A virus cellular receptor 2 [Source:RGD Symbol;Acc:1305233]
ENSRNOG00000010045	2.32482	-0.194141	30.1942	3.9087e-08	9.15191e-07	ENSRNOG00000010045		ENSRNOG00000010045	ENSRNOG00000010045	Clec4a	C-type lectin domain family 4, member A [Source:RGD Symbol;Acc:1359662]
ENSRNOG00000014603	2.37063	-0.233795	30.1706	3.95655e-08	9.24965e-07	ENSRNOG00000014603		ENSRNOG00000014603	ENSRNOG00000014603	Sgcg	sarcoglycan, gamma [Source:RGD Symbol;Acc:1359577]
ENSRNOG00000015423	1.24138	2.19815	30.095	4.11384e-08	9.60255e-07	ENSRNOG00000015423		ENSRNOG00000015423	ENSRNOG00000015423	Ccna2	cyclin A2 [Source:RGD Symbol;Acc:621059]
ENSRNOG00000005958	0.738044	6.89528	29.8319	4.71174e-08	1.09812e-06	ENSRNOG00000005958		ENSRNOG00000005958	ENSRNOG00000005958	Rrbp1	ribosome binding protein 1 [Source:RGD Symbol;Acc:1306536]
ENSRNOG00000064609	-1.6172	0.379845	29.8214	4.73733e-08	1.10101e-06	ENSRNOG00000064609		ENSRNOG00000064609	ENSRNOG00000064609	LOC108352909	V-type proton ATPase subunit F pseudogene [Source:RGD Symbol;Acc:11506266]
ENSRNOG00000016512	1.99444	2.13532	29.8188	4.7438e-08	1.10101e-06	ENSRNOG00000016512		ENSRNOG00000016512	ENSRNOG00000016512	Sema3b	semaphorin 3B [Source:RGD Symbol;Acc:1310079]
ENSRNOG00000022321	-0.834238	4.56465	29.8179	4.74594e-08	1.10101e-06	ENSRNOG00000022321		ENSRNOG00000022321	ENSRNOG00000022321	Hapln3	hyaluronan and proteoglycan link protein 3 [Source:RGD Symbol;Acc:1308098]
ENSRNOG00000010522	1.45468	1.69014	29.8146	4.75401e-08	1.1012e-06	ENSRNOG00000010522		ENSRNOG00000010522	ENSRNOG00000010522	Tlr4	toll-like receptor 4 [Source:RGD Symbol;Acc:3870]
ENSRNOG00000029658	0.897592	4.632	29.8074	4.7717e-08	1.1031e-06	ENSRNOG00000029658		ENSRNOG00000029658	ENSRNOG00000029658	Rnf213	ring finger protein 213 [Source:RGD Symbol;Acc:1308168]
ENSRNOG00000001270	1.49337	2.10424	29.8053	4.77678e-08	1.1031e-06	ENSRNOG00000001270		ENSRNOG00000001270	ENSRNOG00000001270	Hvcn1	hydrogen voltage-gated channel 1 [Source:RGD Symbol;Acc:1310788]
ENSRNOG00000039668	-3.83182	0.62215	29.7504	4.91417e-08	1.1331e-06	ENSRNOG00000039668		ENSRNOG00000039668	ENSRNOG00000039668	Col8a1	collagen type VIII alpha 1 chain [Source:RGD Symbol;Acc:1309361]
ENSRNOG00000019357	1.09712	3.72726	29.7009	5.04107e-08	1.1606e-06	ENSRNOG00000019357		ENSRNOG00000019357	ENSRNOG00000019357	Tax1bp3	Tax1 binding protein 3 [Source:RGD Symbol;Acc:1308924]
ENSRNOG00000003291	1.00103	4.94071	29.6099	5.28335e-08	1.21453e-06	ENSRNOG00000003291		ENSRNOG00000003291	ENSRNOG00000003291	Creg1	cellular repressor of E1A-stimulated genes 1 [Source:RGD Symbol;Acc:1306804]
ENSRNOG00000030930	2.31958	-0.354187	29.5665	5.40295e-08	1.24014e-06	ENSRNOG00000030930		ENSRNOG00000030930	ENSRNOG00000030930	Samsn1	SAM domain, SH3 domain and nuclear localization signals, 1 [Source:RGD Symbol;Acc:620926]
ENSRNOG00000054625	1.27489	3.24494	29.5245	5.52156e-08	1.26545e-06	ENSRNOG00000054625		ENSRNOG00000054625	ENSRNOG00000054625	Fhod1	formin homology 2 domain containing 1 [Source:RGD Symbol;Acc:1589776]
ENSRNOG00000008015	1.61072	3.07215	29.4914	5.61641e-08	1.28524e-06	ENSRNOG00000008015		ENSRNOG00000008015	ENSRNOG00000008015	Fos	Fos proto-oncogene, AP-1 transcription factor subunit [Source:RGD Symbol;Acc:2626]
ENSRNOG00000003622	1.49217	1.94962	29.4825	5.64241e-08	1.28924e-06	ENSRNOG00000003622		ENSRNOG00000003622	ENSRNOG00000003622	Cybb	cytochrome b-245 beta chain [Source:RGD Symbol;Acc:620574]
ENSRNOG00000009740	-0.823773	6.33694	29.4704	5.67766e-08	1.29534e-06	ENSRNOG00000009740		ENSRNOG00000009740	ENSRNOG00000009740	Slco1c1	solute carrier organic anion transporter family, member 1c1 [Source:RGD Symbol;Acc:628660]
ENSRNOG00000020298	1.4394	4.55433	29.4595	5.70975e-08	1.30071e-06	ENSRNOG00000020298		ENSRNOG00000020298	ENSRNOG00000020298	Bag3	BAG cochaperone 3 [Source:RGD Symbol;Acc:1307794]
ENSRNOG00000015859	1.37177	2.48708	29.4495	5.73919e-08	1.30545e-06	ENSRNOG00000015859		ENSRNOG00000015859	ENSRNOG00000015859	Chdh	choline dehydrogenase [Source:RGD Symbol;Acc:735166]
ENSRNOG00000016630	0.961135	6.63054	29.3614	6.00608e-08	1.36411e-06	ENSRNOG00000016630		ENSRNOG00000016630	ENSRNOG00000016630	Tln1	talin 1 [Source:RGD Symbol;Acc:1306247]
ENSRNOG00000059381	0.85661	4.49148	29.3004	6.19833e-08	1.40567e-06	ENSRNOG00000059381		ENSRNOG00000059381	ENSRNOG00000059381	Mrps6	mitochondrial ribosomal protein S6 [Source:RGD Symbol;Acc:2322928]
ENSRNOG00000019264	1.24916	4.39906	29.2026	6.51917e-08	1.47622e-06	ENSRNOG00000019264		ENSRNOG00000019264	ENSRNOG00000019264	Ltbr	lymphotoxin beta receptor [Source:RGD Symbol;Acc:1309448]
ENSRNOG00000046829	-0.962955	4.22025	29.1945	6.54663e-08	1.48022e-06	ENSRNOG00000046829		ENSRNOG00000046829	ENSRNOG00000046829	Kdr	kinase insert domain receptor [Source:RGD Symbol;Acc:2965]
ENSRNOG00000026644	2.69466	-0.0397137	29.0151	7.18173e-08	1.6214e-06	ENSRNOG00000026644		ENSRNOG00000026644	ENSRNOG00000026644	Glipr1	GLI pathogenesis-related 1 [Source:RGD Symbol;Acc:1305978]
ENSRNOG00000016166	1.24353	2.61028	28.8435	7.84695e-08	1.76895e-06	ENSRNOG00000016166		ENSRNOG00000016166	ENSRNOG00000016166	Pdlim1	PDZ and LIM domain 1 [Source:RGD Symbol;Acc:68324]
ENSRNOG00000004143	0.660575	6.61643	28.7928	8.0549e-08	1.81313e-06	ENSRNOG00000004143		ENSRNOG00000004143	ENSRNOG00000004143	Adipor1	adiponectin receptor 1 [Source:RGD Symbol;Acc:1303151]
ENSRNOG00000024688	2.69472	-0.890756	28.7632	8.17903e-08	1.83834e-06	ENSRNOG00000024688		ENSRNOG00000024688	ENSRNOG00000024688	Erfe	erythroferrone [Source:RGD Symbol;Acc:1584688]
ENSRNOG00000023376	0.7026	6.80348	28.7567	8.20661e-08	1.84181e-06	ENSRNOG00000023376		ENSRNOG00000023376	ENSRNOG00000023376	Riok3	RIO kinase 3 [Source:RGD Symbol;Acc:1310833]
ENSRNOG00000005115	1.8656	0.0932322	28.6887	8.49979e-08	1.90478e-06	ENSRNOG00000005115		ENSRNOG00000005115	ENSRNOG00000005115	Asf1b	anti-silencing function 1B histone chaperone [Source:RGD Symbol;Acc:1304918]
ENSRNOG00000005933	0.776458	5.43092	28.5897	8.94568e-08	2.00174e-06	ENSRNOG00000005933		ENSRNOG00000005933	ENSRNOG00000005933	Yap1	Yes1 associated transcriptional regulator [Source:RGD Symbol;Acc:1306035]
ENSRNOG00000066766	3.95259	-0.647134	28.5443	9.1581e-08	2.04625e-06	ENSRNOG00000066766		ENSRNOG00000066766	ENSRNOG00000066766	ENSRNOG00000066766	None
ENSRNOG00000001452	-1.10691	3.0088	28.5334	9.20982e-08	2.05478e-06	ENSRNOG00000001452		ENSRNOG00000001452	ENSRNOG00000001452	Fzd9	frizzled class receptor 9 [Source:RGD Symbol;Acc:628817]
ENSRNOG00000003278	1.18384	3.68021	28.4317	9.70618e-08	2.16234e-06	ENSRNOG00000003278		ENSRNOG00000003278	ENSRNOG00000003278	Map3k14	mitogen-activated protein kinase kinase kinase 14 [Source:RGD Symbol;Acc:1310487]
ENSRNOG00000014227	2.32532	-0.430166	28.3713	1.00137e-07	2.22756e-06	ENSRNOG00000014227		ENSRNOG00000014227	ENSRNOG00000014227	Mrgprx3	MAS related GPR family member X3 [Source:RGD Symbol;Acc:632282]
ENSRNOG00000021644	1.63796	2.28733	28.2758	1.05202e-07	2.33682e-06	ENSRNOG00000021644		ENSRNOG00000021644	ENSRNOG00000021644	Slc15a3	solute carrier family 15 member 3 [Source:RGD Symbol;Acc:628663]
ENSRNOG00000003956	1.03194	3.82027	28.2382	1.07268e-07	2.3792e-06	ENSRNOG00000003956		ENSRNOG00000003956	ENSRNOG00000003956	Arhgap6	Rho GTPase activating protein 6 [Source:RGD Symbol;Acc:2323364]
ENSRNOG00000028814	1.63075	2.62601	28.1855	1.10225e-07	2.44123e-06	ENSRNOG00000028814		ENSRNOG00000028814	ENSRNOG00000028814	Oasl2	2'-5' oligoadenylate synthetase-like 2 [Source:RGD Symbol;Acc:1307351]
ENSRNOG00000015131	1.92438	0.657041	28.1356	1.13106e-07	2.50137e-06	ENSRNOG00000015131		ENSRNOG00000015131	ENSRNOG00000015131	Ube2c	ubiquitin-conjugating enzyme E2C [Source:RGD Symbol;Acc:1305382]
ENSRNOG00000069527	2.78128	-0.573439	28.0331	1.19257e-07	2.6314e-06	ENSRNOG00000069527		ENSRNOG00000069527	ENSRNOG00000069527	Isg15	ISG15 ubiquitin-like modifier [Source:RGD Symbol;Acc:1310312]
ENSRNOG00000062573	0.790749	5.99878	28.0319	1.19333e-07	2.6314e-06	ENSRNOG00000062573		ENSRNOG00000062573	ENSRNOG00000062573	Cd151	CD151 molecule (Raph blood group) [Source:RGD Symbol;Acc:621290]
ENSRNOG00000009205	0.658977	6.48907	28.0203	1.20052e-07	2.64341e-06	ENSRNOG00000009205		ENSRNOG00000009205	ENSRNOG00000009205	Lmo4	LIM domain only 4 [Source:RGD Symbol;Acc:1305670]
ENSRNOG00000003716	4.56667	-2.29761	27.9564	1.24082e-07	2.72818e-06	ENSRNOG00000003716		ENSRNOG00000003716	ENSRNOG00000003716	Batf3	basic leucine zipper ATF-like transcription factor 3 [Source:RGD Symbol;Acc:620501]
ENSRNOG00000017212	1.06411	5.47397	27.9498	1.24502e-07	2.73345e-06	ENSRNOG00000017212		ENSRNOG00000017212	ENSRNOG00000017212	Spsb1	splA/ryanodine receptor domain and SOCS box containing 1 [Source:RGD Symbol;Acc:1309319]
ENSRNOG00000017981	1.68852	0.878054	27.9258	1.26056e-07	2.76314e-06	ENSRNOG00000017981		ENSRNOG00000017981	ENSRNOG00000017981	Mcm10	minichromosome maintenance 10 replication initiation factor [Source:RGD Symbol;Acc:1311330]
ENSRNOG00000004737	0.847471	4.77749	27.9233	1.26219e-07	2.76314e-06	ENSRNOG00000004737		ENSRNOG00000004737	ENSRNOG00000004737	Cd48	Cd48 molecule [Source:RGD Symbol;Acc:620620]
ENSRNOG00000002911	-1.83333	0.913401	27.8984	1.27854e-07	2.7949e-06	ENSRNOG00000002911		ENSRNOG00000002911	ENSRNOG00000002911	Alb	albumin [Source:RGD Symbol;Acc:2085]
ENSRNOG00000016361	-0.810114	4.25743	27.8775	1.29244e-07	2.8212e-06	ENSRNOG00000016361		ENSRNOG00000016361	ENSRNOG00000016361	Plcd4	phospholipase C, delta 4 [Source:RGD Symbol;Acc:621025]
ENSRNOG00000005743	6.12995	-0.236069	27.8189	1.33222e-07	2.90385e-06	ENSRNOG00000005743		ENSRNOG00000005743	ENSRNOG00000005743	Dapl1	death associated protein-like 1 [Source:RGD Symbol;Acc:1309610]
ENSRNOG00000004972	1.40461	1.82828	27.7578	1.37491e-07	2.9926e-06	ENSRNOG00000004972		ENSRNOG00000004972	ENSRNOG00000004972	Upp1	uridine phosphorylase 1 [Source:RGD Symbol;Acc:1305566]
ENSRNOG00000026989	3.75156	-1.23794	27.748	1.38194e-07	3.00359e-06	ENSRNOG00000026989		ENSRNOG00000026989	ENSRNOG00000026989	Gapt	Grb2-binding adaptor protein, transmembrane [Source:RGD Symbol;Acc:1586621]
ENSRNOG00000045992	2.33681	0.491547	27.5367	1.54139e-07	3.34534e-06	ENSRNOG00000045992		ENSRNOG00000045992	ENSRNOG00000045992	Tlr8	toll-like receptor 8 [Source:RGD Symbol;Acc:1590327]
ENSRNOG00000015658	0.739697	8.07941	27.4699	1.59556e-07	3.45795e-06	ENSRNOG00000015658		ENSRNOG00000015658	ENSRNOG00000015658	Sorbs1	sorbin and SH3 domain containing 1 [Source:RGD Symbol;Acc:1586598]
ENSRNOG00000024428	1.38483	1.71992	27.4177	1.6392e-07	3.54747e-06	ENSRNOG00000024428		ENSRNOG00000024428	ENSRNOG00000024428	Kif20a	kinesin family member 20A [Source:RGD Symbol;Acc:1307695]
ENSRNOG00000058337	1.29441	2.01069	27.3847	1.66747e-07	3.6035e-06	ENSRNOG00000058337		ENSRNOG00000058337	ENSRNOG00000058337	Plcb2	phospholipase C, beta 2 [Source:RGD Symbol;Acc:621004]
ENSRNOG00000026745	-0.61441	6.71768	27.3802	1.67136e-07	3.60677e-06	ENSRNOG00000026745		ENSRNOG00000026745	ENSRNOG00000026745	Acsl6	acyl-CoA synthetase long-chain family member 6 [Source:RGD Symbol;Acc:69403]
ENSRNOG00000007663	0.621115	7.91345	27.3331	1.71254e-07	3.69036e-06	ENSRNOG00000007663		ENSRNOG00000007663	ENSRNOG00000007663	Rps6	ribosomal protein S6 [Source:RGD Symbol;Acc:3602]
ENSRNOG00000012580	-1.07142	4.14629	27.2719	1.76763e-07	3.80367e-06	ENSRNOG00000012580		ENSRNOG00000012580	ENSRNOG00000012580	Ccdc141	coiled-coil domain containing 141 [Source:RGD Symbol;Acc:1593250]
ENSRNOG00000013987	1.42636	5.00666	27.2296	1.80674e-07	3.88232e-06	ENSRNOG00000013987		ENSRNOG00000013987	ENSRNOG00000013987	Sbno2	strawberry notch homolog 2 [Source:RGD Symbol;Acc:1307194]
ENSRNOG00000023628	1.73454	0.935423	27.1777	1.85588e-07	3.98226e-06	ENSRNOG00000023628		ENSRNOG00000023628	ENSRNOG00000023628	Tmem106a	transmembrane protein 106A [Source:RGD Symbol;Acc:1309043]
ENSRNOG00000025051	1.1481	2.80962	27.1746	1.85889e-07	3.98308e-06	ENSRNOG00000025051		ENSRNOG00000025051	ENSRNOG00000025051	Tal1	TAL bHLH transcription factor 1, erythroid differentiation factor [Source:RGD Symbol;Acc:1306748]
ENSRNOG00000011427	-0.845754	4.85004	27.0684	1.96378e-07	4.20188e-06	ENSRNOG00000011427		ENSRNOG00000011427	ENSRNOG00000011427	Hr	HR, lysine demethylase and nuclear receptor corepressor [Source:RGD Symbol;Acc:620634]
ENSRNOG00000004649	3.12719	-0.807631	27.0582	1.97418e-07	4.21818e-06	ENSRNOG00000004649		ENSRNOG00000004649	ENSRNOG00000004649	Il1b	interleukin 1 beta [Source:RGD Symbol;Acc:2891]
ENSRNOG00000006384	1.00533	3.72637	27.0504	1.98223e-07	4.22942e-06	ENSRNOG00000006384		ENSRNOG00000006384	ENSRNOG00000006384	Rig1	RNA sensor RIG-1 [Source:RGD Symbol;Acc:1309460]
ENSRNOG00000023208	-0.652788	5.1929	27.0013	2.03323e-07	4.33212e-06	ENSRNOG00000023208		ENSRNOG00000023208	ENSRNOG00000023208	Myorg	myogenesis regulating glycosidase [Source:RGD Symbol;Acc:1309821]
ENSRNOG00000007290	-0.612112	10.307	26.9917	2.04333e-07	4.34754e-06	ENSRNOG00000007290		ENSRNOG00000007290	ENSRNOG00000007290	Atp1a2	ATPase Na+/K+ transporting subunit alpha 2 [Source:RGD Symbol;Acc:2168]
ENSRNOG00000016890	1.00231	4.47087	26.9341	2.10514e-07	4.47277e-06	ENSRNOG00000016890		ENSRNOG00000016890	ENSRNOG00000016890	Tppp3	tubulin polymerization-promoting protein family member 3 [Source:RGD Symbol;Acc:1305061]
ENSRNOG00000026647	1.27583	3.23921	26.9218	2.11853e-07	4.49491e-06	ENSRNOG00000026647		ENSRNOG00000026647	ENSRNOG00000026647	Cxcl16	C-X-C motif chemokine ligand 16 [Source:RGD Symbol;Acc:1562928]
ENSRNOG00000016592	0.716539	7.97479	26.9132	2.12797e-07	4.50861e-06	ENSRNOG00000016592		ENSRNOG00000016592	ENSRNOG00000016592	Gnai2	G protein subunit alpha i2 [Source:RGD Symbol;Acc:620243]
ENSRNOG00000019043	4.11737	-1.99033	26.8434	2.20625e-07	4.66795e-06	ENSRNOG00000019043		ENSRNOG00000019043	ENSRNOG00000019043	Pdcd1	programmed cell death 1 [Source:RGD Symbol;Acc:1311658]
ENSRNOG00000036877	2.65738	-0.177865	26.821	2.23201e-07	4.71585e-06	ENSRNOG00000036877		ENSRNOG00000036877	ENSRNOG00000036877	Clca4l	chloride channel calcium activated 4-like [Source:RGD Symbol;Acc:1591945]
ENSRNOG00000056069	1.26565	2.27217	26.7451	2.32139e-07	4.89787e-06	ENSRNOG00000056069		ENSRNOG00000056069	ENSRNOG00000056069	Kif11	kinesin family member 11 [Source:RGD Symbol;Acc:621258]
ENSRNOG00000016978	1.72231	0.594036	26.6209	2.47557e-07	5.21592e-06	ENSRNOG00000016978		ENSRNOG00000016978	ENSRNOG00000016978	C1h16orf54	similar to human chromosome 16 open reading frame 54 [Source:RGD Symbol;Acc:1564503]
ENSRNOG00000027030	1.62097	1.36612	26.6169	2.48068e-07	5.21943e-06	ENSRNOG00000027030		ENSRNOG00000027030	ENSRNOG00000027030	Adm	adrenomedullin [Source:RGD Symbol;Acc:2047]
ENSRNOG00000018798	-0.876466	8.16381	26.6121	2.48679e-07	5.22503e-06	ENSRNOG00000018798		ENSRNOG00000018798	ENSRNOG00000018798	Bcan	brevican [Source:RGD Symbol;Acc:2194]
ENSRNOG00000013747	1.07617	3.88154	26.5861	2.52057e-07	5.28865e-06	ENSRNOG00000013747		ENSRNOG00000013747	ENSRNOG00000013747	Sh3bp2	SH3-domain binding protein 2 [Source:RGD Symbol;Acc:1310588]
ENSRNOG00000010296	1.43437	1.64056	26.5368	2.58565e-07	5.41335e-06	ENSRNOG00000010296		ENSRNOG00000010296	ENSRNOG00000010296	Slc7a7	solute carrier family 7 member 7 [Source:RGD Symbol;Acc:619902]
ENSRNOG00000012881	1.04769	3.00854	26.5357	2.58714e-07	5.41335e-06	ENSRNOG00000012881		ENSRNOG00000012881	ENSRNOG00000012881	Fgl2	fibrinogen-like 2 [Source:RGD Symbol;Acc:620170]
ENSRNOG00000010899	2.59015	-0.807713	26.5189	2.60974e-07	5.4531e-06	ENSRNOG00000010899		ENSRNOG00000010899	ENSRNOG00000010899	Bfsp2	beaded filament structural protein 2 [Source:RGD Symbol;Acc:1591927]
ENSRNOG00000012988	-0.709502	5.65763	26.5104	2.62119e-07	5.46318e-06	ENSRNOG00000012988		ENSRNOG00000012988	ENSRNOG00000012988	Lix1	limb and CNS expressed 1 [Source:RGD Symbol;Acc:1309454]
ENSRNOG00000017488	0.719715	4.58768	26.51	2.62178e-07	5.46318e-06	ENSRNOG00000017488		ENSRNOG00000017488	ENSRNOG00000017488	Snx24	sorting nexin 24 [Source:RGD Symbol;Acc:1306864]
ENSRNOG00000022426	2.07653	0.170789	26.2904	2.93741e-07	6.11247e-06	ENSRNOG00000022426		ENSRNOG00000022426	ENSRNOG00000022426	LOC102546864	uncharacterized LOC102546864 [Source:RGD Symbol;Acc:7673409]
ENSRNOG00000012835	1.37912	1.23386	26.2844	2.94658e-07	6.12314e-06	ENSRNOG00000012835		ENSRNOG00000012835	ENSRNOG00000012835	Espl1	extra spindle pole bodies like 1, separase [Source:RGD Symbol;Acc:1306266]
ENSRNOG00000051706	0.905957	4.78404	26.2632	2.97907e-07	6.18219e-06	ENSRNOG00000051706		ENSRNOG00000051706	ENSRNOG00000051706	Tep1	telomerase associated protein 1 [Source:RGD Symbol;Acc:3869]
ENSRNOG00000002358	0.739503	5.08138	26.184	3.10382e-07	6.43225e-06	ENSRNOG00000002358		ENSRNOG00000002358	ENSRNOG00000002358	Scpep1	serine carboxypeptidase 1 [Source:RGD Symbol;Acc:620067]
ENSRNOG00000023463	1.02955	3.708	26.1467	3.16444e-07	6.54892e-06	ENSRNOG00000023463		ENSRNOG00000023463	ENSRNOG00000023463	Parp9	poly (ADP-ribose) polymerase family, member 9 [Source:RGD Symbol;Acc:1307534]
ENSRNOG00000030467	1.7178	1.41296	26.1234	3.20285e-07	6.61937e-06	ENSRNOG00000030467		ENSRNOG00000030467	ENSRNOG00000030467	Ube2l6	ubiquitin-conjugating enzyme E2L 6 [Source:RGD Symbol;Acc:1307960]
ENSRNOG00000036703	2.78492	-0.280644	26.0901	3.25857e-07	6.72536e-06	ENSRNOG00000036703		ENSRNOG00000036703	ENSRNOG00000036703	Itgax	integrin subunit alpha X [Source:RGD Symbol;Acc:1561123]
ENSRNOG00000000281	-0.756543	4.95957	26.0778	3.2793e-07	6.75893e-06	ENSRNOG00000000281		ENSRNOG00000000281	ENSRNOG00000000281	Prodh	proline dehydrogenase [Source:RGD Symbol;Acc:1590932]
ENSRNOG00000028872	0.960206	3.9004	26.0655	3.30033e-07	6.79304e-06	ENSRNOG00000028872		ENSRNOG00000028872	ENSRNOG00000028872	Rai14	retinoic acid induced 14 [Source:RGD Symbol;Acc:1305942]
ENSRNOG00000048226	0.673812	5.8614	26.0161	3.3859e-07	6.95971e-06	ENSRNOG00000048226		ENSRNOG00000048226	ENSRNOG00000048226	Hmgn1	high mobility group nucleosome binding domain 1 [Source:RGD Symbol;Acc:1307761]
ENSRNOG00000004575	2.51979	0.154245	25.9886	3.43448e-07	7.04998e-06	ENSRNOG00000004575		ENSRNOG00000004575	ENSRNOG00000004575	Il1a	interleukin 1 alpha [Source:RGD Symbol;Acc:2890]
ENSRNOG00000005727	1.16627	2.34146	25.9769	3.45535e-07	7.08324e-06	ENSRNOG00000005727		ENSRNOG00000005727	ENSRNOG00000005727	Galnt3	polypeptide N-acetylgalactosaminyltransferase 3 [Source:RGD Symbol;Acc:1306443]
ENSRNOG00000003703	0.935351	3.52673	25.9445	3.51374e-07	7.19319e-06	ENSRNOG00000003703		ENSRNOG00000003703	ENSRNOG00000003703	Mcm6	minichromosome maintenance complex component 6 [Source:RGD Symbol;Acc:61967]
ENSRNOG00000059857	0.801904	5.05113	25.9265	3.5466e-07	7.25066e-06	ENSRNOG00000059857		ENSRNOG00000059857	ENSRNOG00000059857	Rnd1	Rho family GTPase 1 [Source:RGD Symbol;Acc:1306338]
ENSRNOG00000013963	0.6652	7.6153	25.9196	3.55946e-07	7.26715e-06	ENSRNOG00000013963		ENSRNOG00000013963	ENSRNOG00000013963	Il6st	interleukin 6 cytokine family signal transducer [Source:RGD Symbol;Acc:2903]
ENSRNOG00000011668	0.936895	3.53816	25.873	3.64641e-07	7.43465e-06	ENSRNOG00000011668		ENSRNOG00000011668	ENSRNOG00000011668	Nfil3	nuclear factor, interleukin 3 regulated [Source:RGD Symbol;Acc:620972]
ENSRNOG00000018109	0.639449	7.00734	25.8274	3.73353e-07	7.60205e-06	ENSRNOG00000018109		ENSRNOG00000018109	ENSRNOG00000018109	Clic4	chloride intracellular channel 4 [Source:RGD Symbol;Acc:61857]
ENSRNOG00000017191	0.809766	4.51175	25.8178	3.75204e-07	7.62947e-06	ENSRNOG00000017191		ENSRNOG00000017191	ENSRNOG00000017191	Trim5	tripartite motif-containing 5 [Source:RGD Symbol;Acc:1304579]
ENSRNOG00000021144	0.602198	6.22172	25.7692	3.84782e-07	7.81377e-06	ENSRNOG00000021144		ENSRNOG00000021144	ENSRNOG00000021144	Cebpg	CCAAT/enhancer binding protein gamma [Source:RGD Symbol;Acc:2330]
ENSRNOG00000024762	2.02878	-0.141728	25.7462	3.89399e-07	7.89692e-06	ENSRNOG00000024762		ENSRNOG00000024762	ENSRNOG00000024762	Frmd7	FERM domain containing 7 [Source:RGD Symbol;Acc:1562057]
ENSRNOG00000002425	1.32618	1.49062	25.7354	3.91571e-07	7.93037e-06	ENSRNOG00000002425		ENSRNOG00000002425	ENSRNOG00000002425	Pctp	phosphatidylcholine transfer protein [Source:RGD Symbol;Acc:3276]
ENSRNOG00000027008	1.04997	2.85544	25.6988	3.99081e-07	8.07166e-06	ENSRNOG00000027008		ENSRNOG00000027008	ENSRNOG00000027008	Igtp	interferon gamma induced GTPase [Source:RGD Symbol;Acc:1306896]
ENSRNOG00000018524	0.808433	6.83921	25.6231	4.15039e-07	8.38323e-06	ENSRNOG00000018524		ENSRNOG00000018524	ENSRNOG00000018524	Ezr	ezrin [Source:RGD Symbol;Acc:621161]
ENSRNOG00000065037	2.63077	-1.3825	25.5821	4.23963e-07	8.54702e-06	ENSRNOG00000065037		ENSRNOG00000065037	ENSRNOG00000065037	ENSRNOG00000065037	None
ENSRNOG00000033796	1.22334	2.16894	25.5806	4.24276e-07	8.54702e-06	ENSRNOG00000033796		ENSRNOG00000033796	ENSRNOG00000033796	Kcnj5	potassium inwardly-rectifying channel, subfamily J, member 5 [Source:RGD Symbol;Acc:61971]
ENSRNOG00000023143	1.47642	2.18448	25.5685	4.26945e-07	8.58936e-06	ENSRNOG00000023143		ENSRNOG00000023143	ENSRNOG00000023143	Nlrp1a	NLR family, pyrin domain containing 1A [Source:RGD Symbol;Acc:1310963]
ENSRNOG00000017702	-0.911102	3.55944	25.5104	4.40011e-07	8.84049e-06	ENSRNOG00000017702		ENSRNOG00000017702	ENSRNOG00000017702	Gpld1	glycosylphosphatidylinositol specific phospholipase D1 [Source:RGD Symbol;Acc:631371]
ENSRNOG00000000047	0.77125	4.76766	25.4849	4.45859e-07	8.94612e-06	ENSRNOG00000000047		ENSRNOG00000000047	ENSRNOG00000000047	Cd82	Cd82 molecule [Source:RGD Symbol;Acc:69070]
ENSRNOG00000020136	2.12751	0.892003	25.4739	4.48416e-07	8.98552e-06	ENSRNOG00000020136		ENSRNOG00000020136	ENSRNOG00000020136	Tgm1	transglutaminase 1 [Source:RGD Symbol;Acc:61838]
ENSRNOG00000011973	4.5817	-2.29313	25.4695	4.49421e-07	8.99376e-06	ENSRNOG00000011973		ENSRNOG00000011973	ENSRNOG00000011973	Il7	interleukin 7 [Source:RGD Symbol;Acc:2904]
ENSRNOG00000061403	1.31024	2.25836	25.4525	4.53402e-07	9.06147e-06	ENSRNOG00000061403		ENSRNOG00000061403	ENSRNOG00000061403	Tlr13	toll-like receptor 13 [Source:RGD Symbol;Acc:1562655]
ENSRNOG00000005650	1.60612	1.12794	25.4086	4.63847e-07	9.25799e-06	ENSRNOG00000005650		ENSRNOG00000005650	ENSRNOG00000005650	Pgf	placental growth factor [Source:RGD Symbol;Acc:619850]
ENSRNOG00000010186	0.630836	6.53562	25.3043	4.89626e-07	9.75967e-06	ENSRNOG00000010186		ENSRNOG00000010186	ENSRNOG00000010186	Cdv3	carnitine deficiency-associated gene expressed in ventricle 3 [Source:RGD Symbol;Acc:1359113]
ENSRNOG00000059140	1.89145	0.0595924	25.2979	4.9125e-07	9.77918e-06	ENSRNOG00000059140		ENSRNOG00000059140	ENSRNOG00000059140	Myo1g	myosin IG [Source:RGD Symbol;Acc:1306016]
ENSRNOG00000021682	0.74903	6.42823	25.2871	4.93999e-07	9.82099e-06	ENSRNOG00000021682		ENSRNOG00000021682	ENSRNOG00000021682	Dcakd	dephospho-CoA kinase domain containing [Source:RGD Symbol;Acc:1359211]
ENSRNOG00000022769	0.983088	3.7611	25.282	4.95307e-07	9.83409e-06	ENSRNOG00000022769		ENSRNOG00000022769	ENSRNOG00000022769	Sp100	SP100 nuclear antigen [Source:RGD Symbol;Acc:1359550]
ENSRNOG00000012966	0.671365	5.11125	25.2481	5.04088e-07	9.99533e-06	ENSRNOG00000012966		ENSRNOG00000012966	ENSRNOG00000012966	Acadl	acyl-CoA dehydrogenase, long chain [Source:RGD Symbol;Acc:2011]
ENSRNOG00000013598	1.55772	0.609112	25.2403	5.06123e-07	1.00226e-05	ENSRNOG00000013598		ENSRNOG00000013598	ENSRNOG00000013598	Melk	maternal embryonic leucine zipper kinase [Source:RGD Symbol;Acc:1308974]
ENSRNOG00000002922	1.03971	2.83199	25.2339	5.07815e-07	1.00429e-05	ENSRNOG00000002922		ENSRNOG00000002922	ENSRNOG00000002922	Adora2b	adenosine A2B receptor [Source:RGD Symbol;Acc:2050]
ENSRNOG00000057827	2.01938	0.245071	25.228	5.09371e-07	1.00606e-05	ENSRNOG00000057827		ENSRNOG00000057827	ENSRNOG00000057827	Cirop	ciliated left-right organizer metallopeptidase [Source:RGD Symbol;Acc:1560492]
ENSRNOG00000007584	0.826234	4.70063	25.2185	5.11888e-07	1.00971e-05	ENSRNOG00000007584		ENSRNOG00000007584	ENSRNOG00000007584	Ehd4	EH-domain containing 4 [Source:RGD Symbol;Acc:628883]
ENSRNOG00000019907	0.855714	4.08352	25.2037	5.15821e-07	1.01615e-05	ENSRNOG00000019907		ENSRNOG00000019907	ENSRNOG00000019907	Nfkbie	NFKB inhibitor epsilon [Source:RGD Symbol;Acc:735070]
ENSRNOG00000029195	1.51338	2.03814	25.2005	5.16686e-07	1.01653e-05	ENSRNOG00000029195		ENSRNOG00000029195	ENSRNOG00000029195	Uba7	ubiquitin-like modifier activating enzyme 7 [Source:RGD Symbol;Acc:1308323]
ENSRNOG00000002881	0.786179	5.64655	25.1221	5.38115e-07	1.05732e-05	ENSRNOG00000002881		ENSRNOG00000002881	ENSRNOG00000002881	Ddr2	discoidin domain receptor tyrosine kinase 2 [Source:RGD Symbol;Acc:619855]
ENSRNOG00000009131	1.7056	1.68071	25.0939	5.46063e-07	1.07154e-05	ENSRNOG00000009131		ENSRNOG00000009131	ENSRNOG00000009131	Zc3h12a	zinc finger CCCH type containing 12A [Source:RGD Symbol;Acc:1306776]
ENSRNOG00000026036	-0.803212	5.39777	25.0342	5.63211e-07	1.10376e-05	ENSRNOG00000026036		ENSRNOG00000026036	ENSRNOG00000026036	Pdyn	prodynorphin [Source:RGD Symbol;Acc:62054]
ENSRNOG00000020385	0.760109	5.33871	25.0284	5.64926e-07	1.10569e-05	ENSRNOG00000020385		ENSRNOG00000020385	ENSRNOG00000020385	Fads3	fatty acid desaturase 3 [Source:RGD Symbol;Acc:628876]
ENSRNOG00000016950	0.949845	3.52428	25.0238	5.6626e-07	1.10687e-05	ENSRNOG00000016950		ENSRNOG00000016950	ENSRNOG00000016950	Otud1	OTU deubiquitinase 1 [Source:RGD Symbol;Acc:1563344]
ENSRNOG00000011032	0.666372	5.43871	24.9781	5.79854e-07	1.13198e-05	ENSRNOG00000011032		ENSRNOG00000011032	ENSRNOG00000011032	Lhfpl2	LHFPL tetraspan subfamily member 2 [Source:RGD Symbol;Acc:1309869]
ENSRNOG00000018824	0.725474	6.87272	24.9441	5.90163e-07	1.15063e-05	ENSRNOG00000018824		ENSRNOG00000018824	ENSRNOG00000018824	Slc7a5	solute carrier family 7 member 5 [Source:RGD Symbol;Acc:620639]
ENSRNOG00000013279	2.28462	-0.498986	24.9319	5.93905e-07	1.15644e-05	ENSRNOG00000013279		ENSRNOG00000013279	ENSRNOG00000013279	LOC681458	similar to stearoyl-coenzyme A desaturase 3 [Source:RGD Symbol;Acc:1595370]
ENSRNOG00000006167	1.51239	1.86139	24.8997	6.03932e-07	1.17445e-05	ENSRNOG00000006167		ENSRNOG00000006167	ENSRNOG00000006167	Rasal3	RAS protein activator like 3 [Source:RGD Symbol;Acc:1309019]
ENSRNOG00000031486	6.96863	-1.95603	24.7467	6.53811e-07	1.26982e-05	ENSRNOG00000031486		ENSRNOG00000031486	ENSRNOG00000031486	AABR07059215.1	None
ENSRNOG00000021424	1.24266	2.15796	24.7106	6.66181e-07	1.29138e-05	ENSRNOG00000021424		ENSRNOG00000021424	ENSRNOG00000021424	Cd300lf	Cd300 molecule-like family member F [Source:RGD Symbol;Acc:1309733]
ENSRNOG00000050024	1.52977	1.22357	24.7093	6.66615e-07	1.29138e-05	ENSRNOG00000050024		ENSRNOG00000050024	ENSRNOG00000050024	Ms4a4a	membrane spanning 4-domains A4A [Source:RGD Symbol;Acc:1307006]
ENSRNOG00000021726	1.06019	3.09762	24.6845	6.75262e-07	1.30646e-05	ENSRNOG00000021726		ENSRNOG00000021726	ENSRNOG00000021726	Tlr3	toll-like receptor 3 [Source:RGD Symbol;Acc:735171]
ENSRNOG00000030183	0.99047	3.44621	24.6702	6.80276e-07	1.31418e-05	ENSRNOG00000030183		ENSRNOG00000030183	ENSRNOG00000030183	Plod2	procollagen lysine, 2-oxoglutarate 5-dioxygenase 2 [Source:RGD Symbol;Acc:3353]
ENSRNOG00000001469	-0.863901	5.76225	24.6682	6.80988e-07	1.31418e-05	ENSRNOG00000001469		ENSRNOG00000001469	ENSRNOG00000001469	Eln	elastin [Source:RGD Symbol;Acc:67394]
ENSRNOG00000070745	2.64645	-0.604402	24.6438	6.89667e-07	1.32923e-05	ENSRNOG00000070745		ENSRNOG00000070745	ENSRNOG00000070745	Tnf	tumor necrosis factor [Source:RGD Symbol;Acc:3876]
ENSRNOG00000046327	0.68525	6.28412	24.5979	7.06274e-07	1.35951e-05	ENSRNOG00000046327		ENSRNOG00000046327	ENSRNOG00000046327	Rbpj	recombination signal binding protein for immunoglobulin kappa J region [Source:RGD Symbol;Acc:1593096]
ENSRNOG00000015124	0.691317	7.56535	24.5791	7.13221e-07	1.37114e-05	ENSRNOG00000015124		ENSRNOG00000015124	ENSRNOG00000015124	Gpam	glycerol-3-phosphate acyltransferase, mitochondrial [Source:RGD Symbol;Acc:61847]
ENSRNOG00000033434	1.61186	0.283906	24.5506	7.23849e-07	1.38981e-05	ENSRNOG00000033434		ENSRNOG00000033434	ENSRNOG00000033434	Casp12	caspase 12 [Source:RGD Symbol;Acc:621758]
ENSRNOG00000023340	-4.21419	1.25345	24.4854	7.4874e-07	1.43578e-05	ENSRNOG00000023340		ENSRNOG00000023340	ENSRNOG00000023340	Tmem72	transmembrane protein 72 [Source:RGD Symbol;Acc:1308850]
ENSRNOG00000064385	1.54169	8.37198	24.4131	7.7738e-07	1.48882e-05	ENSRNOG00000064385		ENSRNOG00000064385	ENSRNOG00000064385	Ftl1	ferritin light chain 1 [Source:RGD Symbol;Acc:61813]
ENSRNOG00000029830	4.81832	-2.10206	24.3947	7.84863e-07	1.50125e-05	ENSRNOG00000029830		ENSRNOG00000029830	ENSRNOG00000029830	Adm2	adrenomedullin 2 [Source:RGD Symbol;Acc:1302971]
ENSRNOG00000016057	-3.25729	1.29617	24.3911	7.86307e-07	1.50211e-05	ENSRNOG00000016057		ENSRNOG00000016057	ENSRNOG00000016057	Kcnj13	potassium inwardly-rectifying channel, subfamily J, member 13 [Source:RGD Symbol;Acc:621661]
ENSRNOG00000014751	0.963055	3.9977	24.3859	7.88443e-07	1.50257e-05	ENSRNOG00000014751		ENSRNOG00000014751	ENSRNOG00000014751	Ret	ret proto-oncogene [Source:RGD Symbol;Acc:3556]
ENSRNOG00000009258	1.67163	0.95413	24.3857	7.88529e-07	1.50257e-05	ENSRNOG00000009258		ENSRNOG00000009258	ENSRNOG00000009258	Cdk6	cyclin-dependent kinase 6 [Source:RGD Symbol;Acc:621121]
ENSRNOG00000000991	1.62956	4.65408	24.3718	7.94248e-07	1.51157e-05	ENSRNOG00000000991		ENSRNOG00000000991	ENSRNOG00000000991	Arpc1b	actin related protein 2/3 complex, subunit 1B [Source:RGD Symbol;Acc:2155]
ENSRNOG00000026447	-0.976028	4.14137	24.3609	7.98742e-07	1.51821e-05	ENSRNOG00000026447		ENSRNOG00000026447	ENSRNOG00000026447	Disp3	dispatched RND transporter family member 3 [Source:RGD Symbol;Acc:1305820]
ENSRNOG00000042848	0.67059	6.56621	24.3028	8.23192e-07	1.56272e-05	ENSRNOG00000042848		ENSRNOG00000042848	ENSRNOG00000042848	Jam2	junctional adhesion molecule 2 [Source:RGD Symbol;Acc:1561692]
ENSRNOG00000014879	0.838854	4.32721	24.2156	8.6132e-07	1.63306e-05	ENSRNOG00000014879		ENSRNOG00000014879	ENSRNOG00000014879	Ttc7a	tetratricopeptide repeat domain 7A [Source:RGD Symbol;Acc:1306211]
ENSRNOG00000014562	0.604289	7.57211	24.2118	8.63008e-07	1.63421e-05	ENSRNOG00000014562		ENSRNOG00000014562	ENSRNOG00000014562	Hnrnpf	heterogeneous nuclear ribonucleoprotein F [Source:RGD Symbol;Acc:620366]
ENSRNOG00000018434	1.06696	4.28725	24.1993	8.68616e-07	1.64278e-05	ENSRNOG00000018434		ENSRNOG00000018434	ENSRNOG00000018434	Stab1	stabilin 1 [Source:RGD Symbol;Acc:2324745]
ENSRNOG00000052981	1.36042	1.26113	24.185	8.75091e-07	1.65119e-05	ENSRNOG00000052981		ENSRNOG00000052981	ENSRNOG00000052981	LOC108351606	uncharacterized LOC108351606 [Source:RGD Symbol;Acc:11460844]
ENSRNOG00000006314	2.7941	-1.23979	24.1847	8.75243e-07	1.65119e-05	ENSRNOG00000006314		ENSRNOG00000006314	ENSRNOG00000006314	Zbp1	Z-DNA binding protein 1 [Source:RGD Symbol;Acc:619956]
ENSRNOG00000017259	1.04097	2.61822	24.1822	8.76369e-07	1.65126e-05	ENSRNOG00000017259		ENSRNOG00000017259	ENSRNOG00000017259	Tacc3	transforming, acidic coiled-coil containing protein 3 [Source:RGD Symbol;Acc:1302948]
ENSRNOG00000008116	-0.558641	7.60322	24.0576	9.3495e-07	1.75945e-05	ENSRNOG00000008116		ENSRNOG00000008116	ENSRNOG00000008116	Plpp3	phospholipid phosphatase 3 [Source:RGD Symbol;Acc:620454]
ENSRNOG00000016595	1.29837	1.76474	23.9577	9.84755e-07	1.85088e-05	ENSRNOG00000016595		ENSRNOG00000016595	ENSRNOG00000016595	Hhex	hematopoietically expressed homeobox [Source:RGD Symbol;Acc:619932]
ENSRNOG00000037620	0.93997	2.90161	23.9361	9.95852e-07	1.86941e-05	ENSRNOG00000037620		ENSRNOG00000037620	ENSRNOG00000037620	Mob3c	MOB kinase activator 3C [Source:RGD Symbol;Acc:1307821]
ENSRNOG00000022911	1.31571	1.39444	23.9194	1.00454e-06	1.8834e-05	ENSRNOG00000022911		ENSRNOG00000022911	ENSRNOG00000022911	Hjurp	Holliday junction recognition protein [Source:RGD Symbol;Acc:1305846]
ENSRNOG00000047931	0.644781	9.06063	23.9114	1.00872e-06	1.88889e-05	ENSRNOG00000047931		ENSRNOG00000047931	ENSRNOG00000047931	Tmsb4x	thymosin beta 4, X-linked [Source:RGD Symbol;Acc:621622]
ENSRNOG00000012811	1.05658	2.82653	23.8343	1.04995e-06	1.96146e-05	ENSRNOG00000012811		ENSRNOG00000012811	ENSRNOG00000012811	Spint1	serine peptidase inhibitor, Kunitz type 1 [Source:RGD Symbol;Acc:1303138]
ENSRNOG00000015354	2.36045	4.21957	23.8341	1.05006e-06	1.96146e-05	ENSRNOG00000015354		ENSRNOG00000015354	ENSRNOG00000015354	Aox1	aldehyde oxidase 1 [Source:RGD Symbol;Acc:620528]
ENSRNOG00000012730	1.07349	3.506	23.7974	1.07028e-06	1.99677e-05	ENSRNOG00000012730		ENSRNOG00000012730	ENSRNOG00000012730	Lrrk1	leucine-rich repeat kinase 1 [Source:RGD Symbol;Acc:1308000]
ENSRNOG00000056398	0.81832	3.75287	23.7874	1.07587e-06	2.00471e-05	ENSRNOG00000056398		ENSRNOG00000056398	ENSRNOG00000056398	LOC100359876	multifunctional protein ADE2-like [Source:RGD Symbol;Acc:2323267]
ENSRNOG00000016411	0.782726	6.17524	23.7226	1.11268e-06	2.07076e-05	ENSRNOG00000016411		ENSRNOG00000016411	ENSRNOG00000016411	Rps12	ribosomal protein S12 [Source:RGD Symbol;Acc:62024]
ENSRNOG00000015441	1.04499	4.37923	23.6901	1.13161e-06	2.10341e-05	ENSRNOG00000015441		ENSRNOG00000015441	ENSRNOG00000015441	Il4r	interleukin 4 receptor [Source:RGD Symbol;Acc:2899]
ENSRNOG00000002159	0.893887	4.02983	23.685	1.13465e-06	2.10647e-05	ENSRNOG00000002159		ENSRNOG00000002159	ENSRNOG00000002159	Gpat3	glycerol-3-phosphate acyltransferase 3 [Source:RGD Symbol;Acc:1565703]
ENSRNOG00000050869	2.76942	2.07201	23.6194	1.17396e-06	2.17678e-05	ENSRNOG00000050869		ENSRNOG00000050869	ENSRNOG00000050869	Cebpd	CCAAT/enhancer binding protein delta [Source:RGD Symbol;Acc:2328]
ENSRNOG00000011452	-0.611896	9.08922	23.5874	1.19366e-06	2.2106e-05	ENSRNOG00000011452		ENSRNOG00000011452	ENSRNOG00000011452	Aldoc	aldolase, fructose-bisphosphate C [Source:RGD Symbol;Acc:2091]
ENSRNOG00000011227	0.817505	9.61513	23.5823	1.19685e-06	2.21381e-05	ENSRNOG00000011227		ENSRNOG00000011227	ENSRNOG00000011227	Atp1b2	ATPase Na+/K+ transporting subunit beta 2 [Source:RGD Symbol;Acc:2171]
ENSRNOG00000021437	1.03156	5.556	23.5229	1.23435e-06	2.28038e-05	ENSRNOG00000021437		ENSRNOG00000021437	ENSRNOG00000021437	Hspg2	heparan sulfate proteoglycan 2 [Source:RGD Symbol;Acc:621770]
ENSRNOG00000019244	0.92938	3.92097	23.507	1.2446e-06	2.29651e-05	ENSRNOG00000019244		ENSRNOG00000019244	ENSRNOG00000019244	Mxra8	matrix remodeling associated 8 [Source:RGD Symbol;Acc:1359356]
ENSRNOG00000016408	1.22721	3.30325	23.4768	1.2643e-06	2.33004e-05	ENSRNOG00000016408		ENSRNOG00000016408	ENSRNOG00000016408	Kirrel1	kirre like nephrin family adhesion molecule 1 [Source:RGD Symbol;Acc:727883]
ENSRNOG00000031515	1.70018	1.97684	23.4048	1.31253e-06	2.41597e-05	ENSRNOG00000031515		ENSRNOG00000031515	ENSRNOG00000031515	Klra2	killer cell lectin-like receptor, subfamily A, member 2 [Source:RGD Symbol;Acc:1359667]
ENSRNOG00000015125	1.48423	2.10811	23.3842	1.32661e-06	2.43893e-05	ENSRNOG00000015125		ENSRNOG00000015125	ENSRNOG00000015125	Spsb2	splA/ryanodine receptor domain and SOCS box containing 2 [Source:RGD Symbol;Acc:1310854]
ENSRNOG00000011134	-0.929798	4.32211	23.372	1.33508e-06	2.45153e-05	ENSRNOG00000011134		ENSRNOG00000011134	ENSRNOG00000011134	Lama2	laminin subunit alpha 2 [Source:RGD Symbol;Acc:1308889]
ENSRNOG00000004966	-2.90933	-2.42713	23.3531	1.34829e-06	2.4728e-05	ENSRNOG00000004966		ENSRNOG00000004966	ENSRNOG00000004966	Slc38a11	solute carrier family 38, member 11 [Source:RGD Symbol;Acc:1306005]
ENSRNOG00000004361	1.27557	2.42716	23.3465	1.35292e-06	2.47828e-05	ENSRNOG00000004361		ENSRNOG00000004361	ENSRNOG00000004361	Parp10	poly (ADP-ribose) polymerase family, member 10 [Source:RGD Symbol;Acc:7744876]
ENSRNOG00000012160	0.890792	3.77059	23.305	1.38238e-06	2.52919e-05	ENSRNOG00000012160		ENSRNOG00000012160	ENSRNOG00000012160	Syk	spleen associated tyrosine kinase [Source:RGD Symbol;Acc:3796]
ENSRNOG00000017914	1.9743	2.56444	23.2946	1.38987e-06	2.53982e-05	ENSRNOG00000017914		ENSRNOG00000017914	ENSRNOG00000017914	Cavin3	caveolae associated protein 3 [Source:RGD Symbol;Acc:628755]
ENSRNOG00000062892	-1.74216	1.02842	23.2445	1.42661e-06	2.60383e-05	ENSRNOG00000062892		ENSRNOG00000062892	ENSRNOG00000062892	ENSRNOG00000062892	None
ENSRNOG00000016378	1.50657	1.55199	23.2363	1.43265e-06	2.6117e-05	ENSRNOG00000016378		ENSRNOG00000016378	ENSRNOG00000016378	Map3k8	mitogen-activated protein kinase kinase kinase 8 [Source:RGD Symbol;Acc:620969]
ENSRNOG00000068444	-0.656961	7.67162	23.1843	1.47195e-06	2.68011e-05	ENSRNOG00000068444		ENSRNOG00000068444	ENSRNOG00000068444	Kcnj10	potassium inwardly-rectifying channel, subfamily J, member 10 [Source:RGD Symbol;Acc:61822]
ENSRNOG00000009219	0.722078	6.66265	23.1056	1.53345e-06	2.78873e-05	ENSRNOG00000009219		ENSRNOG00000009219	ENSRNOG00000009219	Hepacam	hepatic and glial cell adhesion molecule [Source:RGD Symbol;Acc:1306811]
ENSRNOG00000017123	0.634227	8.20841	23.0305	1.59451e-06	2.89631e-05	ENSRNOG00000017123		ENSRNOG00000017123	ENSRNOG00000017123	B2m	beta-2 microglobulin [Source:RGD Symbol;Acc:2189]
ENSRNOG00000018716	1.07753	2.43546	22.9981	1.62163e-06	2.94204e-05	ENSRNOG00000018716		ENSRNOG00000018716	ENSRNOG00000018716	Dennd2c	DENN domain containing 2C [Source:RGD Symbol;Acc:1308197]
ENSRNOG00000001960	-1.11145	2.48399	22.9793	1.63758e-06	2.96743e-05	ENSRNOG00000001960		ENSRNOG00000001960	ENSRNOG00000001960	Sult1d1	sulfotransferase family 1D, member 1 [Source:RGD Symbol;Acc:620491]
ENSRNOG00000018653	0.584515	5.87295	22.9405	1.67095e-06	3.02428e-05	ENSRNOG00000018653		ENSRNOG00000018653	ENSRNOG00000018653	Pfdn1	prefoldin subunit 1 [Source:RGD Symbol;Acc:1305603]
ENSRNOG00000029055	1.24349	1.62099	22.836	1.76427e-06	3.18938e-05	ENSRNOG00000029055		ENSRNOG00000029055	ENSRNOG00000029055	Ttk	Ttk protein kinase [Source:RGD Symbol;Acc:1305558]
ENSRNOG00000050215	2.77454	-0.989848	22.8138	1.78482e-06	3.22267e-05	ENSRNOG00000050215		ENSRNOG00000050215	ENSRNOG00000050215	Cdsn	corneodesmosin [Source:RGD Symbol;Acc:1598543]
ENSRNOG00000054251	2.51403	-1.59007	22.7927	1.80446e-06	3.25425e-05	ENSRNOG00000054251		ENSRNOG00000054251	ENSRNOG00000054251	Clec7a	C-type lectin domain containing 7A [Source:RGD Symbol;Acc:1565140]
ENSRNOG00000020587	0.861691	3.9806	22.7897	1.80733e-06	3.25555e-05	ENSRNOG00000020587		ENSRNOG00000020587	ENSRNOG00000020587	Efemp2	EGF containing fibulin extracellular matrix protein 2 [Source:RGD Symbol;Acc:1359496]
ENSRNOG00000037853	1.2343	1.85205	22.7598	1.8357e-06	3.30273e-05	ENSRNOG00000037853		ENSRNOG00000037853	ENSRNOG00000037853	Rarres1	retinoic acid receptor responder 1 [Source:RGD Symbol;Acc:1309509]
ENSRNOG00000002273	0.876758	3.33909	22.6962	1.89743e-06	3.40975e-05	ENSRNOG00000002273		ENSRNOG00000002273	ENSRNOG00000002273	Naaa	N-acylethanolamine acid amidase [Source:RGD Symbol;Acc:1307267]
ENSRNOG00000022822	1.32195	2.12341	22.6763	1.91716e-06	3.44112e-05	ENSRNOG00000022822		ENSRNOG00000022822	ENSRNOG00000022822	Fam169b	family with sequence similarity 169, member B [Source:RGD Symbol;Acc:1585883]
ENSRNOG00000017879	0.627715	6.28333	22.672	1.92148e-06	3.4448e-05	ENSRNOG00000017879		ENSRNOG00000017879	ENSRNOG00000017879	Gab1	GRB2-associated binding protein 1 [Source:RGD Symbol;Acc:1311085]
ENSRNOG00000000568	0.799256	4.63419	22.6102	1.98433e-06	3.55327e-05	ENSRNOG00000000568		ENSRNOG00000000568	ENSRNOG00000000568	Slc29a3	solute carrier family 29 member 3 [Source:RGD Symbol;Acc:727811]
ENSRNOG00000012593	1.18029	1.79682	22.6034	1.99134e-06	3.56161e-05	ENSRNOG00000012593		ENSRNOG00000012593	ENSRNOG00000012593	Mmel1	membrane metallo-endopeptidase-like 1 [Source:RGD Symbol;Acc:1309299]
ENSRNOG00000013836	0.718722	4.9708	22.5917	2.00346e-06	3.57907e-05	ENSRNOG00000013836		ENSRNOG00000013836	ENSRNOG00000013836	Arhgap17	Rho GTPase activating protein 17 [Source:RGD Symbol;Acc:628767]
ENSRNOG00000014426	1.82176	2.05795	22.5491	2.04837e-06	3.65498e-05	ENSRNOG00000014426		ENSRNOG00000014426	ENSRNOG00000014426	Lox	lysyl oxidase [Source:RGD Symbol;Acc:3015]
ENSRNOG00000030888	0.853408	5.04437	22.5464	2.05131e-06	3.65592e-05	ENSRNOG00000030888		ENSRNOG00000030888	ENSRNOG00000030888	Rela	RELA proto-oncogene, NF-kB subunit [Source:RGD Symbol;Acc:727889]
ENSRNOG00000001216	0.88552	4.63976	22.5281	2.07087e-06	3.68644e-05	ENSRNOG00000001216		ENSRNOG00000001216	ENSRNOG00000001216	Trpm2	transient receptor potential cation channel, subfamily M, member 2 [Source:RGD Symbol;Acc:1311889]
ENSRNOG00000011800	0.755976	4.85205	22.5047	2.09631e-06	3.72735e-05	ENSRNOG00000011800		ENSRNOG00000011800	ENSRNOG00000011800	F3	coagulation factor III, tissue factor [Source:RGD Symbol;Acc:2587]
ENSRNOG00000008236	0.765783	4.24303	22.4879	2.11468e-06	3.75561e-05	ENSRNOG00000008236		ENSRNOG00000008236	ENSRNOG00000008236	Decr1	2,4-dienoyl-CoA reductase 1 [Source:RGD Symbol;Acc:70999]
ENSRNOG00000014645	0.597951	6.00816	22.4804	2.12295e-06	3.76587e-05	ENSRNOG00000014645		ENSRNOG00000014645	ENSRNOG00000014645	Aldh7a1	aldehyde dehydrogenase 7 family, member A1 [Source:RGD Symbol;Acc:1308614]
ENSRNOG00000006450	1.11767	2.36331	22.404	2.20908e-06	3.91408e-05	ENSRNOG00000006450		ENSRNOG00000006450	ENSRNOG00000006450	Erbb2	erb-b2 receptor tyrosine kinase 2 [Source:RGD Symbol;Acc:2561]
ENSRNOG00000065208	2.68311	-0.797451	22.3917	2.2233e-06	3.93466e-05	ENSRNOG00000065208		ENSRNOG00000065208	ENSRNOG00000065208	LOC102556096	pyrin domain-containing protein 3-like [Source:RGD Symbol;Acc:7636450]
ENSRNOG00000002182	0.64669	7.77157	22.378	2.23927e-06	3.95831e-05	ENSRNOG00000002182		ENSRNOG00000002182	ENSRNOG00000002182	Septin11	septin 11 [Source:RGD Symbol;Acc:1307405]
ENSRNOG00000031138	1.02287	2.58448	22.3448	2.27828e-06	4.02257e-05	ENSRNOG00000031138		ENSRNOG00000031138	ENSRNOG00000031138	Irgm	immunity-related GTPase M [Source:RGD Symbol;Acc:1305163]
ENSRNOG00000020726	1.15004	4.5374	22.332	2.29356e-06	4.04153e-05	ENSRNOG00000020726		ENSRNOG00000020726	ENSRNOG00000020726	Sipa1	signal-induced proliferation-associated 1 [Source:RGD Symbol;Acc:1303184]
ENSRNOG00000012471	2.8467	-0.0196646	22.3313	2.29436e-06	4.04153e-05	ENSRNOG00000012471		ENSRNOG00000012471	ENSRNOG00000012471	Thbs4	thrombospondin 4 [Source:RGD Symbol;Acc:62046]
ENSRNOG00000005378	1.46141	1.61775	22.3184	2.30984e-06	4.06408e-05	ENSRNOG00000005378		ENSRNOG00000005378	ENSRNOG00000005378	Gna15	G protein subunit alpha 15 [Source:RGD Symbol;Acc:619751]
ENSRNOG00000009094	0.632726	7.12221	22.3049	2.32617e-06	4.08806e-05	ENSRNOG00000009094		ENSRNOG00000009094	ENSRNOG00000009094	Nudt4	nudix hydrolase 4 [Source:RGD Symbol;Acc:621355]
ENSRNOG00000029778	-0.600682	5.61942	22.299	2.33325e-06	4.09575e-05	ENSRNOG00000029778		ENSRNOG00000029778	ENSRNOG00000029778	Maob	monoamine oxidase B [Source:RGD Symbol;Acc:3041]
ENSRNOG00000003357	-0.730863	5.65721	22.2598	2.38136e-06	4.17538e-05	ENSRNOG00000003357		ENSRNOG00000003357	ENSRNOG00000003357	Col3a1	collagen type III alpha 1 chain [Source:RGD Symbol;Acc:71029]
ENSRNOG00000012008	1.45927	1.14759	22.2429	2.4024e-06	4.20739e-05	ENSRNOG00000012008		ENSRNOG00000012008	ENSRNOG00000012008	S100a3	S100 calcium binding protein A3 [Source:RGD Symbol;Acc:620260]
ENSRNOG00000004303	1.03137	5.4017	22.2356	2.41157e-06	4.21246e-05	ENSRNOG00000004303		ENSRNOG00000004303	ENSRNOG00000004303	Timp3	TIMP metallopeptidase inhibitor 3 [Source:RGD Symbol;Acc:3865]
ENSRNOG00000008108	0.607325	5.69272	22.2344	2.41307e-06	4.21246e-05	ENSRNOG00000008108		ENSRNOG00000008108	ENSRNOG00000008108	Ubr7	ubiquitin protein ligase E3 component n-recognin 7 [Source:RGD Symbol;Acc:1359144]
ENSRNOG00000010951	0.664964	4.68058	22.234	2.41364e-06	4.21246e-05	ENSRNOG00000010951		ENSRNOG00000010951	ENSRNOG00000010951	Cmtm6	CKLF-like MARVEL transmembrane domain containing 6 [Source:RGD Symbol;Acc:1307765]
ENSRNOG00000015773	1.57547	0.638612	22.2137	2.43925e-06	4.25226e-05	ENSRNOG00000015773		ENSRNOG00000015773	ENSRNOG00000015773	Il21r	interleukin 21 receptor [Source:RGD Symbol;Acc:1304950]
ENSRNOG00000002969	0.916034	5.15097	22.1978	2.45952e-06	4.28267e-05	ENSRNOG00000002969		ENSRNOG00000002969	ENSRNOG00000002969	Itpkb	inositol-trisphosphate 3-kinase B [Source:RGD Symbol;Acc:2932]
ENSRNOG00000011922	0.628156	5.97828	22.1826	2.47909e-06	4.31179e-05	ENSRNOG00000011922		ENSRNOG00000011922	ENSRNOG00000011922	Stt3b	STT3 oligosaccharyltransferase complex catalytic subunit B [Source:RGD Symbol;Acc:1311563]
ENSRNOG00000010760	0.765759	3.7849	22.0892	2.60265e-06	4.5215e-05	ENSRNOG00000010760		ENSRNOG00000010760	ENSRNOG00000010760	E2f5	E2F transcription factor 5 [Source:RGD Symbol;Acc:621357]
ENSRNOG00000004448	-1.25861	1.61638	22.0844	2.60925e-06	4.52779e-05	ENSRNOG00000004448		ENSRNOG00000004448	ENSRNOG00000004448	Acss3	acyl-CoA synthetase short-chain family member 3 [Source:RGD Symbol;Acc:1307051]
ENSRNOG00000019822	1.29003	2.93183	22.0709	2.62766e-06	4.55451e-05	ENSRNOG00000019822		ENSRNOG00000019822	ENSRNOG00000019822	Gadd45b	growth arrest and DNA-damage-inducible, beta [Source:RGD Symbol;Acc:1309080]
ENSRNOG00000042189	0.590954	7.19564	22.0606	2.6418e-06	4.57379e-05	ENSRNOG00000042189		ENSRNOG00000042189	ENSRNOG00000042189	Rab31	RAB31, member RAS oncogene family [Source:RGD Symbol;Acc:628598]
ENSRNOG00000015002	1.6001	1.3168	22.047	2.66057e-06	4.60103e-05	ENSRNOG00000015002		ENSRNOG00000015002	ENSRNOG00000015002	Abhd15	abhydrolase domain containing 15 [Source:RGD Symbol;Acc:1304598]
ENSRNOG00000005041	0.783203	6.23522	22.0361	2.67568e-06	4.62188e-05	ENSRNOG00000005041		ENSRNOG00000005041	ENSRNOG00000005041	Crip2	cysteine-rich protein 2 [Source:RGD Symbol;Acc:1302959]
ENSRNOG00000013948	1.01425	4.19124	21.9908	2.73963e-06	4.72695e-05	ENSRNOG00000013948		ENSRNOG00000013948	ENSRNOG00000013948	Zc3hav1	zinc finger CCCH-type containing, antiviral 1 [Source:RGD Symbol;Acc:628694]
ENSRNOG00000016207	0.57044	6.88061	21.9777	2.75833e-06	4.7538e-05	ENSRNOG00000016207		ENSRNOG00000016207	ENSRNOG00000016207	Galnt1	polypeptide N-acetylgalactosaminyltransferase 1 [Source:RGD Symbol;Acc:620358]
ENSRNOG00000029768	3.68642	-2.33417	21.9219	2.83967e-06	4.88844e-05	ENSRNOG00000029768		ENSRNOG00000029768	ENSRNOG00000029768	Ccl12	C-C motif chemokine ligand 12 [Source:RGD Symbol;Acc:1309255]
ENSRNOG00000057855	-4.85316	3.52534	21.8596	2.93343e-06	5.0415e-05	ENSRNOG00000057855		ENSRNOG00000057855	ENSRNOG00000057855	F5	coagulation factor V [Source:RGD Symbol;Acc:1589758]
ENSRNOG00000001296	0.902691	4.3107	21.8584	2.93524e-06	5.0415e-05	ENSRNOG00000001296		ENSRNOG00000001296	ENSRNOG00000001296	P2rx7	purinergic receptor P2X 7 [Source:RGD Symbol;Acc:3241]
ENSRNOG00000003109	-1.48817	1.88662	21.8543	2.94151e-06	5.04653e-05	ENSRNOG00000003109		ENSRNOG00000003109	ENSRNOG00000003109	Btbd17	BTB domain containing 17 [Source:RGD Symbol;Acc:1563331]
ENSRNOG00000003310	1.02221	2.85376	21.8198	2.995e-06	5.13249e-05	ENSRNOG00000003310		ENSRNOG00000003310	ENSRNOG00000003310	Tmem63a	transmembrane protein 63a [Source:RGD Symbol;Acc:1306829]
ENSRNOG00000064381	1.08876	2.472	21.8159	3.00095e-06	5.13689e-05	ENSRNOG00000064381		ENSRNOG00000064381	ENSRNOG00000064381	Abcg3l2	ATP-binding cassette, subfamily G (WHITE), member 3-like 2 [Source:RGD Symbol;Acc:1359703]
ENSRNOG00000019556	0.586964	6.80669	21.7423	3.11843e-06	5.33196e-05	ENSRNOG00000019556		ENSRNOG00000019556	ENSRNOG00000019556	Cd9	CD9 molecule [Source:RGD Symbol;Acc:2318]
ENSRNOG00000001713	1.14173	2.09597	21.737	3.12703e-06	5.34063e-05	ENSRNOG00000001713		ENSRNOG00000001713	ENSRNOG00000001713	Il13ra1	interleukin 13 receptor subunit alpha 1 [Source:RGD Symbol;Acc:628741]
ENSRNOG00000055365	0.594615	6.06286	21.7258	3.14534e-06	5.36586e-05	ENSRNOG00000055365		ENSRNOG00000055365	ENSRNOG00000055365	Edem1	ER degradation enhancing alpha-mannosidase like protein 1 [Source:RGD Symbol;Acc:1563633]
ENSRNOG00000010997	0.72071	4.94298	21.5679	3.41514e-06	5.81956e-05	ENSRNOG00000010997		ENSRNOG00000010997	ENSRNOG00000010997	Ednrb	endothelin receptor type B [Source:RGD Symbol;Acc:2536]
ENSRNOG00000059461	1.0784	2.34503	21.5515	3.44448e-06	5.86298e-05	ENSRNOG00000059461		ENSRNOG00000059461	ENSRNOG00000059461	B4galt1	beta-1,4-galactosyltransferase 1 [Source:RGD Symbol;Acc:620900]
ENSRNOG00000058271	-0.718332	4.39707	21.5427	3.46031e-06	5.88331e-05	ENSRNOG00000058271		ENSRNOG00000058271	ENSRNOG00000058271	Chpt1	choline phosphotransferase 1 [Source:RGD Symbol;Acc:1359283]
ENSRNOG00000057347	1.17197	1.68511	21.5273	3.48832e-06	5.92428e-05	ENSRNOG00000057347		ENSRNOG00000057347	ENSRNOG00000057347	Cebpb	CCAAT/enhancer binding protein beta [Source:RGD Symbol;Acc:2327]
ENSRNOG00000006198	1.50706	0.258	21.4932	3.55077e-06	6.02358e-05	ENSRNOG00000006198		ENSRNOG00000006198	ENSRNOG00000006198	Prr11	proline rich 11 [Source:RGD Symbol;Acc:1561541]
ENSRNOG00000015498	2.11373	1.05193	21.4292	3.67129e-06	6.22106e-05	ENSRNOG00000015498		ENSRNOG00000015498	ENSRNOG00000015498	Il17rb	interleukin 17 receptor B [Source:RGD Symbol;Acc:1311392]
ENSRNOG00000002540	1.48987	0.377645	21.4256	3.67829e-06	6.22596e-05	ENSRNOG00000002540		ENSRNOG00000002540	ENSRNOG00000002540	Rhoh	ras homolog family member H [Source:RGD Symbol;Acc:1307623]
ENSRNOG00000015768	-1.3895	1.01096	21.4062	3.71577e-06	6.28239e-05	ENSRNOG00000015768		ENSRNOG00000015768	ENSRNOG00000015768	Nat8f5	N-acetyltransferase 8 (GCN5-related) family member 5 [Source:RGD Symbol;Acc:621610]
ENSRNOG00000009884	0.910067	3.27571	21.3891	3.74891e-06	6.33135e-05	ENSRNOG00000009884		ENSRNOG00000009884	ENSRNOG00000009884	Lgals1	galectin 1 [Source:RGD Symbol;Acc:69355]
ENSRNOG00000022707	1.58954	-0.0135973	21.3607	3.80486e-06	6.4187e-05	ENSRNOG00000022707		ENSRNOG00000022707	ENSRNOG00000022707	Pmp2	peripheral myelin protein 2 [Source:RGD Symbol;Acc:1585218]
ENSRNOG00000001451	-2.26395	-1.68954	21.336	3.85419e-06	6.49468e-05	ENSRNOG00000001451		ENSRNOG00000001451	ENSRNOG00000001451	Fkbp6	FKBP prolyl isomerase family member 6 [Source:RGD Symbol;Acc:1308926]
ENSRNOG00000010747	0.889907	3.40845	21.2935	3.94071e-06	6.6331e-05	ENSRNOG00000010747		ENSRNOG00000010747	ENSRNOG00000010747	Dap	death-associated protein [Source:RGD Symbol;Acc:620641]
ENSRNOG00000063847	1.46842	1.73332	21.2892	3.94941e-06	6.64036e-05	ENSRNOG00000063847		ENSRNOG00000063847	ENSRNOG00000063847	ENSRNOG00000063847	None
ENSRNOG00000019555	0.882446	5.00904	21.2688	3.99183e-06	6.70423e-05	ENSRNOG00000019555		ENSRNOG00000019555	ENSRNOG00000019555	Arap1	ArfGAP with RhoGAP domain, ankyrin repeat and PH domain 1 [Source:RGD Symbol;Acc:1310385]
ENSRNOG00000015488	1.28807	3.60632	21.2604	4.00926e-06	6.72605e-05	ENSRNOG00000015488		ENSRNOG00000015488	ENSRNOG00000015488	Tead1	TEA domain transcription factor 1 [Source:RGD Symbol;Acc:1549742]
ENSRNOG00000015529	1.28394	1.25586	21.2147	4.10606e-06	6.88083e-05	ENSRNOG00000015529		ENSRNOG00000015529	ENSRNOG00000015529	Cdca3	cell division cycle associated 3 [Source:RGD Symbol;Acc:1359093]
ENSRNOG00000013733	0.651233	5.01913	21.1999	4.1378e-06	6.91904e-05	ENSRNOG00000013733		ENSRNOG00000013733	ENSRNOG00000013733	Ppp4r1	protein phosphatase 4, regulatory subunit 1 [Source:RGD Symbol;Acc:619798]
ENSRNOG00000064521	3.39692	-1.0192	21.1998	4.138e-06	6.91904e-05	ENSRNOG00000064521		ENSRNOG00000064521	ENSRNOG00000064521	LOC102548682	histone H4-like [Source:RGD Symbol;Acc:7725170]
ENSRNOG00000023538	-0.560495	7.00358	21.1359	4.27849e-06	7.14606e-05	ENSRNOG00000023538		ENSRNOG00000023538	ENSRNOG00000023538	Aldh5a1	aldehyde dehydrogenase 5 family, member A1 [Source:RGD Symbol;Acc:621422]
ENSRNOG00000020652	1.09708	3.00671	21.1119	4.33222e-06	7.22784e-05	ENSRNOG00000020652		ENSRNOG00000020652	ENSRNOG00000020652	Tgfb1	transforming growth factor, beta 1 [Source:RGD Symbol;Acc:69051]
ENSRNOG00000063400	-0.712817	4.49122	21.1038	4.35069e-06	7.25066e-05	ENSRNOG00000063400		ENSRNOG00000063400	ENSRNOG00000063400	Shisa9	shisa family member 9 [Source:RGD Symbol;Acc:2320726]
ENSRNOG00000011718	2.13705	0.0452912	21.0779	4.40981e-06	7.34113e-05	ENSRNOG00000011718		ENSRNOG00000011718	ENSRNOG00000011718	C1rl	complement C1r subcomponent like [Source:RGD Symbol;Acc:1302936]
ENSRNOG00000003228	0.94483	5.80117	21.0507	4.47281e-06	7.43783e-05	ENSRNOG00000003228		ENSRNOG00000003228	ENSRNOG00000003228	Mid1ip1	MID1 interacting protein 1 [Source:RGD Symbol;Acc:1303258]
ENSRNOG00000027035	1.2797	1.29167	21.0227	4.53876e-06	7.53922e-05	ENSRNOG00000027035		ENSRNOG00000027035	ENSRNOG00000027035	Sgo2	shugoshin 2 [Source:RGD Symbol;Acc:1308450]
ENSRNOG00000016760	2.18739	-0.686164	20.9773	4.64756e-06	7.71149e-05	ENSRNOG00000016760		ENSRNOG00000016760	ENSRNOG00000016760	Kctd19	potassium channel tetramerization domain containing 19 [Source:RGD Symbol;Acc:1561326]
ENSRNOG00000049918	2.49654	0.374406	20.9633	4.68169e-06	7.75961e-05	ENSRNOG00000049918		ENSRNOG00000049918	ENSRNOG00000049918	Lrg1	leucine-rich alpha-2-glycoprotein 1 [Source:RGD Symbol;Acc:1359464]
ENSRNOG00000007069	-0.950358	3.60042	20.9051	4.826e-06	7.99007e-05	ENSRNOG00000007069		ENSRNOG00000007069	ENSRNOG00000007069	Adhfe1	alcohol dehydrogenase, iron containing, 1 [Source:RGD Symbol;Acc:1308863]
ENSRNOG00000020369	-0.797225	6.05259	20.8447	4.98058e-06	8.23699e-05	ENSRNOG00000020369		ENSRNOG00000020369	ENSRNOG00000020369	Igf2	insulin-like growth factor 2 [Source:RGD Symbol;Acc:2870]
ENSRNOG00000054495	-4.2985	2.38173	20.841	4.99044e-06	8.24429e-05	ENSRNOG00000054495		ENSRNOG00000054495	ENSRNOG00000054495	Cldn2	claudin 2 [Source:RGD Symbol;Acc:1560247]
ENSRNOG00000002360	-0.740171	5.45086	20.8323	5.01294e-06	8.2693e-05	ENSRNOG00000002360		ENSRNOG00000002360	ENSRNOG00000002360	Gabrg1	gamma-aminobutyric acid type A receptor subunit gamma 1 [Source:RGD Symbol;Acc:621732]
ENSRNOG00000057458	1.68335	-0.127822	20.831	5.01649e-06	8.2693e-05	ENSRNOG00000057458		ENSRNOG00000057458	ENSRNOG00000057458	Oip5	Opa interacting protein 5 [Source:RGD Symbol;Acc:1564263]
ENSRNOG00000058039	-0.640154	4.67643	20.8142	5.0607e-06	8.33311e-05	ENSRNOG00000058039		ENSRNOG00000058039	ENSRNOG00000058039	Acta2	actin alpha 2, smooth muscle [Source:RGD Symbol;Acc:621676]
ENSRNOG00000069633	0.946682	3.00686	20.8065	5.08107e-06	8.35756e-05	ENSRNOG00000069633		ENSRNOG00000069633	ENSRNOG00000069633	Itpripl2	ITPRIP like 2 [Source:RGD Symbol;Acc:1564255]
ENSRNOG00000016377	1.50102	0.642364	20.7975	5.10488e-06	8.38761e-05	ENSRNOG00000016377		ENSRNOG00000016377	ENSRNOG00000016377	Cep55	centrosomal protein 55 [Source:RGD Symbol;Acc:1305340]
ENSRNOG00000000459	1.59712	1.11902	20.7463	5.24336e-06	8.60582e-05	ENSRNOG00000000459		ENSRNOG00000000459	ENSRNOG00000000459	Psmb9	proteasome 20S subunit beta 9 [Source:RGD Symbol;Acc:3427]
ENSRNOG00000032261	-0.718276	4.42262	20.7326	5.28079e-06	8.65786e-05	ENSRNOG00000032261		ENSRNOG00000032261	ENSRNOG00000032261	Cyp2d4	cytochrome P450, family 2, subfamily d, polypeptide 4 [Source:RGD Symbol;Acc:620640]
ENSRNOG00000048321	2.2185	-1.20098	20.6914	5.39582e-06	8.8369e-05	ENSRNOG00000048321		ENSRNOG00000048321	ENSRNOG00000048321	Tnfsf8	TNF superfamily member 8 [Source:RGD Symbol;Acc:1590403]
ENSRNOG00000015448	-1.09066	2.19387	20.6618	5.47977e-06	8.96468e-05	ENSRNOG00000015448		ENSRNOG00000015448	ENSRNOG00000015448	Dipk1c	divergent protein kinase domain 1C [Source:RGD Symbol;Acc:1559694]
ENSRNOG00000018384	0.830595	4.55899	20.6097	5.63109e-06	9.20231e-05	ENSRNOG00000018384		ENSRNOG00000018384	ENSRNOG00000018384	Adam12	ADAM metallopeptidase domain 12 [Source:RGD Symbol;Acc:1583652]
ENSRNOG00000048161	1.64623	0.400104	20.5696	5.75032e-06	9.38703e-05	ENSRNOG00000048161		ENSRNOG00000048161	ENSRNOG00000048161	Tlr9	toll-like receptor 9 [Source:RGD Symbol;Acc:631352]
ENSRNOG00000023077	-0.964376	2.02191	20.5537	5.79807e-06	9.45479e-05	ENSRNOG00000023077		ENSRNOG00000023077	ENSRNOG00000023077	Cpne9	copine family member 9 [Source:RGD Symbol;Acc:1309212]
ENSRNOG00000060694	0.588777	5.08551	20.5118	5.92643e-06	9.6514e-05	ENSRNOG00000060694		ENSRNOG00000060694	ENSRNOG00000060694	Adam17	ADAM metallopeptidase domain 17 [Source:RGD Symbol;Acc:620404]
ENSRNOG00000020527	0.645967	5.51201	20.5102	5.93138e-06	9.6514e-05	ENSRNOG00000020527		ENSRNOG00000020527	ENSRNOG00000020527	Drap1	Dr1 associated protein 1 [Source:RGD Symbol;Acc:1308477]
ENSRNOG00000012723	1.15924	1.6161	20.4394	6.15484e-06	0.000100042	ENSRNOG00000012723		ENSRNOG00000012723	ENSRNOG00000012723	Trim55	tripartite motif-containing 55 [Source:RGD Symbol;Acc:1306943]
ENSRNOG00000015526	2.0072	-0.523705	20.4091	6.25323e-06	0.000101533	ENSRNOG00000015526		ENSRNOG00000015526	ENSRNOG00000015526	Rhcg	Rh family, C glycoprotein [Source:RGD Symbol;Acc:727859]
ENSRNOG00000016177	-0.733006	4.41374	20.3963	6.29517e-06	0.00010206	ENSRNOG00000016177		ENSRNOG00000016177	ENSRNOG00000016177	Scara3	scavenger receptor class A, member 3 [Source:RGD Symbol;Acc:1309269]
ENSRNOG00000008065	0.707837	6.63277	20.3951	6.29917e-06	0.00010206	ENSRNOG00000008065		ENSRNOG00000008065	ENSRNOG00000008065	Wwc1	WW and C2 domain containing 1 [Source:RGD Symbol;Acc:1308329]
ENSRNOG00000024825	-0.691394	5.12174	20.3848	6.33323e-06	0.000102421	ENSRNOG00000024825		ENSRNOG00000024825	ENSRNOG00000024825	Fam163a	family with sequence similarity 163, member A [Source:RGD Symbol;Acc:1565760]
ENSRNOG00000018865	-0.766644	3.47307	20.3842	6.33498e-06	0.000102421	ENSRNOG00000018865		ENSRNOG00000018865	ENSRNOG00000018865	Adamts12	ADAM metallopeptidase with thrombospondin type 1 motif, 12 [Source:RGD Symbol;Acc:1307323]
ENSRNOG00000027024	0.820798	4.26363	20.3805	6.34731e-06	0.000102511	ENSRNOG00000027024		ENSRNOG00000027024	ENSRNOG00000027024	Rgs16	regulator of G-protein signaling 16 [Source:RGD Symbol;Acc:1589741]
ENSRNOG00000013872	1.09977	2.09959	20.3722	6.37493e-06	0.000102848	ENSRNOG00000013872		ENSRNOG00000013872	ENSRNOG00000013872	P2ry14	purinergic receptor P2Y14 [Source:RGD Symbol;Acc:70912]
ENSRNOG00000043342	2.02829	-0.796406	20.3242	6.5367e-06	0.000105345	ENSRNOG00000043342		ENSRNOG00000043342	ENSRNOG00000043342	Gpr15lg	G protein-coupled receptor 15 ligand [Source:RGD Symbol;Acc:1566160]
ENSRNOG00000029549	1.23467	1.36829	20.3209	6.5481e-06	0.000105417	ENSRNOG00000029549		ENSRNOG00000029549	ENSRNOG00000029549	Eci3	enoyl-Coenzyme A delta isomerase 3 [Source:RGD Symbol;Acc:1310224]
ENSRNOG00000002680	0.643525	7.08603	20.3151	6.56818e-06	0.000105628	ENSRNOG00000002680		ENSRNOG00000002680	ENSRNOG00000002680	Lamc1	laminin subunit gamma 1 [Source:RGD Symbol;Acc:621052]
ENSRNOG00000000506	1.21471	2.13223	20.2948	6.63815e-06	0.00010664	ENSRNOG00000000506		ENSRNOG00000000506	ENSRNOG00000000506	Tead3	TEA domain transcription factor 3 [Source:RGD Symbol;Acc:1311583]
ENSRNOG00000010274	0.742483	4.66643	20.268	6.7318e-06	0.00010803	ENSRNOG00000010274		ENSRNOG00000010274	ENSRNOG00000010274	Smc4	structural maintenance of chromosomes 4 [Source:RGD Symbol;Acc:1306680]
ENSRNOG00000018567	0.642546	7.25593	20.2281	6.87349e-06	0.000110181	ENSRNOG00000018567		ENSRNOG00000018567	ENSRNOG00000018567	Slc20a1	solute carrier family 20 member 1 [Source:RGD Symbol;Acc:621079]
ENSRNOG00000021507	-0.619976	5.8999	20.2262	6.8804e-06	0.000110181	ENSRNOG00000021507		ENSRNOG00000021507	ENSRNOG00000021507	Luzp2	leucine zipper protein 2 [Source:RGD Symbol;Acc:6496163]
ENSRNOG00000007062	1.26219	3.30385	20.2153	6.91968e-06	0.000110693	ENSRNOG00000007062		ENSRNOG00000007062	ENSRNOG00000007062	Rin3	Ras and Rab interactor 3 [Source:RGD Symbol;Acc:1305849]
ENSRNOG00000026702	1.72464	-0.279914	20.1737	7.07192e-06	0.000112956	ENSRNOG00000026702		ENSRNOG00000026702	ENSRNOG00000026702	Jaml	junction adhesion molecule like [Source:RGD Symbol;Acc:1562572]
ENSRNOG00000027502	0.954728	2.68048	20.1726	7.07604e-06	0.000112956	ENSRNOG00000027502		ENSRNOG00000027502	ENSRNOG00000027502	Nmi	N-myc (and STAT) interactor [Source:RGD Symbol;Acc:1311721]
ENSRNOG00000070218	3.01213	-2.14912	20.168	7.09306e-06	0.000113108	ENSRNOG00000070218		ENSRNOG00000070218	ENSRNOG00000070218	Spetex-2F	Spetex-2F protein [Source:RGD Symbol;Acc:1359579]
ENSRNOG00000022067	1.80218	-0.11953	20.16	7.12268e-06	0.000113461	ENSRNOG00000022067		ENSRNOG00000022067	ENSRNOG00000022067	Tlr5	toll-like receptor 5 [Source:RGD Symbol;Acc:631351]
ENSRNOG00000012307	2.2832	-1.43971	20.129	7.23914e-06	0.000115195	ENSRNOG00000012307		ENSRNOG00000012307	ENSRNOG00000012307	Mybpc3	myosin binding protein C3 [Source:RGD Symbol;Acc:1305950]
ENSRNOG00000013057	0.834265	3.47617	20.1222	7.26502e-06	0.000115486	ENSRNOG00000013057		ENSRNOG00000013057	ENSRNOG00000013057	Prc1	protein regulator of cytokinesis 1 [Source:RGD Symbol;Acc:1311754]
ENSRNOG00000039494	-1.02636	2.13364	20.0877	7.39701e-06	0.00011746	ENSRNOG00000039494		ENSRNOG00000039494	ENSRNOG00000039494	Aass	aminoadipate-semialdehyde synthase [Source:RGD Symbol;Acc:1310811]
ENSRNOG00000067262	0.600099	5.47065	20.0576	7.51443e-06	0.0001192	ENSRNOG00000067262		ENSRNOG00000067262	ENSRNOG00000067262	Aldh18a1	aldehyde dehydrogenase 18 family, member A1 [Source:RGD Symbol;Acc:1311431]
ENSRNOG00000016346	0.737519	4.20981	20.043	7.57208e-06	0.000119989	ENSRNOG00000016346		ENSRNOG00000016346	ENSRNOG00000016346	Prkcd	protein kinase C, delta [Source:RGD Symbol;Acc:67383]
ENSRNOG00000008159	0.745252	3.90353	20.0279	7.63192e-06	0.000120811	ENSRNOG00000008159		ENSRNOG00000008159	ENSRNOG00000008159	Msantd3	Myb/SANT DNA binding domain containing 3 [Source:RGD Symbol;Acc:1308165]
ENSRNOG00000068418	3.15709	2.10167	20.0131	7.69126e-06	0.000121623	ENSRNOG00000068418		ENSRNOG00000068418	ENSRNOG00000068418	Gbp6	guanylate binding protein family member 6 [Source:RGD Symbol;Acc:1561523]
ENSRNOG00000018367	0.644423	6.78455	20.0083	7.71057e-06	0.000121801	ENSRNOG00000018367		ENSRNOG00000018367	ENSRNOG00000018367	Taldo1	transaldolase 1 [Source:RGD Symbol;Acc:620674]
ENSRNOG00000020332	2.12395	-1.04291	19.9632	7.89477e-06	0.000124581	ENSRNOG00000020332		ENSRNOG00000020332	ENSRNOG00000020332	Tnnt3	troponin T3, fast skeletal type [Source:RGD Symbol;Acc:3883]
ENSRNOG00000008676	0.88048	3.86152	19.9347	8.01337e-06	0.000126321	ENSRNOG00000008676		ENSRNOG00000008676	ENSRNOG00000008676	Emp1	epithelial membrane protein 1 [Source:RGD Symbol;Acc:2552]
ENSRNOG00000004217	0.903938	3.86724	19.9138	8.10115e-06	0.000127572	ENSRNOG00000004217		ENSRNOG00000004217	ENSRNOG00000004217	Stk10	serine/threonine kinase 10 [Source:RGD Symbol;Acc:3779]
ENSRNOG00000002031	3.34229	-1.8805	19.8598	8.33339e-06	0.000131093	ENSRNOG00000002031		ENSRNOG00000002031	ENSRNOG00000002031	Naa11	N(alpha)-acetyltransferase 11, NatA catalytic subunit [Source:RGD Symbol;Acc:1564723]
ENSRNOG00000046502	0.572013	6.9077	19.8476	8.3866e-06	0.000131793	ENSRNOG00000046502		ENSRNOG00000046502	ENSRNOG00000046502	Lonp1	lon peptidase 1, mitochondrial [Source:RGD Symbol;Acc:621598]
ENSRNOG00000008165	0.988744	2.8516	19.8438	8.40338e-06	0.00013192	ENSRNOG00000008165		ENSRNOG00000008165	ENSRNOG00000008165	Tpx2	TPX2, microtubule nucleation factor [Source:RGD Symbol;Acc:1311894]
ENSRNOG00000017619	1.11904	5.75401	19.8149	8.53133e-06	0.00013379	ENSRNOG00000017619		ENSRNOG00000017619	ENSRNOG00000017619	Aldh1a1	aldehyde dehydrogenase 1 family, member A1 [Source:RGD Symbol;Acc:2087]
ENSRNOG00000048264	1.69693	-0.414699	19.7977	8.60847e-06	0.00013486	ENSRNOG00000048264		ENSRNOG00000048264	ENSRNOG00000048264	H4f3	H1.3 linker histone, cluster member [Source:RGD Symbol;Acc:1585568]
ENSRNOG00000015160	1.03161	2.46895	19.7873	8.65544e-06	0.000135456	ENSRNOG00000015160		ENSRNOG00000015160	ENSRNOG00000015160	Gem	GTP binding protein overexpressed in skeletal muscle [Source:RGD Symbol;Acc:1307386]
ENSRNOG00000067479	-0.554108	6.318	19.7604	8.77828e-06	0.000137237	ENSRNOG00000067479		ENSRNOG00000067479	ENSRNOG00000067479	Hlf	HLF transcription factor, PAR bZIP family member [Source:RGD Symbol;Acc:1582828]
ENSRNOG00000003217	0.980192	4.40228	19.744	8.85378e-06	0.000138274	ENSRNOG00000003217		ENSRNOG00000003217	ENSRNOG00000003217	Lgals3bp	galectin 3 binding protein [Source:RGD Symbol;Acc:620837]
ENSRNOG00000065345	0.789795	3.45511	19.7146	8.99122e-06	0.000140276	ENSRNOG00000065345		ENSRNOG00000065345	ENSRNOG00000065345	Lrrc75a	leucine rich repeat containing 75A [Source:RGD Symbol;Acc:1595947]
ENSRNOG00000013090	2.40336	2.59223	19.6976	9.07166e-06	0.000141385	ENSRNOG00000013090		ENSRNOG00000013090	ENSRNOG00000013090	Gadd45g	growth arrest and DNA-damage-inducible, gamma [Source:RGD Symbol;Acc:1311796]
ENSRNOG00000056728	0.546101	6.3924	19.6867	9.12328e-06	0.000142044	ENSRNOG00000056728		ENSRNOG00000056728	ENSRNOG00000056728	G6pd	glucose-6-phosphate dehydrogenase [Source:RGD Symbol;Acc:2645]
ENSRNOG00000031824	0.551215	6.36531	19.6742	9.18327e-06	0.000142831	ENSRNOG00000031824		ENSRNOG00000031824	ENSRNOG00000031824	Slc44a2	solute carrier family 44 member 2 [Source:RGD Symbol;Acc:1309680]
ENSRNOG00000038572	1.44909	1.08993	19.6574	9.26434e-06	0.000143944	ENSRNOG00000038572		ENSRNOG00000038572	ENSRNOG00000038572	Ncapg	non-SMC condensin I complex, subunit G [Source:RGD Symbol;Acc:1562646]
ENSRNOG00000001514	1.11129	2.14333	19.5782	9.65671e-06	0.000149887	ENSRNOG00000001514		ENSRNOG00000001514	ENSRNOG00000001514	Cdca7	cell division cycle associated 7 [Source:RGD Symbol;Acc:1309363]
ENSRNOG00000019525	0.572244	8.28598	19.5552	9.77318e-06	0.000151462	ENSRNOG00000019525		ENSRNOG00000019525	ENSRNOG00000019525	Hspa9	heat shock protein family A (Hsp70) member 9 [Source:RGD Symbol;Acc:1311806]
ENSRNOG00000051986	0.994373	2.50712	19.5543	9.77819e-06	0.000151462	ENSRNOG00000051986		ENSRNOG00000051986	ENSRNOG00000051986	Plcg2	phospholipase C, gamma 2 [Source:RGD Symbol;Acc:3348]
ENSRNOG00000054963	0.894599	3.38155	19.5315	9.89529e-06	0.000153119	ENSRNOG00000054963		ENSRNOG00000054963	ENSRNOG00000054963	Rhbdd1	rhomboid domain containing 1 [Source:RGD Symbol;Acc:1306477]
ENSRNOG00000048449	1.51745	0.250427	19.5023	1.00476e-05	0.000155318	ENSRNOG00000048449		ENSRNOG00000048449	ENSRNOG00000048449	Itgb3	integrin subunit beta 3 [Source:RGD Symbol;Acc:628868]
ENSRNOG00000005616	0.675975	5.42314	19.4923	1.01005e-05	0.000155976	ENSRNOG00000005616		ENSRNOG00000005616	ENSRNOG00000005616	Ncoa3	nuclear receptor coactivator 3 [Source:RGD Symbol;Acc:620109]
ENSRNOG00000008990	1.06296	4.47258	19.4836	1.01469e-05	0.000156533	ENSRNOG00000008990		ENSRNOG00000008990	ENSRNOG00000008990	Amotl1	angiomotin-like 1 [Source:RGD Symbol;Acc:1305268]
ENSRNOG00000000081	0.812857	3.55541	19.4463	1.03468e-05	0.000159454	ENSRNOG00000000081		ENSRNOG00000000081	ENSRNOG00000000081	Antxr2	ANTXR cell adhesion molecule 2 [Source:RGD Symbol;Acc:1561294]
ENSRNOG00000058133	2.25495	-1.36045	19.4151	1.05173e-05	0.000161917	ENSRNOG00000058133		ENSRNOG00000058133	ENSRNOG00000058133	Ppm1n	protein phosphatase, Mg2+/Mn2+ dependent 1N [Source:RGD Symbol;Acc:1562091]
ENSRNOG00000018488	1.82396	-0.106341	19.4023	1.0588e-05	0.00016284	ENSRNOG00000018488		ENSRNOG00000018488	ENSRNOG00000018488	Cd40	CD40 molecule [Source:RGD Symbol;Acc:619830]
ENSRNOG00000020908	1.91119	-0.887857	19.3862	1.06776e-05	0.000164051	ENSRNOG00000020908		ENSRNOG00000020908	ENSRNOG00000020908	Hrob	homologous recombination factor with OB-fold [Source:RGD Symbol;Acc:1305385]
ENSRNOG00000009260	1.48099	0.613558	19.3546	1.08557e-05	0.000166618	ENSRNOG00000009260		ENSRNOG00000009260	ENSRNOG00000009260	Cnr2	cannabinoid receptor 2 [Source:RGD Symbol;Acc:619713]
ENSRNOG00000066842	0.601618	5.5002	19.3423	1.09258e-05	0.000167525	ENSRNOG00000066842		ENSRNOG00000066842	ENSRNOG00000066842	Mzt2b	mitotic spindle organizing protein 2B [Source:RGD Symbol;Acc:1308126]
ENSRNOG00000037211	1.4604	0.112054	19.3323	1.09835e-05	0.000168239	ENSRNOG00000037211		ENSRNOG00000037211	ENSRNOG00000037211	Kif14	kinesin family member 14 [Source:RGD Symbol;Acc:1310650]
ENSRNOG00000001752	0.877486	3.30367	19.1934	1.18123e-05	0.000180752	ENSRNOG00000001752		ENSRNOG00000001752	ENSRNOG00000001752	Nrros	negative regulator of reactive oxygen species [Source:RGD Symbol;Acc:1310771]
ENSRNOG00000003959	1.49294	-0.170256	19.1275	1.22271e-05	0.00018691	ENSRNOG00000003959		ENSRNOG00000003959	ENSRNOG00000003959	Rgs18	regulator of G-protein signaling 18 [Source:RGD Symbol;Acc:1306522]
ENSRNOG00000018005	3.02064	-2.12799	19.1143	1.23118e-05	0.000188015	ENSRNOG00000018005		ENSRNOG00000018005	ENSRNOG00000018005	Duoxa1	dual oxidase maturation factor 1 [Source:RGD Symbol;Acc:1306601]
ENSRNOG00000002451	3.1009	-1.83201	19.0924	1.24538e-05	0.000189993	ENSRNOG00000002451		ENSRNOG00000002451	ENSRNOG00000002451	Fndc3c1	fibronectin type III domain containing 3C1 [Source:RGD Symbol;Acc:1563846]
ENSRNOG00000016827	-0.549123	6.19583	19.0798	1.25366e-05	0.000191064	ENSRNOG00000016827		ENSRNOG00000016827	ENSRNOG00000016827	Slc38a3	solute carrier family 38, member 3 [Source:RGD Symbol;Acc:628620]
ENSRNOG00000028198	0.660974	4.84272	19.0708	1.2596e-05	0.000191775	ENSRNOG00000028198		ENSRNOG00000028198	ENSRNOG00000028198	Sh2b3	SH2B adaptor protein 3 [Source:RGD Symbol;Acc:68411]
ENSRNOG00000010392	1.18835	2.66138	19.0653	1.26319e-05	0.000192129	ENSRNOG00000010392		ENSRNOG00000010392	ENSRNOG00000010392	Nrg1	neuregulin 1 [Source:RGD Symbol;Acc:621341]
ENSRNOG00000001092	-4.97436	2.55345	19.0379	1.28146e-05	0.000194535	ENSRNOG00000001092		ENSRNOG00000001092	ENSRNOG00000001092	Kl	Klotho [Source:RGD Symbol;Acc:620396]
ENSRNOG00000019620	1.35559	1.1577	19.0378	1.28158e-05	0.000194535	ENSRNOG00000019620		ENSRNOG00000019620	ENSRNOG00000019620	Pmf1	polyamine-modulated factor 1 [Source:RGD Symbol;Acc:1584694]
ENSRNOG00000019246	0.750017	3.92386	19.0095	1.3007e-05	0.000197241	ENSRNOG00000019246		ENSRNOG00000019246	ENSRNOG00000019246	Psme2	proteasome activator subunit 2 [Source:RGD Symbol;Acc:3430]
ENSRNOG00000000640	1.35966	1.85982	18.9967	1.30945e-05	0.000198369	ENSRNOG00000000640		ENSRNOG00000000640	ENSRNOG00000000640	Egr2	early growth response 2 [Source:RGD Symbol;Acc:621608]
ENSRNOG00000000164	0.571674	7.28402	18.98	1.32096e-05	0.000199913	ENSRNOG00000000164		ENSRNOG00000000164	ENSRNOG00000000164	Lamp2	lysosomal-associated membrane protein 2 [Source:RGD Symbol;Acc:2990]
ENSRNOG00000009347	0.702886	4.46282	18.9059	1.37326e-05	0.00020762	ENSRNOG00000009347		ENSRNOG00000009347	ENSRNOG00000009347	Arhgap25	Rho GTPase activating protein 25 [Source:RGD Symbol;Acc:1562105]
ENSRNOG00000020721	1.2796	1.13744	18.8901	1.3847e-05	0.000209045	ENSRNOG00000020721		ENSRNOG00000020721	ENSRNOG00000020721	Nme6	NME/NM23 nucleoside diphosphate kinase 6 [Source:RGD Symbol;Acc:61896]
ENSRNOG00000007152	0.554048	6.24499	18.8891	1.38545e-05	0.000209045	ENSRNOG00000007152		ENSRNOG00000007152	ENSRNOG00000007152	Bhlhe40	basic helix-loop-helix family, member e40 [Source:RGD Symbol;Acc:68439]
ENSRNOG00000042353	1.36384	0.676595	18.852	1.41265e-05	0.000212937	ENSRNOG00000042353		ENSRNOG00000042353	ENSRNOG00000042353	Mlkl	mixed lineage kinase domain like pseudokinase [Source:RGD Symbol;Acc:1592221]
ENSRNOG00000062645	1.24663	3.02096	18.7921	1.4577e-05	0.000219509	ENSRNOG00000062645		ENSRNOG00000062645	ENSRNOG00000062645	LOC102551518	uncharacterized LOC102551518 [Source:RGD Symbol;Acc:7638136]
ENSRNOG00000004063	0.889016	3.73464	18.7881	1.46077e-05	0.000219754	ENSRNOG00000004063		ENSRNOG00000004063	ENSRNOG00000004063	Sh3pxd2b	SH3 and PX domains 2B [Source:RGD Symbol;Acc:1309926]
ENSRNOG00000007540	2.25777	-1.06975	18.7585	1.48363e-05	0.000222972	ENSRNOG00000007540		ENSRNOG00000007540	ENSRNOG00000007540	Msc	musculin [Source:RGD Symbol;Acc:1305496]
ENSRNOG00000054764	1.02657	3.24149	18.6543	1.56692e-05	0.000235255	ENSRNOG00000054764		ENSRNOG00000054764	ENSRNOG00000054764	Flt3	Fms related receptor tyrosine kinase 3 [Source:RGD Symbol;Acc:61308]
ENSRNOG00000012972	1.53896	3.32287	18.608	1.60545e-05	0.000240801	ENSRNOG00000012972		ENSRNOG00000012972	ENSRNOG00000012972	Alox5	arachidonate 5-lipoxygenase [Source:RGD Symbol;Acc:2096]
ENSRNOG00000063618	2.40433	-1.4338	18.5819	1.62759e-05	0.00024388	ENSRNOG00000063618		ENSRNOG00000063618	ENSRNOG00000063618	Cxcr2	C-X-C motif chemokine receptor 2 [Source:RGD Symbol;Acc:2906]
ENSRNOG00000056471	2.09566	-1.37185	18.5716	1.63638e-05	0.000244956	ENSRNOG00000056471		ENSRNOG00000056471	ENSRNOG00000056471	LOC102552073	uncharacterized LOC102552073 [Source:RGD Symbol;Acc:7725305]
ENSRNOG00000017854	0.691102	6.1756	18.5446	1.65972e-05	0.000248205	ENSRNOG00000017854		ENSRNOG00000017854	ENSRNOG00000017854	Ucp2	uncoupling protein 2 [Source:RGD Symbol;Acc:3932]
ENSRNOG00000004011	0.904214	2.79197	18.5139	1.6867e-05	0.000251991	ENSRNOG00000004011		ENSRNOG00000004011	ENSRNOG00000004011	Nedd1	NEDD1 gamma-tubulin ring complex targeting factor [Source:RGD Symbol;Acc:1307750]
ENSRNOG00000013763	0.767605	6.18976	18.4946	1.70383e-05	0.000254298	ENSRNOG00000013763		ENSRNOG00000013763	ENSRNOG00000013763	Erlin2	ER lipid raft associated 2 [Source:RGD Symbol;Acc:1309010]
ENSRNOG00000004726	0.549354	5.42893	18.4347	1.75829e-05	0.000262169	ENSRNOG00000004726		ENSRNOG00000004726	ENSRNOG00000004726	Mapkapk2	MAPK activated protein kinase 2 [Source:RGD Symbol;Acc:631362]
ENSRNOG00000003802	1.44248	0.0102061	18.4189	1.77292e-05	0.00026409	ENSRNOG00000003802		ENSRNOG00000003802	ENSRNOG00000003802	Pttg1	PTTG1 regulator of sister chromatid separation, securin [Source:RGD Symbol;Acc:68359]
ENSRNOG00000018570	-1.90264	0.255139	18.3824	1.80719e-05	0.000268931	ENSRNOG00000018570		ENSRNOG00000018570	ENSRNOG00000018570	C1qtnf3	C1q and TNF related 3 [Source:RGD Symbol;Acc:1305010]
ENSRNOG00000008855	-0.910109	2.9658	18.3465	1.84155e-05	0.000273774	ENSRNOG00000008855		ENSRNOG00000008855	ENSRNOG00000008855	Gjb2	gap junction protein, beta 2 [Source:RGD Symbol;Acc:728891]
ENSRNOG00000011346	1.36288	3.29921	18.3403	1.84761e-05	0.000274406	ENSRNOG00000011346		ENSRNOG00000011346	ENSRNOG00000011346	Ehd2	EH-domain containing 2 [Source:RGD Symbol;Acc:1560856]
ENSRNOG00000042374	1.02966	2.05424	18.3099	1.87729e-05	0.000278542	ENSRNOG00000042374		ENSRNOG00000042374	ENSRNOG00000042374	Tgif2	TGFB-induced factor homeobox 2 [Source:RGD Symbol;Acc:1560115]
ENSRNOG00000013220	1.28912	2.91172	18.3022	1.88486e-05	0.00027939	ENSRNOG00000013220		ENSRNOG00000013220	ENSRNOG00000013220	Arhgap45	Rho GTPase activating protein 45 [Source:RGD Symbol;Acc:1308662]
ENSRNOG00000028801	1.11703	1.48906	18.2942	1.89287e-05	0.000280303	ENSRNOG00000028801		ENSRNOG00000028801	ENSRNOG00000028801	Gsap	gamma-secretase activating protein [Source:RGD Symbol;Acc:1563271]
ENSRNOG00000005659	1.08413	1.84414	18.245	1.94235e-05	0.000287351	ENSRNOG00000005659		ENSRNOG00000005659	ENSRNOG00000005659	Aurkb	aurora kinase B [Source:RGD Symbol;Acc:621625]
ENSRNOG00000016469	3.31305	-2.21755	18.1347	2.05811e-05	0.000304179	ENSRNOG00000016469		ENSRNOG00000016469	ENSRNOG00000016469	Fxyd2	FXYD domain-containing ion transport regulator 2 [Source:RGD Symbol;Acc:2173]
ENSRNOG00000056836	0.567627	5.76642	18.1096	2.08547e-05	0.000307922	ENSRNOG00000056836		ENSRNOG00000056836	ENSRNOG00000056836	Cav1	caveolin 1 [Source:RGD Symbol;Acc:2280]
ENSRNOG00000003709	3.25385	0.288547	18.0768	2.12172e-05	0.000312969	ENSRNOG00000003709		ENSRNOG00000003709	ENSRNOG00000003709	Kmo	kynurenine 3-monooxygenase [Source:RGD Symbol;Acc:620610]
ENSRNOG00000018991	0.868001	7.34238	17.9155	2.30932e-05	0.00034031	ENSRNOG00000018991		ENSRNOG00000018991	ENSRNOG00000018991	Gsn	gelsolin [Source:RGD Symbol;Acc:1303089]
ENSRNOG00000015233	0.530981	5.48426	17.9079	2.31861e-05	0.000341347	ENSRNOG00000015233		ENSRNOG00000015233	ENSRNOG00000015233	Etfa	electron transfer flavoprotein subunit alpha [Source:RGD Symbol;Acc:628747]
ENSRNOG00000059445	0.823222	3.61996	17.8749	2.35909e-05	0.000346969	ENSRNOG00000059445		ENSRNOG00000059445	ENSRNOG00000059445	Aifm2	apoptosis inducing factor, mitochondria associated 2 [Source:RGD Symbol;Acc:1304964]
ENSRNOG00000049282	2.16547	-1.34284	17.8607	2.37677e-05	0.00034923	ENSRNOG00000049282		ENSRNOG00000049282	ENSRNOG00000049282	Oas2	2'-5' oligoadenylate synthetase 2 [Source:RGD Symbol;Acc:1359697]
ENSRNOG00000058186	0.688538	6.10389	17.8108	2.43988e-05	0.000358157	ENSRNOG00000058186		ENSRNOG00000058186	ENSRNOG00000058186	Errfi1	ERBB receptor feedback inhibitor 1 [Source:RGD Symbol;Acc:1307599]
ENSRNOG00000009513	0.541857	5.85303	17.7894	2.46757e-05	0.000361871	ENSRNOG00000009513		ENSRNOG00000009513	ENSRNOG00000009513	Akr1b1	aldo-keto reductase family 1 member B1 [Source:RGD Symbol;Acc:2092]
ENSRNOG00000011416	1.14957	1.54203	17.7822	2.47695e-05	0.000362894	ENSRNOG00000011416		ENSRNOG00000011416	ENSRNOG00000011416	Vegfc	vascular endothelial growth factor C [Source:RGD Symbol;Acc:619800]
ENSRNOG00000025415	-1.48061	0.824217	17.75	2.51924e-05	0.000368734	ENSRNOG00000025415		ENSRNOG00000025415	ENSRNOG00000025415	Ntmt2	N-terminal Xaa-Pro-Lys N-methyltransferase 2 [Source:RGD Symbol;Acc:1564106]
ENSRNOG00000036689	0.507901	7.3272	17.7312	2.54423e-05	0.000372032	ENSRNOG00000036689		ENSRNOG00000036689	ENSRNOG00000036689	P4hb	prolyl 4-hydroxylase subunit beta [Source:RGD Symbol;Acc:3244]
ENSRNOG00000004273	1.31473	0.97384	17.711	2.57142e-05	0.000375645	ENSRNOG00000004273		ENSRNOG00000004273	ENSRNOG00000004273	Ifitm1	interferon induced transmembrane protein 1 [Source:RGD Symbol;Acc:1307601]
ENSRNOG00000015816	0.62315	4.58219	17.7002	2.58595e-05	0.000377404	ENSRNOG00000015816		ENSRNOG00000015816	ENSRNOG00000015816	Bbs7	Bardet-Biedl syndrome 7 [Source:RGD Symbol;Acc:1309264]
ENSRNOG00000026821	0.894915	3.91095	17.6624	2.63797e-05	0.000384625	ENSRNOG00000026821		ENSRNOG00000026821	ENSRNOG00000026821	Arhgap42	Rho GTPase activating protein 42 [Source:RGD Symbol;Acc:1564081]
ENSRNOG00000059073	2.02266	-1.10669	17.6098	2.71181e-05	0.000395012	ENSRNOG00000059073		ENSRNOG00000059073	ENSRNOG00000059073	Slamf1	signaling lymphocytic activation molecule family member 1 [Source:RGD Symbol;Acc:1560634]
ENSRNOG00000015746	-0.657002	3.99173	17.5792	2.7559e-05	0.000401048	ENSRNOG00000015746		ENSRNOG00000015746	ENSRNOG00000015746	Kcng4	potassium voltage-gated channel modifier subfamily G member 4 [Source:RGD Symbol;Acc:1308553]
ENSRNOG00000019577	-1.15863	0.885516	17.4633	2.92905e-05	0.000425836	ENSRNOG00000019577		ENSRNOG00000019577	ENSRNOG00000019577	Adamts19	ADAM metallopeptidase with thrombospondin type 1 motif, 19 [Source:RGD Symbol;Acc:1308359]
ENSRNOG00000019100	1.23427	1.0196	17.4531	2.94482e-05	0.000427719	ENSRNOG00000019100		ENSRNOG00000019100	ENSRNOG00000019100	Kif2c	kinesin family member 2C [Source:RGD Symbol;Acc:620239]
ENSRNOG00000000441	1.37607	1.70257	17.3943	3.03742e-05	0.000440746	ENSRNOG00000000441		ENSRNOG00000000441	ENSRNOG00000000441	Gpsm3	G-protein signaling modulator 3 [Source:RGD Symbol;Acc:1303014]
ENSRNOG00000002050	0.546238	6.04857	17.3859	3.05078e-05	0.00044226	ENSRNOG00000002050		ENSRNOG00000002050	ENSRNOG00000002050	Igfbp7	insulin-like growth factor binding protein 7 [Source:RGD Symbol;Acc:1306201]
ENSRNOG00000060614	-0.55084	5.72513	17.3791	3.06179e-05	0.000443433	ENSRNOG00000060614		ENSRNOG00000060614	ENSRNOG00000060614	Pxdn	peroxidasin [Source:RGD Symbol;Acc:1560694]
ENSRNOG00000010643	0.575188	4.76155	17.3704	3.07578e-05	0.000445034	ENSRNOG00000010643		ENSRNOG00000010643	ENSRNOG00000010643	Kank2	KN motif and ankyrin repeat domains 2 [Source:RGD Symbol;Acc:2320289]
ENSRNOG00000026870	-4.3267	1.73347	17.3655	3.08365e-05	0.000445746	ENSRNOG00000026870		ENSRNOG00000026870	ENSRNOG00000026870	Clic6	chloride intracellular channel 6 [Source:RGD Symbol;Acc:727938]
ENSRNOG00000009487	1.27544	1.36142	17.3356	3.13269e-05	0.000452403	ENSRNOG00000009487		ENSRNOG00000009487	ENSRNOG00000009487	Gpr160	G protein-coupled receptor 160 [Source:RGD Symbol;Acc:1560200]
ENSRNOG00000009334	1.31974	0.294923	17.3189	3.16033e-05	0.000455961	ENSRNOG00000009334		ENSRNOG00000009334	ENSRNOG00000009334	Knstrn	kinetochore-localized astrin/SPAG5 binding protein [Source:RGD Symbol;Acc:1303240]
ENSRNOG00000057556	0.731127	5.14174	17.3167	3.16398e-05	0.000456053	ENSRNOG00000057556		ENSRNOG00000057556	ENSRNOG00000057556	Pdzrn3	PDZ domain containing RING finger 3 [Source:RGD Symbol;Acc:1305250]
ENSRNOG00000016910	-0.504639	6.28472	17.2844	3.21812e-05	0.000462985	ENSRNOG00000016910		ENSRNOG00000016910	ENSRNOG00000016910	Ralgps1	Ral GEF with PH domain and SH3 binding motif 1 [Source:RGD Symbol;Acc:2319500]
ENSRNOG00000024931	1.52696	1.93315	17.2844	3.21819e-05	0.000462985	ENSRNOG00000024931		ENSRNOG00000024931	ENSRNOG00000024931	Ccdc88b	coiled-coil domain containing 88B [Source:RGD Symbol;Acc:1311475]
ENSRNOG00000048580	0.99809	3.12614	17.2445	3.28642e-05	0.000472353	ENSRNOG00000048580		ENSRNOG00000048580	ENSRNOG00000048580	Trip6	thyroid hormone receptor interactor 6 [Source:RGD Symbol;Acc:1583180]
ENSRNOG00000015577	0.859327	2.8175	17.2347	3.30347e-05	0.000474353	ENSRNOG00000015577		ENSRNOG00000015577	ENSRNOG00000015577	Lpar6	lysophosphatidic acid receptor 6 [Source:RGD Symbol;Acc:1595950]
ENSRNOG00000003242	0.824307	3.72327	17.2299	3.31184e-05	0.000475104	ENSRNOG00000003242		ENSRNOG00000003242	ENSRNOG00000003242	Gulp1	GULP PTB domain containing engulfment adaptor 1 [Source:RGD Symbol;Acc:1306380]
ENSRNOG00000009982	0.528571	6.50988	17.2253	3.31979e-05	0.000475795	ENSRNOG00000009982		ENSRNOG00000009982	ENSRNOG00000009982	Pnp	purine nucleoside phosphorylase [Source:RGD Symbol;Acc:1597189]
ENSRNOG00000002524	-0.494349	6.36828	17.2117	3.34365e-05	0.000478368	ENSRNOG00000002524		ENSRNOG00000002524	ENSRNOG00000002524	Gpr37	G protein-coupled receptor 37 [Source:RGD Symbol;Acc:619848]
ENSRNOG00000003237	-0.546488	5.67359	17.2115	3.34406e-05	0.000478368	ENSRNOG00000003237		ENSRNOG00000003237	ENSRNOG00000003237	Tp53bp2	tumor protein p53 binding protein, 2 [Source:RGD Symbol;Acc:1305461]
ENSRNOG00000014992	0.530073	6.35093	17.193	3.37682e-05	0.000482598	ENSRNOG00000014992		ENSRNOG00000014992	ENSRNOG00000014992	M6pr	mannose-6-phosphate receptor, cation dependent [Source:RGD Symbol;Acc:1359355]
ENSRNOG00000042094	0.746281	4.82092	17.116	3.5164e-05	0.000502073	ENSRNOG00000042094		ENSRNOG00000042094	ENSRNOG00000042094	Prr13	proline rich 13 [Source:RGD Symbol;Acc:1307129]
ENSRNOG00000014963	-0.594709	6.9078	17.1139	3.52037e-05	0.000502167	ENSRNOG00000014963		ENSRNOG00000014963	ENSRNOG00000014963	Adgrg1	adhesion G protein-coupled receptor G1 [Source:RGD Symbol;Acc:628617]
ENSRNOG00000008091	1.38806	0.328169	17.1073	3.53266e-05	0.000503446	ENSRNOG00000008091		ENSRNOG00000008091	ENSRNOG00000008091	Gins1	GINS complex subunit 1 [Source:RGD Symbol;Acc:1562246]
ENSRNOG00000004242	1.40432	0.027304	17.099	3.54803e-05	0.00050516	ENSRNOG00000004242		ENSRNOG00000004242	ENSRNOG00000004242	Pole2	DNA polymerase epsilon 2, accessory subunit [Source:RGD Symbol;Acc:1311962]
ENSRNOG00000020505	1.25709	1.70436	17.072	3.59893e-05	0.000511927	ENSRNOG00000020505		ENSRNOG00000020505	ENSRNOG00000020505	Map4k1	mitogen activated protein kinase kinase kinase kinase 1 [Source:RGD Symbol;Acc:1305463]
ENSRNOG00000046191	1.61567	-0.606053	17.0679	3.60674e-05	0.000512556	ENSRNOG00000046191		ENSRNOG00000046191	ENSRNOG00000046191	Cgas	cyclic GMP-AMP synthase [Source:RGD Symbol;Acc:1586939]
ENSRNOG00000023109	0.662494	4.63631	17.066	3.61034e-05	0.000512587	ENSRNOG00000023109		ENSRNOG00000023109	ENSRNOG00000023109	Icoslg	inducible T-cell co-stimulator ligand [Source:RGD Symbol;Acc:1562791]
ENSRNOG00000019578	0.553535	7.14761	17.0438	3.65278e-05	0.000518126	ENSRNOG00000019578		ENSRNOG00000019578	ENSRNOG00000019578	Rps16	ribosomal protein S16 [Source:RGD Symbol;Acc:621031]
ENSRNOG00000046195	1.16326	1.62344	17.0306	3.67818e-05	0.000521242	ENSRNOG00000046195		ENSRNOG00000046195	ENSRNOG00000046195	Slc22a4	solute carrier family 22 member 4 [Source:RGD Symbol;Acc:621149]
ENSRNOG00000007390	0.990252	4.79892	17.0221	3.69466e-05	0.000523089	ENSRNOG00000007390		ENSRNOG00000007390	ENSRNOG00000007390	Nfkbia	NFKB inhibitor alpha [Source:RGD Symbol;Acc:3171]
ENSRNOG00000015449	2.37354	-1.26724	17.004	3.73013e-05	0.000527617	ENSRNOG00000015449		ENSRNOG00000015449	ENSRNOG00000015449	Tmem171	transmembrane protein 171 [Source:RGD Symbol;Acc:1359492]
ENSRNOG00000024082	1.02011	2.89627	16.9989	3.74009e-05	0.000528532	ENSRNOG00000024082		ENSRNOG00000024082	ENSRNOG00000024082	Gldn	gliomedin [Source:RGD Symbol;Acc:727879]
ENSRNOG00000021787	1.01035	2.49868	16.9817	3.77423e-05	0.000532303	ENSRNOG00000021787		ENSRNOG00000021787	ENSRNOG00000021787	Zfp217	zinc finger protein 217 [Source:RGD Symbol;Acc:1308451]
ENSRNOG00000068914	-0.590137	6.45073	16.9802	3.77725e-05	0.000532303	ENSRNOG00000068914		ENSRNOG00000068914	ENSRNOG00000068914	Nrep	neuronal regeneration related protein [Source:RGD Symbol;Acc:631411]
ENSRNOG00000003033	0.759501	3.85347	16.9801	3.77732e-05	0.000532303	ENSRNOG00000003033		ENSRNOG00000003033	ENSRNOG00000003033	Plcd3	phospholipase C, delta 3 [Source:RGD Symbol;Acc:1310903]
ENSRNOG00000026518	1.79117	-0.47961	16.9475	3.84289e-05	0.00054104	ENSRNOG00000026518		ENSRNOG00000026518	ENSRNOG00000026518	Tmem156	transmembrane protein 156 [Source:RGD Symbol;Acc:1562424]
ENSRNOG00000002810	0.76099	3.09279	16.9184	3.90219e-05	0.000548879	ENSRNOG00000002810		ENSRNOG00000002810	ENSRNOG00000002810	Gfpt2	glutamine-fructose-6-phosphate transaminase 2 [Source:RGD Symbol;Acc:1303097]
ENSRNOG00000029949	4.39958	3.45795	16.8614	4.0211e-05	0.000565081	ENSRNOG00000029949		ENSRNOG00000029949	ENSRNOG00000029949	Serpina3a	serine (or cysteine) peptidase inhibitor, clade A, member 3A [Source:RGD Symbol;Acc:6502633]
ENSRNOG00000010381	0.59955	4.63585	16.8448	4.05641e-05	0.000569513	ENSRNOG00000010381		ENSRNOG00000010381	ENSRNOG00000010381	Mknk1	MAPK interacting serine/threonine kinase 1 [Source:RGD Symbol;Acc:1559603]
ENSRNOG00000008933	1.44946	0.0655906	16.7968	4.16028e-05	0.000583556	ENSRNOG00000008933		ENSRNOG00000008933	ENSRNOG00000008933	Plbd1	phospholipase B domain containing 1 [Source:RGD Symbol;Acc:1308734]
ENSRNOG00000054217	3.42386	-1.79004	16.7733	4.21218e-05	0.00059029	ENSRNOG00000054217		ENSRNOG00000054217	ENSRNOG00000054217	Runx3	RUNX family transcription factor 3 [Source:RGD Symbol;Acc:620082]
ENSRNOG00000016275	-4.91815	7.02535	16.7489	4.2668e-05	0.000597392	ENSRNOG00000016275		ENSRNOG00000016275	ENSRNOG00000016275	Ttr	transthyretin [Source:RGD Symbol;Acc:3916]
ENSRNOG00000065480	-0.546186	7.90308	16.7393	4.2883e-05	0.000599847	ENSRNOG00000065480		ENSRNOG00000065480	ENSRNOG00000065480	Gpr17	G protein-coupled receptor 17 [Source:RGD Symbol;Acc:1589785]
ENSRNOG00000020393	0.835327	5.27014	16.7369	4.29382e-05	0.000600065	ENSRNOG00000020393		ENSRNOG00000020393	ENSRNOG00000020393	Rhog	ras homolog family member G [Source:RGD Symbol;Acc:621310]
ENSRNOG00000011648	-2.711	2.1078	16.7345	4.2992e-05	0.000600263	ENSRNOG00000011648		ENSRNOG00000011648	ENSRNOG00000011648	Aqp1	aquaporin 1 [Source:RGD Symbol;Acc:2141]
ENSRNOG00000012628	2.79249	-1.69647	16.7136	4.34692e-05	0.000606275	ENSRNOG00000012628		ENSRNOG00000012628	ENSRNOG00000012628	Gpr18	G protein-coupled receptor 18 [Source:RGD Symbol;Acc:1304889]
ENSRNOG00000070924	2.91299	-2.21924	16.7118	4.35101e-05	0.000606275	ENSRNOG00000070924		ENSRNOG00000070924	ENSRNOG00000070924	ENSRNOG00000070924	None
ENSRNOG00000005865	0.530315	5.97726	16.7104	4.35426e-05	0.000606275	ENSRNOG00000005865		ENSRNOG00000005865	ENSRNOG00000005865	Itprid2	ITPR interacting domain containing 2 [Source:RGD Symbol;Acc:1310767]
ENSRNOG00000018257	2.44393	-1.94796	16.6958	4.38784e-05	0.000610389	ENSRNOG00000018257		ENSRNOG00000018257	ENSRNOG00000018257	Hpx	hemopexin [Source:RGD Symbol;Acc:62040]
ENSRNOG00000003717	0.600196	5.05727	16.6763	4.43322e-05	0.000616136	ENSRNOG00000003717		ENSRNOG00000003717	ENSRNOG00000003717	Cnih4	cornichon family AMPA receptor auxiliary protein 4 [Source:RGD Symbol;Acc:1559740]
ENSRNOG00000000457	1.25997	1.90634	16.6639	4.46231e-05	0.000619611	ENSRNOG00000000457		ENSRNOG00000000457	ENSRNOG00000000457	Tap1	transporter 1, ATP binding cassette subfamily B member [Source:RGD Symbol;Acc:3817]
ENSRNOG00000014960	1.37195	0.23735	16.6498	4.4954e-05	0.000623633	ENSRNOG00000014960		ENSRNOG00000014960	ENSRNOG00000014960	Bard1	BRCA1 associated RING domain 1 [Source:RGD Symbol;Acc:621072]
ENSRNOG00000021323	2.1727	1.61124	16.6371	4.52564e-05	0.000627254	ENSRNOG00000021323		ENSRNOG00000021323	ENSRNOG00000021323	Car13	carbonic anhydrase 13 [Source:RGD Symbol;Acc:1560453]
ENSRNOG00000010448	0.758154	5.61024	16.6339	4.53346e-05	0.000627765	ENSRNOG00000010448		ENSRNOG00000010448	ENSRNOG00000010448	Ptbp1	polypyrimidine tract binding protein 1 [Source:RGD Symbol;Acc:62047]
ENSRNOG00000017382	0.589902	4.5263	16.6207	4.56503e-05	0.000631559	ENSRNOG00000017382		ENSRNOG00000017382	ENSRNOG00000017382	Snx33	sorting nexin 33 [Source:RGD Symbol;Acc:1307898]
ENSRNOG00000010765	0.485179	6.36546	16.6132	4.58299e-05	0.000633093	ENSRNOG00000010765		ENSRNOG00000010765	ENSRNOG00000010765	Vcl	vinculin [Source:RGD Symbol;Acc:1311217]
ENSRNOG00000021090	-0.501917	5.74562	16.6126	4.58448e-05	0.000633093	ENSRNOG00000021090		ENSRNOG00000021090	ENSRNOG00000021090	Pygm	glycogen phosphorylase, muscle associated [Source:RGD Symbol;Acc:3461]
ENSRNOG00000009805	0.916679	4.7117	16.5999	4.61539e-05	0.000636781	ENSRNOG00000009805		ENSRNOG00000009805	ENSRNOG00000009805	Wasf2	WASP family member 2 [Source:RGD Symbol;Acc:1307299]
ENSRNOG00000010938	-0.690708	4.3642	16.5774	4.67038e-05	0.000643782	ENSRNOG00000010938		ENSRNOG00000010938	ENSRNOG00000010938	Slc7a10	solute carrier family 7 member 10 [Source:RGD Symbol;Acc:621672]
ENSRNOG00000052725	-0.466323	5.97085	16.5461	4.74812e-05	0.000653903	ENSRNOG00000052725		ENSRNOG00000052725	ENSRNOG00000052725	Shisal1	shisa like 1 [Source:RGD Symbol;Acc:1566029]
ENSRNOG00000016316	1.09619	3.04035	16.5263	4.79805e-05	0.000660178	ENSRNOG00000016316		ENSRNOG00000016316	ENSRNOG00000016316	Mcm2	minichromosome maintenance complex component 2 [Source:RGD Symbol;Acc:1305577]
ENSRNOG00000004805	0.64273	5.57224	16.5053	4.85153e-05	0.000666592	ENSRNOG00000004805		ENSRNOG00000004805	ENSRNOG00000004805	Stac2	SH3 and cysteine rich domain 2 [Source:RGD Symbol;Acc:1305548]
ENSRNOG00000071015	-0.924419	2.65655	16.5045	4.85346e-05	0.000666592	ENSRNOG00000071015		ENSRNOG00000071015	ENSRNOG00000071015	Tlcd1	TLC domain containing 1 [Source:RGD Symbol;Acc:1359195]
ENSRNOG00000005275	0.850545	2.42964	16.499	4.86754e-05	0.00066792	ENSRNOG00000005275		ENSRNOG00000005275	ENSRNOG00000005275	Shmt1	serine hydroxymethyltransferase 1 [Source:RGD Symbol;Acc:1312011]
ENSRNOG00000030689	1.94315	-0.867152	16.4696	4.94367e-05	0.000677753	ENSRNOG00000030689		ENSRNOG00000030689	ENSRNOG00000030689	Ms4a6c	membrane-spanning 4-domains, subfamily A, member 6C [Source:RGD Symbol;Acc:1589849]
ENSRNOG00000017804	1.40328	0.49773	16.4522	4.9892e-05	0.000682898	ENSRNOG00000017804		ENSRNOG00000017804	ENSRNOG00000017804	Septin1	septin 1 [Source:RGD Symbol;Acc:1307216]
ENSRNOG00000065000	0.714456	4.3243	16.4518	4.99022e-05	0.000682898	ENSRNOG00000065000		ENSRNOG00000065000	ENSRNOG00000065000	Lrrc8c	leucine rich repeat containing 8 VRAC subunit C [Source:RGD Symbol;Acc:1306585]
ENSRNOG00000003208	1.28844	0.297257	16.4041	5.1175e-05	0.000699685	ENSRNOG00000003208		ENSRNOG00000003208	ENSRNOG00000003208	Ercc6l	ERCC excision repair 6 like, spindle assembly checkpoint helicase [Source:RGD Symbol;Acc:1565734]
ENSRNOG00000001422	-1.06241	1.20087	16.3876	5.16223e-05	0.000705163	ENSRNOG00000001422		ENSRNOG00000001422	ENSRNOG00000001422	Col26a1	collagen type XXVI alpha 1 chain [Source:RGD Symbol;Acc:1591401]
ENSRNOG00000053498	1.56323	-0.23354	16.3708	5.20813e-05	0.000710792	ENSRNOG00000053498		ENSRNOG00000053498	ENSRNOG00000053498	Dnajc22	DnaJ heat shock protein family (Hsp40) member C22 [Source:RGD Symbol;Acc:1311098]
ENSRNOG00000031927	0.922036	3.6965	16.3651	5.22388e-05	0.0007123	ENSRNOG00000031927		ENSRNOG00000031927	ENSRNOG00000031927	Klk6	kallikrein related-peptidase 6 [Source:RGD Symbol;Acc:3419]
ENSRNOG00000057823	0.568272	7.57844	16.3563	5.24823e-05	0.000714978	ENSRNOG00000057823		ENSRNOG00000057823	ENSRNOG00000057823	Ubc	ubiquitin C [Source:RGD Symbol;Acc:621244]
ENSRNOG00000000826	0.67325	6.31375	16.3485	5.26966e-05	0.000717251	ENSRNOG00000000826		ENSRNOG00000000826	ENSRNOG00000000826	Flot1	flotillin 1 [Source:RGD Symbol;Acc:70991]
ENSRNOG00000056343	0.575756	6.00314	16.3091	5.38061e-05	0.000731419	ENSRNOG00000056343		ENSRNOG00000056343	ENSRNOG00000056343	Lats2	large tumor suppressor kinase 2 [Source:RGD Symbol;Acc:1305906]
ENSRNOG00000003296	-0.615557	4.6525	16.3081	5.3834e-05	0.000731419	ENSRNOG00000003296		ENSRNOG00000003296	ENSRNOG00000003296	Dck	deoxycytidine kinase [Source:RGD Symbol;Acc:620667]
ENSRNOG00000050997	0.49952	5.45171	16.3028	5.39836e-05	0.000732793	ENSRNOG00000050997		ENSRNOG00000050997	ENSRNOG00000050997	Ifrd1	interferon-related developmental regulator 1 [Source:RGD Symbol;Acc:2867]
ENSRNOG00000049033	0.864973	2.57008	16.2583	5.5268e-05	0.000749557	ENSRNOG00000049033		ENSRNOG00000049033	ENSRNOG00000049033	Racgap1	Rac GTPase-activating protein 1 [Source:RGD Symbol;Acc:1305912]
ENSRNOG00000007048	0.500936	7.43419	16.2028	5.69105e-05	0.000771142	ENSRNOG00000007048		ENSRNOG00000007048	ENSRNOG00000007048	Rap1b	RAP1B, member of RAS oncogene family [Source:RGD Symbol;Acc:620577]
ENSRNOG00000015177	0.686343	5.40839	16.1905	5.72795e-05	0.000775449	ENSRNOG00000015177		ENSRNOG00000015177	ENSRNOG00000015177	Sun2	Sad1 and UNC84 domain containing 2 [Source:RGD Symbol;Acc:1563141]
ENSRNOG00000048315	0.545085	5.20916	16.1826	5.75199e-05	0.000778008	ENSRNOG00000048315		ENSRNOG00000048315	ENSRNOG00000048315	Eif2ak2	eukaryotic translation initiation factor 2-alpha kinase 2 [Source:RGD Symbol;Acc:3402]
ENSRNOG00000038746	1.1494	1.43139	16.1518	5.84621e-05	0.000790047	ENSRNOG00000038746		ENSRNOG00000038746	ENSRNOG00000038746	Bco2	beta-carotene oxygenase 2 [Source:RGD Symbol;Acc:1309022]
ENSRNOG00000014197	-0.904555	2.21022	16.1387	5.8869e-05	0.000794837	ENSRNOG00000014197		ENSRNOG00000014197	ENSRNOG00000014197	Tmem51	transmembrane protein 51 [Source:RGD Symbol;Acc:1565452]
ENSRNOG00000015318	-0.604821	3.97449	16.1342	5.90094e-05	0.000796023	ENSRNOG00000015318		ENSRNOG00000015318	ENSRNOG00000015318	Heyl	hes-related family bHLH transcription factor with YRPW motif-like [Source:RGD Symbol;Acc:1305022]
ENSRNOG00000014508	-0.508372	7.48258	16.123	5.93586e-05	0.00080002	ENSRNOG00000014508		ENSRNOG00000014508	ENSRNOG00000014508	Mgll	monoglyceride lipase [Source:RGD Symbol;Acc:71039]
ENSRNOG00000020539	1.09638	1.70367	16.1068	5.98687e-05	0.000806178	ENSRNOG00000020539		ENSRNOG00000020539	ENSRNOG00000020539	Muc1	mucin 1, cell surface associated [Source:RGD Symbol;Acc:3122]
ENSRNOG00000024650	0.93587	1.97639	16.0911	6.03679e-05	0.000812178	ENSRNOG00000024650		ENSRNOG00000024650	ENSRNOG00000024650	Ckap2	cytoskeleton associated protein 2 [Source:RGD Symbol;Acc:1311631]
ENSRNOG00000002161	0.862761	2.33882	16.072	6.09805e-05	0.000819693	ENSRNOG00000002161		ENSRNOG00000002161	ENSRNOG00000002161	Tlr6	toll-like receptor 6 [Source:RGD Symbol;Acc:1303030]
ENSRNOG00000017766	-0.56025	6.84579	16.0658	6.11781e-05	0.000821619	ENSRNOG00000017766		ENSRNOG00000017766	ENSRNOG00000017766	Car12	carbonic anhydrase 12 [Source:RGD Symbol;Acc:1306612]
ENSRNOG00000018325	0.509629	5.49804	16.0283	6.24024e-05	0.00083732	ENSRNOG00000018325		ENSRNOG00000018325	ENSRNOG00000018325	Cnppd1	cyclin Pas1/PHO80 domain containing 1 [Source:RGD Symbol;Acc:735175]
ENSRNOG00000026128	0.626273	6.05939	16.0206	6.26575e-05	0.000839999	ENSRNOG00000026128		ENSRNOG00000026128	ENSRNOG00000026128	Cpne8	copine 8 [Source:RGD Symbol;Acc:1307939]
ENSRNOG00000019465	0.48502	6.07686	16.0077	6.30851e-05	0.000844983	ENSRNOG00000019465		ENSRNOG00000019465	ENSRNOG00000019465	Gnai3	G protein subunit alpha i3 [Source:RGD Symbol;Acc:2714]
ENSRNOG00000011417	0.640443	4.48664	15.998	6.34079e-05	0.000848556	ENSRNOG00000011417		ENSRNOG00000011417	ENSRNOG00000011417	Pde3b	phosphodiesterase 3B [Source:RGD Symbol;Acc:61943]
ENSRNOG00000018836	-0.599561	6.4038	15.9514	6.49895e-05	0.000868955	ENSRNOG00000018836		ENSRNOG00000018836	ENSRNOG00000018836	C19h1orf198	similar to human chromosome 1 open reading frame 198 [Source:RGD Symbol;Acc:1559896]
ENSRNOG00000014548	0.577664	5.23687	15.9478	6.51129e-05	0.000869837	ENSRNOG00000014548		ENSRNOG00000014548	ENSRNOG00000014548	Nedd9	neural precursor cell expressed, developmentally down-regulated 9 [Source:RGD Symbol;Acc:1306276]
ENSRNOG00000007837	-0.93002	1.84357	15.8984	6.68346e-05	0.000892051	ENSRNOG00000007837		ENSRNOG00000007837	ENSRNOG00000007837	Acot11	acyl-CoA thioesterase 11 [Source:RGD Symbol;Acc:2324815]
ENSRNOG00000001704	2.09427	-0.162046	15.8957	6.69315e-05	0.000892558	ENSRNOG00000001704		ENSRNOG00000001704	ENSRNOG00000001704	Runx1	RUNX family transcription factor 1 [Source:RGD Symbol;Acc:2283]
ENSRNOG00000009389	0.604226	4.198	15.8833	6.73706e-05	0.000897203	ENSRNOG00000009389		ENSRNOG00000009389	ENSRNOG00000009389	Ripk2	receptor-interacting serine-threonine kinase 2 [Source:RGD Symbol;Acc:1309167]
ENSRNOG00000027742	-1.06354	2.4054	15.8825	6.73983e-05	0.000897203	ENSRNOG00000027742		ENSRNOG00000027742	ENSRNOG00000027742	Adamtsl2	ADAMTS-like 2 [Source:RGD Symbol;Acc:1305459]
ENSRNOG00000005965	0.861506	2.52169	15.8617	6.81444e-05	0.000906338	ENSRNOG00000005965		ENSRNOG00000005965	ENSRNOG00000005965	Irak4	interleukin-1 receptor-associated kinase 4 [Source:RGD Symbol;Acc:1305303]
ENSRNOG00000052405	0.682672	5.35407	15.8576	6.82921e-05	0.000907506	ENSRNOG00000052405		ENSRNOG00000052405	ENSRNOG00000052405	Cdh4	cadherin 4 [Source:RGD Symbol;Acc:621091]
ENSRNOG00000024705	0.950781	3.92906	15.8486	6.86174e-05	0.00091103	ENSRNOG00000024705		ENSRNOG00000024705	ENSRNOG00000024705	Rarres2	retinoic acid receptor responder 2 [Source:RGD Symbol;Acc:1309874]
ENSRNOG00000009033	-0.483885	5.80858	15.8166	6.97888e-05	0.000925772	ENSRNOG00000009033		ENSRNOG00000009033	ENSRNOG00000009033	Cntn2	contactin 2 [Source:RGD Symbol;Acc:3821]
ENSRNOG00000008554	0.670712	4.11846	15.7847	7.0973e-05	0.000940657	ENSRNOG00000008554		ENSRNOG00000008554	ENSRNOG00000008554	Slc9a9	solute carrier family 9 member A9 [Source:RGD Symbol;Acc:1560736]
ENSRNOG00000032178	1.13743	1.34123	15.7654	7.17007e-05	0.00094947	ENSRNOG00000032178		ENSRNOG00000032178	ENSRNOG00000032178	Cenpa	centromere protein A [Source:RGD Symbol;Acc:1563607]
ENSRNOG00000026178	0.581471	5.06234	15.7352	7.28547e-05	0.000963909	ENSRNOG00000026178		ENSRNOG00000026178	ENSRNOG00000026178	Adpgk	ADP-dependent glucokinase [Source:RGD Symbol;Acc:1306103]
ENSRNOG00000012549	0.466046	6.85018	15.6891	7.46525e-05	0.000986833	ENSRNOG00000012549		ENSRNOG00000012549	ENSRNOG00000012549	Hs2st1	heparan sulfate 2-O-sulfotransferase 1 [Source:RGD Symbol;Acc:1305366]
ENSRNOG00000000994	1.12478	2.07331	15.6816	7.49497e-05	0.000989898	ENSRNOG00000000994		ENSRNOG00000000994	ENSRNOG00000000994	Stxbp2	syntaxin binding protein 2 [Source:RGD Symbol;Acc:619967]
ENSRNOG00000065741	0.874946	2.76402	15.6793	7.50425e-05	0.00099026	ENSRNOG00000065741		ENSRNOG00000065741	ENSRNOG00000065741	Il7r	interleukin 7 receptor [Source:RGD Symbol;Acc:1309776]
ENSRNOG00000033100	1.33702	1.12498	15.6708	7.53786e-05	0.00099383	ENSRNOG00000033100		ENSRNOG00000033100	ENSRNOG00000033100	Fth1-ps5	ferritin heavy chain 1, pseudogene 5 [Source:RGD Symbol;Acc:1596174]
ENSRNOG00000027767	1.04119	2.68376	15.6421	7.65299e-05	0.00100813	ENSRNOG00000027767		ENSRNOG00000027767	ENSRNOG00000027767	Slc38a5	solute carrier family 38, member 5 [Source:RGD Symbol;Acc:620702]
ENSRNOG00000030688	1.15734	1.82981	15.6266	7.71619e-05	0.00101557	ENSRNOG00000030688		ENSRNOG00000030688	ENSRNOG00000030688	Lrrc2	leucine rich repeat containing 2 [Source:RGD Symbol;Acc:1311716]
ENSRNOG00000020148	1.86773	-0.414556	15.6239	7.72737e-05	0.00101616	ENSRNOG00000020148		ENSRNOG00000020148	ENSRNOG00000020148	Il4i1	interleukin 4 induced 1 [Source:RGD Symbol;Acc:1304831]
ENSRNOG00000056940	0.613173	4.84509	15.6128	7.77248e-05	0.00102121	ENSRNOG00000056940		ENSRNOG00000056940	ENSRNOG00000056940	Cited2	Cbp/p300-interacting transactivator, with Glu/Asp-rich carboxy-terminal domain, 2 [Source:RGD Symbol;Acc:620112]
ENSRNOG00000032396	1.50418	0.536179	15.6092	7.78733e-05	0.00102227	ENSRNOG00000032396		ENSRNOG00000032396	ENSRNOG00000032396	RGD1559575	similar to novel protein [Source:RGD Symbol;Acc:1559575]
ENSRNOG00000004410	0.757043	2.92929	15.605	7.80474e-05	0.00102367	ENSRNOG00000004410		ENSRNOG00000004410	ENSRNOG00000004410	Pax6	paired box 6 [Source:RGD Symbol;Acc:3258]
ENSRNOG00000067988	0.983362	2.78017	15.5664	7.96575e-05	0.00104389	ENSRNOG00000067988		ENSRNOG00000067988	ENSRNOG00000067988	Slc5a3	solute carrier family 5 member 3 [Source:RGD Symbol;Acc:621530]
ENSRNOG00000037710	-1.18443	0.326256	15.5563	8.00824e-05	0.00104855	ENSRNOG00000037710		ENSRNOG00000037710	ENSRNOG00000037710	Calr4	calreticulin 4 [Source:RGD Symbol;Acc:1591090]
ENSRNOG00000016041	1.98971	-0.582018	15.5428	8.06564e-05	0.00105515	ENSRNOG00000016041		ENSRNOG00000016041	ENSRNOG00000016041	Zc3h12d	zinc finger CCCH type containing 12D [Source:RGD Symbol;Acc:1597152]
ENSRNOG00000056216	0.86889	2.87574	15.527	8.13367e-05	0.00106313	ENSRNOG00000056216		ENSRNOG00000056216	ENSRNOG00000056216	Casp7	caspase 7 [Source:RGD Symbol;Acc:620944]
ENSRNOG00000012840	0.505891	9.87561	15.5252	8.14114e-05	0.00106319	ENSRNOG00000012840		ENSRNOG00000012840	ENSRNOG00000012840	Sparc	secreted protein acidic and cysteine rich [Source:RGD Symbol;Acc:3742]
ENSRNOG00000019404	-1.21911	0.305912	15.5131	8.19371e-05	0.00106913	ENSRNOG00000019404		ENSRNOG00000019404	ENSRNOG00000019404	Hhatl	hedgehog acyltransferase-like [Source:RGD Symbol;Acc:1311911]
ENSRNOG00000006030	0.580997	9.53865	15.4687	8.38836e-05	0.00109359	ENSRNOG00000006030		ENSRNOG00000006030	ENSRNOG00000006030	Ptprz1	protein tyrosine phosphatase, receptor type Z1 [Source:RGD Symbol;Acc:3455]
ENSRNOG00000057701	1.12184	1.14978	15.4574	8.43852e-05	0.00109918	ENSRNOG00000057701		ENSRNOG00000057701	ENSRNOG00000057701	Myom1	myomesin 1 [Source:RGD Symbol;Acc:631436]
ENSRNOG00000033593	0.511308	5.86348	15.4344	8.54174e-05	0.00111167	ENSRNOG00000033593		ENSRNOG00000033593	ENSRNOG00000033593	Osbpl9	oxysterol binding protein-like 9 [Source:RGD Symbol;Acc:1311508]
ENSRNOG00000058841	0.472689	5.87293	15.4197	8.60869e-05	0.00111943	ENSRNOG00000058841		ENSRNOG00000058841	ENSRNOG00000058841	Bag5	BAG cochaperone 5 [Source:RGD Symbol;Acc:1310847]
ENSRNOG00000008045	2.02313	-1.62228	15.4136	8.63662e-05	0.00112209	ENSRNOG00000008045		ENSRNOG00000008045	ENSRNOG00000008045	Slamf9	SLAM family member 9 [Source:RGD Symbol;Acc:1305945]
ENSRNOG00000008421	-0.475478	7.37267	15.4114	8.64644e-05	0.00112241	ENSRNOG00000008421		ENSRNOG00000008421	ENSRNOG00000008421	Klhl5	kelch-like family member 5 [Source:RGD Symbol;Acc:1309661]
ENSRNOG00000057557	-2.7392	-0.588532	15.3987	8.70498e-05	0.00112904	ENSRNOG00000057557		ENSRNOG00000057557	ENSRNOG00000057557	Prlr	prolactin receptor [Source:RGD Symbol;Acc:3407]
ENSRNOG00000024365	1.13244	1.76865	15.3852	8.76732e-05	0.00113615	ENSRNOG00000024365		ENSRNOG00000024365	ENSRNOG00000024365	Ect2	epithelial cell transforming 2 [Source:RGD Symbol;Acc:1308524]
ENSRNOG00000049236	0.699576	7.26066	15.3567	8.9007e-05	0.00115245	ENSRNOG00000049236		ENSRNOG00000049236	ENSRNOG00000049236	Myh9	myosin, heavy chain 9 [Source:RGD Symbol;Acc:3140]
ENSRNOG00000016581	1.28322	2.31983	15.3425	8.96772e-05	0.00116014	ENSRNOG00000016581		ENSRNOG00000016581	ENSRNOG00000016581	Serpinb1a	serpin family B member 1A [Source:RGD Symbol;Acc:1306203]
ENSRNOG00000008936	1.52836	1.06785	15.3357	8.99984e-05	0.001163	ENSRNOG00000008936		ENSRNOG00000008936	ENSRNOG00000008936	Map3k6	mitogen-activated protein kinase kinase kinase 6 [Source:RGD Symbol;Acc:1304625]
ENSRNOG00000010840	0.926948	3.08425	15.3346	9.00524e-05	0.001163	ENSRNOG00000010840		ENSRNOG00000010840	ENSRNOG00000010840	Adamtsl3	ADAMTS-like 3 [Source:RGD Symbol;Acc:1305155]
ENSRNOG00000010331	0.484323	8.76202	15.3114	9.11632e-05	0.00117635	ENSRNOG00000010331		ENSRNOG00000010331	ENSRNOG00000010331	Ctsb	cathepsin B [Source:RGD Symbol;Acc:621509]
ENSRNOG00000038891	1.2361	0.512343	15.3044	9.15041e-05	0.00117974	ENSRNOG00000038891		ENSRNOG00000038891	ENSRNOG00000038891	Grxcr1	glutaredoxin and cysteine rich domain containing 1 [Source:RGD Symbol;Acc:1564635]
ENSRNOG00000007307	0.95813	3.2772	15.2918	9.21159e-05	0.00118662	ENSRNOG00000007307		ENSRNOG00000007307	ENSRNOG00000007307	Syde1	synapse defective Rho GTPase homolog 1 [Source:RGD Symbol;Acc:1305857]
ENSRNOG00000010378	-3.67794	2.4562	15.2814	9.26226e-05	0.00119213	ENSRNOG00000010378		ENSRNOG00000010378	ENSRNOG00000010378	Slc4a5	solute carrier family 4 member 5 [Source:RGD Symbol;Acc:1303009]
ENSRNOG00000010617	0.859392	4.96201	15.2788	9.27529e-05	0.0011928	ENSRNOG00000010617		ENSRNOG00000010617	ENSRNOG00000010617	Scube1	signal peptide, CUB domain and EGF like domain containing 1 [Source:RGD Symbol;Acc:1309015]
ENSRNOG00000004700	0.90174	1.99365	15.2721	9.30831e-05	0.00119554	ENSRNOG00000004700		ENSRNOG00000004700	ENSRNOG00000004700	Nxt1	nuclear transport factor 2-like export factor 1 [Source:RGD Symbol;Acc:1309327]
ENSRNOG00000012929	0.479575	7.08798	15.2712	9.31241e-05	0.00119554	ENSRNOG00000012929		ENSRNOG00000012929	ENSRNOG00000012929	Wsb1	WD repeat and SOCS box-containing 1 [Source:RGD Symbol;Acc:1307835]
ENSRNOG00000055650	1.17633	2.70949	15.2264	9.53595e-05	0.0012232	ENSRNOG00000055650		ENSRNOG00000055650	ENSRNOG00000055650	Pou2f2	POU class 2 homeobox 2 [Source:RGD Symbol;Acc:621690]
ENSRNOG00000005037	1.18789	0.98271	15.2143	9.59747e-05	0.00123005	ENSRNOG00000005037		ENSRNOG00000005037	ENSRNOG00000005037	Kif18a	kinesin family member 18A [Source:RGD Symbol;Acc:1561740]
ENSRNOG00000039955	2.83997	-2.25487	15.2099	9.61996e-05	0.00123189	ENSRNOG00000039955		ENSRNOG00000039955	ENSRNOG00000039955	Samd3	sterile alpha motif domain containing 3 [Source:RGD Symbol;Acc:1587834]
ENSRNOG00000039496	1.09605	1.46372	15.2061	9.63923e-05	0.00123332	ENSRNOG00000039496		ENSRNOG00000039496	ENSRNOG00000039496	Plp2	proteolipid protein 2 [Source:RGD Symbol;Acc:1587363]
ENSRNOG00000012156	0.573976	4.45548	15.1976	9.6827e-05	0.00123783	ENSRNOG00000012156		ENSRNOG00000012156	ENSRNOG00000012156	Ostf1	osteoclast stimulating factor 1 [Source:RGD Symbol;Acc:628849]
ENSRNOG00000045668	0.532189	4.713	15.1855	9.74489e-05	0.00124473	ENSRNOG00000045668		ENSRNOG00000045668	ENSRNOG00000045668	Ifnar2	interferon alpha and beta receptor subunit 2 [Source:RGD Symbol;Acc:1583177]
ENSRNOG00000022094	1.12863	0.952833	15.1754	9.79698e-05	0.00125033	ENSRNOG00000022094		ENSRNOG00000022094	ENSRNOG00000022094	Lacc1	laccase domain containing 1 [Source:RGD Symbol;Acc:1310185]
ENSRNOG00000069334	1.36663	0.840951	15.171	9.82001e-05	0.00125222	ENSRNOG00000069334		ENSRNOG00000069334	ENSRNOG00000069334	LOC100359600	karyopherin alpha 2-like [Source:RGD Symbol;Acc:2325125]
ENSRNOG00000006483	0.56046	4.5807	15.1671	9.84016e-05	0.00125373	ENSRNOG00000006483		ENSRNOG00000006483	ENSRNOG00000006483	Heatr5a	HEAT repeat containing 5A [Source:RGD Symbol;Acc:1561116]
ENSRNOG00000007437	0.791443	3.53985	15.1648	9.85243e-05	0.00125424	ENSRNOG00000007437		ENSRNOG00000007437	ENSRNOG00000007437	Irf5	interferon regulatory factor 5 [Source:RGD Symbol;Acc:1310447]
ENSRNOG00000008427	0.665514	5.54089	15.1577	9.88918e-05	0.00125786	ENSRNOG00000008427		ENSRNOG00000008427	ENSRNOG00000008427	Necap2	NECAP endocytosis associated 2 [Source:RGD Symbol;Acc:735063]
ENSRNOG00000004367	0.767586	3.93586	15.1532	9.91294e-05	0.00125982	ENSRNOG00000004367		ENSRNOG00000004367	ENSRNOG00000004367	Elk3	ETS transcription factor ELK3 [Source:RGD Symbol;Acc:1307764]
ENSRNOG00000036604	0.741366	3.34786	15.1282	0.000100453	0.00127558	ENSRNOG00000036604		ENSRNOG00000036604	ENSRNOG00000036604	Ifit2	interferon-induced protein with tetratricopeptide repeats 2 [Source:RGD Symbol;Acc:1307804]
ENSRNOG00000026143	1.14201	0.911369	15.1142	0.000101199	0.00128397	ENSRNOG00000026143		ENSRNOG00000026143	ENSRNOG00000026143	Ckap2l	cytoskeleton associated protein 2-like [Source:RGD Symbol;Acc:1590645]
ENSRNOG00000059900	1.10859	1.82667	15.1116	0.000101339	0.00128467	ENSRNOG00000059900		ENSRNOG00000059900	ENSRNOG00000059900	Bst2	bone marrow stromal cell antigen 2 [Source:RGD Symbol;Acc:727849]
ENSRNOG00000018003	1.29619	0.780222	15.1041	0.000101743	0.00128871	ENSRNOG00000018003		ENSRNOG00000018003	ENSRNOG00000018003	F2rl1	F2R like trypsin receptor 1 [Source:RGD Symbol;Acc:620866]
ENSRNOG00000027770	-0.690198	5.71286	15.0949	0.00010224	0.00129393	ENSRNOG00000027770		ENSRNOG00000027770	ENSRNOG00000027770	Trpm3	transient receptor potential cation channel, subfamily M, member 3 [Source:RGD Symbol;Acc:1304888]
ENSRNOG00000019858	1.1456	1.57753	15.0906	0.000102472	0.00129578	ENSRNOG00000019858		ENSRNOG00000019858	ENSRNOG00000019858	Rom1	retinal outer segment membrane protein 1 [Source:RGD Symbol;Acc:1306070]
ENSRNOG00000037838	1.2115	0.428408	15.0802	0.000103038	0.00130185	ENSRNOG00000037838		ENSRNOG00000037838	ENSRNOG00000037838	P2ry10b	P2Y receptor family member 10B [Source:RGD Symbol;Acc:1560455]
ENSRNOG00000024178	1.50217	0.114593	15.0651	0.000103865	0.00131034	ENSRNOG00000024178		ENSRNOG00000024178	ENSRNOG00000024178	Cenpt	centromere protein T [Source:RGD Symbol;Acc:1309383]
ENSRNOG00000043007	0.854511	4.05827	15.0648	0.000103883	0.00131034	ENSRNOG00000043007		ENSRNOG00000043007	ENSRNOG00000043007	Rcn3	reticulocalbin 3 [Source:RGD Symbol;Acc:1359365]
ENSRNOG00000007214	0.931022	2.08527	15.0363	0.000105465	0.0013292	ENSRNOG00000007214		ENSRNOG00000007214	ENSRNOG00000007214	Oma1	OMA1 zinc metallopeptidase [Source:RGD Symbol;Acc:1304821]
ENSRNOG00000008911	0.562307	4.45612	15.0305	0.000105788	0.001331	ENSRNOG00000008911		ENSRNOG00000008911	ENSRNOG00000008911	Draxin	dorsal inhibitory axon guidance protein [Source:RGD Symbol;Acc:1585098]
ENSRNOG00000002950	1.56154	0.91881	15.0293	0.000105854	0.001331	ENSRNOG00000002950		ENSRNOG00000002950	ENSRNOG00000002950	Lyl1	LYL1, basic helix-loop-helix family member [Source:RGD Symbol;Acc:1359244]
ENSRNOG00000005410	1.08923	1.75253	15.029	0.000105872	0.001331	ENSRNOG00000005410		ENSRNOG00000005410	ENSRNOG00000005410	Cdca7l	cell division cycle associated 7 like [Source:RGD Symbol;Acc:1564080]
ENSRNOG00000049388	-3.3133	0.587088	15.007	0.00010711	0.00134545	ENSRNOG00000049388		ENSRNOG00000049388	ENSRNOG00000049388	Prr32	proline rich 32 [Source:RGD Symbol;Acc:1583341]
ENSRNOG00000003722	2.23261	-0.267939	14.9945	0.000107825	0.00135331	ENSRNOG00000003722		ENSRNOG00000003722	ENSRNOG00000003722	Styxl2	serine/threonine/tyrosine interacting like 2 [Source:RGD Symbol;Acc:1560598]
ENSRNOG00000019265	-1.15558	0.668972	14.9807	0.000108615	0.0013617	ENSRNOG00000019265		ENSRNOG00000019265	ENSRNOG00000019265	Pcdh12	protocadherin 12 [Source:RGD Symbol;Acc:619917]
ENSRNOG00000015594	-0.567888	4.69762	14.9797	0.000108674	0.0013617	ENSRNOG00000015594		ENSRNOG00000015594	ENSRNOG00000015594	Rftn2	raftlin family member 2 [Source:RGD Symbol;Acc:1307304]
ENSRNOG00000016308	0.79294	2.87113	14.9657	0.000109483	0.00137071	ENSRNOG00000016308		ENSRNOG00000016308	ENSRNOG00000016308	Il10ra	interleukin 10 receptor subunit alpha [Source:RGD Symbol;Acc:620138]
ENSRNOG00000069516	-0.810502	3.62874	14.9619	0.000109706	0.00137237	ENSRNOG00000069516		ENSRNOG00000069516	ENSRNOG00000069516	Scrg1	stimulator of chondrogenesis 1 [Source:RGD Symbol;Acc:68377]
ENSRNOG00000014867	0.817677	2.95266	14.9445	0.000110718	0.00138388	ENSRNOG00000014867		ENSRNOG00000014867	ENSRNOG00000014867	Synpo2	synaptopodin 2 [Source:RGD Symbol;Acc:1564779]
ENSRNOG00000006079	1.20286	1.80833	14.9124	0.00011262	0.0014065	ENSRNOG00000006079		ENSRNOG00000006079	ENSRNOG00000006079	Psd4	pleckstrin and Sec7 domain containing 4 [Source:RGD Symbol;Acc:1310289]
ENSRNOG00000008947	-1.22631	1.38877	14.9097	0.000112781	0.00140735	ENSRNOG00000008947		ENSRNOG00000008947	ENSRNOG00000008947	Cpz	carboxypeptidase Z [Source:RGD Symbol;Acc:620496]
ENSRNOG00000005248	0.504908	6.20839	14.908	0.000112883	0.00140746	ENSRNOG00000005248		ENSRNOG00000005248	ENSRNOG00000005248	Slc1a4	solute carrier family 1 member 4 [Source:RGD Symbol;Acc:735146]
ENSRNOG00000030021	1.57378	-0.102407	14.8667	0.000115383	0.00143745	ENSRNOG00000030021		ENSRNOG00000030021	ENSRNOG00000030021	Ccl6	C-C motif chemokine ligand 6 [Source:RGD Symbol;Acc:1303200]
ENSRNOG00000020124	1.16541	0.229983	14.804	0.000119281	0.00148479	ENSRNOG00000020124		ENSRNOG00000020124	ENSRNOG00000020124	Lrrc51	leucine rich repeat containing 51 [Source:RGD Symbol;Acc:1565856]
ENSRNOG00000006227	0.828424	2.76438	14.7839	0.000120561	0.00149949	ENSRNOG00000006227		ENSRNOG00000006227	ENSRNOG00000006227	Ifih1	interferon induced with helicase C domain 1 [Source:RGD Symbol;Acc:1560496]
ENSRNOG00000065003	1.05679	2.58732	14.762	0.000121969	0.00151576	ENSRNOG00000065003		ENSRNOG00000065003	ENSRNOG00000065003	Abcg3l4	ATP-binding cassette, subfamily G (WHITE), member 3-like 4 [Source:RGD Symbol;Acc:1588538]
ENSRNOG00000008356	-1.95535	1.12263	14.7346	0.000123753	0.00153667	ENSRNOG00000008356		ENSRNOG00000008356	ENSRNOG00000008356	Myo5c	myosin VC [Source:RGD Symbol;Acc:1309994]
ENSRNOG00000012098	-0.55959	7.7869	14.7202	0.000124704	0.00154721	ENSRNOG00000012098		ENSRNOG00000012098	ENSRNOG00000012098	Adcyap1r1	ADCYAP receptor type I [Source:RGD Symbol;Acc:2038]
ENSRNOG00000013013	0.546985	5.80953	14.7132	0.000125165	0.00155166	ENSRNOG00000013013		ENSRNOG00000013013	ENSRNOG00000013013	Tle3	TLE family member 3, transcriptional corepressor [Source:RGD Symbol;Acc:620292]
ENSRNOG00000020129	-2.01353	0.936382	14.6991	0.000126104	0.00156202	ENSRNOG00000020129		ENSRNOG00000020129	ENSRNOG00000020129	Cdh3	cadherin 3 [Source:RGD Symbol;Acc:621089]
ENSRNOG00000021847	1.04442	1.14757	14.6835	0.000127153	0.00157372	ENSRNOG00000021847		ENSRNOG00000021847	ENSRNOG00000021847	Ska3	spindle and kinetochore associated complex subunit 3 [Source:RGD Symbol;Acc:1307201]
ENSRNOG00000009730	0.565197	5.25757	14.6797	0.000127409	0.0015756	ENSRNOG00000009730		ENSRNOG00000009730	ENSRNOG00000009730	Cyp7b1	cytochrome P450 family 7 subfamily B member 1 [Source:RGD Symbol;Acc:2483]
ENSRNOG00000070951	0.442825	6.19269	14.6777	0.000127548	0.00157604	ENSRNOG00000070951		ENSRNOG00000070951	ENSRNOG00000070951	Arf6	ADP-ribosylation factor 6 [Source:RGD Symbol;Acc:621279]
ENSRNOG00000020117	0.576426	5.31804	14.6746	0.000127754	0.00157713	ENSRNOG00000020117		ENSRNOG00000020117	ENSRNOG00000020117	Brms1	BRMS1, transcriptional repressor and anoikis regulator [Source:RGD Symbol;Acc:1311057]
ENSRNOG00000010265	1.31134	0.310767	14.6733	0.000127844	0.00157713	ENSRNOG00000010265		ENSRNOG00000010265	ENSRNOG00000010265	Ada	adenosine deaminase [Source:RGD Symbol;Acc:2031]
ENSRNOG00000047578	-0.869293	2.69472	14.6499	0.000129438	0.00159549	ENSRNOG00000047578		ENSRNOG00000047578	ENSRNOG00000047578	Ccdc28b	coiled coil domain containing 28B [Source:RGD Symbol;Acc:1583447]
ENSRNOG00000011893	0.459409	8.08913	14.6471	0.000129631	0.00159657	ENSRNOG00000011893		ENSRNOG00000011893	ENSRNOG00000011893	Rps3a	ribosomal protein S3a [Source:RGD Symbol;Acc:62078]
ENSRNOG00000001113	-0.511714	7.42458	14.6447	0.000129797	0.00159732	ENSRNOG00000001113		ENSRNOG00000001113	ENSRNOG00000001113	Mmd2	monocyte to macrophage differentiation-associated 2 [Source:RGD Symbol;Acc:1306506]
ENSRNOG00000007637	0.711299	3.38092	14.6215	0.000131406	0.0016158	ENSRNOG00000007637		ENSRNOG00000007637	ENSRNOG00000007637	Acer2	alkaline ceramidase 2 [Source:RGD Symbol;Acc:1304629]
ENSRNOG00000007415	0.669056	3.53028	14.6186	0.000131611	0.00161701	ENSRNOG00000007415		ENSRNOG00000007415	ENSRNOG00000007415	Ptgs1	prostaglandin-endoperoxide synthase 1 [Source:RGD Symbol;Acc:3439]
ENSRNOG00000016846	0.624888	4.67272	14.5922	0.000133464	0.00163845	ENSRNOG00000016846		ENSRNOG00000016846	ENSRNOG00000016846	Pik3cd	phosphatidylinositol-4,5-bisphosphate 3-kinase, catalytic subunit delta [Source:RGD Symbol;Acc:1310990]
ENSRNOG00000004195	1.25575	0.464982	14.5593	0.000135816	0.00166597	ENSRNOG00000004195		ENSRNOG00000004195	ENSRNOG00000004195	Dtl	denticleless E3 ubiquitin protein ligase homolog [Source:RGD Symbol;Acc:1310439]
ENSRNOG00000032436	0.525384	5.10302	14.5511	0.000136411	0.00167192	ENSRNOG00000032436		ENSRNOG00000032436	ENSRNOG00000032436	Tmod3	tropomodulin 3 [Source:RGD Symbol;Acc:1311030]
ENSRNOG00000015285	-0.452807	6.5243	14.5303	0.000137927	0.00168913	ENSRNOG00000015285		ENSRNOG00000015285	ENSRNOG00000015285	Lrp4	LDL receptor related protein 4 [Source:RGD Symbol;Acc:619731]
ENSRNOG00000029242	0.682037	4.44235	14.5227	0.000138482	0.00169456	ENSRNOG00000029242		ENSRNOG00000029242	ENSRNOG00000029242	Plekho2	pleckstrin homology domain containing O2 [Source:RGD Symbol;Acc:1305718]
ENSRNOG00000008639	0.528187	8.2801	14.5194	0.00013872	0.0016961	ENSRNOG00000008639		ENSRNOG00000008639	ENSRNOG00000008639	Pabpc1	poly(A) binding protein, cytoplasmic 1 [Source:RGD Symbol;Acc:619838]
ENSRNOG00000014793	0.947901	2.17157	14.5123	0.00013925	0.0017012	ENSRNOG00000014793		ENSRNOG00000014793	ENSRNOG00000014793	Gpr149	G protein-coupled receptor 149 [Source:RGD Symbol;Acc:619890]
ENSRNOG00000031965	0.568041	5.00751	14.5097	0.000139439	0.00170214	ENSRNOG00000031965		ENSRNOG00000031965	ENSRNOG00000031965	Impdh2	inosine monophosphate dehydrogenase 2 [Source:RGD Symbol;Acc:735092]
ENSRNOG00000008588	2.98319	-2.15626	14.4803	0.000141636	0.00172757	ENSRNOG00000008588		ENSRNOG00000008588	ENSRNOG00000008588	Batf	basic leucine zipper ATF-like transcription factor [Source:RGD Symbol;Acc:1304923]
ENSRNOG00000006569	-0.56301	5.29241	14.4608	0.000143103	0.00174407	ENSRNOG00000006569		ENSRNOG00000006569	ENSRNOG00000006569	Itgb8	integrin subunit beta 8 [Source:RGD Symbol;Acc:1311374]
ENSRNOG00000010131	0.496767	5.61259	14.452	0.000143778	0.00175087	ENSRNOG00000010131		ENSRNOG00000010131	ENSRNOG00000010131	Rin2	Ras and Rab interactor 2 [Source:RGD Symbol;Acc:1305873]
ENSRNOG00000037198	1.40632	0.491146	14.4448	0.000144329	0.00175617	ENSRNOG00000037198		ENSRNOG00000037198	ENSRNOG00000037198	Usp18	ubiquitin specific peptidase 18 [Source:RGD Symbol;Acc:1359153]
ENSRNOG00000021560	1.28111	0.441279	14.4269	0.000145703	0.00177147	ENSRNOG00000021560		ENSRNOG00000021560	ENSRNOG00000021560	Cass4	Cas scaffold protein family member 4 [Source:RGD Symbol;Acc:1310643]
ENSRNOG00000018304	0.460927	6.74179	14.4164	0.000146518	0.00177996	ENSRNOG00000018304		ENSRNOG00000018304	ENSRNOG00000018304	Lars1	leucyl-tRNA synthetase 1 [Source:RGD Symbol;Acc:1304962]
ENSRNOG00000014156	1.45032	-0.600767	14.3801	0.000149372	0.00181317	ENSRNOG00000014156		ENSRNOG00000014156	ENSRNOG00000014156	Fut7	fucosyltransferase 7 [Source:RGD Symbol;Acc:735019]
ENSRNOG00000070875	-0.688921	3.93328	14.3576	0.000151168	0.0018335	ENSRNOG00000070875		ENSRNOG00000070875	ENSRNOG00000070875	Nat8f4	N-acetyltransferase 8 (GCN5-related) family member 4 [Source:RGD Symbol;Acc:7636572]
ENSRNOG00000052173	-0.79321	3.45757	14.3321	0.000153231	0.00185704	ENSRNOG00000052173		ENSRNOG00000052173	ENSRNOG00000052173	Ranbp3l	RAN binding protein 3-like [Source:RGD Symbol;Acc:1307559]
ENSRNOG00000004107	0.535604	6.92971	14.3056	0.000155405	0.00188188	ENSRNOG00000004107		ENSRNOG00000004107	ENSRNOG00000004107	Rpl23	ribosomal protein L23 [Source:RGD Symbol;Acc:62067]
ENSRNOG00000047314	0.862567	2.88158	14.2955	0.000156236	0.00189043	ENSRNOG00000047314		ENSRNOG00000047314	ENSRNOG00000047314	Tk1	thymidine kinase 1 [Source:RGD Symbol;Acc:621014]
ENSRNOG00000008005	0.785703	4.14833	14.2859	0.000157036	0.0018986	ENSRNOG00000008005		ENSRNOG00000008005	ENSRNOG00000008005	Akna	AT-hook transcription factor [Source:RGD Symbol;Acc:1308202]
ENSRNOG00000033608	0.728953	4.46079	14.2832	0.000157262	0.00189981	ENSRNOG00000033608		ENSRNOG00000033608	ENSRNOG00000033608	Cd276	Cd276 molecule [Source:RGD Symbol;Acc:727815]
ENSRNOG00000017277	1.95174	-1.05959	14.2706	0.000158322	0.00191109	ENSRNOG00000017277		ENSRNOG00000017277	ENSRNOG00000017277	Igsf6	immunoglobulin superfamily, member 6 [Source:RGD Symbol;Acc:620663]
ENSRNOG00000054506	1.74721	-0.437465	14.2685	0.000158498	0.0019117	ENSRNOG00000054506		ENSRNOG00000054506	ENSRNOG00000054506	Nccrp1	NCCRP1, F-box associated domain containing [Source:RGD Symbol;Acc:1305932]
ENSRNOG00000029179	1.83429	0.94442	14.2639	0.000158884	0.00191482	ENSRNOG00000029179		ENSRNOG00000029179	ENSRNOG00000029179	Cyp2d3	cytochrome P450, family 2, subfamily d, polypeptide 3 [Source:RGD Symbol;Acc:2472]
ENSRNOG00000031598	2.68453	-2.138	14.2609	0.00015914	0.00191553	ENSRNOG00000031598		ENSRNOG00000031598	ENSRNOG00000031598	Atp8b4	ATPase phospholipid transporting 8B4 (putative) [Source:RGD Symbol;Acc:1306712]
ENSRNOG00000010233	0.541657	6.03531	14.2602	0.000159195	0.00191553	ENSRNOG00000010233		ENSRNOG00000010233	ENSRNOG00000010233	Cald1	caldesmon 1 [Source:RGD Symbol;Acc:2256]
ENSRNOG00000015588	0.755786	3.57432	14.2533	0.00015978	0.00192103	ENSRNOG00000015588		ENSRNOG00000015588	ENSRNOG00000015588	Nol3	nucleolar protein 3 [Source:RGD Symbol;Acc:708558]
ENSRNOG00000001295	-0.469985	8.99692	14.245	0.000160489	0.00192662	ENSRNOG00000001295		ENSRNOG00000001295	ENSRNOG00000001295	S100b	S100 calcium binding protein B [Source:RGD Symbol;Acc:3615]
ENSRNOG00000056297	0.586146	4.46429	14.2449	0.000160499	0.00192662	ENSRNOG00000056297		ENSRNOG00000056297	ENSRNOG00000056297	Fmnl3	formin-like 3 [Source:RGD Symbol;Acc:1583854]
ENSRNOG00000017447	0.471017	7.012	14.2274	0.000161995	0.00194304	ENSRNOG00000017447		ENSRNOG00000017447	ENSRNOG00000017447	Eif2s2	eukaryotic translation initiation factor 2 subunit beta [Source:RGD Symbol;Acc:735192]
ENSRNOG00000022261	1.53318	-0.717957	14.2244	0.000162253	0.0019446	ENSRNOG00000022261		ENSRNOG00000022261	ENSRNOG00000022261	Cenpu	centromere protein U [Source:RGD Symbol;Acc:1562566]
ENSRNOG00000070230	0.539778	5.37027	14.2057	0.000163874	0.00196247	ENSRNOG00000070230		ENSRNOG00000070230	ENSRNOG00000070230	Nhlrc3	NHL repeat containing 3 [Source:RGD Symbol;Acc:1565414]
ENSRNOG00000002232	0.769468	3.7171	14.152	0.000168616	0.00201767	ENSRNOG00000002232		ENSRNOG00000002232	ENSRNOG00000002232	Aff1	ALF transcription elongation factor 1 [Source:RGD Symbol;Acc:1307940]
ENSRNOG00000032778	0.879368	2.45079	14.1088	0.000172537	0.00206285	ENSRNOG00000032778		ENSRNOG00000032778	ENSRNOG00000032778	Bub1	BUB1 mitotic checkpoint serine/threonine kinase [Source:RGD Symbol;Acc:1311707]
ENSRNOG00000013970	1.78183	0.423764	14.1074	0.000172664	0.00206285	ENSRNOG00000013970		ENSRNOG00000013970	ENSRNOG00000013970	Cdt1	chromatin licensing and DNA replication factor 1 [Source:RGD Symbol;Acc:1309211]
ENSRNOG00000018867	-1.39552	0.130156	14.1033	0.000173038	0.00206568	ENSRNOG00000018867		ENSRNOG00000018867	ENSRNOG00000018867	Klhdc7a	kelch domain containing 7A [Source:RGD Symbol;Acc:1309439]
ENSRNOG00000005479	-0.664108	8.09424	14.0973	0.000173594	0.00207069	ENSRNOG00000005479		ENSRNOG00000005479	ENSRNOG00000005479	Slc1a2	solute carrier family 1 member 2 [Source:RGD Symbol;Acc:3697]
ENSRNOG00000055962	-0.545025	5.00787	14.0837	0.000174849	0.00208402	ENSRNOG00000055962		ENSRNOG00000055962	ENSRNOG00000055962	Bgn	biglycan [Source:RGD Symbol;Acc:2207]
ENSRNOG00000007570	0.671433	3.43071	14.0472	0.000178282	0.00212327	ENSRNOG00000007570		ENSRNOG00000007570	ENSRNOG00000007570	Dera	deoxyribose-phosphate aldolase [Source:RGD Symbol;Acc:1589836]
ENSRNOG00000027037	1.50045	0.318376	14.0395	0.000179013	0.00213023	ENSRNOG00000027037		ENSRNOG00000027037	ENSRNOG00000027037	Alox12	arachidonate 12-lipoxygenase, 12S type [Source:RGD Symbol;Acc:1311159]
ENSRNOG00000010079	-1.14062	0.350632	14.0381	0.000179148	0.00213023	ENSRNOG00000010079		ENSRNOG00000010079	ENSRNOG00000010079	Car3	carbonic anhydrase 3 [Source:RGD Symbol;Acc:2241]
ENSRNOG00000008942	1.39704	0.246015	14.0009	0.000182723	0.00217103	ENSRNOG00000008942		ENSRNOG00000008942	ENSRNOG00000008942	Pcare	photoreceptor cilium actin regulator [Source:RGD Symbol;Acc:1304963]
ENSRNOG00000050819	1.0623	0.913849	13.971	0.000185655	0.00220414	ENSRNOG00000050819		ENSRNOG00000050819	ENSRNOG00000050819	Birc5	baculoviral IAP repeat-containing 5 [Source:RGD Symbol;Acc:70499]
ENSRNOG00000008904	0.997492	2.98738	13.8927	0.000193553	0.00229612	ENSRNOG00000008904		ENSRNOG00000008904	ENSRNOG00000008904	Fli1	Fli-1 proto-oncogene, ETS transcription factor [Source:RGD Symbol;Acc:1309837]
ENSRNOG00000020030	-0.852668	3.33972	13.891	0.000193726	0.00229637	ENSRNOG00000020030		ENSRNOG00000020030	ENSRNOG00000020030	Crlf1	cytokine receptor-like factor 1 [Source:RGD Symbol;Acc:1311371]
ENSRNOG00000013937	-0.874439	2.7557	13.8879	0.00019404	0.00229829	ENSRNOG00000013937		ENSRNOG00000013937	ENSRNOG00000013937	Ankrd34c	ankyrin repeat domain 34C [Source:RGD Symbol;Acc:1305403]
ENSRNOG00000025302	1.22944	0.758152	13.8717	0.000195722	0.0023164	ENSRNOG00000025302		ENSRNOG00000025302	ENSRNOG00000025302	Cdca2	cell division cycle associated 2 [Source:RGD Symbol;Acc:1311003]
ENSRNOG00000028415	0.990251	1.45456	13.7776	0.000205778	0.00243352	ENSRNOG00000028415		ENSRNOG00000028415	ENSRNOG00000028415	Cdc20	cell division cycle 20 [Source:RGD Symbol;Acc:620477]
ENSRNOG00000003975	0.708258	7.40852	13.7636	0.000207311	0.00244973	ENSRNOG00000003975		ENSRNOG00000003975	ENSRNOG00000003975	Pfn1	profilin 1 [Source:RGD Symbol;Acc:621825]
ENSRNOG00000031408	0.995829	2.0466	13.7613	0.000207573	0.00245092	ENSRNOG00000031408		ENSRNOG00000031408	ENSRNOG00000031408	Cfap92	cilia and flagella associated protein 92 [Source:RGD Symbol;Acc:2323785]
ENSRNOG00000021355	-0.811748	2.54173	13.7338	0.00021063	0.00248507	ENSRNOG00000021355		ENSRNOG00000021355	ENSRNOG00000021355	Car6	carbonic anhydrase 6 [Source:RGD Symbol;Acc:70516]
ENSRNOG00000002818	0.521827	7.31938	13.7177	0.000212444	0.00250309	ENSRNOG00000002818		ENSRNOG00000002818	ENSRNOG00000002818	Eftud2	elongation factor Tu GTP binding domain containing 2 [Source:RGD Symbol;Acc:1560116]
ENSRNOG00000018358	0.871811	3.57701	13.7173	0.000212487	0.00250309	ENSRNOG00000018358		ENSRNOG00000018358	ENSRNOG00000018358	Nt5dc2	5'-nucleotidase domain containing 2 [Source:RGD Symbol;Acc:1305524]
ENSRNOG00000042524	2.07089	-0.87845	13.7033	0.000214078	0.00251987	ENSRNOG00000042524		ENSRNOG00000042524	ENSRNOG00000042524	Milr1	mast cell immunoglobulin-like receptor 1 [Source:RGD Symbol;Acc:620488]
ENSRNOG00000013634	0.757753	3.03087	13.7014	0.000214297	0.00252049	ENSRNOG00000013634		ENSRNOG00000013634	ENSRNOG00000013634	Myd88	MYD88, innate immune signal transduction adaptor [Source:RGD Symbol;Acc:735043]
ENSRNOG00000003374	-0.499768	5.36809	13.6807	0.000216672	0.00254644	ENSRNOG00000003374		ENSRNOG00000003374	ENSRNOG00000003374	Ccdc85a	coiled-coil domain containing 85A [Source:RGD Symbol;Acc:1311700]
ENSRNOG00000011794	1.6537	-0.825962	13.6787	0.000216904	0.00254719	ENSRNOG00000011794		ENSRNOG00000011794	ENSRNOG00000011794	Tcea3	transcription elongation factor A3 [Source:RGD Symbol;Acc:1311369]
ENSRNOG00000033402	-0.777501	3.11049	13.6767	0.000217128	0.00254784	ENSRNOG00000033402		ENSRNOG00000033402	ENSRNOG00000033402	Gsta6	glutathione S-transferase alpha 6 [Source:RGD Symbol;Acc:1565402]
ENSRNOG00000029911	-1.3012	0.440747	13.6697	0.000217943	0.00255543	ENSRNOG00000029911		ENSRNOG00000029911	ENSRNOG00000029911	Cilp	cartilage intermediate layer protein [Source:RGD Symbol;Acc:1305124]
ENSRNOG00000015155	-1.09673	0.43855	13.6515	0.000220064	0.00257831	ENSRNOG00000015155		ENSRNOG00000015155	ENSRNOG00000015155	Tnnc2	troponin C2, fast skeletal type [Source:RGD Symbol;Acc:1311973]
ENSRNOG00000007922	-1.34427	-0.327281	13.6489	0.000220369	0.00257989	ENSRNOG00000007922		ENSRNOG00000007922	ENSRNOG00000007922	Cldn19	claudin 19 [Source:RGD Symbol;Acc:1305000]
ENSRNOG00000002117	2.5963	-1.68518	13.6322	0.000222344	0.002601	ENSRNOG00000002117		ENSRNOG00000002117	ENSRNOG00000002117	Barhl2	BarH-like homeobox 2 [Source:RGD Symbol;Acc:620726]
ENSRNOG00000023529	0.430879	8.01531	13.5995	0.000226247	0.00264461	ENSRNOG00000023529		ENSRNOG00000023529	ENSRNOG00000023529	Rpl5	ribosomal protein L5 [Source:RGD Symbol;Acc:619825]
ENSRNOG00000013323	0.666337	3.35929	13.5933	0.000226991	0.00265127	ENSRNOG00000013323		ENSRNOG00000013323	ENSRNOG00000013323	Rnf217	ring finger protein 217 [Source:RGD Symbol;Acc:1306836]
ENSRNOG00000001049	0.441656	8.88215	13.5746	0.000229266	0.00267577	ENSRNOG00000001049		ENSRNOG00000001049	ENSRNOG00000001049	Tpt1	tumor protein, translationally-controlled 1 [Source:RGD Symbol;Acc:621623]
ENSRNOG00000056658	-0.493841	6.08446	13.5473	0.000232621	0.00271284	ENSRNOG00000056658		ENSRNOG00000056658	ENSRNOG00000056658	Xylt1	xylosyltransferase 1 [Source:RGD Symbol;Acc:620093]
ENSRNOG00000068352	2.47027	-2.11488	13.5415	0.000233348	0.00271922	ENSRNOG00000068352		ENSRNOG00000068352	ENSRNOG00000068352	ENSRNOG00000068352	None
ENSRNOG00000018532	0.781764	2.62593	13.5331	0.000234387	0.00272923	ENSRNOG00000018532		ENSRNOG00000018532	ENSRNOG00000018532	Pcgf5	polycomb group ring finger 5 [Source:RGD Symbol;Acc:1583513]
ENSRNOG00000019281	0.554902	4.82282	13.5313	0.000234614	0.00272978	ENSRNOG00000019281		ENSRNOG00000019281	ENSRNOG00000019281	Glmp	glycosylated lysosomal membrane protein [Source:RGD Symbol;Acc:1303130]
ENSRNOG00000006878	1.6314	-0.900143	13.5292	0.000234874	0.00273071	ENSRNOG00000006878		ENSRNOG00000006878	ENSRNOG00000006878	Slc26a3	solute carrier family 26 member 3 [Source:RGD Symbol;Acc:620623]
ENSRNOG00000039560	1.00073	2.69267	13.5116	0.000237098	0.00275444	ENSRNOG00000039560		ENSRNOG00000039560	ENSRNOG00000039560	Omd	osteomodulin [Source:RGD Symbol;Acc:621818]
ENSRNOG00000060100	0.912103	2.02319	13.5095	0.00023736	0.00275538	ENSRNOG00000060100		ENSRNOG00000060100	ENSRNOG00000060100	Knl1	kinetochore scaffold 1 [Source:RGD Symbol;Acc:1307498]
ENSRNOG00000045846	0.857792	2.65421	13.4974	0.00023889	0.00277102	ENSRNOG00000045846		ENSRNOG00000045846	ENSRNOG00000045846	Rfx2	regulatory factor X2 [Source:RGD Symbol;Acc:1588579]
ENSRNOG00000018822	-1.06235	1.28988	13.4817	0.000240899	0.00279142	ENSRNOG00000018822		ENSRNOG00000018822	ENSRNOG00000018822	Slc5a5	solute carrier family 5 member 5 [Source:RGD Symbol;Acc:69267]
ENSRNOG00000023093	1.14141	0.665401	13.4808	0.000241018	0.00279142	ENSRNOG00000023093		ENSRNOG00000023093	ENSRNOG00000023093	Mis18bp1	MIS18 binding protein 1 [Source:RGD Symbol;Acc:1594757]
ENSRNOG00000007546	0.450215	6.52629	13.4649	0.000243069	0.00281302	ENSRNOG00000007546		ENSRNOG00000007546	ENSRNOG00000007546	Asns	asparagine synthetase (glutamine-hydrolyzing) [Source:RGD Symbol;Acc:2162]
ENSRNOG00000008297	0.524976	4.38042	13.4535	0.000244549	0.00282799	ENSRNOG00000008297		ENSRNOG00000008297	ENSRNOG00000008297	Oser1	oxidative stress responsive serine-rich 1 [Source:RGD Symbol;Acc:1303142]
ENSRNOG00000065128	1.29622	1.9357	13.4504	0.00024495	0.00283047	ENSRNOG00000065128		ENSRNOG00000065128	ENSRNOG00000065128	Naip5	NLR family, apoptosis inhibitory protein 5 [Source:RGD Symbol;Acc:1559914]
ENSRNOG00000029811	-1.52626	2.15341	13.4434	0.000245868	0.00283891	ENSRNOG00000029811		ENSRNOG00000029811	ENSRNOG00000029811	Kcne2	potassium voltage-gated channel subfamily E regulatory subunit 2 [Source:RGD Symbol;Acc:621383]
ENSRNOG00000047861	2.00803	-1.21646	13.4367	0.000246751	0.00284694	ENSRNOG00000047861		ENSRNOG00000047861	ENSRNOG00000047861	LOC102555114	disks large homolog 5-like [Source:RGD Symbol;Acc:7525038]
ENSRNOG00000002775	0.700725	3.60218	13.4242	0.000248402	0.0028638	ENSRNOG00000002775		ENSRNOG00000002775	ENSRNOG00000002775	Npl	N-acetylneuraminate pyruvate lyase [Source:RGD Symbol;Acc:1549702]
ENSRNOG00000030788	1.62619	1.44534	13.4113	0.000250113	0.00288134	ENSRNOG00000030788		ENSRNOG00000030788	ENSRNOG00000030788	Olr35	olfactory receptor 35 [Source:RGD Symbol;Acc:1333428]
ENSRNOG00000028041	1.18417	0.498086	13.3893	0.000253065	0.00291313	ENSRNOG00000028041		ENSRNOG00000028041	ENSRNOG00000028041	Tnnt1	troponin T1, slow skeletal type [Source:RGD Symbol;Acc:621852]
ENSRNOG00000018761	0.483921	7.92585	13.3858	0.000253534	0.00291632	ENSRNOG00000018761		ENSRNOG00000018761	ENSRNOG00000018761	Eif3c	eukaryotic translation initiation factor 3, subunit C [Source:RGD Symbol;Acc:1308871]
ENSRNOG00000030266	1.04987	4.25013	13.3814	0.00025413	0.00292095	ENSRNOG00000030266		ENSRNOG00000030266	ENSRNOG00000030266	Plekhg2	pleckstrin homology and RhoGEF domain containing G2 [Source:RGD Symbol;Acc:1310112]
ENSRNOG00000024426	-0.687874	2.66879	13.38	0.000254325	0.00292097	ENSRNOG00000024426		ENSRNOG00000024426	ENSRNOG00000024426	Mro	maestro [Source:RGD Symbol;Acc:1559803]
ENSRNOG00000003998	-1.14485	0.415011	13.3594	0.000257133	0.00295099	ENSRNOG00000003998		ENSRNOG00000003998	ENSRNOG00000003998	Sgca	sarcoglycan, alpha [Source:RGD Symbol;Acc:1308062]
ENSRNOG00000016912	0.442754	6.72278	13.3008	0.00026529	0.0030423	ENSRNOG00000016912		ENSRNOG00000016912	ENSRNOG00000016912	Btf3	basic transcription factor 3 [Source:RGD Symbol;Acc:1308095]
ENSRNOG00000068025	1.37124	-0.239673	13.2896	0.000266881	0.00305823	ENSRNOG00000068025		ENSRNOG00000068025	ENSRNOG00000068025	Ppp1r14b-ps2	protein phosphatase 1, regulatory (inhibitor) subunit 14B, pseudogene [Source:RGD Symbol;Acc:41016460]
ENSRNOG00000021035	0.551144	6.44614	13.284	0.000267677	0.00306503	ENSRNOG00000021035		ENSRNOG00000021035	ENSRNOG00000021035	Rpl18	ribosomal protein L18 [Source:RGD Symbol;Acc:621182]
ENSRNOG00000019662	0.579817	3.94259	13.2481	0.000272858	0.003122	ENSRNOG00000019662		ENSRNOG00000019662	ENSRNOG00000019662	Tm6sf1	transmembrane 6 superfamily member 1 [Source:RGD Symbol;Acc:1307978]
ENSRNOG00000007805	1.12199	1.00214	13.2453	0.000273266	0.00312431	ENSRNOG00000007805		ENSRNOG00000007805	ENSRNOG00000007805	Mybl2	MYB proto-oncogene like 2 [Source:RGD Symbol;Acc:1308474]
ENSRNOG00000002514	0.573868	4.18528	13.229	0.000275649	0.00314917	ENSRNOG00000002514		ENSRNOG00000002514	ENSRNOG00000002514	Ccdc93	coiled-coil domain containing 93 [Source:RGD Symbol;Acc:1560504]
ENSRNOG00000039754	0.630452	3.546	13.2163	0.000277528	0.00316825	ENSRNOG00000039754		ENSRNOG00000039754	ENSRNOG00000039754	Rab7b	Rab7b, member RAS oncogene family [Source:RGD Symbol;Acc:1562617]
ENSRNOG00000016708	-0.630543	4.43457	13.1996	0.000280013	0.00319321	ENSRNOG00000016708		ENSRNOG00000016708	ENSRNOG00000016708	E2f1	E2F transcription factor 1 [Source:RGD Symbol;Acc:728892]
ENSRNOG00000014776	0.940534	2.42797	13.1988	0.000280135	0.00319321	ENSRNOG00000014776		ENSRNOG00000014776	ENSRNOG00000014776	Adcy7	adenylate cyclase 7 [Source:RGD Symbol;Acc:619966]
ENSRNOG00000004449	0.501544	4.78013	13.1921	0.000281134	0.00320218	ENSRNOG00000004449		ENSRNOG00000004449	ENSRNOG00000004449	E2f6	E2F transcription factor 6 [Source:RGD Symbol;Acc:631412]
ENSRNOG00000020994	0.583081	5.5072	13.1842	0.000282322	0.00321329	ENSRNOG00000020994		ENSRNOG00000020994	ENSRNOG00000020994	Slc25a39	solute carrier family 25, member 39 [Source:RGD Symbol;Acc:1306193]
ENSRNOG00000023548	-0.784649	3.23588	13.1494	0.000287611	0.00327104	ENSRNOG00000023548		ENSRNOG00000023548	ENSRNOG00000023548	Sned1	sushi, nidogen and EGF-like domains 1 [Source:RGD Symbol;Acc:1566079]
ENSRNOG00000010799	0.447785	5.65303	13.1358	0.000289706	0.00329239	ENSRNOG00000010799		ENSRNOG00000010799	ENSRNOG00000010799	Noct	nocturnin [Source:RGD Symbol;Acc:1587344]
ENSRNOG00000007728	0.674887	3.09086	13.0925	0.000296482	0.00336687	ENSRNOG00000007728		ENSRNOG00000007728	ENSRNOG00000007728	Gsdmd	gasdermin D [Source:RGD Symbol;Acc:1307261]
ENSRNOG00000002191	0.609117	3.65068	13.0843	0.000297776	0.00337904	ENSRNOG00000002191		ENSRNOG00000002191	ENSRNOG00000002191	LOC498368	similar to RIKEN cDNA 0610040J01 [Source:RGD Symbol;Acc:1561612]
ENSRNOG00000016552	-0.503862	8.8601	13.0738	0.000299458	0.00339558	ENSRNOG00000016552		ENSRNOG00000016552	ENSRNOG00000016552	Hmgcs1	3-hydroxy-3-methylglutaryl-CoA synthase 1 [Source:RGD Symbol;Acc:70970]
ENSRNOG00000042690	-0.464021	5.39397	13.0565	0.000302232	0.00342447	ENSRNOG00000042690		ENSRNOG00000042690	ENSRNOG00000042690	Zmat4	zinc finger, matrin type 4 [Source:RGD Symbol;Acc:1584398]
ENSRNOG00000059016	0.442906	5.86449	13.0544	0.000302577	0.00342582	ENSRNOG00000059016		ENSRNOG00000059016	ENSRNOG00000059016	Tspan12	tetraspanin 12 [Source:RGD Symbol;Acc:1311102]
ENSRNOG00000016496	0.741727	3.72057	13.0463	0.000303887	0.00343215	ENSRNOG00000016496		ENSRNOG00000016496	ENSRNOG00000016496	Ctsc	cathepsin C [Source:RGD Symbol;Acc:2445]
ENSRNOG00000003897	-0.577388	5.40845	13.0461	0.000303913	0.00343215	ENSRNOG00000003897		ENSRNOG00000003897	ENSRNOG00000003897	Col1a1	collagen type I alpha 1 chain [Source:RGD Symbol;Acc:61817]
ENSRNOG00000011016	0.929637	3.37269	13.0455	0.000304011	0.00343215	ENSRNOG00000011016		ENSRNOG00000011016	ENSRNOG00000011016	Slc7a2	solute carrier family 7 member 2 [Source:RGD Symbol;Acc:68387]
ENSRNOG00000022071	1.36023	0.259489	13.0453	0.000304043	0.00343215	ENSRNOG00000022071		ENSRNOG00000022071	ENSRNOG00000022071	Itga2b	integrin subunit alpha 2b [Source:RGD Symbol;Acc:1596428]
ENSRNOG00000059479	-0.478447	9.95746	13.042	0.000304582	0.00343567	ENSRNOG00000059479		ENSRNOG00000059479	ENSRNOG00000059479	Adcy1	adenylate cyclase 1 [Source:RGD Symbol;Acc:1309318]
ENSRNOG00000024077	1.06927	0.68594	13.0381	0.000305222	0.00344033	ENSRNOG00000024077		ENSRNOG00000024077	ENSRNOG00000024077	Fbxo5	F-box protein 5 [Source:RGD Symbol;Acc:1309405]
ENSRNOG00000010275	1.32548	0.71069	13.0244	0.000307463	0.00346302	ENSRNOG00000010275		ENSRNOG00000010275	ENSRNOG00000010275	Slc17a9	solute carrier family 17 member 9 [Source:RGD Symbol;Acc:1311940]
ENSRNOG00000000658	-0.813947	1.97948	13.0228	0.000307715	0.00346328	ENSRNOG00000000658		ENSRNOG00000000658	ENSRNOG00000000658	Acacb	acetyl-CoA carboxylase beta [Source:RGD Symbol;Acc:620500]
ENSRNOG00000039336	1.80629	-1.61005	13.0011	0.000311309	0.00349913	ENSRNOG00000039336		ENSRNOG00000039336	ENSRNOG00000039336	Hrct1	histidine rich carboxyl terminus 1 [Source:RGD Symbol;Acc:2323278]
ENSRNOG00000009605	0.492133	5.06416	13.0004	0.000311427	0.00349913	ENSRNOG00000009605		ENSRNOG00000009605	ENSRNOG00000009605	Tfe3	transcription factor binding to IGHM enhancer 3 [Source:RGD Symbol;Acc:1559642]
ENSRNOG00000012428	0.946529	2.2067	12.9994	0.000311593	0.00349913	ENSRNOG00000012428		ENSRNOG00000012428	ENSRNOG00000012428	Maf	MAF bZIP transcription factor [Source:RGD Symbol;Acc:3034]
ENSRNOG00000004019	1.1046	3.76872	12.9698	0.000316559	0.00355226	ENSRNOG00000004019		ENSRNOG00000004019	ENSRNOG00000004019	Phlda1	pleckstrin homology-like domain, family A, member 1 [Source:RGD Symbol;Acc:3836]
ENSRNOG00000002984	-1.07671	-0.165449	12.9606	0.000318112	0.00356705	ENSRNOG00000002984		ENSRNOG00000002984	ENSRNOG00000002984	Bmp15	bone morphogenetic protein 15 [Source:RGD Symbol;Acc:70990]
ENSRNOG00000065110	1.58619	-0.0758958	12.9527	0.000319468	0.0035796	ENSRNOG00000065110		ENSRNOG00000065110	ENSRNOG00000065110	ENSRNOG00000065110	None
ENSRNOG00000024345	0.839731	2.94477	12.9267	0.000323928	0.00362689	ENSRNOG00000024345		ENSRNOG00000024345	ENSRNOG00000024345	Pard3b	par-3 family cell polarity regulator beta [Source:RGD Symbol;Acc:1584992]
ENSRNOG00000016413	1.18841	1.0214	12.9163	0.000325725	0.00364431	ENSRNOG00000016413		ENSRNOG00000016413	ENSRNOG00000016413	Pstpip1	proline-serine-threonine phosphatase-interacting protein 1 [Source:RGD Symbol;Acc:1307557]
ENSRNOG00000028335	-0.490017	6.26164	12.9107	0.000326715	0.00365269	ENSRNOG00000028335		ENSRNOG00000028335	ENSRNOG00000028335	Fat4	FAT atypical cadherin 4 [Source:RGD Symbol;Acc:1564291]
ENSRNOG00000006238	0.726476	3.6587	12.8947	0.000329507	0.00368081	ENSRNOG00000006238		ENSRNOG00000006238	ENSRNOG00000006238	Traf2	Tnf receptor-associated factor 2 [Source:RGD Symbol;Acc:1310457]
ENSRNOG00000051993	-0.682567	3.5617	12.8936	0.000329715	0.00368081	ENSRNOG00000051993		ENSRNOG00000051993	ENSRNOG00000051993	Gdf10	growth differentiation factor 10 [Source:RGD Symbol;Acc:621512]
ENSRNOG00000006392	0.492514	4.70519	12.8671	0.000334408	0.00373045	ENSRNOG00000006392		ENSRNOG00000006392	ENSRNOG00000006392	Xrcc6	X-ray repair cross complementing 6 [Source:RGD Symbol;Acc:2643]
ENSRNOG00000006736	1.19285	0.556058	12.8514	0.00033723	0.00375916	ENSRNOG00000006736		ENSRNOG00000006736	ENSRNOG00000006736	Ccr3	C-C motif chemokine receptor 3 [Source:RGD Symbol;Acc:620593]
ENSRNOG00000010196	0.634696	4.97614	12.8454	0.000338314	0.00376582	ENSRNOG00000010196		ENSRNOG00000010196	ENSRNOG00000010196	Glb1	galactosidase, beta 1 [Source:RGD Symbol;Acc:1597145]
ENSRNOG00000031093	1.4398	-0.706102	12.8453	0.000338325	0.00376582	ENSRNOG00000031093		ENSRNOG00000031093	ENSRNOG00000031093	Mov10l1	Mov10 like RISC complex RNA helicase 1 [Source:RGD Symbol;Acc:1304735]
ENSRNOG00000002548	1.13535	0.259508	12.8081	0.000345116	0.00383859	ENSRNOG00000002548		ENSRNOG00000002548	ENSRNOG00000002548	Tnn	tenascin N [Source:RGD Symbol;Acc:1306002]
ENSRNOG00000002831	-1.84906	1.21259	12.7902	0.000348447	0.0038728	ENSRNOG00000002831		ENSRNOG00000002831	ENSRNOG00000002831	Wfikkn2	WAP, follistatin/kazal, immunoglobulin, kunitz and netrin domain containing 2 [Source:RGD Symbol;Acc:1305361]
ENSRNOG00000001417	0.591756	4.91502	12.7838	0.000349639	0.00388121	ENSRNOG00000001417		ENSRNOG00000001417	ENSRNOG00000001417	Plod3	procollagen-lysine, 2-oxoglutarate 5-dioxygenase 3 [Source:RGD Symbol;Acc:631339]
ENSRNOG00000030016	-0.653491	4.23592	12.7834	0.000349716	0.00388121	ENSRNOG00000030016		ENSRNOG00000030016	ENSRNOG00000030016	Robo3	roundabout guidance receptor 3 [Source:RGD Symbol;Acc:1311018]
ENSRNOG00000011317	0.484927	5.84994	12.7816	0.000350043	0.00388199	ENSRNOG00000011317		ENSRNOG00000011317	ENSRNOG00000011317	Pkn2	protein kinase N2 [Source:RGD Symbol;Acc:620146]
ENSRNOG00000009102	0.451857	7.36057	12.7539	0.000355271	0.00393709	ENSRNOG00000009102		ENSRNOG00000009102	ENSRNOG00000009102	Fermt2	FERM domain containing kindlin 2 [Source:RGD Symbol;Acc:1311799]
ENSRNOG00000007603	1.56904	-0.0942857	12.7417	0.000357585	0.00395984	ENSRNOG00000007603		ENSRNOG00000007603	ENSRNOG00000007603	Gabrr1	gamma-aminobutyric acid type A receptor subunit rho 1 [Source:RGD Symbol;Acc:61900]
ENSRNOG00000022975	0.495104	5.65132	12.7147	0.000362792	0.00401456	ENSRNOG00000022975		ENSRNOG00000022975	ENSRNOG00000022975	Nfam1	NFAT activating protein with ITAM motif 1 [Source:RGD Symbol;Acc:1308316]
ENSRNOG00000001368	-0.430814	7.01703	12.7081	0.000364078	0.00402585	ENSRNOG00000001368		ENSRNOG00000001368	ENSRNOG00000001368	Rph3a	rabphilin 3A [Source:RGD Symbol;Acc:620073]
ENSRNOG00000008277	0.471864	5.09666	12.7067	0.000364357	0.004026	ENSRNOG00000008277		ENSRNOG00000008277	ENSRNOG00000008277	Bag1	BAG cochaperone 1 [Source:RGD Symbol;Acc:1305203]
ENSRNOG00000017710	1.5828	-0.909403	12.7028	0.000365107	0.00403134	ENSRNOG00000017710		ENSRNOG00000017710	ENSRNOG00000017710	Asprv1	aspartic peptidase, retroviral-like 1 [Source:RGD Symbol;Acc:1560859]
ENSRNOG00000002778	0.64967	3.68889	12.689	0.00036781	0.00405823	ENSRNOG00000002778		ENSRNOG00000002778	ENSRNOG00000002778	Aatf	apoptosis antagonizing transcription factor [Source:RGD Symbol;Acc:620685]
ENSRNOG00000004672	-0.424622	6.36736	12.6705	0.00037147	0.00409406	ENSRNOG00000004672		ENSRNOG00000004672	ENSRNOG00000004672	Sec14l2	SEC14-like lipid binding 2 [Source:RGD Symbol;Acc:621779]
ENSRNOG00000017414	0.990995	1.72295	12.6699	0.000371597	0.00409406	ENSRNOG00000017414		ENSRNOG00000017414	ENSRNOG00000017414	Irf7	interferon regulatory factor 7 [Source:RGD Symbol;Acc:1307828]
ENSRNOG00000013538	0.438348	6.36859	12.6594	0.000373688	0.00411409	ENSRNOG00000013538		ENSRNOG00000013538	ENSRNOG00000013538	Capza1	capping actin protein of muscle Z-line subunit alpha 1 [Source:RGD Symbol;Acc:1587438]
ENSRNOG00000009957	0.697306	3.21793	12.6515	0.000375272	0.00412853	ENSRNOG00000009957		ENSRNOG00000009957	ENSRNOG00000009957	Slc25a13	solute carrier family 25 member 13 [Source:RGD Symbol;Acc:1565889]
ENSRNOG00000011132	-0.46779	6.29049	12.6322	0.000379155	0.00416823	ENSRNOG00000011132		ENSRNOG00000011132	ENSRNOG00000011132	LOC100362814	RIKEN cDNA D430041D05 gene [Source:MGI Symbol;Acc:MGI:2181743]
ENSRNOG00000017871	0.528907	7.39225	12.6271	0.000380188	0.00417655	ENSRNOG00000017871		ENSRNOG00000017871	ENSRNOG00000017871	Sidt2	SID1 transmembrane family, member 2 [Source:RGD Symbol;Acc:1308311]
ENSRNOG00000015308	0.951985	1.08374	12.6202	0.000381595	0.00418741	ENSRNOG00000015308		ENSRNOG00000015308	ENSRNOG00000015308	Pbk	PDZ binding kinase [Source:RGD Symbol;Acc:1309565]
ENSRNOG00000004214	0.436913	7.50264	12.6196	0.000381729	0.00418741	ENSRNOG00000004214		ENSRNOG00000004214	ENSRNOG00000004214	Rpl26	ribosomal protein L26 [Source:RGD Symbol;Acc:1310607]
ENSRNOG00000026866	-0.548876	5.47144	12.6111	0.000383454	0.00420329	ENSRNOG00000026866		ENSRNOG00000026866	ENSRNOG00000026866	Syn3	synapsin III [Source:RGD Symbol;Acc:3799]
ENSRNOG00000059507	-0.797408	3.77539	12.5873	0.000388377	0.00425418	ENSRNOG00000059507		ENSRNOG00000059507	ENSRNOG00000059507	Lamc3	laminin subunit gamma 3 [Source:RGD Symbol;Acc:1309399]
ENSRNOG00000047712	-0.55254	6.53382	12.5758	0.000390784	0.00427745	ENSRNOG00000047712		ENSRNOG00000047712	ENSRNOG00000047712	Dcx	doublecortin [Source:RGD Symbol;Acc:620670]
ENSRNOG00000026124	1.03697	4.3501	12.5687	0.000392269	0.0042906	ENSRNOG00000026124		ENSRNOG00000026124	ENSRNOG00000026124	Id3	inhibitor of DNA binding 3 [Source:RGD Symbol;Acc:2860]
ENSRNOG00000033915	-0.696101	3.14949	12.5613	0.000393824	0.00430191	ENSRNOG00000033915		ENSRNOG00000033915	ENSRNOG00000033915	Gpt	glutamic--pyruvic transaminase [Source:RGD Symbol;Acc:621720]
ENSRNOG00000021638	0.444861	6.11535	12.5599	0.000394119	0.00430191	ENSRNOG00000021638		ENSRNOG00000021638	ENSRNOG00000021638	Pycr3	pyrroline-5-carboxylate reductase 3 [Source:RGD Symbol;Acc:1309115]
ENSRNOG00000026252	1.04303	0.749393	12.5587	0.000394362	0.00430191	ENSRNOG00000026252		ENSRNOG00000026252	ENSRNOG00000026252	E2f7	E2F transcription factor 7 [Source:RGD Symbol;Acc:1310258]
ENSRNOG00000023079	0.456723	5.95827	12.558	0.000394516	0.00430191	ENSRNOG00000023079		ENSRNOG00000023079	ENSRNOG00000023079	Nras	NRAS proto-oncogene, GTPase [Source:RGD Symbol;Acc:3205]
ENSRNOG00000014013	0.503667	8.32863	12.5559	0.000394955	0.00430191	ENSRNOG00000014013		ENSRNOG00000014013	ENSRNOG00000014013	Map4k4	mitogen-activated protein kinase kinase kinase kinase 4 [Source:RGD Symbol;Acc:1305322]
ENSRNOG00000067317	0.748537	2.73731	12.5557	0.000395006	0.00430191	ENSRNOG00000067317		ENSRNOG00000067317	ENSRNOG00000067317	Cmtm7	CKLF-like MARVEL transmembrane domain containing 7 [Source:RGD Symbol;Acc:1591926]
ENSRNOG00000006623	0.689741	3.25596	12.5072	0.000405394	0.00440913	ENSRNOG00000006623		ENSRNOG00000006623	ENSRNOG00000006623	Cd302	CD302 molecule [Source:RGD Symbol;Acc:1307606]
ENSRNOG00000022499	1.0133	0.769179	12.507	0.000405434	0.00440913	ENSRNOG00000022499		ENSRNOG00000022499	ENSRNOG00000022499	Sgo1	shugoshin 1 [Source:RGD Symbol;Acc:1593238]
ENSRNOG00000001369	1.21177	0.299662	12.5056	0.000405738	0.00440927	ENSRNOG00000001369		ENSRNOG00000001369	ENSRNOG00000001369	Oas1a	2'-5' oligoadenylate synthetase 1A [Source:RGD Symbol;Acc:621760]
ENSRNOG00000026260	0.430021	6.88861	12.4842	0.000410416	0.00445691	ENSRNOG00000026260		ENSRNOG00000026260	ENSRNOG00000026260	Rpl11	ribosomal protein L11 [Source:RGD Symbol;Acc:1308681]
ENSRNOG00000009354	-0.659108	3.08886	12.4415	0.000419895	0.00455659	ENSRNOG00000009354		ENSRNOG00000009354	ENSRNOG00000009354	Nrarp	Notch-regulated ankyrin repeat protein [Source:RGD Symbol;Acc:1591939]
ENSRNOG00000010278	1.88613	-1.02852	12.4056	0.000428059	0.00464185	ENSRNOG00000010278		ENSRNOG00000010278	ENSRNOG00000010278	Il6	interleukin 6 [Source:RGD Symbol;Acc:2901]
ENSRNOG00000004577	0.498577	4.94409	12.3996	0.00042942	0.00465328	ENSRNOG00000004577		ENSRNOG00000004577	ENSRNOG00000004577	Fez2	fasciculation and elongation protein zeta 2 [Source:RGD Symbol;Acc:619709]
ENSRNOG00000018780	1.50753	-0.843275	12.3972	0.000429972	0.00465593	ENSRNOG00000018780		ENSRNOG00000018780	ENSRNOG00000018780	Sh3rf2	SH3 domain containing ring finger 2 [Source:RGD Symbol;Acc:1308415]
ENSRNOG00000026306	1.75463	-1.3991	12.3783	0.000434354	0.00470002	ENSRNOG00000026306		ENSRNOG00000026306	ENSRNOG00000026306	Clec5a	C-type lectin domain containing 5A [Source:RGD Symbol;Acc:1584755]
ENSRNOG00000010189	0.431565	7.44704	12.3709	0.000436067	0.00471518	ENSRNOG00000010189		ENSRNOG00000010189	ENSRNOG00000010189	Rps24	ribosomal protein S24 [Source:RGD Symbol;Acc:621040]
ENSRNOG00000003463	0.801571	5.33959	12.3638	0.000437747	0.00472998	ENSRNOG00000003463		ENSRNOG00000003463	ENSRNOG00000003463	Srebf1	sterol regulatory element binding transcription factor 1 [Source:RGD Symbol;Acc:69423]
ENSRNOG00000020948	0.926648	2.51912	12.3333	0.000444955	0.00480443	ENSRNOG00000020948		ENSRNOG00000020948	ENSRNOG00000020948	Pth1r	parathyroid hormone 1 receptor [Source:RGD Symbol;Acc:3442]
ENSRNOG00000019478	0.738972	3.71849	12.3152	0.000449292	0.00484781	ENSRNOG00000019478		ENSRNOG00000019478	ENSRNOG00000019478	Irf9	interferon regulatory factor 9 [Source:RGD Symbol;Acc:1308766]
ENSRNOG00000021401	1.70358	-0.692653	12.3016	0.000452581	0.00487982	ENSRNOG00000021401		ENSRNOG00000021401	ENSRNOG00000021401	Lpar5	lysophosphatidic acid receptor 5 [Source:RGD Symbol;Acc:1562580]
ENSRNOG00000066264	1.0849	3.08482	12.2794	0.000457986	0.00493459	ENSRNOG00000066264		ENSRNOG00000066264	ENSRNOG00000066264	RGD1563400	similar to paired immunoglobin-like type 2 receptor beta [Source:RGD Symbol;Acc:1563400]
ENSRNOG00000012495	0.469469	6.05953	12.2728	0.0004596	0.00494846	ENSRNOG00000012495		ENSRNOG00000012495	ENSRNOG00000012495	Podxl	podocalyxin-like [Source:RGD Symbol;Acc:621878]
ENSRNOG00000008283	0.426982	6.44038	12.259	0.00046302	0.00498174	ENSRNOG00000008283		ENSRNOG00000008283	ENSRNOG00000008283	B4galt5	beta-1,4-galactosyltransferase 5 [Source:RGD Symbol;Acc:1310062]
ENSRNOG00000021525	0.849067	2.38715	12.2517	0.000464836	0.00499585	ENSRNOG00000021525		ENSRNOG00000021525	ENSRNOG00000021525	Nbeal1	neurobeachin-like 1 [Source:RGD Symbol;Acc:1594799]
ENSRNOG00000004027	0.519435	5.59471	12.2511	0.000464991	0.00499585	ENSRNOG00000004027		ENSRNOG00000004027	ENSRNOG00000004027	Aldh9a1	aldehyde dehydrogenase 9 family, member A1 [Source:RGD Symbol;Acc:68409]
ENSRNOG00000037851	0.736427	2.3661	12.2455	0.000466369	0.0050071	ENSRNOG00000037851		ENSRNOG00000037851	ENSRNOG00000037851	Spidr	scaffold protein involved in DNA repair [Source:RGD Symbol;Acc:1566036]
ENSRNOG00000010081	-0.73164	3.25325	12.2328	0.00046956	0.00503524	ENSRNOG00000010081		ENSRNOG00000010081	ENSRNOG00000010081	Tmem144	transmembrane protein 144 [Source:RGD Symbol;Acc:1565845]
ENSRNOG00000016826	1.11008	0.614725	12.2325	0.000469654	0.00503524	ENSRNOG00000016826		ENSRNOG00000016826	ENSRNOG00000016826	Pla2g2d	phospholipase A2, group IID [Source:RGD Symbol;Acc:1309862]
ENSRNOG00000004882	-0.705074	3.01868	12.2245	0.000471651	0.00505097	ENSRNOG00000004882		ENSRNOG00000004882	ENSRNOG00000004882	Capn6	calpain 6 [Source:RGD Symbol;Acc:70960]
ENSRNOG00000049385	1.0766	2.65571	12.224	0.000471789	0.00505097	ENSRNOG00000049385		ENSRNOG00000049385	ENSRNOG00000049385	Adamtsl4	ADAMTS-like 4 [Source:RGD Symbol;Acc:1561012]
ENSRNOG00000001843	0.443025	6.15411	12.2182	0.00047325	0.00506304	ENSRNOG00000001843		ENSRNOG00000001843	ENSRNOG00000001843	Bcl6	BCL6, transcription repressor [Source:RGD Symbol;Acc:1309345]
ENSRNOG00000007541	1.07246	1.56934	12.2138	0.000474368	0.00506926	ENSRNOG00000007541		ENSRNOG00000007541	ENSRNOG00000007541	Fhl3	four and a half LIM domains 3 [Source:RGD Symbol;Acc:1307180]
ENSRNOG00000016219	1.62636	-0.954794	12.2132	0.000474513	0.00506926	ENSRNOG00000016219		ENSRNOG00000016219	ENSRNOG00000016219	Vnn1	vanin 1 [Source:RGD Symbol;Acc:1310075]
ENSRNOG00000001007	-1.89096	-0.637012	12.212	0.000474835	0.00506926	ENSRNOG00000001007		ENSRNOG00000001007	ENSRNOG00000001007	Baiap2l1	BAR/IMD domain containing adaptor protein 2 like 1 [Source:RGD Symbol;Acc:1308452]
ENSRNOG00000004642	-2.80341	-0.557705	12.1814	0.000482695	0.00514646	ENSRNOG00000004642		ENSRNOG00000004642	ENSRNOG00000004642	Lmx1a	LIM homeobox transcription factor 1 alpha [Source:RGD Symbol;Acc:1304784]
ENSRNOG00000000091	0.668156	3.1805	12.1812	0.000482746	0.00514646	ENSRNOG00000000091		ENSRNOG00000000091	ENSRNOG00000000091	Smad9	SMAD family member 9 [Source:RGD Symbol;Acc:71004]
ENSRNOG00000059097	1.14629	0.0844059	12.1707	0.000485462	0.00517178	ENSRNOG00000059097		ENSRNOG00000059097	ENSRNOG00000059097	Ddx60	DEXD/H-box helicase 60 [Source:RGD Symbol;Acc:1560014]
ENSRNOG00000006941	0.461733	5.60476	12.0925	0.00050625	0.00538896	ENSRNOG00000006941		ENSRNOG00000006941	ENSRNOG00000006941	Thumpd3	THUMP domain containing 3 [Source:RGD Symbol;Acc:1560852]
ENSRNOG00000014135	-0.483764	6.53859	12.0914	0.00050656	0.00538896	ENSRNOG00000014135		ENSRNOG00000014135	ENSRNOG00000014135	Rab11fip4	RAB11 family interacting protein 4 [Source:RGD Symbol;Acc:1305063]
ENSRNOG00000031916	0.92349	2.20008	12.0886	0.000507298	0.00539302	ENSRNOG00000031916		ENSRNOG00000031916	ENSRNOG00000031916	Timeless	timeless circadian regulator [Source:RGD Symbol;Acc:620939]
ENSRNOG00000016247	1.28784	0.602033	12.0865	0.000507886	0.00539549	ENSRNOG00000016247		ENSRNOG00000016247	ENSRNOG00000016247	Daw1	dynein assembly factor with WD repeats 1 [Source:RGD Symbol;Acc:1561436]
ENSRNOG00000026679	-0.601743	4.08249	12.066	0.000513497	0.00544814	ENSRNOG00000026679		ENSRNOG00000026679	ENSRNOG00000026679	Scn4b	sodium voltage-gated channel beta subunit 4 [Source:RGD Symbol;Acc:631404]
ENSRNOG00000011140	-0.472175	4.91185	12.0658	0.000513562	0.00544814	ENSRNOG00000011140		ENSRNOG00000011140	ENSRNOG00000011140	Prxl2a	peroxiredoxin like 2A [Source:RGD Symbol;Acc:1309676]
ENSRNOG00000018215	-0.914065	2.47416	12.0629	0.000514363	0.00545282	ENSRNOG00000018215		ENSRNOG00000018215	ENSRNOG00000018215	Slc22a6	solute carrier family 22 member 6 [Source:RGD Symbol;Acc:69338]
ENSRNOG00000009783	-0.436363	7.31466	12.0462	0.000518992	0.00549724	ENSRNOG00000009783		ENSRNOG00000009783	ENSRNOG00000009783	Camk2g	calcium/calmodulin-dependent protein kinase II gamma [Source:RGD Symbol;Acc:621802]
ENSRNOG00000012698	0.485146	5.1087	12.0451	0.000519279	0.00549724	ENSRNOG00000012698		ENSRNOG00000012698	ENSRNOG00000012698	Chsy1	chondroitin sulfate synthase 1 [Source:RGD Symbol;Acc:1311904]
ENSRNOG00000064482	2.00852	0.84559	12.0383	0.000521173	0.00551345	ENSRNOG00000064482		ENSRNOG00000064482	ENSRNOG00000064482	LOC100360087	ferritin light chain 1-like [Source:RGD Symbol;Acc:2322860]
ENSRNOG00000021750	0.96823	2.42815	12.0333	0.00052258	0.00552446	ENSRNOG00000021750		ENSRNOG00000021750	ENSRNOG00000021750	Id1	inhibitor of DNA binding 1 [Source:RGD Symbol;Acc:2858]
ENSRNOG00000012108	0.752401	3.73752	12.0084	0.000529601	0.00559479	ENSRNOG00000012108		ENSRNOG00000012108	ENSRNOG00000012108	Thsd1	thrombospondin type 1 domain containing 1 [Source:RGD Symbol;Acc:1306998]
ENSRNOG00000071105	-0.506781	4.57207	12.0029	0.000531164	0.00560739	ENSRNOG00000071105		ENSRNOG00000071105	ENSRNOG00000071105	Gpc5	glypican 5 [Source:RGD Symbol;Acc:1308835]
ENSRNOG00000033693	1.58376	0.820258	11.9871	0.000535703	0.00565137	ENSRNOG00000033693		ENSRNOG00000033693	ENSRNOG00000033693	Naip6	NLR family, apoptosis inhibitory protein 6 [Source:RGD Symbol;Acc:621281]
ENSRNOG00000049517	0.606199	3.85538	11.976	0.000538893	0.00568106	ENSRNOG00000049517		ENSRNOG00000049517	ENSRNOG00000049517	Tnfaip3	TNF alpha induced protein 3 [Source:RGD Symbol;Acc:1589275]
ENSRNOG00000018944	-0.527262	4.33937	11.9708	0.000540413	0.00569313	ENSRNOG00000018944		ENSRNOG00000018944	ENSRNOG00000018944	Pank1	pantothenate kinase 1 [Source:RGD Symbol;Acc:1304677]
ENSRNOG00000019977	0.619339	6.95387	11.9555	0.000544853	0.00573591	ENSRNOG00000019977		ENSRNOG00000019977	ENSRNOG00000019977	Ptprf	protein tyrosine phosphatase, receptor type, F [Source:RGD Symbol;Acc:3453]
ENSRNOG00000016367	0.623048	3.92009	11.9461	0.000547631	0.00576115	ENSRNOG00000016367		ENSRNOG00000016367	ENSRNOG00000016367	Vasp	vasodilator-stimulated phosphoprotein [Source:RGD Symbol;Acc:1311542]
ENSRNOG00000037432	0.664823	2.90676	11.9426	0.000548636	0.00576772	ENSRNOG00000037432		ENSRNOG00000037432	ENSRNOG00000037432	Exo5	exonuclease 5 [Source:RGD Symbol;Acc:1309802]
ENSRNOG00000024420	1.67109	-0.804379	11.941	0.000549131	0.00576892	ENSRNOG00000024420		ENSRNOG00000024420	ENSRNOG00000024420	Eme1	essential meiotic structure-specific endonuclease 1 [Source:RGD Symbol;Acc:1309067]
ENSRNOG00000027012	-0.449079	7.02011	11.9261	0.000553536	0.00581116	ENSRNOG00000027012		ENSRNOG00000027012	ENSRNOG00000027012	Usp54	ubiquitin specific peptidase 54 [Source:RGD Symbol;Acc:1303206]
ENSRNOG00000013727	1.02777	1.43652	11.9202	0.000555283	0.00582547	ENSRNOG00000013727		ENSRNOG00000013727	ENSRNOG00000013727	Ndc80	NDC80 kinetochore complex component [Source:RGD Symbol;Acc:1310154]
ENSRNOG00000047158	-0.911347	2.29645	11.9173	0.000556157	0.0058306	ENSRNOG00000047158		ENSRNOG00000047158	ENSRNOG00000047158	Selenbp1	selenium binding protein 1 [Source:RGD Symbol;Acc:620571]
ENSRNOG00000008716	-0.440281	6.80752	11.9119	0.000557779	0.00583977	ENSRNOG00000008716		ENSRNOG00000008716	ENSRNOG00000008716	Nefh	neurofilament heavy chain [Source:RGD Symbol;Acc:3159]
ENSRNOG00000021916	-1.06071	1.55288	11.9118	0.000557803	0.00583977	ENSRNOG00000021916		ENSRNOG00000021916	ENSRNOG00000021916	Slc16a12	solute carrier family 16, member 12 [Source:RGD Symbol;Acc:1311468]
ENSRNOG00000012027	1.86045	-1.85373	11.9064	0.000559417	0.00585263	ENSRNOG00000012027		ENSRNOG00000012027	ENSRNOG00000012027	Bco1	beta-carotene oxygenase 1 [Source:RGD Symbol;Acc:70981]
ENSRNOG00000018752	1.00008	2.27186	11.9012	0.000560972	0.00586485	ENSRNOG00000018752		ENSRNOG00000018752	ENSRNOG00000018752	Clcf1	cardiotrophin-like cytokine factor 1 [Source:RGD Symbol;Acc:1303171]
ENSRNOG00000008555	0.639158	6.18313	11.8875	0.000565116	0.0059041	ENSRNOG00000008555		ENSRNOG00000008555	ENSRNOG00000008555	Rps20-ps10	ribosomal protein S20, pseudogene 10 [Source:RGD Symbol;Acc:2318734]
ENSRNOG00000010721	0.896572	1.31676	11.8785	0.000567856	0.00592863	ENSRNOG00000010721		ENSRNOG00000010721	ENSRNOG00000010721	Dlgap5	DLG associated protein 5 [Source:RGD Symbol;Acc:1311247]
ENSRNOG00000023910	0.528858	5.69449	11.8679	0.000571097	0.00595692	ENSRNOG00000023910		ENSRNOG00000023910	ENSRNOG00000023910	Man2b1	mannosidase, alpha, class 2B, member 1 [Source:RGD Symbol;Acc:3039]
ENSRNOG00000015810	0.939192	1.09473	11.8671	0.000571351	0.00595692	ENSRNOG00000015810		ENSRNOG00000015810	ENSRNOG00000015810	Trip13	thyroid hormone receptor interactor 13 [Source:RGD Symbol;Acc:1308516]
ENSRNOG00000065081	0.835992	2.24744	11.8652	0.000571913	0.00595867	ENSRNOG00000065081		ENSRNOG00000065081	ENSRNOG00000065081	Otx1	orthodenticle homeobox 1 [Source:RGD Symbol;Acc:3237]
ENSRNOG00000007439	1.03683	1.51503	11.8522	0.00057592	0.0059942	ENSRNOG00000007439		ENSRNOG00000007439	ENSRNOG00000007439	Unc13d	unc-13 homolog D [Source:RGD Symbol;Acc:628593]
ENSRNOG00000021264	0.467517	5.2396	11.8516	0.000576114	0.0059942	ENSRNOG00000021264		ENSRNOG00000021264	ENSRNOG00000021264	Pcna	proliferating cell nuclear antigen [Source:RGD Symbol;Acc:3269]
ENSRNOG00000002032	0.444469	5.58283	11.8486	0.000577049	0.0059998	ENSRNOG00000002032		ENSRNOG00000002032	ENSRNOG00000002032	Ifngr2	interferon gamma receptor 2 [Source:RGD Symbol;Acc:1307532]
ENSRNOG00000013578	1.10311	2.17792	11.831	0.000582535	0.00605269	ENSRNOG00000013578		ENSRNOG00000013578	ENSRNOG00000013578	Trem2	triggering receptor expressed on myeloid cells 2 [Source:RGD Symbol;Acc:1309841]
ENSRNOG00000017672	-1.07756	1.98865	11.8262	0.000584037	0.00606414	ENSRNOG00000017672		ENSRNOG00000017672	ENSRNOG00000017672	Akr1c14	aldo-keto reductase family 1, member C14 [Source:RGD Symbol;Acc:708361]
ENSRNOG00000007739	0.435708	5.75416	11.8124	0.000588364	0.00610488	ENSRNOG00000007739		ENSRNOG00000007739	ENSRNOG00000007739	Rars1	arginyl-tRNA synthetase 1 [Source:RGD Symbol;Acc:1309215]
ENSRNOG00000054809	-0.469772	5.63025	11.8084	0.000589636	0.00611343	ENSRNOG00000054809		ENSRNOG00000054809	ENSRNOG00000054809	LOC100910088	prolow-density lipoprotein receptor-related protein 1-like [Source:RGD Symbol;Acc:6499975]
ENSRNOG00000004682	1.44843	0.0876344	11.8073	0.000589995	0.00611343	ENSRNOG00000004682		ENSRNOG00000004682	ENSRNOG00000004682	Parpbp	PARP1 binding protein [Source:RGD Symbol;Acc:2314264]
ENSRNOG00000004089	-1.30015	7.65835	11.8025	0.000591498	0.00612481	ENSRNOG00000004089		ENSRNOG00000004089	ENSRNOG00000004089	Enpp2	ectonucleotide pyrophosphatase/phosphodiesterase 2 [Source:RGD Symbol;Acc:69298]
ENSRNOG00000023851	-0.447187	5.2126	11.7903	0.000595408	0.00616109	ENSRNOG00000023851		ENSRNOG00000023851	ENSRNOG00000023851	Igsf3	immunoglobulin superfamily, member 3 [Source:RGD Symbol;Acc:1307796]
ENSRNOG00000000502	1.50468	-0.520228	11.764	0.000603879	0.00624448	ENSRNOG00000000502		ENSRNOG00000000502	ENSRNOG00000000502	Def6	DEF6 guanine nucleotide exchange factor [Source:RGD Symbol;Acc:1307945]
ENSRNOG00000018706	1.5381	-0.718365	11.753	0.000607441	0.00627703	ENSRNOG00000018706		ENSRNOG00000018706	ENSRNOG00000018706	Il15ra	interleukin 15 receptor subunit alpha [Source:RGD Symbol;Acc:1305149]
ENSRNOG00000022320	1.16543	0.371375	11.7479	0.000609116	0.00629004	ENSRNOG00000022320		ENSRNOG00000022320	ENSRNOG00000022320	Primpol	primase and DNA directed polymerase [Source:RGD Symbol;Acc:1562119]
ENSRNOG00000006526	0.564283	7.61695	11.7229	0.000617346	0.0063707	ENSRNOG00000006526		ENSRNOG00000006526	ENSRNOG00000006526	Sema3c	semaphorin 3C [Source:RGD Symbol;Acc:1309343]
ENSRNOG00000010626	1.16991	0.677143	11.7052	0.00062324	0.00642401	ENSRNOG00000010626		ENSRNOG00000010626	ENSRNOG00000010626	Sphk1	sphingosine kinase 1 [Source:RGD Symbol;Acc:620048]
ENSRNOG00000005770	-4.47791	1.68731	11.7049	0.000623361	0.00642401	ENSRNOG00000005770		ENSRNOG00000005770	ENSRNOG00000005770	Sostdc1	sclerostin domain containing 1 [Source:RGD Symbol;Acc:628877]
ENSRNOG00000011278	0.568339	3.85373	11.6889	0.000628746	0.0064751	ENSRNOG00000011278		ENSRNOG00000011278	ENSRNOG00000011278	Stk3	serine/threonine kinase 3 [Source:RGD Symbol;Acc:68412]
ENSRNOG00000051915	0.492001	5.63907	11.6832	0.000630671	0.00648761	ENSRNOG00000051915		ENSRNOG00000051915	ENSRNOG00000051915	Spred3	sprouty-related, EVH1 domain containing 3 [Source:RGD Symbol;Acc:1311713]
ENSRNOG00000016897	-0.614879	3.95273	11.6828	0.000630817	0.00648761	ENSRNOG00000016897		ENSRNOG00000016897	ENSRNOG00000016897	Rlbp1	retinaldehyde binding protein 1 [Source:RGD Symbol;Acc:1309649]
ENSRNOG00000032929	0.656303	3.67108	11.6698	0.000635218	0.00652844	ENSRNOG00000032929		ENSRNOG00000032929	ENSRNOG00000032929	Incenp	inner centromere protein [Source:RGD Symbol;Acc:1305292]
ENSRNOG00000067434	1.29924	-0.00146785	11.6603	0.000638484	0.00655755	ENSRNOG00000067434		ENSRNOG00000067434	ENSRNOG00000067434	hist1h2ail2	histone cluster 1, H2ai-like2 [Source:RGD Symbol;Acc:1562827]
ENSRNOG00000042411	0.604631	4.03471	11.648	0.000642733	0.00659672	ENSRNOG00000042411		ENSRNOG00000042411	ENSRNOG00000042411	Rps6ka1	ribosomal protein S6 kinase A1 [Source:RGD Symbol;Acc:620675]
ENSRNOG00000009503	1.17404	-0.232423	11.6383	0.000646082	0.00662661	ENSRNOG00000009503		ENSRNOG00000009503	ENSRNOG00000009503	Depdc1	DEP domain containing 1 [Source:RGD Symbol;Acc:1306987]
ENSRNOG00000023896	0.441086	5.50133	11.6121	0.000655235	0.00671594	ENSRNOG00000023896		ENSRNOG00000023896	ENSRNOG00000023896	Dusp6	dual specificity phosphatase 6 [Source:RGD Symbol;Acc:70978]
ENSRNOG00000028624	-0.634232	3.43781	11.5897	0.000663166	0.00679263	ENSRNOG00000028624		ENSRNOG00000028624	ENSRNOG00000028624	Kif26b	kinesin family member 26B [Source:RGD Symbol;Acc:1560022]
ENSRNOG00000001329	-0.477929	6.09685	11.5808	0.000666359	0.00682072	ENSRNOG00000001329		ENSRNOG00000001329	ENSRNOG00000001329	Gjc3	gap junction protein, gamma 3 [Source:RGD Symbol;Acc:727930]
ENSRNOG00000023830	0.672871	3.27495	11.5741	0.000668786	0.00684094	ENSRNOG00000023830		ENSRNOG00000023830	ENSRNOG00000023830	Dnase2	deoxyribonuclease 2, lysosomal [Source:RGD Symbol;Acc:621457]
ENSRNOG00000019651	0.519701	5.14476	11.5721	0.000669476	0.00684338	ENSRNOG00000019651		ENSRNOG00000019651	ENSRNOG00000019651	Slc12a4	solute carrier family 12 member 4 [Source:RGD Symbol;Acc:3687]
ENSRNOG00000065974	0.761756	2.63931	11.5585	0.000674404	0.00688911	ENSRNOG00000065974		ENSRNOG00000065974	ENSRNOG00000065974	Rsad1	radical S-adenosyl methionine domain containing 1 [Source:RGD Symbol;Acc:1592414]
ENSRNOG00000018815	1.00407	1.6043	11.545	0.000679333	0.00693478	ENSRNOG00000018815		ENSRNOG00000018815	ENSRNOG00000018815	Plk1	polo-like kinase 1 [Source:RGD Symbol;Acc:3352]
ENSRNOG00000058739	-0.400151	7.66944	11.5143	0.000690635	0.00704541	ENSRNOG00000058739		ENSRNOG00000058739	ENSRNOG00000058739	Snn	stannin [Source:RGD Symbol;Acc:3730]
ENSRNOG00000036641	-1.24735	-0.824012	11.5105	0.000692042	0.00705378	ENSRNOG00000036641		ENSRNOG00000036641	ENSRNOG00000036641	LOC689065	RIKEN cDNA 2010003K11 gene [Source:MGI Symbol;Acc:MGI:1917111]
ENSRNOG00000017773	0.819451	2.08538	11.5096	0.000692387	0.00705378	ENSRNOG00000017773		ENSRNOG00000017773	ENSRNOG00000017773	Crispld1	cysteine-rich secretory protein LCCL domain containing 1 [Source:RGD Symbol;Acc:1564813]
ENSRNOG00000009970	0.624163	3.8443	11.5016	0.000695369	0.00707939	ENSRNOG00000009970		ENSRNOG00000009970	ENSRNOG00000009970	Gsdme	gasdermin E [Source:RGD Symbol;Acc:727871]
ENSRNOG00000017087	0.699924	3.89764	11.4779	0.000704269	0.00716519	ENSRNOG00000017087		ENSRNOG00000017087	ENSRNOG00000017087	Man1c1	mannosidase, alpha, class 1C, member 1 [Source:RGD Symbol;Acc:1309672]
ENSRNOG00000013577	0.690698	2.82326	11.4702	0.0007072	0.00719019	ENSRNOG00000013577		ENSRNOG00000013577	ENSRNOG00000013577	Kdelr3	KDEL endoplasmic reticulum protein retention receptor 3 [Source:RGD Symbol;Acc:1311536]
ENSRNOG00000014168	0.569223	3.79554	11.4625	0.000710144	0.00721528	ENSRNOG00000014168		ENSRNOG00000014168	ENSRNOG00000014168	Xylb	xylulokinase [Source:RGD Symbol;Acc:1307372]
ENSRNOG00000029614	-0.424655	6.29409	11.4579	0.000711893	0.0072282	ENSRNOG00000029614		ENSRNOG00000029614	ENSRNOG00000029614	Robo1	roundabout guidance receptor 1 [Source:RGD Symbol;Acc:61941]
ENSRNOG00000009275	0.443544	7.89964	11.4303	0.000722565	0.00733164	ENSRNOG00000009275		ENSRNOG00000009275	ENSRNOG00000009275	Kpnb1	karyopherin subunit beta 1 [Source:RGD Symbol;Acc:2909]
ENSRNOG00000043099	0.410699	6.36628	11.3948	0.000736486	0.00746789	ENSRNOG00000043099		ENSRNOG00000043099	ENSRNOG00000043099	Ddx21	DExD-box helicase 21 [Source:RGD Symbol;Acc:1307306]
ENSRNOG00000017328	0.930886	1.57646	11.352	0.000753683	0.00763715	ENSRNOG00000017328		ENSRNOG00000017328	ENSRNOG00000017328	Pter	phosphotriesterase related [Source:RGD Symbol;Acc:61313]
ENSRNOG00000025689	-0.694066	3.3412	11.3449	0.000756536	0.00766093	ENSRNOG00000025689		ENSRNOG00000025689	ENSRNOG00000025689	Abhd1	abhydrolase domain containing 1 [Source:RGD Symbol;Acc:1310988]
ENSRNOG00000013014	1.4927	1.90742	11.3417	0.000757861	0.00766923	ENSRNOG00000013014		ENSRNOG00000013014	ENSRNOG00000013014	Cyba	cytochrome b-245 alpha chain [Source:RGD Symbol;Acc:620573]
ENSRNOG00000065095	-0.654127	5.19938	11.3298	0.000762732	0.00771336	ENSRNOG00000065095		ENSRNOG00000065095	ENSRNOG00000065095	Cycs	cytochrome c, somatic [Source:RGD Symbol;Acc:2451]
ENSRNOG00000011313	0.636338	4.91837	11.3281	0.000763424	0.00771521	ENSRNOG00000011313		ENSRNOG00000011313	ENSRNOG00000011313	Sorcs1	sortilin-related VPS10 domain containing receptor 1 [Source:RGD Symbol;Acc:1305910]
ENSRNOG00000018566	0.44932	7.09714	11.3203	0.000766636	0.00774251	ENSRNOG00000018566		ENSRNOG00000018566	ENSRNOG00000018566	Ctsl	cathepsin L [Source:RGD Symbol;Acc:2448]
ENSRNOG00000018330	1.12215	0.0394078	11.3159	0.000768444	0.00775561	ENSRNOG00000018330		ENSRNOG00000018330	ENSRNOG00000018330	Fam83f	family with sequence similarity 83, member F [Source:RGD Symbol;Acc:1562089]
ENSRNOG00000058539	0.817835	2.06029	11.3025	0.000774026	0.00780674	ENSRNOG00000058539		ENSRNOG00000058539	ENSRNOG00000058539	Ccnb1	cyclin B1 [Source:RGD Symbol;Acc:2291]
ENSRNOG00000019007	0.406877	6.59182	11.27	0.000787707	0.00793944	ENSRNOG00000019007		ENSRNOG00000019007	ENSRNOG00000019007	Rpl14	ribosomal protein L14 [Source:RGD Symbol;Acc:621180]
ENSRNOG00000004624	0.554872	4.97112	11.2223	0.000808193	0.00814051	ENSRNOG00000004624		ENSRNOG00000004624	ENSRNOG00000004624	Rnd3	Rho family GTPase 3 [Source:RGD Symbol;Acc:1359690]
ENSRNOG00000049766	-1.32525	-1.41943	11.2161	0.000810894	0.00815718	ENSRNOG00000049766		ENSRNOG00000049766	ENSRNOG00000049766	Sctr	secretin receptor [Source:RGD Symbol;Acc:621342]
ENSRNOG00000034015	0.386127	6.6795	11.2161	0.000810926	0.00815718	ENSRNOG00000034015		ENSRNOG00000034015	ENSRNOG00000034015	Capn2	calpain 2 [Source:RGD Symbol;Acc:2268]
ENSRNOG00000019466	1.46182	0.491763	11.2143	0.000811679	0.00815934	ENSRNOG00000019466		ENSRNOG00000019466	ENSRNOG00000019466	Agpat2	1-acylglycerol-3-phosphate O-acyltransferase 2 [Source:RGD Symbol;Acc:1309229]
ENSRNOG00000000001	1.54874	-0.751104	11.199	0.000818411	0.00822156	ENSRNOG00000000001		ENSRNOG00000000001	ENSRNOG00000000001	Arsj	arylsulfatase family, member J [Source:RGD Symbol;Acc:1307640]
ENSRNOG00000016050	0.443914	7.33234	11.1739	0.000829578	0.00832377	ENSRNOG00000016050		ENSRNOG00000016050	ENSRNOG00000016050	Fgfr1	Fibroblast growth factor receptor 1 [Source:RGD Symbol;Acc:620713]
ENSRNOG00000019666	0.47864	6.00015	11.1736	0.000829685	0.00832377	ENSRNOG00000019666		ENSRNOG00000019666	ENSRNOG00000019666	Ubxn1	UBX domain protein 1 [Source:RGD Symbol;Acc:1309471]
ENSRNOG00000043486	1.38996	-0.212583	11.1466	0.000841865	0.00843393	ENSRNOG00000043486		ENSRNOG00000043486	ENSRNOG00000043486	Tnfrsf26	tumor necrosis factor receptor superfamily, member 26 [Source:RGD Symbol;Acc:1309693]
ENSRNOG00000003201	0.405847	8.04338	11.1465	0.000841926	0.00843393	ENSRNOG00000003201		ENSRNOG00000003201	ENSRNOG00000003201	Rps4x	ribosomal protein S4, X-linked [Source:RGD Symbol;Acc:2324318]
ENSRNOG00000050519	0.393933	7.99605	11.1455	0.000842335	0.00843393	ENSRNOG00000050519		ENSRNOG00000050519	ENSRNOG00000050519	Rhoa	ras homolog family member A [Source:RGD Symbol;Acc:619921]
ENSRNOG00000011775	-0.579742	5.78859	11.1134	0.000857085	0.00857594	ENSRNOG00000011775		ENSRNOG00000011775	ENSRNOG00000011775	Mfap3l	microfibril associated protein 3 like [Source:RGD Symbol;Acc:1311274]
ENSRNOG00000013046	0.947284	1.02047	11.093	0.000866521	0.00866464	ENSRNOG00000013046		ENSRNOG00000013046	ENSRNOG00000013046	Tram2	translocation associated membrane protein 2 [Source:RGD Symbol;Acc:1589151]
ENSRNOG00000012062	0.52079	5.86552	11.0891	0.000868355	0.00867672	ENSRNOG00000012062		ENSRNOG00000012062	ENSRNOG00000012062	Npc2	NPC intracellular cholesterol transporter 2 [Source:RGD Symbol;Acc:628756]
ENSRNOG00000022218	0.867525	2.43997	11.088	0.000868875	0.00867672	ENSRNOG00000022218		ENSRNOG00000022218	ENSRNOG00000022218	Ifi44	interferon-induced protein 44 [Source:RGD Symbol;Acc:1310523]
ENSRNOG00000010646	-0.422472	6.25157	11.0736	0.000875633	0.00873845	ENSRNOG00000010646		ENSRNOG00000010646	ENSRNOG00000010646	Tmem229b	transmembrane protein 229B [Source:RGD Symbol;Acc:1562622]
ENSRNOG00000070827	3.20908	-1.7855	11.0475	0.000888063	0.00885666	ENSRNOG00000070827		ENSRNOG00000070827	ENSRNOG00000070827	ENSRNOG00000070827	None
ENSRNOG00000012095	-0.494797	7.56009	11.0306	0.000896185	0.00893178	ENSRNOG00000012095		ENSRNOG00000012095	ENSRNOG00000012095	Pkia	cAMP-dependent protein kinase inhibitor alpha [Source:RGD Symbol;Acc:621021]
ENSRNOG00000009096	-2.03289	-1.33478	11.0228	0.000899978	0.00896369	ENSRNOG00000009096		ENSRNOG00000009096	ENSRNOG00000009096	Pon3	paraoxonase 3 [Source:RGD Symbol;Acc:1302965]
ENSRNOG00000014201	0.499786	4.54906	11.0086	0.000906885	0.00902655	ENSRNOG00000014201		ENSRNOG00000014201	ENSRNOG00000014201	Manf	mesencephalic astrocyte-derived neurotrophic factor [Source:RGD Symbol;Acc:1307252]
ENSRNOG00000030616	1.13145	1.17163	10.9925	0.000914838	0.00909477	ENSRNOG00000030616		ENSRNOG00000030616	ENSRNOG00000030616	Slc25a45	solute carrier family 25, member 45 [Source:RGD Symbol;Acc:1589953]
ENSRNOG00000001431	0.917434	1.77249	10.9917	0.00091523	0.00909477	ENSRNOG00000001431		ENSRNOG00000001431	ENSRNOG00000001431	Rasa4	RAS p21 protein activator 4 [Source:RGD Symbol;Acc:1565457]
ENSRNOG00000013720	0.740866	4.67008	10.991	0.000915541	0.00909477	ENSRNOG00000013720		ENSRNOG00000013720	ENSRNOG00000013720	Aebp1	AE binding protein 1 [Source:RGD Symbol;Acc:1306922]
ENSRNOG00000004359	0.410083	6.61026	10.9838	0.000919126	0.00912441	ENSRNOG00000004359		ENSRNOG00000004359	ENSRNOG00000004359	Wars1	tryptophanyl-tRNA synthetase 1 [Source:RGD Symbol;Acc:1308278]
ENSRNOG00000019217	0.984024	0.772961	10.9643	0.000928822	0.00921462	ENSRNOG00000019217		ENSRNOG00000019217	ENSRNOG00000019217	Adrb2	adrenoceptor beta 2 [Source:RGD Symbol;Acc:2060]
ENSRNOG00000002309	1.61214	-0.451802	10.9545	0.000933769	0.00925764	ENSRNOG00000002309		ENSRNOG00000002309	ENSRNOG00000002309	Hlx	H2.0-like homeobox [Source:RGD Symbol;Acc:1311961]
ENSRNOG00000030522	1.65337	-0.500898	10.9528	0.000934639	0.0092602	ENSRNOG00000030522		ENSRNOG00000030522	ENSRNOG00000030522	LOC500331	similar to osteoclast inhibitory lectin [Source:RGD Symbol;Acc:1564464]
ENSRNOG00000010519	1.30842	-0.800982	10.9393	0.000941434	0.00932143	ENSRNOG00000010519		ENSRNOG00000010519	ENSRNOG00000010519	Cyp39a1	cytochrome P450, family 39, subfamily a, polypeptide 1 [Source:RGD Symbol;Acc:1307471]
ENSRNOG00000011750	-0.961887	1.08962	10.935	0.00094363	0.00933426	ENSRNOG00000011750		ENSRNOG00000011750	ENSRNOG00000011750	Fam180a	family with sequence similarity 180, member A [Source:RGD Symbol;Acc:1308013]
ENSRNOG00000028219	0.547571	4.15699	10.9344	0.000943962	0.00933426	ENSRNOG00000028219		ENSRNOG00000028219	ENSRNOG00000028219	Tmem209	transmembrane protein 209 [Source:RGD Symbol;Acc:1309682]
ENSRNOG00000015027	1.96896	-1.5481	10.9289	0.000946742	0.00935505	ENSRNOG00000015027		ENSRNOG00000015027	ENSRNOG00000015027	Il18r1	interleukin 18 receptor 1 [Source:RGD Symbol;Acc:1308589]
ENSRNOG00000025428	0.562531	3.69353	10.9278	0.0009473	0.00935505	ENSRNOG00000025428		ENSRNOG00000025428	ENSRNOG00000025428	Rp2	RP2 activator of ARL3 GTPase [Source:RGD Symbol;Acc:1565124]
ENSRNOG00000014153	0.47251	5.53564	10.925	0.000948772	0.00936348	ENSRNOG00000014153		ENSRNOG00000014153	ENSRNOG00000014153	Lhfpl6	LHFPL tetraspan subfamily member 6 [Source:RGD Symbol;Acc:1560177]
ENSRNOG00000002773	-0.470132	7.51909	10.9049	0.000959115	0.0094594	ENSRNOG00000002773		ENSRNOG00000002773	ENSRNOG00000002773	Rgs4	regulator of G-protein signaling 4 [Source:RGD Symbol;Acc:3567]
ENSRNOG00000013072	-0.419584	7.78873	10.8884	0.000967689	0.00953775	ENSRNOG00000013072		ENSRNOG00000013072	ENSRNOG00000013072	Plxna4	plexin A4 [Source:RGD Symbol;Acc:1308074]
ENSRNOG00000005348	-0.510675	4.98392	10.8705	0.000977077	0.00962401	ENSRNOG00000005348		ENSRNOG00000005348	ENSRNOG00000005348	Pamr1	peptidase domain containing associated with muscle regeneration 1 [Source:RGD Symbol;Acc:1308745]
ENSRNOG00000006996	1.09773	0.402621	10.8534	0.000986127	0.00970685	ENSRNOG00000006996		ENSRNOG00000006996	ENSRNOG00000006996	Mms22l	MMS22-like, DNA repair protein [Source:RGD Symbol;Acc:1304693]
ENSRNOG00000010533	0.480376	4.98084	10.8429	0.000991748	0.00975584	ENSRNOG00000010533		ENSRNOG00000010533	ENSRNOG00000010533	Arfip1	ADP-ribosylation factor interacting protein 1 [Source:RGD Symbol;Acc:708401]
ENSRNOG00000059880	0.410866	6.85491	10.8386	0.000994041	0.00977205	ENSRNOG00000059880		ENSRNOG00000059880	ENSRNOG00000059880	Rubcn	rubicon autophagy regulator [Source:RGD Symbol;Acc:1305422]
ENSRNOG00000014202	1.14231	0.106488	10.8374	0.000994688	0.00977207	ENSRNOG00000014202		ENSRNOG00000014202	ENSRNOG00000014202	Snx20	sorting nexin 20 [Source:RGD Symbol;Acc:1307787]
ENSRNOG00000016043	0.450763	10.1378	10.8302	0.000998563	0.00980378	ENSRNOG00000016043		ENSRNOG00000016043	ENSRNOG00000016043	Aqp4	aquaporin 4 [Source:RGD Symbol;Acc:2143]
ENSRNOG00000015941	0.540978	4.03219	10.8208	0.00100366	0.00984741	ENSRNOG00000015941		ENSRNOG00000015941	ENSRNOG00000015941	Fkbp10	FKBP prolyl isomerase 10 [Source:RGD Symbol;Acc:1549751]
ENSRNOG00000014278	0.648034	4.72961	10.8119	0.00100852	0.00988876	ENSRNOG00000014278		ENSRNOG00000014278	ENSRNOG00000014278	Zfp710	zinc finger protein 710 [Source:RGD Symbol;Acc:1306491]
ENSRNOG00000005772	1.07348	0.585635	10.8078	0.00101075	0.00990422	ENSRNOG00000005772		ENSRNOG00000005772	ENSRNOG00000005772	Hacd4	3-hydroxyacyl-CoA dehydratase 4 [Source:RGD Symbol;Acc:1310339]
ENSRNOG00000012346	0.449163	7.40132	10.7921	0.00101933	0.00998182	ENSRNOG00000012346		ENSRNOG00000012346	ENSRNOG00000012346	Epb41l2	erythrocyte membrane protein band 4.1-like 2 [Source:RGD Symbol;Acc:1563977]
ENSRNOG00000014452	1.05029	2.1484	10.7884	0.00102138	0.0099954	ENSRNOG00000014452		ENSRNOG00000014452	ENSRNOG00000014452	Zfhx3	zinc finger homeobox 3 [Source:RGD Symbol;Acc:1560268]
ENSRNOG00000012820	0.421907	8.01754	10.7698	0.00103172	0.0100901	ENSRNOG00000012820		ENSRNOG00000012820	ENSRNOG00000012820	Add3	adducin 3 [Source:RGD Symbol;Acc:2043]
ENSRNOG00000000068	0.393536	5.8544	10.7664	0.00103361	0.010102	ENSRNOG00000000068		ENSRNOG00000000068	ENSRNOG00000000068	Ppp2r5a	protein phosphatase 2, regulatory subunit B', alpha [Source:RGD Symbol;Acc:1308022]
ENSRNOG00000003597	-0.405338	8.98544	10.7648	0.00103447	0.0101039	ENSRNOG00000003597		ENSRNOG00000003597	ENSRNOG00000003597	Tuba4a	tubulin, alpha 4A [Source:RGD Symbol;Acc:1359623]
ENSRNOG00000007118	-0.704739	2.34277	10.7626	0.0010357	0.0101094	ENSRNOG00000007118		ENSRNOG00000007118	ENSRNOG00000007118	Eva1a	eva-1 homolog A, regulator of programmed cell death [Source:RGD Symbol;Acc:1559797]
ENSRNOG00000011373	0.858448	1.44769	10.7263	0.00105623	0.0103031	ENSRNOG00000011373		ENSRNOG00000011373	ENSRNOG00000011373	Reep4	receptor accessory protein 4 [Source:RGD Symbol;Acc:1306561]
ENSRNOG00000001584	0.703857	2.36141	10.7134	0.0010636	0.0103684	ENSRNOG00000001584		ENSRNOG00000001584	ENSRNOG00000001584	Map3k7cl	MAP3K7 C-terminal like [Source:RGD Symbol;Acc:1359474]
ENSRNOG00000010516	0.814757	1.51922	10.6849	0.00108014	0.0105196	ENSRNOG00000010516		ENSRNOG00000010516	ENSRNOG00000010516	Plau	plasminogen activator, urokinase [Source:RGD Symbol;Acc:3343]
ENSRNOG00000013215	0.757059	2.89536	10.6843	0.0010805	0.0105196	ENSRNOG00000013215		ENSRNOG00000013215	ENSRNOG00000013215	Dctd	dCMP deaminase [Source:RGD Symbol;Acc:1359671]
ENSRNOG00000018606	-0.954222	0.956117	10.682	0.00108183	0.0105258	ENSRNOG00000018606		ENSRNOG00000018606	ENSRNOG00000018606	Olr59	olfactory receptor 59 [Source:RGD Symbol;Acc:628858]
ENSRNOG00000032401	-1.85548	2.69305	10.6537	0.0010985	0.0106751	ENSRNOG00000032401		ENSRNOG00000032401	ENSRNOG00000032401	LOC100359421	histone H3.3B-like [Source:RGD Symbol;Acc:2323872]
ENSRNOG00000013552	-0.49279	5.4689	10.6536	0.00109858	0.0106751	ENSRNOG00000013552		ENSRNOG00000013552	ENSRNOG00000013552	Scd	stearoyl-CoA desaturase [Source:RGD Symbol;Acc:621176]
ENSRNOG00000032871	0.412532	8.13786	10.6482	0.00110175	0.010699	ENSRNOG00000032871		ENSRNOG00000032871	ENSRNOG00000032871	Mlc1	modulator of VRAC current 1 [Source:RGD Symbol;Acc:1308552]
ENSRNOG00000005555	1.4459	-0.822854	10.6156	0.00112139	0.0108827	ENSRNOG00000005555		ENSRNOG00000005555	ENSRNOG00000005555	Lrrc10	leucine-rich repeat-containing 10 [Source:RGD Symbol;Acc:1307358]
ENSRNOG00000009787	0.823583	1.75057	10.5992	0.00113139	0.0109704	ENSRNOG00000009787		ENSRNOG00000009787	ENSRNOG00000009787	Efcc1	EF-hand and coiled-coil domain containing 1 [Source:RGD Symbol;Acc:1596494]
ENSRNOG00000051408	0.4363	5.59767	10.5984	0.00113188	0.0109704	ENSRNOG00000051408		ENSRNOG00000051408	ENSRNOG00000051408	Magt1	magnesium transporter 1 [Source:RGD Symbol;Acc:620094]
ENSRNOG00000008411	0.45268	4.73852	10.5957	0.00113349	0.010979	ENSRNOG00000008411		ENSRNOG00000008411	ENSRNOG00000008411	Sec23b	Sec23 homolog B, COPII coat complex component [Source:RGD Symbol;Acc:1310699]
ENSRNOG00000020595	0.417597	7.28621	10.5936	0.00113481	0.0109848	ENSRNOG00000020595		ENSRNOG00000020595	ENSRNOG00000020595	Rps11	ribosomal protein S11 [Source:RGD Symbol;Acc:621026]
ENSRNOG00000026091	0.735283	2.26013	10.5904	0.00113674	0.0109964	ENSRNOG00000026091		ENSRNOG00000026091	ENSRNOG00000026091	Slc10a4	solute carrier family 10, member 4 [Source:RGD Symbol;Acc:1309536]
ENSRNOG00000033256	1.10579	0.21456	10.5871	0.00113877	0.0110091	ENSRNOG00000033256		ENSRNOG00000033256	ENSRNOG00000033256	LOC691141	cDNA sequence AB124611 [Source:MGI Symbol;Acc:MGI:3043001]
ENSRNOG00000005506	-0.871022	1.54463	10.5632	0.00115364	0.0111457	ENSRNOG00000005506		ENSRNOG00000005506	ENSRNOG00000005506	Arhgef5	Rho guanine nucleotide exchange factor 5 [Source:RGD Symbol;Acc:620718]
ENSRNOG00000020678	0.836946	2.31511	10.5487	0.00116267	0.0112259	ENSRNOG00000020678		ENSRNOG00000020678	ENSRNOG00000020678	Ifi35	interferon-induced protein 35 [Source:RGD Symbol;Acc:1304553]
ENSRNOG00000026965	0.971138	1.25346	10.5431	0.0011662	0.0112527	ENSRNOG00000026965		ENSRNOG00000026965	ENSRNOG00000026965	Tmem140	transmembrane protein 140 [Source:RGD Symbol;Acc:1549759]
ENSRNOG00000028498	0.388366	8.51902	10.5361	0.00117063	0.0112883	ENSRNOG00000028498		ENSRNOG00000028498	ENSRNOG00000028498	Wdr1	WD repeat domain 1 [Source:RGD Symbol;Acc:1305789]
ENSRNOG00000047367	1.25533	1.2607	10.529	0.00117514	0.0113245	ENSRNOG00000047367		ENSRNOG00000047367	ENSRNOG00000047367	Card14	caspase recruitment domain family, member 14 [Source:RGD Symbol;Acc:1591135]
ENSRNOG00000006527	-0.381822	9.12597	10.5197	0.00118106	0.0113744	ENSRNOG00000006527		ENSRNOG00000006527	ENSRNOG00000006527	Slc6a1	solute carrier family 6 member 1 [Source:RGD Symbol;Acc:620533]
ENSRNOG00000013717	0.66561	3.9224	10.5178	0.0011823	0.011379	ENSRNOG00000013717		ENSRNOG00000013717	ENSRNOG00000013717	Bmp6	bone morphogenetic protein 6 [Source:RGD Symbol;Acc:2214]
ENSRNOG00000009339	0.779378	2.52647	10.5148	0.00118422	0.0113854	ENSRNOG00000009339		ENSRNOG00000009339	ENSRNOG00000009339	Cenpe	centromere protein E [Source:RGD Symbol;Acc:1307115]
ENSRNOG00000020812	0.457185	5.13194	10.5144	0.00118446	0.0113854	ENSRNOG00000020812		ENSRNOG00000020812	ENSRNOG00000020812	Gys1	glycogen synthase 1 [Source:RGD Symbol;Acc:1589798]
ENSRNOG00000006077	0.376432	6.65205	10.5105	0.00118697	0.0114023	ENSRNOG00000006077		ENSRNOG00000006077	ENSRNOG00000006077	Snx5	sorting nexin 5 [Source:RGD Symbol;Acc:1310190]
ENSRNOG00000014718	-0.442546	8.2527	10.5042	0.00119101	0.0114339	ENSRNOG00000014718		ENSRNOG00000014718	ENSRNOG00000014718	Acsl3	acyl-CoA synthetase long-chain family member 3 [Source:RGD Symbol;Acc:70552]
ENSRNOG00000025604	0.645495	3.38642	10.4956	0.00119661	0.0114765	ENSRNOG00000025604		ENSRNOG00000025604	ENSRNOG00000025604	Atad2	ATPase family, AAA domain containing 2 [Source:RGD Symbol;Acc:1304849]
ENSRNOG00000000145	-0.476335	5.48373	10.495	0.00119697	0.0114765	ENSRNOG00000000145		ENSRNOG00000000145	ENSRNOG00000000145	Pik3r3	phosphoinositide-3-kinase regulatory subunit 3 [Source:RGD Symbol;Acc:621042]
ENSRNOG00000016525	1.17443	1.61512	10.482	0.00120542	0.0115481	ENSRNOG00000016525		ENSRNOG00000016525	ENSRNOG00000016525	Susd3	sushi domain containing 3 [Source:RGD Symbol;Acc:1310933]
ENSRNOG00000009468	-0.906753	0.488446	10.4812	0.00120596	0.0115481	ENSRNOG00000009468		ENSRNOG00000009468	ENSRNOG00000009468	Il12a	interleukin 12A [Source:RGD Symbol;Acc:620562]
ENSRNOG00000037339	1.49876	-1.16724	10.4589	0.00122058	0.0116807	ENSRNOG00000037339		ENSRNOG00000037339	ENSRNOG00000037339	Siglec10	sialic acid binding Ig-like lectin 10 [Source:RGD Symbol;Acc:1307441]
ENSRNOG00000056024	0.521321	4.98356	10.4488	0.00122726	0.0117372	ENSRNOG00000056024		ENSRNOG00000056024	ENSRNOG00000056024	Bnip2	BCL2 interacting protein 2 [Source:RGD Symbol;Acc:1308944]
ENSRNOG00000020813	0.729836	4.98534	10.4469	0.00122859	0.0117425	ENSRNOG00000020813		ENSRNOG00000020813	ENSRNOG00000020813	Ltbp3	latent transforming growth factor beta binding protein 3 [Source:RGD Symbol;Acc:62057]
ENSRNOG00000021553	0.620993	3.58457	10.4438	0.00123063	0.0117546	ENSRNOG00000021553		ENSRNOG00000021553	ENSRNOG00000021553	Nckap5	NCK-associated protein 5 [Source:RGD Symbol;Acc:1564507]
ENSRNOG00000033498	0.629634	3.41536	10.4206	0.00124619	0.0118957	ENSRNOG00000033498		ENSRNOG00000033498	ENSRNOG00000033498	Cib1	calcium and integrin binding 1 [Source:RGD Symbol;Acc:620133]
ENSRNOG00000011970	-0.825854	2.84975	10.4159	0.00124936	0.0119185	ENSRNOG00000011970		ENSRNOG00000011970	ENSRNOG00000011970	Tmem82	transmembrane protein 82 [Source:RGD Symbol;Acc:1566169]
ENSRNOG00000003895	1.22532	0.137511	10.4124	0.00125174	0.0119337	ENSRNOG00000003895		ENSRNOG00000003895	ENSRNOG00000003895	Rgs1	regulator of G-protein signaling 1 [Source:RGD Symbol;Acc:3561]
ENSRNOG00000017680	1.75821	-1.65582	10.3948	0.0012637	0.0120401	ENSRNOG00000017680		ENSRNOG00000017680	ENSRNOG00000017680	Dennd2d	DENN domain containing 2D [Source:RGD Symbol;Acc:1305120]
ENSRNOG00000034254	0.370632	10.9729	10.3933	0.00126475	0.0120426	ENSRNOG00000034254		ENSRNOG00000034254	ENSRNOG00000034254	Actb	actin, beta [Source:RGD Symbol;Acc:628837]
ENSRNOG00000037815	0.558139	5.60728	10.3904	0.00126674	0.0120539	ENSRNOG00000037815		ENSRNOG00000037815	ENSRNOG00000037815	Aldh2	aldehyde dehydrogenase 2 family member [Source:RGD Symbol;Acc:69219]
ENSRNOG00000004659	0.666014	2.56277	10.3819	0.00127254	0.0121015	ENSRNOG00000004659		ENSRNOG00000004659	ENSRNOG00000004659	Creld2	cysteine-rich with EGF-like domains 2 [Source:RGD Symbol;Acc:1310614]
ENSRNOG00000015520	0.977951	0.283873	10.3807	0.00127337	0.0121018	ENSRNOG00000015520		ENSRNOG00000015520	ENSRNOG00000015520	Ticrr	TOPBP1-interacting checkpoint and replication regulator [Source:RGD Symbol;Acc:1308541]
ENSRNOG00000000692	0.899481	1.50687	10.3732	0.00127855	0.0121434	ENSRNOG00000000692		ENSRNOG00000000692	ENSRNOG00000000692	Ung	uracil-DNA glycosylase [Source:RGD Symbol;Acc:1307200]
ENSRNOG00000010218	0.404841	8.53704	10.3525	0.001293	0.0122694	ENSRNOG00000010218		ENSRNOG00000010218	ENSRNOG00000010218	Eif5	eukaryotic translation initiation factor 5 [Source:RGD Symbol;Acc:619861]
ENSRNOG00000018247	0.900022	1.44213	10.3519	0.00129343	0.0122694	ENSRNOG00000018247		ENSRNOG00000018247	ENSRNOG00000018247	Dhx58	DEXH-box helicase 58 [Source:RGD Symbol;Acc:1310093]
ENSRNOG00000015840	0.367122	6.2152	10.3358	0.00130474	0.0123689	ENSRNOG00000015840		ENSRNOG00000015840	ENSRNOG00000015840	Hsd17b4	hydroxysteroid (17-beta) dehydrogenase 4 [Source:RGD Symbol;Acc:621806]
ENSRNOG00000061147	0.594492	3.50829	10.3281	0.00131023	0.0124131	ENSRNOG00000061147		ENSRNOG00000061147	ENSRNOG00000061147	Entrep1	endosomal transmembrane epsin interactor 1 [Source:RGD Symbol;Acc:1307524]
ENSRNOG00000030238	-0.439348	6.25226	10.3197	0.00131618	0.0124618	ENSRNOG00000030238		ENSRNOG00000030238	ENSRNOG00000030238	Fndc5	fibronectin type III domain containing 5 [Source:RGD Symbol;Acc:708525]
ENSRNOG00000022760	0.9992	1.05442	10.316	0.00131884	0.0124791	ENSRNOG00000022760		ENSRNOG00000022760	ENSRNOG00000022760	Rubcnl	rubicon like autophagy enhancer [Source:RGD Symbol;Acc:1304929]
ENSRNOG00000019711	-0.446893	5.53407	10.3138	0.00132036	0.0124858	ENSRNOG00000019711		ENSRNOG00000019711	ENSRNOG00000019711	Isoc1	isochorismatase domain containing 1 [Source:RGD Symbol;Acc:1307632]
ENSRNOG00000031211	-1.01851	0.47189	10.3059	0.00132604	0.0125316	ENSRNOG00000031211		ENSRNOG00000031211	ENSRNOG00000031211	Acsm5	acyl-CoA synthetase medium-chain family member 5 [Source:RGD Symbol;Acc:1309578]
ENSRNOG00000070391	1.73619	-1.94934	10.2967	0.00133267	0.0125864	ENSRNOG00000070391		ENSRNOG00000070391	ENSRNOG00000070391	ENSRNOG00000070391	small regulatory polypeptide of amino acid response [Source:NCBI gene (formerly Entrezgene);Acc:120102861]
ENSRNOG00000062959	0.387783	7.90595	10.2905	0.00133715	0.0126194	ENSRNOG00000062959		ENSRNOG00000062959	ENSRNOG00000062959	Ccnd2	cyclin D2 [Source:RGD Symbol;Acc:621083]
ENSRNOG00000059968	0.431877	5.57172	10.2895	0.00133792	0.0126194	ENSRNOG00000059968		ENSRNOG00000059968	ENSRNOG00000059968	Jak2	Janus kinase 2 [Source:RGD Symbol;Acc:2939]
ENSRNOG00000006723	-0.602665	3.2906	10.2884	0.00133866	0.0126194	ENSRNOG00000006723		ENSRNOG00000006723	ENSRNOG00000006723	Itga11	integrin subunit alpha 11 [Source:RGD Symbol;Acc:1311711]
ENSRNOG00000046996	0.352652	9.37311	10.2849	0.00134125	0.0126359	ENSRNOG00000046996		ENSRNOG00000046996	ENSRNOG00000046996	Pea15	proliferation and apoptosis adaptor protein 15 [Source:RGD Symbol;Acc:1306055]
ENSRNOG00000008580	0.446408	5.20609	10.2696	0.00135243	0.0127334	ENSRNOG00000008580		ENSRNOG00000008580	ENSRNOG00000008580	Nbn	nibrin [Source:RGD Symbol;Acc:621420]
ENSRNOG00000016587	0.797958	3.93146	10.2658	0.00135518	0.0127495	ENSRNOG00000016587		ENSRNOG00000016587	ENSRNOG00000016587	Ninj1	ninjurin 1 [Source:RGD Symbol;Acc:3179]
ENSRNOG00000017606	1.0729	0.885913	10.2649	0.00135583	0.0127495	ENSRNOG00000017606		ENSRNOG00000017606	ENSRNOG00000017606	P2rx1	purinergic receptor P2X 1 [Source:RGD Symbol;Acc:3240]
ENSRNOG00000020308	0.454825	5.40508	10.2604	0.00135917	0.012773	ENSRNOG00000020308		ENSRNOG00000020308	ENSRNOG00000020308	Ech1	enoyl-CoA hydratase 1 [Source:RGD Symbol;Acc:69353]
ENSRNOG00000013683	-0.390706	6.77523	10.2311	0.00138092	0.0129694	ENSRNOG00000013683		ENSRNOG00000013683	ENSRNOG00000013683	S1pr1	sphingosine-1-phosphate receptor 1 [Source:RGD Symbol;Acc:61958]
ENSRNOG00000026592	-1.3038	-1.18921	10.2245	0.00138588	0.0130078	ENSRNOG00000026592		ENSRNOG00000026592	ENSRNOG00000026592	Rhbdl2	rhomboid like 2 [Source:RGD Symbol;Acc:1308295]
ENSRNOG00000026842	0.435595	5.71311	10.2213	0.00138829	0.0130225	ENSRNOG00000026842		ENSRNOG00000026842	ENSRNOG00000026842	Nnt	nicotinamide nucleotide transhydrogenase [Source:RGD Symbol;Acc:1587346]
ENSRNOG00000017453	0.478331	4.30946	10.2201	0.00138917	0.0130227	ENSRNOG00000017453		ENSRNOG00000017453	ENSRNOG00000017453	Ptpn2	protein tyrosine phosphatase, non-receptor type 2 [Source:RGD Symbol;Acc:620710]
ENSRNOG00000017595	0.654656	5.02208	10.2164	0.00139198	0.0130409	ENSRNOG00000017595		ENSRNOG00000017595	ENSRNOG00000017595	Rsu1	Ras suppressor protein 1 [Source:RGD Symbol;Acc:1591781]
ENSRNOG00000004316	0.573817	3.82938	10.2142	0.00139361	0.0130424	ENSRNOG00000004316		ENSRNOG00000004316	ENSRNOG00000004316	Llph-ps1	LLP homolog, long-term synaptic facilitation factor, pseudogene 1 [Source:RGD Symbol;Acc:6489824]
ENSRNOG00000015921	0.976237	1.53355	10.2139	0.00139386	0.0130424	ENSRNOG00000015921		ENSRNOG00000015921	ENSRNOG00000015921	Esco2	establishment of sister chromatid cohesion N-acetyltransferase 2 [Source:RGD Symbol;Acc:1593313]
ENSRNOG00000010989	0.383237	7.72275	10.2078	0.00139851	0.013071	ENSRNOG00000010989		ENSRNOG00000010989	ENSRNOG00000010989	Ipo5	importin 5 [Source:RGD Symbol;Acc:1308715]
ENSRNOG00000048043	0.453946	5.27542	10.2076	0.00139864	0.013071	ENSRNOG00000048043		ENSRNOG00000048043	ENSRNOG00000048043	F2r	coagulation factor II (thrombin) receptor [Source:RGD Symbol;Acc:2586]
ENSRNOG00000043300	-0.85077	3.744	10.2008	0.00140381	0.0131112	ENSRNOG00000043300		ENSRNOG00000043300	ENSRNOG00000043300	Enho	energy homeostasis associated [Source:RGD Symbol;Acc:6487582]
ENSRNOG00000050655	0.388936	6.18141	10.1776	0.00142156	0.0132688	ENSRNOG00000050655		ENSRNOG00000050655	ENSRNOG00000050655	P4ha1	prolyl 4-hydroxylase subunit alpha 1 [Source:RGD Symbol;Acc:621000]
ENSRNOG00000003738	-0.803826	2.363	10.1609	0.00143453	0.0133816	ENSRNOG00000003738		ENSRNOG00000003738	ENSRNOG00000003738	Ush2a	usherin [Source:RGD Symbol;Acc:628777]
ENSRNOG00000048914	1.39209	-0.958829	10.1442	0.00144757	0.0134949	ENSRNOG00000048914		ENSRNOG00000048914	ENSRNOG00000048914	Traf1	TNF receptor-associated factor 1 [Source:RGD Symbol;Acc:1596290]
ENSRNOG00000004280	0.453122	5.02928	10.1298	0.00145894	0.0135889	ENSRNOG00000004280		ENSRNOG00000004280	ENSRNOG00000004280	Tcn2	transcobalamin 2 [Source:RGD Symbol;Acc:620681]
ENSRNOG00000047218	-0.561788	3.05788	10.1291	0.00145944	0.0135889	ENSRNOG00000047218		ENSRNOG00000047218	ENSRNOG00000047218	Clic5	chloride intracellular channel 5 [Source:RGD Symbol;Acc:620659]
ENSRNOG00000032447	0.610505	3.2685	10.1278	0.00146049	0.0135902	ENSRNOG00000032447		ENSRNOG00000032447	ENSRNOG00000032447	Zfp641	zinc finger protein 641 [Source:RGD Symbol;Acc:1310412]
ENSRNOG00000028344	1.08814	0.223057	10.1242	0.00146338	0.0136088	ENSRNOG00000028344		ENSRNOG00000028344	ENSRNOG00000028344	Mmp11	matrix metallopeptidase 11 [Source:RGD Symbol;Acc:3099]
ENSRNOG00000019319	0.378068	5.98495	10.1221	0.00146504	0.0136159	ENSRNOG00000019319		ENSRNOG00000019319	ENSRNOG00000019319	Fchsd2	FCH and double SH3 domains 2 [Source:RGD Symbol;Acc:1304812]
ENSRNOG00000018086	-0.652268	4.20415	10.1179	0.00146839	0.0136386	ENSRNOG00000018086		ENSRNOG00000018086	ENSRNOG00000018086	Slc22a8	solute carrier family 22 member 8 [Source:RGD Symbol;Acc:632286]
ENSRNOG00000018627	-0.524765	6.20472	10.1042	0.00147929	0.0137307	ENSRNOG00000018627		ENSRNOG00000018627	ENSRNOG00000018627	Plekhb1	pleckstrin homology domain containing B1 [Source:RGD Symbol;Acc:621614]
ENSRNOG00000003285	-0.442372	4.85591	10.1032	0.00148012	0.0137307	ENSRNOG00000003285		ENSRNOG00000003285	ENSRNOG00000003285	Mpv17l	MPV17 mitochondrial inner membrane protein like [Source:RGD Symbol;Acc:2324483]
ENSRNOG00000014859	-0.602728	3.76602	10.0944	0.00148717	0.0137878	ENSRNOG00000014859		ENSRNOG00000014859	ENSRNOG00000014859	Rnf152	ring finger protein 152 [Source:RGD Symbol;Acc:1305251]
ENSRNOG00000019374	0.473829	5.31678	10.0842	0.00149545	0.0138561	ENSRNOG00000019374		ENSRNOG00000019374	ENSRNOG00000019374	Csk	C-terminal Src kinase [Source:RGD Symbol;Acc:1308800]
ENSRNOG00000016029	0.433929	6.41204	10.0821	0.00149717	0.0138634	ENSRNOG00000016029		ENSRNOG00000016029	ENSRNOG00000016029	Rb1	RB transcriptional corepressor 1 [Source:RGD Symbol;Acc:3540]
ENSRNOG00000049583	-0.92468	0.875177	10.0751	0.00150285	0.0139024	ENSRNOG00000049583		ENSRNOG00000049583	ENSRNOG00000049583	AABR07017733.1	None
ENSRNOG00000063524	0.614199	2.83198	10.0739	0.00150381	0.0139024	ENSRNOG00000063524		ENSRNOG00000063524	ENSRNOG00000063524	Etfrf1	electron transfer flavoprotein regulatory factor 1 [Source:RGD Symbol;Acc:2320673]
ENSRNOG00000016961	0.493606	5.56437	10.0736	0.00150412	0.0139024	ENSRNOG00000016961		ENSRNOG00000016961	ENSRNOG00000016961	Rps27	ribosomal protein S27 [Source:RGD Symbol;Acc:621045]
ENSRNOG00000019023	0.378558	6.27254	10.0718	0.00150557	0.0139072	ENSRNOG00000019023		ENSRNOG00000019023	ENSRNOG00000019023	Tars1	threonyl-tRNA synthetase 1 [Source:RGD Symbol;Acc:1359527]
ENSRNOG00000007657	-0.618134	4.64156	10.0541	0.00152008	0.0140327	ENSRNOG00000007657		ENSRNOG00000007657	ENSRNOG00000007657	Col27a1	collagen type XXVII alpha 1 chain [Source:RGD Symbol;Acc:735115]
ENSRNOG00000008487	0.676206	4.66521	10.0398	0.00153191	0.0141333	ENSRNOG00000008487		ENSRNOG00000008487	ENSRNOG00000008487	Amotl2	angiomotin like 2 [Source:RGD Symbol;Acc:70977]
ENSRNOG00000003098	-0.516349	4.69215	10.0316	0.00153874	0.0141877	ENSRNOG00000003098		ENSRNOG00000003098	ENSRNOG00000003098	Prom1	prominin 1 [Source:RGD Symbol;Acc:69367]
ENSRNOG00000021713	0.972519	1.52443	10.0271	0.00154256	0.0142142	ENSRNOG00000021713		ENSRNOG00000021713	ENSRNOG00000021713	Kif18b	kinesin family member 18B [Source:RGD Symbol;Acc:1310360]
ENSRNOG00000015118	0.640805	2.99974	10.0246	0.00154465	0.0142233	ENSRNOG00000015118		ENSRNOG00000015118	ENSRNOG00000015118	Cpped1	calcineurin-like phosphoesterase domain containing 1 [Source:RGD Symbol;Acc:1306568]
ENSRNOG00000011320	-0.959777	1.45123	10.0237	0.00154541	0.0142233	ENSRNOG00000011320		ENSRNOG00000011320	ENSRNOG00000011320	Igfbpl1	insulin-like growth factor binding protein-like 1 [Source:RGD Symbol;Acc:1305656]
ENSRNOG00000068001	0.532571	3.92833	10.0215	0.00154727	0.0142317	ENSRNOG00000068001		ENSRNOG00000068001	ENSRNOG00000068001	Abcb4	ATP binding cassette subfamily B member 4 [Source:RGD Symbol;Acc:620248]
ENSRNOG00000039745	1.06937	0.435279	10.015	0.00155269	0.0142729	ENSRNOG00000039745		ENSRNOG00000039745	ENSRNOG00000039745	Pm20d1	peptidase M20 domain containing 1 [Source:RGD Symbol;Acc:1564063]
ENSRNOG00000006628	0.604881	3.48153	10.0043	0.00156178	0.0143477	ENSRNOG00000006628		ENSRNOG00000006628	ENSRNOG00000006628	Dusp16	dual specificity phosphatase 16 [Source:RGD Symbol;Acc:1310721]
ENSRNOG00000003544	1.6211	-1.42688	10.0012	0.00156437	0.0143628	ENSRNOG00000003544		ENSRNOG00000003544	ENSRNOG00000003544	Tbx4	T-box transcription factor 4 [Source:RGD Symbol;Acc:1309057]
ENSRNOG00000020698	-0.516173	6.08794	9.99614	0.00156869	0.0143937	ENSRNOG00000020698		ENSRNOG00000020698	ENSRNOG00000020698	Rnd2	Rho family GTPase 2 [Source:RGD Symbol;Acc:1306172]
ENSRNOG00000010947	0.668258	4.14426	9.99335	0.00157107	0.0144068	ENSRNOG00000010947		ENSRNOG00000010947	ENSRNOG00000010947	Mmp14	matrix metallopeptidase 14 [Source:RGD Symbol;Acc:620198]
ENSRNOG00000010881	-0.380691	8.33483	9.96901	0.00159197	0.0145897	ENSRNOG00000010881		ENSRNOG00000010881	ENSRNOG00000010881	Trak2	trafficking kinesin protein 2 [Source:RGD Symbol;Acc:620915]
ENSRNOG00000029792	-0.771418	4.34649	9.96349	0.00159675	0.0146246	ENSRNOG00000029792		ENSRNOG00000029792	ENSRNOG00000029792	Ogn	osteoglycin [Source:RGD Symbol;Acc:1308171]
ENSRNOG00000007600	-0.502073	5.77009	9.95612	0.00160315	0.0146681	ENSRNOG00000007600		ENSRNOG00000007600	ENSRNOG00000007600	Igsf1	immunoglobulin superfamily, member 1 [Source:RGD Symbol;Acc:631402]
ENSRNOG00000020674	0.389703	5.99656	9.9558	0.00160344	0.0146681	ENSRNOG00000020674		ENSRNOG00000020674	ENSRNOG00000020674	Rpl27	ribosomal protein L27 [Source:RGD Symbol;Acc:621192]
ENSRNOG00000026344	0.883309	1.53737	9.9392	0.00161796	0.0147921	ENSRNOG00000026344		ENSRNOG00000026344	ENSRNOG00000026344	Togaram2	TOG array regulator of axonemal microtubules 2 [Source:RGD Symbol;Acc:1310677]
ENSRNOG00000011871	0.459865	5.10846	9.93792	0.00161909	0.0147935	ENSRNOG00000011871		ENSRNOG00000011871	ENSRNOG00000011871	Kat2b	lysine acetyltransferase 2B [Source:RGD Symbol;Acc:1305902]
ENSRNOG00000012094	0.70273	3.32253	9.93216	0.00162415	0.0148308	ENSRNOG00000012094		ENSRNOG00000012094	ENSRNOG00000012094	Ltbp2	latent transforming growth factor beta binding protein 2 [Source:RGD Symbol;Acc:68380]
ENSRNOG00000021213	0.399141	5.46833	9.91287	0.00164127	0.0149705	ENSRNOG00000021213		ENSRNOG00000021213	ENSRNOG00000021213	Lix1l	limb and CNS expressed 1 like [Source:RGD Symbol;Acc:1593161]
ENSRNOG00000001859	0.78171	2.01112	9.91255	0.00164155	0.0149705	ENSRNOG00000001859		ENSRNOG00000001859	ENSRNOG00000001859	Sdf2l1	stromal cell-derived factor 2-like 1 [Source:RGD Symbol;Acc:1585844]
ENSRNOG00000038480	0.626446	3.6413	9.91109	0.00164286	0.0149705	ENSRNOG00000038480		ENSRNOG00000038480	ENSRNOG00000038480	Ppp1r36	protein phosphatase 1, regulatory subunit 36 [Source:RGD Symbol;Acc:1309051]
ENSRNOG00000037080	-0.611808	2.64704	9.91047	0.00164341	0.0149705	ENSRNOG00000037080		ENSRNOG00000037080	ENSRNOG00000037080	Adamts17	ADAM metallopeptidase with thrombospondin type 1 motif, 17 [Source:RGD Symbol;Acc:1308783]
ENSRNOG00000016756	1.79096	-1.91342	9.90689	0.00164661	0.0149907	ENSRNOG00000016756		ENSRNOG00000016756	ENSRNOG00000016756	Ptgir	prostaglandin I2 receptor [Source:RGD Symbol;Acc:1310890]
ENSRNOG00000028844	-0.431173	4.84918	9.88779	0.00166379	0.015138	ENSRNOG00000028844		ENSRNOG00000028844	ENSRNOG00000028844	Slc9a5	solute carrier family 9 member A5 [Source:RGD Symbol;Acc:620473]
ENSRNOG00000004441	1.27046	-0.452718	9.88099	0.00166995	0.0151849	ENSRNOG00000004441		ENSRNOG00000004441	ENSRNOG00000004441	Fcmr	Fc mu receptor [Source:RGD Symbol;Acc:1359282]
ENSRNOG00000058545	0.512977	4.36345	9.87725	0.00167335	0.0152067	ENSRNOG00000058545		ENSRNOG00000058545	ENSRNOG00000058545	Arhgap4	Rho GTPase activating protein 4 [Source:RGD Symbol;Acc:628901]
ENSRNOG00000015465	1.17133	-0.56325	9.86988	0.00168007	0.0152586	ENSRNOG00000015465		ENSRNOG00000015465	ENSRNOG00000015465	Cep72	centrosomal protein 72 [Source:RGD Symbol;Acc:1566336]
ENSRNOG00000019354	-0.454892	5.1969	9.86552	0.00168405	0.0152856	ENSRNOG00000019354		ENSRNOG00000019354	ENSRNOG00000019354	Ptch1	patched 1 [Source:RGD Symbol;Acc:621425]
ENSRNOG00000039152	-0.682777	2.07167	9.86374	0.00168568	0.0152871	ENSRNOG00000039152		ENSRNOG00000039152	ENSRNOG00000039152	Frem3	FRAS1 related extracellular matrix 3 [Source:RGD Symbol;Acc:1562701]
ENSRNOG00000012611	0.615771	2.97022	9.86314	0.00168623	0.0152871	ENSRNOG00000012611		ENSRNOG00000012611	ENSRNOG00000012611	Lpxn	leupaxin [Source:RGD Symbol;Acc:1304981]
ENSRNOG00000010780	0.422605	6.11858	9.85672	0.00169213	0.0153314	ENSRNOG00000010780		ENSRNOG00000010780	ENSRNOG00000010780	Dlc1	DLC1 Rho GTPase activating protein [Source:RGD Symbol;Acc:68416]
ENSRNOG00000046439	0.508808	4.72529	9.84513	0.00170282	0.015419	ENSRNOG00000046439		ENSRNOG00000046439	ENSRNOG00000046439	Vps37c	VPS37C subunit of ESCRT-I [Source:RGD Symbol;Acc:11384366]
ENSRNOG00000015149	2.24099	-2.25707	9.8409	0.00170674	0.0154453	ENSRNOG00000015149		ENSRNOG00000015149	ENSRNOG00000015149	Nrg4	neuregulin 4 [Source:RGD Symbol;Acc:1589860]
ENSRNOG00000001349	0.508899	4.11185	9.82997	0.00171691	0.015528	ENSRNOG00000001349		ENSRNOG00000001349	ENSRNOG00000001349	Mcm7	minichromosome maintenance complex component 7 [Source:RGD Symbol;Acc:1303018]
ENSRNOG00000016179	1.63278	-1.49599	9.82886	0.00171795	0.0155281	ENSRNOG00000016179		ENSRNOG00000016179	ENSRNOG00000016179	Acoxl	acyl-CoA oxidase-like [Source:RGD Symbol;Acc:1306814]
ENSRNOG00000005457	-0.421739	5.06763	9.82771	0.00171902	0.0155286	ENSRNOG00000005457		ENSRNOG00000005457	ENSRNOG00000005457	Lamp5	lysosomal-associated membrane protein family, member 5 [Source:RGD Symbol;Acc:1306991]
ENSRNOG00000068415	1.6556	-1.19621	9.81445	0.00173146	0.0156316	ENSRNOG00000068415		ENSRNOG00000068415	ENSRNOG00000068415	Lrrc15	leucine rich repeat containing 15 [Source:RGD Symbol;Acc:70551]
ENSRNOG00000011184	-1.28031	4.15229	9.81269	0.00173312	0.0156373	ENSRNOG00000011184		ENSRNOG00000011184	ENSRNOG00000011184	Slc13a4	solute carrier family 13 member 4 [Source:RGD Symbol;Acc:1359715]
ENSRNOG00000008543	1.24604	1.10093	9.80253	0.00174272	0.0157146	ENSRNOG00000008543		ENSRNOG00000008543	ENSRNOG00000008543	Pdlim2	PDZ and LIM domain 2 [Source:RGD Symbol;Acc:1359203]
ENSRNOG00000010240	1.06766	2.03066	9.75897	0.0017845	0.0160817	ENSRNOG00000010240		ENSRNOG00000010240	ENSRNOG00000010240	Tent5a	terminal nucleotidyltransferase 5A [Source:RGD Symbol;Acc:1311381]
ENSRNOG00000000704	0.931165	2.08057	9.73948	0.00180351	0.016243	ENSRNOG00000000704		ENSRNOG00000000704	ENSRNOG00000000704	Cmklr1	chemerin chemokine-like receptor 1 [Source:RGD Symbol;Acc:69359]
ENSRNOG00000029810	0.612199	3.82736	9.73844	0.00180454	0.016243	ENSRNOG00000029810		ENSRNOG00000029810	ENSRNOG00000029810	Tspan4	tetraspanin 4 [Source:RGD Symbol;Acc:1305810]
ENSRNOG00000028992	-0.571343	3.18934	9.73632	0.00180662	0.0162521	ENSRNOG00000028992		ENSRNOG00000028992	ENSRNOG00000028992	Acan	aggrecan [Source:RGD Symbol;Acc:68358]
ENSRNOG00000012756	1.21331	-0.84073	9.72537	0.00181742	0.0163395	ENSRNOG00000012756		ENSRNOG00000012756	ENSRNOG00000012756	Slc25a43	solute carrier family 25, member 43 [Source:RGD Symbol;Acc:1559928]
ENSRNOG00000015713	0.539052	4.31386	9.71508	0.00182762	0.0164213	ENSRNOG00000015713		ENSRNOG00000015713	ENSRNOG00000015713	Parva	parvin, alpha [Source:RGD Symbol;Acc:71021]
ENSRNOG00000059947	0.910931	0.859451	9.71401	0.00182868	0.0164213	ENSRNOG00000059947		ENSRNOG00000059947	ENSRNOG00000059947	Sdc1	syndecan 1 [Source:RGD Symbol;Acc:3648]
ENSRNOG00000023344	0.380585	7.23044	9.69456	0.00184814	0.0165862	ENSRNOG00000023344		ENSRNOG00000023344	ENSRNOG00000023344	Rpl23a	ribosomal protein L23A [Source:RGD Symbol;Acc:1304897]
ENSRNOG00000029763	3.93199	-2.17082	9.68181	0.00186101	0.0166832	ENSRNOG00000029763		ENSRNOG00000029763	ENSRNOG00000029763	AABR07033236.1	None
ENSRNOG00000017695	1.15466	-0.0769399	9.68088	0.00186195	0.0166832	ENSRNOG00000017695		ENSRNOG00000017695	ENSRNOG00000017695	Prdx1l1	peroxiredoxin 1-like 1 [Source:RGD Symbol;Acc:2323165]
ENSRNOG00000013668	1.47894	2.10363	9.68058	0.00186226	0.0166832	ENSRNOG00000013668		ENSRNOG00000013668	ENSRNOG00000013668	Capg	capping actin protein, gelsolin like [Source:RGD Symbol;Acc:1311724]
ENSRNOG00000064749	1.12943	1.23406	9.66767	0.00187539	0.0167838	ENSRNOG00000064749		ENSRNOG00000064749	ENSRNOG00000064749	Sowahc	sosondowah ankyrin repeat domain family member C [Source:RGD Symbol;Acc:1595666]
ENSRNOG00000022697	-0.738518	2.20328	9.66736	0.0018757	0.0167838	ENSRNOG00000022697		ENSRNOG00000022697	ENSRNOG00000022697	Clec14a	C-type lectin domain containing 14A [Source:RGD Symbol;Acc:1306232]
ENSRNOG00000018461	-0.418428	5.62449	9.65943	0.00188382	0.0168465	ENSRNOG00000018461		ENSRNOG00000018461	ENSRNOG00000018461	Pdgfrb	platelet derived growth factor receptor beta [Source:RGD Symbol;Acc:3285]
ENSRNOG00000002636	-0.373601	6.50615	9.64948	0.00189406	0.0169281	ENSRNOG00000002636		ENSRNOG00000002636	ENSRNOG00000002636	Abat	4-aminobutyrate aminotransferase [Source:RGD Symbol;Acc:620948]
ENSRNOG00000000471	0.467313	6.91174	9.63744	0.00190651	0.0170293	ENSRNOG00000000471		ENSRNOG00000000471	ENSRNOG00000000471	B3galt4	Beta-1,3-galactosyltransferase 4 [Source:RGD Symbol;Acc:620328]
ENSRNOG00000019283	1.2899	0.430628	9.63315	0.00191097	0.0170591	ENSRNOG00000019283		ENSRNOG00000019283	ENSRNOG00000019283	P2ry2	purinergic receptor P2Y2 [Source:RGD Symbol;Acc:62088]
ENSRNOG00000002278	0.744075	2.57723	9.62448	0.00192001	0.0171297	ENSRNOG00000002278		ENSRNOG00000002278	ENSRNOG00000002278	Tec	tec protein tyrosine kinase [Source:RGD Symbol;Acc:620973]
ENSRNOG00000062101	-1.1732	4.52937	9.61453	0.00193044	0.0172126	ENSRNOG00000062101		ENSRNOG00000062101	ENSRNOG00000062101	Ace	angiotensin I converting enzyme [Source:RGD Symbol;Acc:2493]
ENSRNOG00000001142	0.564454	3.92005	9.60626	0.00193915	0.0172801	ENSRNOG00000001142		ENSRNOG00000001142	ENSRNOG00000001142	Prkab1	protein kinase AMP-activated non-catalytic subunit beta 1 [Source:RGD Symbol;Acc:71057]
ENSRNOG00000005413	1.0139	3.30651	9.60237	0.00194326	0.0173066	ENSRNOG00000005413		ENSRNOG00000005413	ENSRNOG00000005413	Creb3l1	cAMP responsive element binding protein 3-like 1 [Source:RGD Symbol;Acc:1359613]
ENSRNOG00000032297	-0.381616	6.75895	9.59579	0.00195024	0.0173585	ENSRNOG00000032297		ENSRNOG00000032297	ENSRNOG00000032297	Msmo1	methylsterol monooxygenase 1 [Source:RGD Symbol;Acc:620281]
ENSRNOG00000018669	1.13896	2.80848	9.56762	0.0019804	0.0176166	ENSRNOG00000018669		ENSRNOG00000018669	ENSRNOG00000018669	Insl3	insulin-like 3 [Source:RGD Symbol;Acc:620117]
ENSRNOG00000010783	0.642318	3.85116	9.56445	0.00198381	0.0176366	ENSRNOG00000010783		ENSRNOG00000010783	ENSRNOG00000010783	Mak16	MAK16 homolog [Source:RGD Symbol;Acc:1311297]
ENSRNOG00000009439	0.333748	11.2647	9.5628	0.0019856	0.0176421	ENSRNOG00000009439		ENSRNOG00000009439	ENSRNOG00000009439	Eef1a1	eukaryotic translation elongation factor 1 alpha 1 [Source:RGD Symbol;Acc:67387]
ENSRNOG00000001204	0.455271	6.31483	9.56148	0.00198703	0.0176445	ENSRNOG00000001204		ENSRNOG00000001204	ENSRNOG00000001204	Ankrd13a	ankyrin repeat domain 13a [Source:RGD Symbol;Acc:1308577]
ENSRNOG00000010746	0.426246	6.78812	9.5596	0.00198907	0.0176523	ENSRNOG00000010746		ENSRNOG00000010746	ENSRNOG00000010746	Rpl32	ribosomal protein L32 [Source:RGD Symbol;Acc:621203]
ENSRNOG00000013589	-0.405564	6.62979	9.554	0.00199514	0.0176855	ENSRNOG00000013589		ENSRNOG00000013589	ENSRNOG00000013589	Cxcl12	C-X-C motif chemokine ligand 12 [Source:RGD Symbol;Acc:3651]
ENSRNOG00000023400	0.839951	3.01435	9.55399	0.00199515	0.0176855	ENSRNOG00000023400		ENSRNOG00000023400	ENSRNOG00000023400	Dtx3l	deltex E3 ubiquitin ligase 3L [Source:RGD Symbol;Acc:1565144]
ENSRNOG00000060464	-0.393448	6.50249	9.53977	0.00201067	0.0178127	ENSRNOG00000060464		ENSRNOG00000060464	ENSRNOG00000060464	Plxna3	plexin A3 [Source:RGD Symbol;Acc:1584973]
ENSRNOG00000017787	0.499909	4.24948	9.53653	0.00201422	0.0178337	ENSRNOG00000017787		ENSRNOG00000017787	ENSRNOG00000017787	Ripk1	receptor interacting serine/threonine kinase 1 [Source:RGD Symbol;Acc:1310158]
ENSRNOG00000017952	0.37994	7.65299	9.533	0.0020181	0.0178576	ENSRNOG00000017952		ENSRNOG00000017952	ENSRNOG00000017952	Septin2	septin 2 [Source:RGD Symbol;Acc:620056]
ENSRNOG00000001797	0.462563	4.62473	9.51299	0.00204023	0.0180429	ENSRNOG00000001797		ENSRNOG00000001797	ENSRNOG00000001797	Umps	uridine monophosphate synthetase [Source:RGD Symbol;Acc:1311908]
ENSRNOG00000027894	0.814979	1.67571	9.49486	0.00206048	0.0182113	ENSRNOG00000027894		ENSRNOG00000027894	ENSRNOG00000027894	Iqgap3	IQ motif containing GTPase activating protein 3 [Source:RGD Symbol;Acc:1305951]
ENSRNOG00000023509	0.428714	6.3894	9.48659	0.00206979	0.0182829	ENSRNOG00000023509		ENSRNOG00000023509	ENSRNOG00000023509	Irs2	insulin receptor substrate 2 [Source:RGD Symbol;Acc:69316]
ENSRNOG00000015295	0.430737	5.32039	9.47039	0.00208814	0.0184343	ENSRNOG00000015295		ENSRNOG00000015295	ENSRNOG00000015295	Ctdsp1	CTD small phosphatase 1 [Source:RGD Symbol;Acc:1305629]
ENSRNOG00000014193	0.466034	4.25946	9.46869	0.00209008	0.0184407	ENSRNOG00000014193		ENSRNOG00000014193	ENSRNOG00000014193	Lig1	DNA ligase 1 [Source:RGD Symbol;Acc:621424]
ENSRNOG00000004699	0.648669	2.79025	9.46654	0.00209254	0.0184516	ENSRNOG00000004699		ENSRNOG00000004699	ENSRNOG00000004699	Fibin	fin bud initiation factor homolog [Source:RGD Symbol;Acc:1563711]
ENSRNOG00000019118	-0.918721	3.88053	9.46537	0.00209387	0.0184526	ENSRNOG00000019118		ENSRNOG00000019118	ENSRNOG00000019118	Slc13a3	solute carrier family 13 member 3 [Source:RGD Symbol;Acc:628786]
ENSRNOG00000029330	-0.841457	0.829868	9.45992	0.0021001	0.0184968	ENSRNOG00000029330		ENSRNOG00000029330	ENSRNOG00000029330	Car5b	carbonic anhydrase 5B [Source:RGD Symbol;Acc:1549783]
ENSRNOG00000070688	0.415484	4.70075	9.45763	0.00210272	0.0185091	ENSRNOG00000070688		ENSRNOG00000070688	ENSRNOG00000070688	Pole3	DNA polymerase epsilon 3, accessory subunit [Source:RGD Symbol;Acc:1359475]
ENSRNOG00000047363	0.790422	1.67012	9.45398	0.00210692	0.0185352	ENSRNOG00000047363		ENSRNOG00000047363	ENSRNOG00000047363	Kcnk13	potassium two pore domain channel subfamily K member 13 [Source:RGD Symbol;Acc:68941]
ENSRNOG00000018320	0.376299	7.01146	9.45262	0.00210847	0.0185382	ENSRNOG00000018320		ENSRNOG00000018320	ENSRNOG00000018320	Rps15a	ribosomal protein S15a [Source:RGD Symbol;Acc:619939]
ENSRNOG00000057451	0.655677	2.93852	9.45044	0.00211098	0.0185494	ENSRNOG00000057451		ENSRNOG00000057451	ENSRNOG00000057451	Itga5	integrin subunit alpha 5 [Source:RGD Symbol;Acc:2925]
ENSRNOG00000046159	0.368155	7.12706	9.44341	0.00211909	0.0186099	ENSRNOG00000046159		ENSRNOG00000046159	ENSRNOG00000046159	Gns	glucosamine (N-acetyl)-6-sulfatase [Source:RGD Symbol;Acc:1305877]
ENSRNOG00000008173	0.49304	6.36667	9.43858	0.00212468	0.0186482	ENSRNOG00000008173		ENSRNOG00000008173	ENSRNOG00000008173	Sesn3	sestrin 3 [Source:RGD Symbol;Acc:1309470]
ENSRNOG00000006467	0.426728	5.01305	9.41799	0.00214867	0.0188462	ENSRNOG00000006467		ENSRNOG00000006467	ENSRNOG00000006467	Eif2b2	eukaryotic translation initiation factor 2B subunit beta [Source:RGD Symbol;Acc:620820]
ENSRNOG00000018092	0.523503	3.58983	9.41709	0.00214973	0.0188462	ENSRNOG00000018092		ENSRNOG00000018092	ENSRNOG00000018092	Cd83	CD83 molecule [Source:RGD Symbol;Acc:1309677]
ENSRNOG00000021243	1.32498	0.686927	9.40929	0.00215889	0.0189054	ENSRNOG00000021243		ENSRNOG00000021243	ENSRNOG00000021243	Siglec1	sialic acid binding Ig like lectin 1 [Source:RGD Symbol;Acc:1311953]
ENSRNOG00000069945	-0.731513	1.90187	9.40922	0.00215897	0.0189054	ENSRNOG00000069945		ENSRNOG00000069945	ENSRNOG00000069945	Tmem229a	transmembrane protein 229A [Source:RGD Symbol;Acc:1590212]
ENSRNOG00000031896	0.460885	5.19921	9.39823	0.00217195	0.019008	ENSRNOG00000031896		ENSRNOG00000031896	ENSRNOG00000031896	Stt3a	STT3 oligosaccharyltransferase complex catalytic subunit A [Source:RGD Symbol;Acc:1565793]
ENSRNOG00000029370	-0.373298	6.74337	9.39542	0.00217528	0.0190262	ENSRNOG00000029370		ENSRNOG00000029370	ENSRNOG00000029370	Abhd3	abhydrolase domain containing 3, phospholipase [Source:RGD Symbol;Acc:1310655]
ENSRNOG00000061731	-0.444374	5.99452	9.3899	0.00218184	0.0190725	ENSRNOG00000061731		ENSRNOG00000061731	ENSRNOG00000061731	Plxnb3	plexin B3 [Source:RGD Symbol;Acc:1560615]
ENSRNOG00000000186	-0.682423	4.8131	9.37377	0.00220113	0.01923	ENSRNOG00000000186		ENSRNOG00000000186	ENSRNOG00000000186	Tst	thiosulfate sulfurtransferase [Source:RGD Symbol;Acc:3913]
ENSRNOG00000047506	0.672074	2.95204	9.3726	0.00220253	0.0192312	ENSRNOG00000047506		ENSRNOG00000047506	ENSRNOG00000047506	Srek1ip1-ps1	SREK1-interacting protein 1, pseudogene 1 [Source:RGD Symbol;Acc:2323713]
ENSRNOG00000037845	1.47681	-0.167549	9.37047	0.00220509	0.0192424	ENSRNOG00000037845		ENSRNOG00000037845	ENSRNOG00000037845	Cysltr1	cysteinyl leukotriene receptor 1 [Source:RGD Symbol;Acc:619796]
ENSRNOG00000063087	-1.17783	-0.516745	9.35735	0.00222093	0.0193695	ENSRNOG00000063087		ENSRNOG00000063087	ENSRNOG00000063087	ENSRNOG00000063087	None
ENSRNOG00000005008	1.10608	-0.357005	9.34207	0.00223952	0.0195141	ENSRNOG00000005008		ENSRNOG00000005008	ENSRNOG00000005008	Angpt4	angiopoietin 4 [Source:RGD Symbol;Acc:1307539]
ENSRNOG00000028569	0.759869	3.10646	9.34161	0.00224008	0.0195141	ENSRNOG00000028569		ENSRNOG00000028569	ENSRNOG00000028569	Arhgap27	Rho GTPase activating protein 27 [Source:RGD Symbol;Acc:735202]
ENSRNOG00000008609	1.17891	0.282127	9.33576	0.00224725	0.0195652	ENSRNOG00000008609		ENSRNOG00000008609	ENSRNOG00000008609	Capn3	calpain 3 [Source:RGD Symbol;Acc:2269]
ENSRNOG00000004479	0.637733	2.39568	9.33291	0.00225075	0.0195845	ENSRNOG00000004479		ENSRNOG00000004479	ENSRNOG00000004479	Aurka	aurora kinase A [Source:RGD Symbol;Acc:628895]
ENSRNOG00000064318	0.393807	5.77345	9.32602	0.00225923	0.019647	ENSRNOG00000064318		ENSRNOG00000064318	ENSRNOG00000064318	Kmt5a	lysine methyltransferase 5A [Source:RGD Symbol;Acc:1587560]
ENSRNOG00000020482	-0.767481	1.34842	9.31118	0.0022776	0.0197954	ENSRNOG00000020482		ENSRNOG00000020482	ENSRNOG00000020482	Nfatc4	nuclear factor of activated T-cells 4 [Source:RGD Symbol;Acc:1310749]
ENSRNOG00000001245	0.447249	5.48448	9.29844	0.00229349	0.019922	ENSRNOG00000001245		ENSRNOG00000001245	ENSRNOG00000001245	Pcbp3	poly(rC) binding protein 3 [Source:RGD Symbol;Acc:1307430]
ENSRNOG00000056746	1.49236	-0.88429	9.28605	0.00230905	0.0200457	ENSRNOG00000056746		ENSRNOG00000056746	ENSRNOG00000056746	Tchh	trichohyalin [Source:RGD Symbol;Acc:1309635]
ENSRNOG00000019073	0.457745	4.81091	9.28131	0.00231504	0.0200862	ENSRNOG00000019073		ENSRNOG00000019073	ENSRNOG00000019073	Ikbkb	inhibitor of nuclear factor kappa B kinase subunit beta [Source:RGD Symbol;Acc:621375]
ENSRNOG00000009956	0.404894	7.74987	9.27021	0.00232911	0.0201967	ENSRNOG00000009956		ENSRNOG00000009956	ENSRNOG00000009956	Wnk1	WNK lysine deficient protein kinase 1 [Source:RGD Symbol;Acc:621141]
ENSRNOG00000053384	-0.696608	2.3984	9.26276	0.0023386	0.0202674	ENSRNOG00000053384		ENSRNOG00000053384	ENSRNOG00000053384	Bmp7	bone morphogenetic protein 7 [Source:RGD Symbol;Acc:620743]
ENSRNOG00000000495	0.491652	4.46002	9.25994	0.00234221	0.0202871	ENSRNOG00000000495		ENSRNOG00000000495	ENSRNOG00000000495	Bltp3a	bridge-like lipid transfer protein family member 3A [Source:RGD Symbol;Acc:1307264]
ENSRNOG00000030055	0.399916	5.58857	9.24711	0.00235868	0.0204181	ENSRNOG00000030055		ENSRNOG00000030055	ENSRNOG00000030055	Vamp3	vesicle-associated membrane protein 3 [Source:RGD Symbol;Acc:61880]
ENSRNOG00000048462	0.785039	1.89685	9.2248	0.00238759	0.0206565	ENSRNOG00000048462		ENSRNOG00000048462	ENSRNOG00000048462	Plin3	perilipin 3 [Source:RGD Symbol;Acc:1595854]
ENSRNOG00000022507	0.36844	6.26322	9.2228	0.0023902	0.020662	ENSRNOG00000022507		ENSRNOG00000022507	ENSRNOG00000022507	Twf1	twinfilin actin-binding protein 1 [Source:RGD Symbol;Acc:1311872]
ENSRNOG00000028384	0.763945	2.9883	9.22223	0.00239094	0.020662	ENSRNOG00000028384		ENSRNOG00000028384	ENSRNOG00000028384	Npepl1	aminopeptidase-like 1 [Source:RGD Symbol;Acc:1311351]
ENSRNOG00000022136	0.961466	0.530786	9.21042	0.00240641	0.0207837	ENSRNOG00000022136		ENSRNOG00000022136	ENSRNOG00000022136	LOC685680	similar to TPA-induced transmembrane protein [Source:RGD Symbol;Acc:1591333]
ENSRNOG00000064007	-1.13317	-0.148684	9.20144	0.00241824	0.0208741	ENSRNOG00000064007		ENSRNOG00000064007	ENSRNOG00000064007	ENSRNOG00000064007	None
ENSRNOG00000021521	-1.0712	0.462013	9.1899	0.00243355	0.0209942	ENSRNOG00000021521		ENSRNOG00000021521	ENSRNOG00000021521	Chst5	carbohydrate sulfotransferase 5 [Source:RGD Symbol;Acc:1561144]
ENSRNOG00000011070	0.53621	4.76759	9.18167	0.00244451	0.0210768	ENSRNOG00000011070		ENSRNOG00000011070	ENSRNOG00000011070	Gnb4	G protein subunit beta 4 [Source:RGD Symbol;Acc:1359321]
ENSRNOG00000020105	1.74979	-1.33656	9.18007	0.00244665	0.0210832	ENSRNOG00000020105		ENSRNOG00000020105	ENSRNOG00000020105	Klhl30	kelch-like family member 30 [Source:RGD Symbol;Acc:1309644]
ENSRNOG00000003081	0.768982	1.44344	9.17025	0.00245981	0.0211845	ENSRNOG00000003081		ENSRNOG00000003081	ENSRNOG00000003081	Ribc1	RIB43A domain with coiled-coils 1 [Source:RGD Symbol;Acc:1359621]
ENSRNOG00000067962	-0.712338	3.65135	9.16569	0.00246595	0.0212254	ENSRNOG00000067962		ENSRNOG00000067962	ENSRNOG00000067962	Nat8f3	N-acetyltransferase 8 (GCN5-related) family member 3 [Source:RGD Symbol;Acc:621607]
ENSRNOG00000034246	0.781964	2.22052	9.14838	0.00248938	0.0214149	ENSRNOG00000034246		ENSRNOG00000034246	ENSRNOG00000034246	Rps27a-ps1	ribosomal protein S27a, pseudogene 1 [Source:RGD Symbol;Acc:620240]
ENSRNOG00000045683	-0.463122	4.01231	9.14529	0.00249359	0.0214389	ENSRNOG00000045683		ENSRNOG00000045683	ENSRNOG00000045683	Mfap4	microfibril associated protein 4 [Source:RGD Symbol;Acc:1307841]
ENSRNOG00000016266	0.491526	4.53187	9.1409	0.00249958	0.0214783	ENSRNOG00000016266		ENSRNOG00000016266	ENSRNOG00000016266	Mphosph10	M-phase phosphoprotein 10 [Source:RGD Symbol;Acc:1307633]
ENSRNOG00000012358	-0.45759	4.64949	9.1324	0.00251123	0.0215661	ENSRNOG00000012358		ENSRNOG00000012358	ENSRNOG00000012358	Pcyt1b	phosphate cytidylyltransferase 1B, choline [Source:RGD Symbol;Acc:708434]
ENSRNOG00000018505	1.37565	-1.24034	9.12439	0.00252224	0.0216484	ENSRNOG00000018505		ENSRNOG00000018505	ENSRNOG00000018505	Cidea	cell death-inducing DFFA-like effector a [Source:RGD Symbol;Acc:1305106]
ENSRNOG00000005007	-0.418412	5.81796	9.11889	0.00252984	0.0217013	ENSRNOG00000005007		ENSRNOG00000005007	ENSRNOG00000005007	Scn3a	sodium voltage-gated channel alpha subunit 3 [Source:RGD Symbol;Acc:3635]
ENSRNOG00000001793	0.37041	6.55825	9.09387	0.00256467	0.0219773	ENSRNOG00000001793		ENSRNOG00000001793	ENSRNOG00000001793	Heg1	heart development protein with EGF-like domains 1 [Source:RGD Symbol;Acc:1564641]
ENSRNOG00000016046	-0.461231	4.92123	9.0937	0.00256491	0.0219773	ENSRNOG00000016046		ENSRNOG00000016046	ENSRNOG00000016046	Hecw1	HECT, C2 and WW domain containing E3 ubiquitin protein ligase 1 [Source:RGD Symbol;Acc:1561038]
ENSRNOG00000046852	-0.594542	4.03041	9.09049	0.00256943	0.0220035	ENSRNOG00000046852		ENSRNOG00000046852	ENSRNOG00000046852	B3gat2	beta-1,3-glucuronyltransferase 2 [Source:RGD Symbol;Acc:620903]
ENSRNOG00000018536	0.511195	4.9098	9.08763	0.00257344	0.0220162	ENSRNOG00000018536		ENSRNOG00000018536	ENSRNOG00000018536	Pck2	phosphoenolpyruvate carboxykinase 2 (mitochondrial) [Source:RGD Symbol;Acc:1311112]
ENSRNOG00000024661	0.477742	3.98934	9.08736	0.00257382	0.0220162	ENSRNOG00000024661		ENSRNOG00000024661	ENSRNOG00000024661	Jpt2	Jupiter microtubule associated homolog 2 [Source:RGD Symbol;Acc:1305117]
ENSRNOG00000030269	-0.368522	8.58524	9.0826	0.00258053	0.0220612	ENSRNOG00000030269		ENSRNOG00000030269	ENSRNOG00000030269	Atp2b2	ATPase plasma membrane Ca2+ transporting 2 [Source:RGD Symbol;Acc:2176]
ENSRNOG00000037909	0.378398	6.18205	9.07877	0.00258594	0.022095	ENSRNOG00000037909		ENSRNOG00000037909	ENSRNOG00000037909	Ppm1f	protein phosphatase, Mg2+/Mn2+ dependent, 1F [Source:RGD Symbol;Acc:631363]
ENSRNOG00000006663	-0.406663	4.59501	9.07002	0.00259835	0.0221782	ENSRNOG00000006663		ENSRNOG00000006663	ENSRNOG00000006663	Usp2	ubiquitin specific peptidase 2 [Source:RGD Symbol;Acc:621073]
ENSRNOG00000057817	-0.344499	9.5016	9.06916	0.00259956	0.0221782	ENSRNOG00000057817		ENSRNOG00000057817	ENSRNOG00000057817	Epb41l1	erythrocyte membrane protein band 4.1-like 1 [Source:RGD Symbol;Acc:71087]
ENSRNOG00000017878	1.22509	-0.189646	9.0688	0.00260007	0.0221782	ENSRNOG00000017878		ENSRNOG00000017878	ENSRNOG00000017878	Aldh1a7	aldehyde dehydrogenase family 1, subfamily A7 [Source:RGD Symbol;Acc:620252]
ENSRNOG00000021150	0.668461	4.18769	9.06726	0.00260226	0.0221844	ENSRNOG00000021150		ENSRNOG00000021150	ENSRNOG00000021150	Plcb3	phospholipase C beta 3 [Source:RGD Symbol;Acc:61993]
ENSRNOG00000014647	0.424992	4.55339	9.05376	0.00262155	0.0223362	ENSRNOG00000014647		ENSRNOG00000014647	ENSRNOG00000014647	Cbfb	core-binding factor subunit beta [Source:RGD Symbol;Acc:620493]
ENSRNOG00000046635	0.957419	0.403511	9.03537	0.00264806	0.0225494	ENSRNOG00000046635		ENSRNOG00000046635	ENSRNOG00000046635	Cdca5	cell division cycle associated 5 [Source:RGD Symbol;Acc:1560863]
ENSRNOG00000015024	1.90544	-2.18228	9.02195	0.00266757	0.0227028	ENSRNOG00000015024		ENSRNOG00000015024	ENSRNOG00000015024	Mcoln3	mucolipin TRP cation channel 3 [Source:RGD Symbol;Acc:1308420]
ENSRNOG00000019342	-0.765655	3.36298	9.02024	0.00267006	0.0227112	ENSRNOG00000019342		ENSRNOG00000019342	ENSRNOG00000019342	Sult1a1	sulfotransferase family 1A member 1 [Source:RGD Symbol;Acc:3767]
ENSRNOG00000018797	-0.412363	5.59182	9.01128	0.00268319	0.0228101	ENSRNOG00000018797		ENSRNOG00000018797	ENSRNOG00000018797	Myrip	myosin VIIA and Rab interacting protein [Source:RGD Symbol;Acc:727731]
ENSRNOG00000029510	-0.403323	7.14886	9.00754	0.00268868	0.0228439	ENSRNOG00000029510		ENSRNOG00000029510	ENSRNOG00000029510	Plxnb1	plexin B1 [Source:RGD Symbol;Acc:1310564]
ENSRNOG00000009079	-0.386073	5.95681	8.99918	0.002701	0.0229358	ENSRNOG00000009079		ENSRNOG00000009079	ENSRNOG00000009079	Prkar2b	protein kinase cAMP-dependent type II regulatory subunit beta [Source:RGD Symbol;Acc:3394]
ENSRNOG00000018915	1.12006	1.10304	8.99448	0.00270796	0.0229668	ENSRNOG00000018915		ENSRNOG00000018915	ENSRNOG00000018915	Tagap	T-cell activation RhoGTPase activating protein [Source:RGD Symbol;Acc:1308618]
ENSRNOG00000001854	-0.424177	4.55002	8.99375	0.00270905	0.0229668	ENSRNOG00000001854		ENSRNOG00000001854	ENSRNOG00000001854	Tmtc1	transmembrane O-mannosyltransferase targeting cadherins 1 [Source:RGD Symbol;Acc:1564868]
ENSRNOG00000002312	0.579005	3.25916	8.99315	0.00270994	0.0229668	ENSRNOG00000002312		ENSRNOG00000002312	ENSRNOG00000002312	Atp10d	ATPase phospholipid transporting 10D (putative) [Source:RGD Symbol;Acc:1588541]
ENSRNOG00000043390	-0.696552	3.01702	8.99262	0.00271071	0.0229668	ENSRNOG00000043390		ENSRNOG00000043390	ENSRNOG00000043390	Samd12	sterile alpha motif domain containing 12 [Source:RGD Symbol;Acc:1561402]
ENSRNOG00000016494	-0.649675	2.39698	8.98774	0.00271796	0.0230064	ENSRNOG00000016494		ENSRNOG00000016494	ENSRNOG00000016494	Tmem204	transmembrane protein 204 [Source:RGD Symbol;Acc:1359314]
ENSRNOG00000001053	0.36454	7.12645	8.98744	0.00271842	0.0230064	ENSRNOG00000001053		ENSRNOG00000001053	ENSRNOG00000001053	Tmed2	transmembrane p24 trafficking protein 2 [Source:RGD Symbol;Acc:69243]
ENSRNOG00000025494	-0.569107	3.40024	8.98012	0.00272932	0.0230857	ENSRNOG00000025494		ENSRNOG00000025494	ENSRNOG00000025494	Nsun7	NOP2/Sun RNA methyltransferase family member 7 [Source:RGD Symbol;Acc:1310137]
ENSRNOG00000000867	0.542603	5.44594	8.97544	0.00273633	0.023132	ENSRNOG00000000867		ENSRNOG00000000867	ENSRNOG00000000867	Vars1	valyl-tRNA synthetase 1 [Source:RGD Symbol;Acc:3950]
ENSRNOG00000012876	-0.810178	3.29408	8.97242	0.00274086	0.0231574	ENSRNOG00000012876		ENSRNOG00000012876	ENSRNOG00000012876	Slc6a13	solute carrier family 6 member 13 [Source:RGD Symbol;Acc:620788]
ENSRNOG00000019937	-0.41112	4.80509	8.95661	0.00276467	0.0233456	ENSRNOG00000019937		ENSRNOG00000019937	ENSRNOG00000019937	Kcnk1	potassium two pore domain channel subfamily K member 1 [Source:RGD Symbol;Acc:621447]
ENSRNOG00000007102	0.386873	5.7256	8.95412	0.00276844	0.0233644	ENSRNOG00000007102		ENSRNOG00000007102	ENSRNOG00000007102	Acss1	acyl-CoA synthetase short-chain family member 1 [Source:RGD Symbol;Acc:1306246]
ENSRNOG00000004327	-0.806505	1.79224	8.95191	0.00277179	0.0233797	ENSRNOG00000004327		ENSRNOG00000004327	ENSRNOG00000004327	Ddc	dopa decarboxylase [Source:RGD Symbol;Acc:2494]
ENSRNOG00000007000	1.27199	-1.18338	8.93126	0.00280331	0.0236324	ENSRNOG00000007000		ENSRNOG00000007000	ENSRNOG00000007000	Grhl2	grainyhead-like transcription factor 2 [Source:RGD Symbol;Acc:1561191]
ENSRNOG00000003694	-0.565883	5.56684	8.92608	0.00281128	0.0236863	ENSRNOG00000003694		ENSRNOG00000003694	ENSRNOG00000003694	Prox1	prospero homeobox 1 [Source:RGD Symbol;Acc:1306890]
ENSRNOG00000036682	0.566125	3.17062	8.92106	0.002819	0.0237382	ENSRNOG00000036682		ENSRNOG00000036682	ENSRNOG00000036682	Pycr1	pyrroline-5-carboxylate reductase 1 [Source:RGD Symbol;Acc:1307863]
ENSRNOG00000012302	-0.403893	5.19945	8.91949	0.00282144	0.0237455	ENSRNOG00000012302		ENSRNOG00000012302	ENSRNOG00000012302	Gucy1a1	guanylate cyclase 1 soluble subunit alpha 1 [Source:RGD Symbol;Acc:68436]
ENSRNOG00000054954	1.52011	-0.727971	8.91511	0.00282821	0.0237793	ENSRNOG00000054954		ENSRNOG00000054954	ENSRNOG00000054954	Lilrb2	leukocyte immunoglobulin like receptor B2 [Source:RGD Symbol;Acc:70895]
ENSRNOG00000060703	1.07873	0.242186	8.91487	0.00282859	0.0237793	ENSRNOG00000060703		ENSRNOG00000060703	ENSRNOG00000060703	Troap	trophinin associated protein [Source:RGD Symbol;Acc:1306870]
ENSRNOG00000045885	0.885967	1.30986	8.91195	0.00283311	0.0238041	ENSRNOG00000045885		ENSRNOG00000045885	ENSRNOG00000045885	Rps17	ribosomal protein S17 [Source:RGD Symbol;Acc:62027]
ENSRNOG00000018656	1.63971	-1.8246	8.90577	0.00284272	0.0238716	ENSRNOG00000018656		ENSRNOG00000018656	ENSRNOG00000018656	Ampd1	adenosine monophosphate deaminase 1 [Source:RGD Symbol;Acc:2109]
ENSRNOG00000001557	-0.490421	3.83621	8.88987	0.00286757	0.024067	ENSRNOG00000001557		ENSRNOG00000001557	ENSRNOG00000001557	Cxadr	CXADR, Ig-like cell adhesion molecule [Source:RGD Symbol;Acc:619794]
ENSRNOG00000068754	0.959766	0.389271	8.88707	0.00287197	0.0240905	ENSRNOG00000068754		ENSRNOG00000068754	ENSRNOG00000068754	Cd244	CD244 molecule [Source:RGD Symbol;Acc:68400]
ENSRNOG00000008481	-0.419062	7.32463	8.86548	0.00290613	0.0243636	ENSRNOG00000008481		ENSRNOG00000008481	ENSRNOG00000008481	Reep1	receptor accessory protein 1 [Source:RGD Symbol;Acc:1305230]
ENSRNOG00000003890	0.381401	7.58124	8.8639	0.00290865	0.0243712	ENSRNOG00000003890		ENSRNOG00000003890	ENSRNOG00000003890	Nap1l1	nucleosome assembly protein 1-like 1 [Source:RGD Symbol;Acc:71094]
ENSRNOG00000015602	0.361833	7.68528	8.86051	0.00291406	0.0244031	ENSRNOG00000015602		ENSRNOG00000015602	ENSRNOG00000015602	Cdh2	cadherin 2 [Source:RGD Symbol;Acc:69280]
ENSRNOG00000012331	0.808438	1.14218	8.85734	0.00291913	0.024432	ENSRNOG00000012331		ENSRNOG00000012331	ENSRNOG00000012331	Casp8	caspase 8 [Source:RGD Symbol;Acc:620945]
ENSRNOG00000011494	0.412619	5.15669	8.82046	0.00297872	0.0249128	ENSRNOG00000011494		ENSRNOG00000011494	ENSRNOG00000011494	Rpl36a	ribosomal protein L36A [Source:RGD Symbol;Acc:1306640]
ENSRNOG00000016690	-0.407779	5.79098	8.81976	0.00297986	0.0249128	ENSRNOG00000016690		ENSRNOG00000016690	ENSRNOG00000016690	Idi1	isopentenyl-diphosphate delta isomerase 1 [Source:RGD Symbol;Acc:621835]
ENSRNOG00000070149	-0.428736	6.46979	8.81484	0.00298791	0.0249662	ENSRNOG00000070149		ENSRNOG00000070149	ENSRNOG00000070149	Fut9	fucosyltransferase 9 [Source:RGD Symbol;Acc:619955]
ENSRNOG00000023257	0.66758	2.74522	8.80846	0.00299837	0.0250398	ENSRNOG00000023257		ENSRNOG00000023257	ENSRNOG00000023257	Adamts9	ADAM metallopeptidase with thrombospondin type 1 motif, 9 [Source:RGD Symbol;Acc:1306889]
ENSRNOG00000011784	0.585448	3.25249	8.8049	0.00300423	0.025075	ENSRNOG00000011784		ENSRNOG00000011784	ENSRNOG00000011784	Mocs1	molybdenum cofactor synthesis 1 [Source:RGD Symbol;Acc:1308471]
ENSRNOG00000012237	0.369152	6.9121	8.78749	0.00303303	0.0252917	ENSRNOG00000012237		ENSRNOG00000012237	ENSRNOG00000012237	Rdx	radixin [Source:RGD Symbol;Acc:1359472]
ENSRNOG00000009440	-1.45587	-1.62282	8.78719	0.00303353	0.0252917	ENSRNOG00000009440		ENSRNOG00000009440	ENSRNOG00000009440	Gucy1b2	guanylate cyclase 1 soluble subunit beta 2 [Source:RGD Symbol;Acc:2770]
ENSRNOG00000046905	0.413198	4.92596	8.78252	0.00304132	0.0253426	ENSRNOG00000046905		ENSRNOG00000046905	ENSRNOG00000046905	Sgce	sarcoglycan, epsilon [Source:RGD Symbol;Acc:1303201]
ENSRNOG00000030625	0.850827	8.71324	8.76809	0.00306546	0.0255298	ENSRNOG00000030625		ENSRNOG00000030625	ENSRNOG00000030625	Tf	transferrin [Source:RGD Symbol;Acc:3845]
ENSRNOG00000046050	0.728524	2.72757	8.7645	0.0030715	0.025566	ENSRNOG00000046050		ENSRNOG00000046050	ENSRNOG00000046050	Dennd1c	DENN domain containing 1C [Source:RGD Symbol;Acc:1590869]
ENSRNOG00000051922	0.586911	3.39008	8.75704	0.00308409	0.0256567	ENSRNOG00000051922		ENSRNOG00000051922	ENSRNOG00000051922	AABR07059663.1	None
ENSRNOG00000062930	1.09642	5.06344	8.75187	0.00309285	0.0257154	ENSRNOG00000062930		ENSRNOG00000062930	ENSRNOG00000062930	ENSRNOG00000062930	None
ENSRNOG00000007213	0.351201	6.22662	8.74319	0.00310761	0.025824	ENSRNOG00000007213		ENSRNOG00000007213	ENSRNOG00000007213	Yars1	tyrosyl-tRNA synthetase 1 [Source:RGD Symbol;Acc:1307616]
ENSRNOG00000031263	1.41438	-1.52243	8.74025	0.00311262	0.0258515	ENSRNOG00000031263		ENSRNOG00000031263	ENSRNOG00000031263	Haao	3-hydroxyanthranilate 3,4-dioxygenase [Source:RGD Symbol;Acc:71071]
ENSRNOG00000012213	0.748396	1.95644	8.73668	0.00311871	0.0258879	ENSRNOG00000012213		ENSRNOG00000012213	ENSRNOG00000012213	Nthl1	nth-like DNA glycosylase 1 [Source:RGD Symbol;Acc:1309289]
ENSRNOG00000055672	2.01337	-1.95989	8.73295	0.00312511	0.0259268	ENSRNOG00000055672		ENSRNOG00000055672	ENSRNOG00000055672	Gpx2	glutathione peroxidase 2 [Source:RGD Symbol;Acc:727780]
ENSRNOG00000004226	0.758307	2.21778	8.73087	0.00312867	0.0259421	ENSRNOG00000004226		ENSRNOG00000004226	ENSRNOG00000004226	Irak3	interleukin-1 receptor-associated kinase 3 [Source:RGD Symbol;Acc:1308846]
ENSRNOG00000001525	0.429228	6.45955	8.72799	0.00313362	0.0259689	ENSRNOG00000001525		ENSRNOG00000001525	ENSRNOG00000001525	Igsf11	immunoglobulin superfamily, member 11 [Source:RGD Symbol;Acc:1308758]
ENSRNOG00000057880	-0.461884	5.17808	8.71556	0.00315505	0.0261322	ENSRNOG00000057880		ENSRNOG00000057880	ENSRNOG00000057880	Myh11	myosin heavy chain 11 [Source:RGD Symbol;Acc:3136]
ENSRNOG00000003759	0.438376	4.50524	8.71047	0.00316388	0.026191	ENSRNOG00000003759		ENSRNOG00000003759	ENSRNOG00000003759	Galc	galactosylceramidase [Source:RGD Symbol;Acc:1359384]
ENSRNOG00000033397	0.554307	4.00149	8.69872	0.00318434	0.026346	ENSRNOG00000033397		ENSRNOG00000033397	ENSRNOG00000033397	Adamts20	ADAM metallopeptidase with thrombospondin type 1 motif, 20 [Source:RGD Symbol;Acc:1307725]
ENSRNOG00000024127	-0.508306	3.66122	8.69011	0.00319941	0.0264563	ENSRNOG00000024127		ENSRNOG00000024127	ENSRNOG00000024127	Atp13a5	ATPase 13A5 [Source:RGD Symbol;Acc:1306792]
ENSRNOG00000004346	-0.636902	4.64295	8.68049	0.00321635	0.0265818	ENSRNOG00000004346		ENSRNOG00000004346	ENSRNOG00000004346	Notch3	notch receptor 3 [Source:RGD Symbol;Acc:620761]
ENSRNOG00000065011	1.30259	-0.77496	8.67358	0.00322857	0.0266682	ENSRNOG00000065011		ENSRNOG00000065011	ENSRNOG00000065011	St6galnac2	ST6 N-acetylgalactosaminide alpha-2,6-sialyltransferase 2 [Source:RGD Symbol;Acc:1560747]
ENSRNOG00000033921	0.528107	4.16444	8.63857	0.00329119	0.0271707	ENSRNOG00000033921		ENSRNOG00000033921	ENSRNOG00000033921	Als2cl	ALS2 C-terminal like [Source:RGD Symbol;Acc:1305208]
ENSRNOG00000066042	0.533566	4.15339	8.60626	0.0033501	0.027642	ENSRNOG00000066042		ENSRNOG00000066042	ENSRNOG00000066042	Abcb1b	ATP-binding cassette, subfamily B (MDR/TAP), member 1B [Source:RGD Symbol;Acc:3318]
ENSRNOG00000011228	0.886291	2.02532	8.59708	0.00336703	0.0277665	ENSRNOG00000011228		ENSRNOG00000011228	ENSRNOG00000011228	Layn	layilin [Source:RGD Symbol;Acc:1564444]
ENSRNOG00000003866	0.550875	3.10207	8.59557	0.00336981	0.0277744	ENSRNOG00000003866		ENSRNOG00000003866	ENSRNOG00000003866	Cxcr4	C-X-C motif chemokine receptor 4 [Source:RGD Symbol;Acc:620465]
ENSRNOG00000018791	0.808027	2.8201	8.58943	0.0033812	0.0278523	ENSRNOG00000018791		ENSRNOG00000018791	ENSRNOG00000018791	Dnlz	DNL-type zinc finger [Source:RGD Symbol;Acc:1308635]
ENSRNOG00000004756	-0.589927	2.65644	8.58849	0.00338294	0.0278523	ENSRNOG00000004756		ENSRNOG00000004756	ENSRNOG00000004756	Syt2	synaptotagmin 2 [Source:RGD Symbol;Acc:3804]
ENSRNOG00000067725	1.21596	3.02367	8.5801	0.00339857	0.0279658	ENSRNOG00000067725		ENSRNOG00000067725	ENSRNOG00000067725	Junb	JunB proto-oncogene, AP-1 transcription factor subunit [Source:RGD Symbol;Acc:2944]
ENSRNOG00000049758	-0.345605	6.10038	8.57844	0.00340167	0.0279761	ENSRNOG00000049758		ENSRNOG00000049758	ENSRNOG00000049758	Tbc1d16	TBC1 domain family, member 16 [Source:RGD Symbol;Acc:1588560]
ENSRNOG00000045636	-0.419193	8.41587	8.57092	0.00341575	0.0280766	ENSRNOG00000045636		ENSRNOG00000045636	ENSRNOG00000045636	Fasn	fatty acid synthase [Source:RGD Symbol;Acc:620665]
ENSRNOG00000069648	-0.385583	5.9758	8.55856	0.00343901	0.0282525	ENSRNOG00000069648		ENSRNOG00000069648	ENSRNOG00000069648	RGD1560398	RGD1560398 [Source:RGD Symbol;Acc:1560398]
ENSRNOG00000025735	-1.22272	-1.07204	8.55699	0.00344198	0.0282615	ENSRNOG00000025735		ENSRNOG00000025735	ENSRNOG00000025735	Wdr86	WD repeat domain 86 [Source:RGD Symbol;Acc:1566180]
ENSRNOG00000037835	0.750941	2.09072	8.55555	0.00344471	0.0282687	ENSRNOG00000037835		ENSRNOG00000037835	ENSRNOG00000037835	Catip	ciliogenesis associated TTC17 interacting protein [Source:RGD Symbol;Acc:1596071]
ENSRNOG00000049054	-0.456844	5.46742	8.54842	0.00345822	0.0283431	ENSRNOG00000049054		ENSRNOG00000049054	ENSRNOG00000049054	Ntsr2	neurotensin receptor 2 [Source:RGD Symbol;Acc:70962]
ENSRNOG00000048222	0.908367	1.17569	8.54703	0.00346087	0.0283431	ENSRNOG00000048222		ENSRNOG00000048222	ENSRNOG00000048222	Nlrc5	NLR family, CARD domain containing 5 [Source:RGD Symbol;Acc:1309166]
ENSRNOG00000054549	-0.373036	5.91061	8.547	0.00346093	0.0283431	ENSRNOG00000054549		ENSRNOG00000054549	ENSRNOG00000054549	Lss	lanosterol synthase [Source:RGD Symbol;Acc:620955]
ENSRNOG00000001227	-0.350801	7.40797	8.54682	0.00346127	0.0283431	ENSRNOG00000001227		ENSRNOG00000001227	ENSRNOG00000001227	Adarb1	adenosine deaminase, RNA-specific, B1 [Source:RGD Symbol;Acc:2033]
ENSRNOG00000004165	0.492058	3.72929	8.53645	0.00348103	0.0284895	ENSRNOG00000004165		ENSRNOG00000004165	ENSRNOG00000004165	Prkd1	protein kinase D1 [Source:RGD Symbol;Acc:620964]
ENSRNOG00000011861	0.811776	1.68132	8.50912	0.0035337	0.028905	ENSRNOG00000011861		ENSRNOG00000011861	ENSRNOG00000011861	Aadat	aminoadipate aminotransferase [Source:RGD Symbol;Acc:2948]
ENSRNOG00000007088	0.349775	7.12096	8.48941	0.00357221	0.0292042	ENSRNOG00000007088		ENSRNOG00000007088	ENSRNOG00000007088	Xpot	exportin for tRNA [Source:RGD Symbol;Acc:1305562]
ENSRNOG00000006228	0.346301	5.81247	8.48517	0.00358053	0.0292564	ENSRNOG00000006228		ENSRNOG00000006228	ENSRNOG00000006228	Pdia4	protein disulfide isomerase family A, member 4 [Source:RGD Symbol;Acc:619835]
ENSRNOG00000052945	0.456732	5.3763	8.4669	0.00361666	0.0295358	ENSRNOG00000052945		ENSRNOG00000052945	ENSRNOG00000052945	AABR07002969.1	peptidase D [Source:RGD Symbol;Acc:1594571]
ENSRNOG00000061519	0.420742	7.27603	8.46576	0.00361894	0.0295384	ENSRNOG00000061519		ENSRNOG00000061519	ENSRNOG00000061519	Asap2	ArfGAP with SH3 domain, ankyrin repeat and PH domain 2 [Source:RGD Symbol;Acc:1305263]
ENSRNOG00000010440	-0.368036	5.22356	8.45146	0.0036475	0.0297555	ENSRNOG00000010440		ENSRNOG00000010440	ENSRNOG00000010440	Gnal	G protein subunit alpha L [Source:RGD Symbol;Acc:2715]
ENSRNOG00000010634	-0.416898	5.05235	8.44281	0.0036649	0.0298814	ENSRNOG00000010634		ENSRNOG00000010634	ENSRNOG00000010634	Megf11	multiple EGF-like-domains 11 [Source:RGD Symbol;Acc:1582797]
ENSRNOG00000000529	0.890414	1.3047	8.44036	0.00366984	0.0299056	ENSRNOG00000000529		ENSRNOG00000000529	ENSRNOG00000000529	Pim1	Pim-1 proto-oncogene, serine/threonine kinase [Source:RGD Symbol;Acc:3330]
ENSRNOG00000038999	1.40814	1.12723	8.43786	0.00367488	0.0299305	ENSRNOG00000038999		ENSRNOG00000038999	ENSRNOG00000038999	RT1-A1	RT1 class Ia, locus A1 [Source:RGD Symbol;Acc:1595924]
ENSRNOG00000011854	-0.338008	6.8113	8.42587	0.00369919	0.0301123	ENSRNOG00000011854		ENSRNOG00000011854	ENSRNOG00000011854	Dennd11	DENN domain containing 11 [Source:RGD Symbol;Acc:1563986]
ENSRNOG00000011882	0.445934	5.25856	8.4175	0.00371627	0.0302351	ENSRNOG00000011882		ENSRNOG00000011882	ENSRNOG00000011882	Gab2	GRB2-associated binding protein 2 [Source:RGD Symbol;Acc:621367]
ENSRNOG00000015113	1.52836	-0.143089	8.40906	0.00373356	0.0303595	ENSRNOG00000015113		ENSRNOG00000015113	ENSRNOG00000015113	Mocos	molybdenum cofactor sulfurase [Source:RGD Symbol;Acc:1308496]
ENSRNOG00000065770	0.908136	0.42844	8.38998	0.00377296	0.0306634	ENSRNOG00000065770		ENSRNOG00000065770	ENSRNOG00000065770	Rmi2	RecQ mediated genome instability 2 [Source:RGD Symbol;Acc:1563163]
ENSRNOG00000027480	1.28034	-1.30786	8.38021	0.00379329	0.0308121	ENSRNOG00000027480		ENSRNOG00000027480	ENSRNOG00000027480	Tmem116	transmembrane protein 116 [Source:RGD Symbol;Acc:1596066]
ENSRNOG00000042070	0.875702	1.68478	8.37157	0.00381136	0.0309423	ENSRNOG00000042070		ENSRNOG00000042070	ENSRNOG00000042070	Ticam2	TIR domain containing adaptor molecule 2 [Source:RGD Symbol;Acc:1308258]
ENSRNOG00000015382	0.711324	3.62959	8.36464	0.00382592	0.0310438	ENSRNOG00000015382		ENSRNOG00000015382	ENSRNOG00000015382	Arid5a	AT-rich interaction domain 5A [Source:RGD Symbol;Acc:1311041]
ENSRNOG00000050231	0.410591	6.54696	8.36328	0.00382879	0.0310505	ENSRNOG00000050231		ENSRNOG00000050231	ENSRNOG00000050231	Gng12	G protein subunit gamma 12 [Source:RGD Symbol;Acc:621516]
ENSRNOG00000070073	0.444534	4.78497	8.36023	0.00383522	0.031086	ENSRNOG00000070073		ENSRNOG00000070073	ENSRNOG00000070073	Kti12	KTI12 chromatin associated [Source:RGD Symbol;Acc:1591357]
ENSRNOG00000024390	1.46086	-1.24602	8.35073	0.00385532	0.0312322	ENSRNOG00000024390		ENSRNOG00000024390	ENSRNOG00000024390	Osm	oncostatin M [Source:RGD Symbol;Acc:1585012]
ENSRNOG00000007047	0.34727	6.03848	8.34872	0.00385959	0.0312501	ENSRNOG00000007047		ENSRNOG00000007047	ENSRNOG00000007047	Eps8	epidermal growth factor receptor pathway substrate 8 [Source:RGD Symbol;Acc:1310590]
ENSRNOG00000019902	-1.96131	1.87697	8.34219	0.00387348	0.0313458	ENSRNOG00000019902		ENSRNOG00000019902	ENSRNOG00000019902	Folr1	folate receptor alpha [Source:RGD Symbol;Acc:71032]
ENSRNOG00000000488	0.801291	5.24139	8.34102	0.00387598	0.0313493	ENSRNOG00000000488		ENSRNOG00000000488	ENSRNOG00000000488	Hmga1	high mobility group AT-hook 1 [Source:RGD Symbol;Acc:628699]
ENSRNOG00000001448	-0.347771	6.49308	8.33844	0.00388148	0.031377	ENSRNOG00000001448		ENSRNOG00000001448	ENSRNOG00000001448	Hip1	huntingtin interacting protein 1 [Source:RGD Symbol;Acc:620305]
ENSRNOG00000012060	-0.360175	6.7858	8.32901	0.00390168	0.0315235	ENSRNOG00000012060		ENSRNOG00000012060	ENSRNOG00000012060	Gucy1b1	guanylate cyclase 1 soluble subunit beta 1 [Source:RGD Symbol;Acc:2769]
ENSRNOG00000003992	0.718913	1.88769	8.31093	0.00394072	0.0318085	ENSRNOG00000003992		ENSRNOG00000003992	ENSRNOG00000003992	Pik3r6	phosphoinositide-3-kinase, regulatory subunit 6 [Source:RGD Symbol;Acc:1560850]
ENSRNOG00000000920	-0.736288	1.20232	8.31073	0.00394116	0.0318085	ENSRNOG00000000920		ENSRNOG00000000920	ENSRNOG00000000920	Phkg1	phosphorylase kinase catalytic subunit gamma 1 [Source:RGD Symbol;Acc:3325]
ENSRNOG00000050473	0.744683	2.67712	8.30804	0.003947	0.0318293	ENSRNOG00000050473		ENSRNOG00000050473	ENSRNOG00000050473	Rps27l	ribosomal protein S27-like [Source:RGD Symbol;Acc:1595396]
ENSRNOG00000046874	0.470965	3.88178	8.30761	0.00394794	0.0318293	ENSRNOG00000046874		ENSRNOG00000046874	ENSRNOG00000046874	Snx9	sorting nexin 9 [Source:RGD Symbol;Acc:1584466]
ENSRNOG00000069835	1.10965	0.282259	8.30379	0.00395625	0.0318794	ENSRNOG00000069835		ENSRNOG00000069835	ENSRNOG00000069835	Oas1i	2 ' -5 ' oligoadenylate synthetase 1I [Source:RGD Symbol;Acc:1359379]
ENSRNOG00000027936	0.651753	2.97866	8.28935	0.00398782	0.0321167	ENSRNOG00000027936		ENSRNOG00000027936	ENSRNOG00000027936	Ccdc8	coiled-coil domain containing 8 [Source:RGD Symbol;Acc:1359717]
ENSRNOG00000021312	0.566509	3.20783	8.28418	0.0039992	0.0321912	ENSRNOG00000021312		ENSRNOG00000021312	ENSRNOG00000021312	Dnaaf5	dynein, axonemal, assembly factor 5 [Source:RGD Symbol;Acc:1566028]
ENSRNOG00000013426	0.879378	1.69315	8.28232	0.0040033	0.0322071	ENSRNOG00000013426		ENSRNOG00000013426	ENSRNOG00000013426	Mrgprf	MAS related GPR family member F [Source:RGD Symbol;Acc:708478]
ENSRNOG00000069521	-0.581856	2.41899	8.27967	0.00400915	0.0322349	ENSRNOG00000069521		ENSRNOG00000069521	ENSRNOG00000069521	Fzd8	frizzled class receptor 8 [Source:RGD Symbol;Acc:1560525]
ENSRNOG00000008534	-0.487206	5.61687	8.27882	0.00401101	0.0322349	ENSRNOG00000008534		ENSRNOG00000008534	ENSRNOG00000008534	Dusp15	dual specificity phosphatase 15 [Source:RGD Symbol;Acc:1305990]
ENSRNOG00000009134	0.609214	2.56765	8.27717	0.00401466	0.0322472	ENSRNOG00000009134		ENSRNOG00000009134	ENSRNOG00000009134	Mad2l2	mitotic arrest deficient 2 like 2 [Source:RGD Symbol;Acc:1307499]
ENSRNOG00000005012	0.437515	4.40842	8.26981	0.00403097	0.032361	ENSRNOG00000005012		ENSRNOG00000005012	ENSRNOG00000005012	Utp14a	UTP14A small subunit processome component [Source:RGD Symbol;Acc:1359313]
ENSRNOG00000001376	-0.518507	4.59335	8.2576	0.00405818	0.0325622	ENSRNOG00000001376		ENSRNOG00000001376	ENSRNOG00000001376	Mettl7a	methyltransferase like 7A [Source:RGD Symbol;Acc:1308407]
ENSRNOG00000015618	0.523905	3.95921	8.2466	0.00408285	0.0327428	ENSRNOG00000015618		ENSRNOG00000015618	ENSRNOG00000015618	Wnt5a	Wnt family member 5A [Source:RGD Symbol;Acc:69250]
ENSRNOG00000034191	-0.576021	2.95415	8.24501	0.00408643	0.0327541	ENSRNOG00000034191		ENSRNOG00000034191	ENSRNOG00000034191	Fmo1	flavin containing dimethylaniline monoxygenase 1 [Source:RGD Symbol;Acc:2622]
ENSRNOG00000015878	1.32566	-0.913692	8.23446	0.00411025	0.0329276	ENSRNOG00000015878		ENSRNOG00000015878	ENSRNOG00000015878	Pif1	PIF1 5'-to-3' DNA helicase [Source:RGD Symbol;Acc:1586053]
ENSRNOG00000063563	-0.617755	2.67924	8.2323	0.00411513	0.0329493	ENSRNOG00000063563		ENSRNOG00000063563	ENSRNOG00000063563	LOC102556463	zinc finger protein 99-like [Source:RGD Symbol;Acc:7607957]
ENSRNOG00000020717	0.383608	5.45384	8.21646	0.00415121	0.0332206	ENSRNOG00000020717		ENSRNOG00000020717	ENSRNOG00000020717	Bod1	biorientation of chromosomes in cell division 1 [Source:RGD Symbol;Acc:1305622]
ENSRNOG00000031167	1.67658	0.658284	8.19443	0.00420193	0.0336088	ENSRNOG00000031167		ENSRNOG00000031167	ENSRNOG00000031167	Srxn1	sulfiredoxin 1 [Source:RGD Symbol;Acc:1307332]
ENSRNOG00000000485	0.48737	3.78193	8.16596	0.0042684	0.0341224	ENSRNOG00000000485		ENSRNOG00000000485	ENSRNOG00000000485	Bak1	BCL2-antagonist/killer 1 [Source:RGD Symbol;Acc:621635]
ENSRNOG00000046222	1.07994	1.12114	8.15897	0.00428486	0.0342359	ENSRNOG00000046222		ENSRNOG00000046222	ENSRNOG00000046222	Ceacam4	CEA cell adhesion molecule 4 [Source:RGD Symbol;Acc:708435]
ENSRNOG00000001336	1.27146	2.30746	8.15648	0.00429075	0.034265	ENSRNOG00000001336		ENSRNOG00000001336	ENSRNOG00000001336	Orai1	ORAI calcium release-activated calcium modulator 1 [Source:RGD Symbol;Acc:1311873]
ENSRNOG00000017671	0.374152	6.82228	8.15338	0.00429809	0.0343055	ENSRNOG00000017671		ENSRNOG00000017671	ENSRNOG00000017671	Rasa3	RAS p21 protein activator 3 [Source:RGD Symbol;Acc:69365]
ENSRNOG00000033570	-0.797129	0.482074	8.14126	0.00432693	0.0345174	ENSRNOG00000033570		ENSRNOG00000033570	ENSRNOG00000033570	Arhgap8	Rho GTPase activating protein 8 [Source:RGD Symbol;Acc:1303143]
ENSRNOG00000014079	0.376751	5.28656	8.13726	0.00433649	0.0345755	ENSRNOG00000014079		ENSRNOG00000014079	ENSRNOG00000014079	Stat4	signal transducer and activator of transcription 4 [Source:RGD Symbol;Acc:1305747]
ENSRNOG00000014650	-0.379729	4.73577	8.12043	0.00437692	0.0348795	ENSRNOG00000014650		ENSRNOG00000014650	ENSRNOG00000014650	Sema4g	semaphorin 4G [Source:RGD Symbol;Acc:1310436]
ENSRNOG00000059765	-0.343448	5.70007	8.11016	0.00440178	0.0350583	ENSRNOG00000059765		ENSRNOG00000059765	ENSRNOG00000059765	Asic1	acid sensing ion channel subunit 1 [Source:RGD Symbol;Acc:71062]
ENSRNOG00000003284	-0.74513	1.82171	8.10925	0.00440399	0.0350583	ENSRNOG00000003284		ENSRNOG00000003284	ENSRNOG00000003284	Epn3	epsin 3 [Source:RGD Symbol;Acc:1306416]
ENSRNOG00000007901	0.342023	6.00736	8.10495	0.00441444	0.0351088	ENSRNOG00000007901		ENSRNOG00000007901	ENSRNOG00000007901	Tmed10	transmembrane p24 trafficking protein 10 [Source:RGD Symbol;Acc:620970]
ENSRNOG00000004936	0.361037	6.41207	8.10474	0.00441496	0.0351088	ENSRNOG00000004936		ENSRNOG00000004936	ENSRNOG00000004936	Sdc2	syndecan 2 [Source:RGD Symbol;Acc:3649]
ENSRNOG00000027503	0.354505	6.503	8.09841	0.00443041	0.0352132	ENSRNOG00000027503		ENSRNOG00000027503	ENSRNOG00000027503	Rps25	ribosomal protein s25 [Source:RGD Symbol;Acc:621043]
ENSRNOG00000066247	0.891954	0.596394	8.08838	0.004455	0.0353741	ENSRNOG00000066247		ENSRNOG00000066247	ENSRNOG00000066247	Sugct	succinylCoA:glutarate-CoA transferase [Source:RGD Symbol;Acc:1308114]
ENSRNOG00000017765	-0.397126	4.66157	8.08825	0.00445532	0.0353741	ENSRNOG00000017765		ENSRNOG00000017765	ENSRNOG00000017765	Net1	neuroepithelial cell transforming 1 [Source:RGD Symbol;Acc:1305034]
ENSRNOG00000052506	0.433875	5.07344	8.08544	0.00446223	0.0354104	ENSRNOG00000052506		ENSRNOG00000052506	ENSRNOG00000052506	Ak3	adenylate kinase 3 [Source:RGD Symbol;Acc:619885]
ENSRNOG00000070769	-0.383165	5.35718	8.0824	0.00446972	0.0354512	ENSRNOG00000070769		ENSRNOG00000070769	ENSRNOG00000070769	Pou6f1	POU class 6 homeobox 1 [Source:RGD Symbol;Acc:620615]
ENSRNOG00000005450	-0.384515	5.80253	8.07696	0.00448316	0.0355391	ENSRNOG00000005450		ENSRNOG00000005450	ENSRNOG00000005450	Lsm11	LSM11, U7 small nuclear RNA associated [Source:RGD Symbol;Acc:1565523]
ENSRNOG00000066637	0.998826	1.91995	8.07601	0.0044855	0.0355391	ENSRNOG00000066637		ENSRNOG00000066637	ENSRNOG00000066637	Rps10	ribosomal protein S10 [Source:RGD Symbol;Acc:621024]
ENSRNOG00000020394	0.383427	4.85182	8.06531	0.00451207	0.0357309	ENSRNOG00000020394		ENSRNOG00000020394	ENSRNOG00000020394	Mcmbp	minichromosome maintenance complex binding protein [Source:RGD Symbol;Acc:1306730]
ENSRNOG00000003872	-0.520431	3.7997	8.06026	0.00452466	0.0358101	ENSRNOG00000003872		ENSRNOG00000003872	ENSRNOG00000003872	Slc40a1	solute carrier family 40 member 1 [Source:RGD Symbol;Acc:620180]
ENSRNOG00000050482	0.839365	0.899688	8.05941	0.00452679	0.0358101	ENSRNOG00000050482		ENSRNOG00000050482	ENSRNOG00000050482	Dbf4	DBF4 zinc finger [Source:RGD Symbol;Acc:1305854]
ENSRNOG00000066242	0.872164	1.00136	8.05422	0.00453977	0.035894	ENSRNOG00000066242		ENSRNOG00000066242	ENSRNOG00000066242	Rtp4	receptor (chemosensory) transporter protein 4 [Source:RGD Symbol;Acc:1306974]
ENSRNOG00000015986	0.461915	4.66645	8.05287	0.00454317	0.0359022	ENSRNOG00000015986		ENSRNOG00000015986	ENSRNOG00000015986	Rassf8	Ras association domain family member 8 [Source:RGD Symbol;Acc:1308820]
ENSRNOG00000068425	-0.568434	2.63422	8.04848	0.00455419	0.0359487	ENSRNOG00000068425		ENSRNOG00000068425	ENSRNOG00000068425	Zfp551	zinc finger protein 551 [Source:RGD Symbol;Acc:1592780]
ENSRNOG00000010768	0.364933	7.25802	8.04781	0.00455586	0.0359487	ENSRNOG00000010768		ENSRNOG00000010768	ENSRNOG00000010768	Kpna4	karyopherin subunit alpha 4 [Source:RGD Symbol;Acc:1311483]
ENSRNOG00000066437	-0.343704	5.67553	8.04769	0.00455618	0.0359487	ENSRNOG00000066437		ENSRNOG00000066437	ENSRNOG00000066437	Ntm	neurotrimin [Source:RGD Symbol;Acc:620958]
ENSRNOG00000061237	-1.53481	-2.17103	8.02664	0.00460944	0.03635	ENSRNOG00000061237		ENSRNOG00000061237	ENSRNOG00000061237	Dio1	iodothyronine deiodinase 1 [Source:RGD Symbol;Acc:2504]
ENSRNOG00000011144	1.44852	-1.86244	8.0219	0.00462151	0.0364262	ENSRNOG00000011144		ENSRNOG00000011144	ENSRNOG00000011144	Rho	rhodopsin [Source:RGD Symbol;Acc:3573]
ENSRNOG00000001823	-0.409161	4.64705	8.01846	0.0046303	0.0364766	ENSRNOG00000001823		ENSRNOG00000001823	ENSRNOG00000001823	St6gal1	ST6 beta-galactoside alpha-2,6-sialyltransferase 1 [Source:RGD Symbol;Acc:3676]
ENSRNOG00000065666	0.654642	3.12274	8.01168	0.00464766	0.0365943	ENSRNOG00000065666		ENSRNOG00000065666	ENSRNOG00000065666	LOC120102230	sterile alpha motif domain-containing protein 9-like [Source:RGD Symbol;Acc:41041657]
ENSRNOG00000058156	0.398061	5.14912	8.00177	0.00467317	0.036776	ENSRNOG00000058156		ENSRNOG00000058156	ENSRNOG00000058156	Zdhhc18	zinc finger DHHC-type palmitoyltransferase 18 [Source:RGD Symbol;Acc:1309334]
ENSRNOG00000001953	0.661663	2.34563	7.99655	0.00468666	0.036863	ENSRNOG00000001953		ENSRNOG00000001953	ENSRNOG00000001953	Bace2	beta-secretase 2 [Source:RGD Symbol;Acc:1303241]
ENSRNOG00000043332	-1.47884	-2.31916	7.98885	0.00470664	0.037001	ENSRNOG00000043332		ENSRNOG00000043332	ENSRNOG00000043332	Foxd1	forkhead box D1 [Source:RGD Symbol;Acc:621712]
ENSRNOG00000025332	0.707284	1.90575	7.98428	0.00471852	0.0370751	ENSRNOG00000025332		ENSRNOG00000025332	ENSRNOG00000025332	Cd109	CD109 molecule [Source:RGD Symbol;Acc:1311287]
ENSRNOG00000064025	1.59709	-1.52918	7.96411	0.0047714	0.0374712	ENSRNOG00000064025		ENSRNOG00000064025	ENSRNOG00000064025	Hist1h4m	histone cluster 1, H4m [Source:RGD Symbol;Acc:1306905]
ENSRNOG00000051440	-0.355829	6.70633	7.96224	0.00477632	0.0374904	ENSRNOG00000051440		ENSRNOG00000051440	ENSRNOG00000051440	Ppp1r12b	protein phosphatase 1, regulatory subunit 12B [Source:RGD Symbol;Acc:1309287]
ENSRNOG00000036760	-0.667626	1.9141	7.9535	0.00479945	0.0376525	ENSRNOG00000036760		ENSRNOG00000036760	ENSRNOG00000036760	Tmc5	transmembrane channel-like 5 [Source:RGD Symbol;Acc:1307037]
ENSRNOG00000023162	-0.802128	2.70614	7.95072	0.00480682	0.0376908	ENSRNOG00000023162		ENSRNOG00000023162	ENSRNOG00000023162	Car14	carbonic anhydrase 14 [Source:RGD Symbol;Acc:1599277]
ENSRNOG00000014490	0.983168	1.05235	7.94911	0.00481111	0.0377049	ENSRNOG00000014490		ENSRNOG00000014490	ENSRNOG00000014490	Bdh2	3-hydroxybutyrate dehydrogenase 2 [Source:RGD Symbol;Acc:1309898]
ENSRNOG00000022428	-0.362564	5.57906	7.93975	0.00483606	0.0378808	ENSRNOG00000022428		ENSRNOG00000022428	ENSRNOG00000022428	Flrt1	fibronectin leucine rich transmembrane protein 1 [Source:RGD Symbol;Acc:1565152]
ENSRNOG00000008956	0.743132	1.73537	7.93745	0.00484221	0.0379094	ENSRNOG00000008956		ENSRNOG00000008956	ENSRNOG00000008956	Cdkn2c	cyclin-dependent kinase inhibitor 2C [Source:RGD Symbol;Acc:2325]
ENSRNOG00000000479	0.938738	1.18871	7.93595	0.00484622	0.0379212	ENSRNOG00000000479		ENSRNOG00000000479	ENSRNOG00000000479	Kifc1	kinesin family member C1 [Source:RGD Symbol;Acc:1359118]
ENSRNOG00000039300	-0.415779	7.30896	7.93495	0.0048489	0.0379225	ENSRNOG00000039300		ENSRNOG00000039300	ENSRNOG00000039300	Ahcyl2	adenosylhomocysteinase-like 2 [Source:RGD Symbol;Acc:1564895]
ENSRNOG00000025676	-0.792579	0.961982	7.92786	0.00486794	0.0380518	ENSRNOG00000025676		ENSRNOG00000025676	ENSRNOG00000025676	Gask1a	golgi associated kinase 1A [Source:RGD Symbol;Acc:1305157]
ENSRNOG00000032339	-0.696839	1.3828	7.92088	0.00488674	0.0381791	ENSRNOG00000032339		ENSRNOG00000032339	ENSRNOG00000032339	Rasl12	RAS-like, family 12 [Source:RGD Symbol;Acc:1306268]
ENSRNOG00000018680	0.331449	6.39815	7.91304	0.00490796	0.0383251	ENSRNOG00000018680		ENSRNOG00000018680	ENSRNOG00000018680	Rpl17	ribosomal protein L17 [Source:RGD Symbol;Acc:1303019]
ENSRNOG00000024040	-0.419455	4.57899	7.90748	0.00492309	0.0384235	ENSRNOG00000024040		ENSRNOG00000024040	ENSRNOG00000024040	Mb21d2	Mab-21 domain containing 2 [Source:RGD Symbol;Acc:1559643]
ENSRNOG00000066174	-0.702654	1.2263	7.90182	0.0049385	0.0385239	ENSRNOG00000066174		ENSRNOG00000066174	ENSRNOG00000066174	ENSRNOG00000066174	None
ENSRNOG00000039183	0.851153	0.438943	7.89489	0.00495748	0.038652	ENSRNOG00000039183		ENSRNOG00000039183	ENSRNOG00000039183	Cip2a	cellular inhibitor of PP2A [Source:RGD Symbol;Acc:1310335]
ENSRNOG00000060561	-0.340856	5.69941	7.89197	0.00496549	0.0386945	ENSRNOG00000060561		ENSRNOG00000060561	ENSRNOG00000060561	Gdpd1	glycerophosphodiester phosphodiesterase domain containing 1 [Source:RGD Symbol;Acc:1311813]
ENSRNOG00000015077	0.5177	4.08474	7.88416	0.00498697	0.0388419	ENSRNOG00000015077		ENSRNOG00000015077	ENSRNOG00000015077	Acsf3	acyl-CoA synthetase family member 3 [Source:RGD Symbol;Acc:1586037]
ENSRNOG00000056209	0.959946	-0.212564	7.87884	0.00500165	0.0389362	ENSRNOG00000056209		ENSRNOG00000056209	ENSRNOG00000056209	Exo1	exonuclease 1 [Source:RGD Symbol;Acc:1309465]
ENSRNOG00000030104	1.92246	0.0426542	7.87305	0.0050177	0.0390394	ENSRNOG00000030104		ENSRNOG00000030104	ENSRNOG00000030104	Vom2r44	vomeronasal 2 receptor 44 [Source:RGD Symbol;Acc:708515]
ENSRNOG00000022784	0.52632	4.02515	7.8722	0.00502004	0.0390394	ENSRNOG00000022784		ENSRNOG00000022784	ENSRNOG00000022784	Fzd10	frizzled class receptor 10 [Source:RGD Symbol;Acc:1583825]
ENSRNOG00000005804	0.315428	6.20327	7.84713	0.00509014	0.0395642	ENSRNOG00000005804		ENSRNOG00000005804	ENSRNOG00000005804	Eif3d	eukaryotic translation initiation factor 3, subunit D [Source:RGD Symbol;Acc:1303255]
ENSRNOG00000018273	0.391918	8.63379	7.8433	0.00510094	0.0396136	ENSRNOG00000018273		ENSRNOG00000018273	ENSRNOG00000018273	Ncl	nucleolin [Source:RGD Symbol;Acc:3153]
ENSRNOG00000012952	0.426973	5.50563	7.84302	0.00510173	0.0396136	ENSRNOG00000012952		ENSRNOG00000012952	ENSRNOG00000012952	Lrig1	leucine-rich repeats and immunoglobulin-like domains 1 [Source:RGD Symbol;Acc:1306788]
ENSRNOG00000022309	-1.1244	1.71136	7.83066	0.00513673	0.0398458	ENSRNOG00000022309		ENSRNOG00000022309	ENSRNOG00000022309	Frem1	Fras1 related extracellular matrix 1 [Source:RGD Symbol;Acc:1306981]
ENSRNOG00000033335	0.730567	1.19856	7.82974	0.00513936	0.0398458	ENSRNOG00000033335		ENSRNOG00000033335	ENSRNOG00000033335	Cenpi	centromere protein I [Source:RGD Symbol;Acc:2631]
ENSRNOG00000020695	-0.744523	0.95143	7.82968	0.00513952	0.0398458	ENSRNOG00000020695		ENSRNOG00000020695	ENSRNOG00000020695	Tead2	TEA domain transcription factor 2 [Source:RGD Symbol;Acc:1593252]
ENSRNOG00000029514	1.12267	-0.738702	7.82396	0.00515582	0.0399516	ENSRNOG00000029514		ENSRNOG00000029514	ENSRNOG00000029514	Slc26a9	solute carrier family 26 member 9 [Source:RGD Symbol;Acc:1310441]
ENSRNOG00000047895	0.53373	2.87174	7.80147	0.00522038	0.0404312	ENSRNOG00000047895		ENSRNOG00000047895	ENSRNOG00000047895	Mettl1	methyltransferase 1, tRNA methylguanosine [Source:RGD Symbol;Acc:1593036]
ENSRNOG00000019851	1.69518	-0.655132	7.78291	0.00527427	0.0408278	ENSRNOG00000019851		ENSRNOG00000019851	ENSRNOG00000019851	Cox6a2	cytochrome c oxidase subunit 6A2 [Source:RGD Symbol;Acc:2385]
ENSRNOG00000014556	-0.427736	4.24497	7.78179	0.00527756	0.0408323	ENSRNOG00000014556		ENSRNOG00000014556	ENSRNOG00000014556	Cdh20	cadherin 20 [Source:RGD Symbol;Acc:1305438]
ENSRNOG00000008331	0.370146	6.24469	7.7798	0.00528337	0.0408565	ENSRNOG00000008331		ENSRNOG00000008331	ENSRNOG00000008331	Washc4	WASH complex subunit 4 [Source:RGD Symbol;Acc:1309995]
ENSRNOG00000015880	1.27315	-1.36767	7.77835	0.00528762	0.0408679	ENSRNOG00000015880		ENSRNOG00000015880	ENSRNOG00000015880	Dpep1	dipeptidase 1 [Source:RGD Symbol;Acc:620324]
ENSRNOG00000068039	1.61956	-0.703472	7.77745	0.00529024	0.0408679	ENSRNOG00000068039		ENSRNOG00000068039	ENSRNOG00000068039	ENSRNOG00000068039	None
ENSRNOG00000013452	0.361502	5.82058	7.76734	0.00531993	0.0410762	ENSRNOG00000013452		ENSRNOG00000013452	ENSRNOG00000013452	Rcn1	reticulocalbin 1 [Source:RGD Symbol;Acc:1311292]
ENSRNOG00000060568	0.535011	3.0255	7.75466	0.00535742	0.0413446	ENSRNOG00000060568		ENSRNOG00000060568	ENSRNOG00000060568	Ptpn21	protein tyrosine phosphatase, non-receptor type 21 [Source:RGD Symbol;Acc:620216]
ENSRNOG00000055293	-0.388503	5.95533	7.75231	0.00536439	0.0413774	ENSRNOG00000055293		ENSRNOG00000055293	ENSRNOG00000055293	Ptprb	protein tyrosine phosphatase, receptor type, B [Source:RGD Symbol;Acc:1305922]
ENSRNOG00000008738	-0.386529	6.1125	7.74787	0.0053776	0.0414582	ENSRNOG00000008738		ENSRNOG00000008738	ENSRNOG00000008738	Tp53i11	tumor protein p53 inducible protein 11 [Source:RGD Symbol;Acc:1308395]
ENSRNOG00000047349	1.2396	-0.217017	7.74642	0.00538191	0.0414703	ENSRNOG00000047349		ENSRNOG00000047349	ENSRNOG00000047349	Ms4a6b	membrane-spanning 4-domains, subfamily A, member 6B [Source:RGD Symbol;Acc:1311761]
ENSRNOG00000037148	0.66349	2.47271	7.73868	0.00540503	0.0416267	ENSRNOG00000037148		ENSRNOG00000037148	ENSRNOG00000037148	Adap2	ArfGAP with dual PH domains 2 [Source:RGD Symbol;Acc:708487]
ENSRNOG00000032238	0.513866	4.36886	7.73721	0.00540945	0.0416267	ENSRNOG00000032238		ENSRNOG00000032238	ENSRNOG00000032238	Plcd1	phospholipase C, delta 1 [Source:RGD Symbol;Acc:3346]
ENSRNOG00000017392	0.770846	1.55221	7.73687	0.00541045	0.0416267	ENSRNOG00000017392		ENSRNOG00000017392	ENSRNOG00000017392	Fgf2	fibroblast growth factor 2 [Source:RGD Symbol;Acc:2609]
ENSRNOG00000014574	0.429852	4.99318	7.725	0.00544615	0.0418801	ENSRNOG00000014574		ENSRNOG00000014574	ENSRNOG00000014574	Entpd1	ectonucleoside triphosphate diphosphohydrolase 1 [Source:RGD Symbol;Acc:69265]
ENSRNOG00000012084	0.32385	7.00876	7.7233	0.00545126	0.0418981	ENSRNOG00000012084		ENSRNOG00000012084	ENSRNOG00000012084	Xpnpep1	X-prolyl aminopeptidase 1 [Source:RGD Symbol;Acc:621274]
ENSRNOG00000023085	-0.602304	2.17632	7.72088	0.00545856	0.0419291	ENSRNOG00000023085		ENSRNOG00000023085	ENSRNOG00000023085	Pmel	premelanosome protein [Source:RGD Symbol;Acc:1307513]
ENSRNOG00000004786	-0.735188	0.960345	7.72014	0.00546083	0.0419291	ENSRNOG00000004786		ENSRNOG00000004786	ENSRNOG00000004786	Cyp4f1	cytochrome P450, family 4, subfamily f, polypeptide 1 [Source:RGD Symbol;Acc:70926]
ENSRNOG00000008482	0.555101	3.62766	7.70488	0.00550717	0.0422635	ENSRNOG00000008482		ENSRNOG00000008482	ENSRNOG00000008482	Rbms1	RNA binding motif, single stranded interacting protein 1 [Source:RGD Symbol;Acc:1307777]
ENSRNOG00000015538	-0.386992	4.8595	7.70329	0.00551202	0.0422793	ENSRNOG00000015538		ENSRNOG00000015538	ENSRNOG00000015538	Abcd2	ATP binding cassette subfamily D member 2 [Source:RGD Symbol;Acc:69244]
ENSRNOG00000049994	0.937304	-0.0550583	7.70138	0.00551787	0.0423028	ENSRNOG00000049994		ENSRNOG00000049994	ENSRNOG00000049994	Ifi44l	interferon-induced protein 44-like [Source:RGD Symbol;Acc:1595861]
ENSRNOG00000006086	-0.333912	8.13067	7.69217	0.0055461	0.0424977	ENSRNOG00000006086		ENSRNOG00000006086	ENSRNOG00000006086	Lynx1	Ly6/neurotoxin 1 [Source:RGD Symbol;Acc:1312017]
ENSRNOG00000005984	0.700181	2.15572	7.68957	0.0055541	0.0425374	ENSRNOG00000005984		ENSRNOG00000005984	ENSRNOG00000005984	Etv6	ETS variant transcription factor 6 [Source:RGD Symbol;Acc:1559537]
ENSRNOG00000048411	0.618483	2.90627	7.68665	0.00556307	0.0425846	ENSRNOG00000048411		ENSRNOG00000048411	ENSRNOG00000048411	Uhrf1	ubiquitin-like with PHD and ring finger domains 1 [Source:RGD Symbol;Acc:1595855]
ENSRNOG00000033787	1.26403	-0.517652	7.68562	0.00556626	0.0425875	ENSRNOG00000033787		ENSRNOG00000033787	ENSRNOG00000033787	Adamtsl5	ADAMTS-like 5 [Source:RGD Symbol;Acc:1305607]
ENSRNOG00000029333	-0.770096	1.07358	7.68325	0.00557358	0.042622	ENSRNOG00000029333		ENSRNOG00000029333	ENSRNOG00000029333	Echdc2	enoyl CoA hydratase domain containing 2 [Source:RGD Symbol;Acc:1308525]
ENSRNOG00000009785	0.912494	-0.0500692	7.67897	0.00558681	0.0427016	ENSRNOG00000009785		ENSRNOG00000009785	ENSRNOG00000009785	Cdkn3	cyclin-dependent kinase inhibitor 3 [Source:RGD Symbol;Acc:1307781]
ENSRNOG00000004459	-0.823277	0.998565	7.66961	0.00561584	0.0428996	ENSRNOG00000004459		ENSRNOG00000004459	ENSRNOG00000004459	Sdr9c7	short chain dehydrogenase/reductase family 9C, member 7 [Source:RGD Symbol;Acc:628716]
ENSRNOG00000031421	0.384848	5.36198	7.6688	0.00561837	0.0428996	ENSRNOG00000031421		ENSRNOG00000031421	ENSRNOG00000031421	Eif1a	eukaryotic translation initiation factor 1A [Source:RGD Symbol;Acc:1306331]
ENSRNOG00000008593	0.39055	5.11764	7.66425	0.00563258	0.0429864	ENSRNOG00000008593		ENSRNOG00000008593	ENSRNOG00000008593	Ryk	receptor-like tyrosine kinase [Source:RGD Symbol;Acc:620549]
ENSRNOG00000004616	0.343204	7.66903	7.6631	0.00563617	0.0429921	ENSRNOG00000004616		ENSRNOG00000004616	ENSRNOG00000004616	Npm1	nucleophosmin 1 [Source:RGD Symbol;Acc:3192]
ENSRNOG00000065861	0.540551	4.74439	7.66167	0.00564064	0.0430045	ENSRNOG00000065861		ENSRNOG00000065861	ENSRNOG00000065861	Samd1	sterile alpha motif domain containing 1 [Source:RGD Symbol;Acc:7529921]
ENSRNOG00000017418	0.367564	7.29118	7.65942	0.00564766	0.0430364	ENSRNOG00000017418		ENSRNOG00000017418	ENSRNOG00000017418	Rps3	ribosomal protein S3 [Source:RGD Symbol;Acc:619888]
ENSRNOG00000049351	-0.349902	7.3508	7.64158	0.0057038	0.0434424	ENSRNOG00000049351		ENSRNOG00000049351	ENSRNOG00000049351	Nat8l	N-acetyltransferase 8-like [Source:RGD Symbol;Acc:1305719]
ENSRNOG00000017699	-1.40927	-1.74968	7.6366	0.00571955	0.0435404	ENSRNOG00000017699		ENSRNOG00000017699	ENSRNOG00000017699	Mill1	MHC I like leukocyte 1 [Source:RGD Symbol;Acc:1311714]
ENSRNOG00000030418	0.379813	7.1384	7.6351	0.00572433	0.0435549	ENSRNOG00000030418		ENSRNOG00000030418	ENSRNOG00000030418	Tmem47	transmembrane protein 47 [Source:RGD Symbol;Acc:1564799]
ENSRNOG00000017180	1.5061	-2.11206	7.62841	0.00574559	0.0436947	ENSRNOG00000017180		ENSRNOG00000017180	ENSRNOG00000017180	Slc17a2	solute carrier family 17, member 2 [Source:RGD Symbol;Acc:1308821]
ENSRNOG00000007590	-0.480976	4.39718	7.61913	0.00577525	0.0438983	ENSRNOG00000007590		ENSRNOG00000007590	ENSRNOG00000007590	Eya1	EYA transcriptional coactivator and phosphatase 1 [Source:RGD Symbol;Acc:1584849]
ENSRNOG00000003805	0.410782	4.63937	7.60975	0.00580536	0.044105	ENSRNOG00000003805		ENSRNOG00000003805	ENSRNOG00000003805	Rnft1	ring finger protein, transmembrane 1 [Source:RGD Symbol;Acc:1562411]
ENSRNOG00000016573	-0.390231	6.40352	7.59668	0.00584758	0.0444035	ENSRNOG00000016573		ENSRNOG00000016573	ENSRNOG00000016573	Dgat2	diacylglycerol O-acyltransferase 2 [Source:RGD Symbol;Acc:620329]
ENSRNOG00000025151	-0.352919	6.18923	7.59161	0.00586406	0.0445063	ENSRNOG00000025151		ENSRNOG00000025151	ENSRNOG00000025151	Ildr2	immunoglobulin-like domain containing receptor 2 [Source:RGD Symbol;Acc:1596420]
ENSRNOG00000024832	-0.362858	7.63124	7.58654	0.00588057	0.0445964	ENSRNOG00000024832		ENSRNOG00000024832	ENSRNOG00000024832	Gpr158	G protein-coupled receptor 158 [Source:RGD Symbol;Acc:1305841]
ENSRNOG00000059997	0.928614	0.603801	7.58616	0.00588182	0.0445964	ENSRNOG00000059997		ENSRNOG00000059997	ENSRNOG00000059997	Brip1	BRCA1 interacting helicase 1 [Source:RGD Symbol;Acc:1307659]
ENSRNOG00000025459	0.317981	6.69421	7.58041	0.00590059	0.0447164	ENSRNOG00000025459		ENSRNOG00000025459	ENSRNOG00000025459	Mars1	methionyl-tRNA synthetase 1 [Source:RGD Symbol;Acc:1305321]
[truncated: 13,150 more rows]

## Sheet: FDR < 0.01
	logFC	logCPM	LR	PValue	FDR	ENSEMBL_link		initial_alias	converted_alias	name	description
ENSRNOG00000057092	8.47333	-0.563737	30.6336	3.11656e-08	7.38854e-07	ENSRNOG00000057092		ENSRNOG00000057092	ENSRNOG00000057092	Slfn4	schlafen family member 4 [Source:RGD Symbol;Acc:620455]
ENSRNOG00000069744	7.83411	-1.21865	53.6092	2.44617e-13	1.11955e-11	ENSRNOG00000069744		ENSRNOG00000069744	ENSRNOG00000069744	LOC689770	similar to osteoclast inhibitory lectin [Source:RGD Symbol;Acc:1588718]
ENSRNOG00000032745	7.55035	-1.43526	53.2995	2.86386e-13	1.29894e-11	ENSRNOG00000032745		ENSRNOG00000032745	ENSRNOG00000032745	Slc17a3	solute carrier family 17 member 3 [Source:RGD Symbol;Acc:628815]
ENSRNOG00000015992	7.31269	2.30047	260.372	1.42404e-58	9.8058e-56	ENSRNOG00000015992		ENSRNOG00000015992	ENSRNOG00000015992	Ccl20	C-C motif chemokine ligand 20 [Source:RGD Symbol;Acc:3646]
ENSRNOG00000056153	7.26218	2.8	272.747	2.85872e-61	2.16534e-58	ENSRNOG00000056153		ENSRNOG00000056153	ENSRNOG00000056153	Tent5b	terminal nucleotidyltransferase 5B [Source:RGD Symbol;Acc:1308967]
ENSRNOG00000004703	7.21305	-1.74835	43.895	3.46468e-11	1.22062e-09	ENSRNOG00000004703		ENSRNOG00000004703	ENSRNOG00000004703	Muc15	mucin 15, cell surface associated [Source:RGD Symbol;Acc:1589864]
ENSRNOG00000031486	6.96863	-1.95603	24.7467	6.53811e-07	1.26982e-05	ENSRNOG00000031486		ENSRNOG00000031486	ENSRNOG00000031486	AABR07059215.1	None
ENSRNOG00000016648	6.95954	-1.96779	40.3484	2.12482e-10	6.87796e-09	ENSRNOG00000016648		ENSRNOG00000016648	ENSRNOG00000016648	Gulo	gulonolactone (L-) oxidase [Source:RGD Symbol;Acc:620701]
ENSRNOG00000007159	6.77584	4.99824	323.382	2.65586e-72	4.02337e-69	ENSRNOG00000007159		ENSRNOG00000007159	ENSRNOG00000007159	Ccl2	C-C motif chemokine ligand 2 [Source:RGD Symbol;Acc:3645]
ENSRNOG00000055078	6.76993	6.21552	481.741	8.93136e-107	4.51004e-103	ENSRNOG00000055078		ENSRNOG00000055078	ENSRNOG00000055078	Cyp4b1	cytochrome P450, family 4, subfamily b, polypeptide 1 [Source:RGD Symbol;Acc:2480]
ENSRNOG00000067138	6.73809	-2.13658	38.2589	6.19531e-10	1.90371e-08	ENSRNOG00000067138		ENSRNOG00000067138	ENSRNOG00000067138	Tlr10	toll-like receptor 10 [Source:RGD Symbol;Acc:1311569]
ENSRNOG00000004488	6.68994	-2.18279	36.8511	1.27501e-09	3.73601e-08	ENSRNOG00000004488		ENSRNOG00000004488	ENSRNOG00000004488	Bdkrb1	bradykinin receptor B1 [Source:RGD Symbol;Acc:620401]
ENSRNOG00000015671	6.4663	0.0906944	107.385	3.66585e-25	5.00306e-23	ENSRNOG00000015671		ENSRNOG00000015671	ENSRNOG00000015671	Tectb	tectorin beta [Source:RGD Symbol;Acc:1305835]
ENSRNOG00000000239	6.45456	2.628	246.307	1.65793e-55	9.66001e-53	ENSRNOG00000000239		ENSRNOG00000000239	ENSRNOG00000000239	Ccl7	C-C motif chemokine ligand 7 [Source:RGD Symbol;Acc:1359152]
ENSRNOG00000036959	6.35291	-2.44989	31.9534	1.57916e-08	3.96071e-07	ENSRNOG00000036959		ENSRNOG00000036959	ENSRNOG00000036959	Sult6b2	sulfotransferase family 6B, member 2 [Source:RGD Symbol;Acc:1561551]
ENSRNOG00000020552	6.33273	2.69994	119.057	1.01765e-27	1.69412e-25	ENSRNOG00000020552		ENSRNOG00000020552	ENSRNOG00000020552	Fosl1	FOS like 1, AP-1 transcription factor subunit [Source:RGD Symbol;Acc:2627]
ENSRNOG00000005743	6.12995	-0.236069	27.8189	1.33222e-07	2.90385e-06	ENSRNOG00000005743		ENSRNOG00000005743	ENSRNOG00000005743	Dapl1	death associated protein-like 1 [Source:RGD Symbol;Acc:1309610]
ENSRNOG00000029342	6.10986	6.54584	251.073	1.51544e-56	9.5656e-54	ENSRNOG00000029342		ENSRNOG00000029342	ENSRNOG00000029342	Scn7a	sodium voltage-gated channel alpha subunit 7 [Source:RGD Symbol;Acc:61922]
ENSRNOG00000019661	6.0888	0.592969	52.9714	3.38443e-13	1.51689e-11	ENSRNOG00000019661		ENSRNOG00000019661	ENSRNOG00000019661	Gdf15	growth differentiation factor 15 [Source:RGD Symbol;Acc:2674]
ENSRNOG00000023546	5.99943	5.68878	264.246	2.03699e-59	1.46944e-56	ENSRNOG00000023546		ENSRNOG00000023546	ENSRNOG00000023546	Hspb1	heat shock protein family B (small) member 1 [Source:RGD Symbol;Acc:61306]
ENSRNOG00000002802	5.88858	1.74744	187.445	1.14814e-42	3.78111e-40	ENSRNOG00000002802		ENSRNOG00000002802	ENSRNOG00000002802	Cxcl1	C-X-C motif chemokine ligand 1 [Source:RGD Symbol;Acc:619869]
ENSRNOG00000013973	5.8871	5.87553	246.874	1.24748e-55	7.55926e-53	ENSRNOG00000013973		ENSRNOG00000013973	ENSRNOG00000013973	Lcn2	lipocalin 2 [Source:RGD Symbol;Acc:69408]
ENSRNOG00000038047	5.78669	0.567067	46.3551	9.86495e-12	3.69911e-10	ENSRNOG00000038047		ENSRNOG00000038047	ENSRNOG00000038047	Mt1-ps3	metallothionein 1, pseudogene 3 [Source:RGD Symbol;Acc:1642516]
ENSRNOG00000007319	5.71268	2.57396	215.862	7.22769e-49	3.12835e-46	ENSRNOG00000007319		ENSRNOG00000007319	ENSRNOG00000007319	Trib3	tribbles pseudokinase 3 [Source:RGD Symbol;Acc:708432]
ENSRNOG00000048191	5.70231	0.209943	41.5245	1.16402e-10	3.92117e-09	ENSRNOG00000048191		ENSRNOG00000048191	ENSRNOG00000048191	Serpina3a	serine (or cysteine) peptidase inhibitor, clade A, member 3A [Source:RGD Symbol;Acc:6502633]
ENSRNOG00000037865	5.6389	-1.40542	54.3245	1.69968e-13	7.94707e-12	ENSRNOG00000037865		ENSRNOG00000037865	ENSRNOG00000037865	Hormad2	HORMA domain containing 2 [Source:RGD Symbol;Acc:1565447]
ENSRNOG00000022256	5.61975	2.07523	184.88	4.16945e-42	1.34389e-39	ENSRNOG00000022256		ENSRNOG00000022256	ENSRNOG00000022256	Cxcl10	C-X-C motif chemokine ligand 10 [Source:RGD Symbol;Acc:620209]
ENSRNOG00000020938	5.61911	4.02086	165.363	7.6212e-38	2.13803e-35	ENSRNOG00000020938		ENSRNOG00000020938	ENSRNOG00000020938	Ppp1r15a	protein phosphatase 1, regulatory subunit 15A [Source:RGD Symbol;Acc:621526]
ENSRNOG00000062678	5.59515	4.36394	113.43	1.73711e-26	2.68525e-24	ENSRNOG00000062678		ENSRNOG00000062678	ENSRNOG00000062678	H19	H19 imprinted maternally expressed transcript [Source:RGD Symbol;Acc:2775]
ENSRNOG00000062317	5.55681	-0.760761	41.0684	1.46991e-10	4.87257e-09	ENSRNOG00000062317		ENSRNOG00000062317	ENSRNOG00000062317	ENSRNOG00000062317	None
ENSRNOG00000007544	5.45166	-0.864974	59.3964	1.28907e-14	6.68774e-13	ENSRNOG00000007544		ENSRNOG00000007544	ENSRNOG00000007544	Il23r	interleukin 23 receptor [Source:RGD Symbol;Acc:1586368]
ENSRNOG00000002217	5.32152	2.57764	150.257	1.52336e-34	3.49657e-32	ENSRNOG00000002217		ENSRNOG00000002217	ENSRNOG00000002217	Plac8	placenta associated 8 [Source:RGD Symbol;Acc:1308102]
ENSRNOG00000003745	5.31986	3.89036	397.235	2.20253e-88	4.17076e-85	ENSRNOG00000003745		ENSRNOG00000003745	ENSRNOG00000003745	Atf3	activating transcription factor 3 [Source:RGD Symbol;Acc:2165]
ENSRNOG00000012843	5.30841	3.71964	143.594	4.35923e-33	9.57071e-31	ENSRNOG00000012843		ENSRNOG00000012843	ENSRNOG00000012843	Aspg	asparaginase [Source:RGD Symbol;Acc:708388]
ENSRNOG00000003537	5.30342	5.07148	606.562	6.25965e-134	9.48274e-130	ENSRNOG00000003537		ENSRNOG00000003537	ENSRNOG00000003537	Spta1	spectrin, alpha, erythrocytic 1 [Source:RGD Symbol;Acc:1305194]
ENSRNOG00000015727	5.19134	3.58198	220.761	6.17285e-50	2.75037e-47	ENSRNOG00000015727		ENSRNOG00000015727	ENSRNOG00000015727	Loxl4	lysyl oxidase-like 4 [Source:RGD Symbol;Acc:1308588]
ENSRNOG00000010645	5.12815	4.73829	302.406	9.85322e-68	1.06619e-64	ENSRNOG00000010645		ENSRNOG00000010645	ENSRNOG00000010645	Lgals3	galectin 3 [Source:RGD Symbol;Acc:69356]
ENSRNOG00000024899	5.10975	0.881352	42.9556	5.59964e-11	1.94117e-09	ENSRNOG00000024899		ENSRNOG00000024899	ENSRNOG00000024899	Cxcl13	C-X-C motif chemokine ligand 13 [Source:RGD Symbol;Acc:1564256]
ENSRNOG00000002820	4.92129	-1.3265	45.4595	1.55829e-11	5.74367e-10	ENSRNOG00000002820		ENSRNOG00000002820	ENSRNOG00000002820	LOC24906	RoBo-1 [Source:RGD Symbol;Acc:3683]
ENSRNOG00000037814	4.86737	0.327345	58.2006	2.36709e-14	1.17597e-12	ENSRNOG00000037814		ENSRNOG00000037814	ENSRNOG00000037814	Cxcl17	C-X-C motif chemokine ligand 17 [Source:RGD Symbol;Acc:1304717]
ENSRNOG00000029830	4.81832	-2.10206	24.3947	7.84863e-07	1.50125e-05	ENSRNOG00000029830		ENSRNOG00000029830	ENSRNOG00000029830	Adm2	adrenomedullin 2 [Source:RGD Symbol;Acc:1302971]
ENSRNOG00000014314	4.79612	1.85993	132.443	1.19717e-30	2.35532e-28	ENSRNOG00000014314		ENSRNOG00000014314	ENSRNOG00000014314	Slc39a4	solute carrier family 39 member 4 [Source:RGD Symbol;Acc:1306701]
ENSRNOG00000049187	4.73615	0.342466	56.6765	5.13734e-14	2.47852e-12	ENSRNOG00000049187		ENSRNOG00000049187	ENSRNOG00000049187	RGD1563738	similar to Discs, large homolog 5 (Placenta and prostate DLG) [Source:RGD Symbol;Acc:1563738]
ENSRNOG00000025764	4.73453	5.47315	73.2964	1.1157e-17	8.08693e-16	ENSRNOG00000025764		ENSRNOG00000025764	ENSRNOG00000025764	Mt1	metallothionein 1 [Source:RGD Symbol;Acc:3117]
ENSRNOG00000020729	4.66751	5.28754	192.113	1.09925e-43	3.8727e-41	ENSRNOG00000020729		ENSRNOG00000020729	ENSRNOG00000020729	Stc2	stanniocalcin 2 [Source:RGD Symbol;Acc:621777]
ENSRNOG00000019500	4.64071	0.952332	49.3723	2.11719e-12	8.64508e-11	ENSRNOG00000019500		ENSRNOG00000019500	ENSRNOG00000019500	Cyp1a1	cytochrome P450, family 1, subfamily a, polypeptide 1 [Source:RGD Symbol;Acc:2458]
ENSRNOG00000014117	4.62081	6.25561	443.848	1.57402e-98	4.76895e-95	ENSRNOG00000014117		ENSRNOG00000014117	ENSRNOG00000014117	Hmox1	heme oxygenase 1 [Source:RGD Symbol;Acc:2806]
[truncated: 1,501 more rows]

## Sheet: gProfiler_rat-GO-paths-up
source	term_name	term_id	highlighted	adjusted_p_value	negative_log10_of_adjusted_p_value	term_size	query_size	intersection_size	effective_domain_size	intersections
[truncated: 840 more rows]

[truncated: 1 more sheets: gProfiler_rat-GO-path-down]
